# Supplementary material for: Proteomic Approach for Searching for Universal, Tissue-Specific, and Line-Specific Markers of Extracellular Vesicles in Lung and Colorectal Adenocarcinoma Cell Lines
Source: Int J Mol Sci. 2020 Sep 9;21(18):6601. doi: 10.3390/ijms21186601 (PMC7555231; doi:10.3390/ijms21186601)
Supplement: Supplementary file 1 [file ijms-21-06601-s001.zip]

Archive with 7 entries (7 files):
- Supplement 5-Caco2_HT29_HTC116_EV_markers.xlsx
- Supplement 1-EV_proteins_all_identified.xlsx
- Supplement 3-Lung_and_Colon_EV_markers.xlsx
- Supplement 4-NCI_H23_and_A549_EV_markers.xlsx
- Supplement 6-SRM experiment.xlsx
- Supplementary materials.doc
- Supplement 2-Universal_EV_markers.xlsx
