# Supplementary material for: Proteomic Approach for Searching for Universal, Tissue-Specific, and Line-Specific Markers of Extracellular Vesicles in Lung and Colorectal Adenocarcinoma Cell Lines
Source: Int J Mol Sci. 2020 Sep 9;21(18):6601. doi: 10.3390/ijms21186601 (PMC7555231; doi:10.3390/ijms21186601)
Supplement: Supplementary file 1 [file ijms-21-06601-s001.zip › Supplement 5-Caco2_HT29_HTC116_EV_markers.xlsx]

## Sheet: EVs proteins
Caco-2-derived EVs proteins
yourlist:M202007098471C63D39733769F8E060B506551E1296EB425	Entry	Entry name	Status	Protein names	Gene names	Organism	Length
Q06481	Q06481	APLP2_HUMAN	reviewed	Amyloid-like protein 2 (APLP-2) (APPH) (Amyloid protein homolog) (CDEI box-binding protein) (CDEBP)	APLP2 APPL2	Homo sapiens (Human)	763
P39060	P39060	COIA1_HUMAN	reviewed	Collagen alpha-1(XVIII) chain [Cleaved into: Endostatin; Non-collagenous domain 1 (NC1)]	COL18A1	Homo sapiens (Human)	1754
P02751	P02751	FINC_HUMAN	reviewed	Fibronectin (FN) (Cold-insoluble globulin) (CIG) [Cleaved into: Anastellin; Ugl-Y1; Ugl-Y2; Ugl-Y3]	FN1 FN	Homo sapiens (Human)	2477
Q8NFJ5	Q8NFJ5	RAI3_HUMAN	reviewed	Retinoic acid-induced protein 3 (G-protein coupled receptor family C group 5 member A) (Phorbol ester induced gene 1) (PEIG-1) (Retinoic acid-induced gene 1 protein) (RAIG-1)	GPRC5A GPCR5A RAI3 RAIG1	Homo sapiens (Human)	357
O43490	O43490	PROM1_HUMAN	reviewed	Prominin-1 (Antigen AC133) (Prominin-like protein 1) (CD antigen CD133)	PROM1 PROML1 MSTP061	Homo sapiens (Human)	865
O43291	O43291	SPIT2_HUMAN	reviewed	Kunitz-type protease inhibitor 2 (Hepatocyte growth factor activator inhibitor type 2) (HAI-2) (Placental bikunin)	SPINT2 HAI2 KOP	Homo sapiens (Human)	252
P04004	P04004	VTNC_HUMAN	reviewed	Vitronectin (VN) (S-protein) (Serum-spreading factor) (V75) [Cleaved into: Vitronectin V65 subunit; Vitronectin V10 subunit; Somatomedin-B]	VTN	Homo sapiens (Human)	478
HTC116-derived EVs proteins
yourlist:M20200709A94466D2655679D1FD8953E075198DA816B730J	Entry	Entry name	Status	Protein names	Gene names	Organism	Length
P05106	P05106	ITB3_HUMAN	reviewed	Integrin beta-3 (Platelet membrane glycoprotein IIIa) (GPIIIa) (CD antigen CD61)	ITGB3 GP3A	Homo sapiens (Human)	788
P27105	P27105	STOM_HUMAN	reviewed	Erythrocyte band 7 integral membrane protein (Protein 7.2b) (Stomatin)	STOM BND7 EPB72	Homo sapiens (Human)	288
HT29-derived EVs proteins
yourlist:M20200709A94466D2655679D1FD8953E075198DA816B9D90	Entry	Entry name	Status	Protein names	Gene names	Organism	Length
Q02241	Q02241	KIF23_HUMAN	reviewed	Kinesin-like protein KIF23 (Kinesin-like protein 5) (Mitotic kinesin-like protein 1)	KIF23 KNSL5 MKLP1	Homo sapiens (Human)	960
Q96JB6	Q96JB6	LOXL4_HUMAN	reviewed	Lysyl oxidase homolog 4 (EC 1.4.3.-) (Lysyl oxidase-like protein 4) (Lysyl oxidase-related protein C)	LOXL4 LOXC	Homo sapiens (Human)	756
Q9P2B2	Q9P2B2	FPRP_HUMAN	reviewed	Prostaglandin F2 receptor negative regulator (CD9 partner 1) (CD9P-1) (Glu-Trp-Ile EWI motif-containing protein F) (EWI-F) (Prostaglandin F2-alpha receptor regulatory protein) (Prostaglandin F2-alpha receptor-associated protein) (CD antigen CD315)	PTGFRN CD9P1 EWIF FPRP KIAA1436	Homo sapiens (Human)	879
Q9H0H5	Q9H0H5	RGAP1_HUMAN	reviewed	Rac GTPase-activating protein 1 (Male germ cell RacGap) (MgcRacGAP) (Protein CYK4 homolog) (CYK4) (HsCYK-4)	RACGAP1 KIAA1478 MGCRACGAP	Homo sapiens (Human)	632
Q9Y5Y6	Q9Y5Y6	ST14_HUMAN	reviewed	Suppressor of tumorigenicity 14 protein (EC 3.4.21.109) (Matriptase) (Membrane-type serine protease 1) (MT-SP1) (Prostamin) (Serine protease 14) (Serine protease TADG-15) (Tumor-associated differentially-expressed gene 15 protein)	ST14 PRSS14 SNC19 TADG15	Homo sapiens (Human)	855
Q9GZM7	Q9GZM7	TINAL_HUMAN	reviewed	Tubulointerstitial nephritis antigen-like (Glucocorticoid-inducible protein 5) (Oxidized LDL-responsive gene 2 protein) (OLRG-2) (Tubulointerstitial nephritis antigen-related protein) (TIN Ag-related protein) (TIN-Ag-RP)	TINAGL1 GIS5 LCN7 OLRG2 TINAGL PP6614 PSEC0088 UNQ204/PRO230	Homo sapiens (Human)	467

## Sheet: EVs (Caco2) annot
FDR<0.05
Cellular Component (GO)
#term ID	term description	observed gene count	background gene count	false discovery rate	matching proteins in your network (IDs)	matching proteins in your network (labels)
GO:0005604	basement membrane	3	91	0.00018	ENSP00000226218,ENSP00000346839,ENSP00000347665	COL18A1,FN1,VTN
GO:0005788	endoplasmic reticulum lumen	4	299	0.00018	ENSP00000226218,ENSP00000263574,ENSP00000346839,ENSP00000347665	APLP2,COL18A1,FN1,VTN
GO:0005783	endoplasmic reticulum	5	1796	0.0025	ENSP00000226218,ENSP00000263574,ENSP00000346839,ENSP00000347665,ENSP00000426809	APLP2,COL18A1,FN1,PROM1,VTN
GO:0070062	extracellular exosome	2	80	0.0057	ENSP00000346839,ENSP00000426809	FN1,PROM1
GO:0005576	extracellular region	5	2505	0.0062	ENSP00000226218,ENSP00000301244,ENSP00000346839,ENSP00000347665,ENSP00000426809	COL18A1,FN1,PROM1,SPINT2,VTN
GO:0005793	endoplasmic reticulum-Golgi intermediate compartment	2	113	0.0062	ENSP00000346839,ENSP00000426809	FN1,PROM1
GO:0031091	platelet alpha granule	2	91	0.0062	ENSP00000263574,ENSP00000346839	APLP2,FN1
GO:0044421	extracellular region part	4	1375	0.0062	ENSP00000226218,ENSP00000346839,ENSP00000347665,ENSP00000426809	COL18A1,FN1,PROM1,VTN
GO:0005886	plasma membrane	6	5159	0.0125	ENSP00000014914,ENSP00000226218,ENSP00000263574,ENSP00000301244,ENSP00000346839,ENSP00000426809	APLP2,FN1,GPRC5A,PROM1,SPINT2,VTN
GO:0016324	apical plasma membrane	2	307	0.0297	ENSP00000346839,ENSP00000426809	FN1,PROM1
GO:0031982	vesicle	4	2318	0.0297	ENSP00000014914,ENSP00000263574,ENSP00000346839,ENSP00000426809	APLP2,FN1,GPRC5A,PROM1
GO:0005615	extracellular space	3	1134	0.0306	ENSP00000226218,ENSP00000346839,ENSP00000426809	FN1,PROM1,VTN
GO:0044425	membrane part	6	6517	0.0346	ENSP00000014914,ENSP00000226218,ENSP00000263574,ENSP00000301244,ENSP00000346839,ENSP00000426809	APLP2,FN1,GPRC5A,PROM1,SPINT2,VTN
GO:0044459	plasma membrane part	4	2651	0.0366	ENSP00000014914,ENSP00000226218,ENSP00000346839,ENSP00000426809	FN1,GPRC5A,PROM1,VTN
GO:0044433	cytoplasmic vesicle part	3	1447	0.0472	ENSP00000014914,ENSP00000263574,ENSP00000346839	APLP2,FN1,GPRC5A
Biological Process (GO)
#term ID	term description	observed gene count	background gene count	false discovery rate	matching proteins in your network (IDs)	matching proteins in your network (labels)
GO:0030198	extracellular matrix organization	4	296	0.00088	ENSP00000226218,ENSP00000301244,ENSP00000346839,ENSP00000347665	COL18A1,FN1,SPINT2,VTN
GO:0048646	anatomical structure formation involved in morphogenesis	5	831	0.00088	ENSP00000226218,ENSP00000301244,ENSP00000346839,ENSP00000347665,ENSP00000426809	COL18A1,FN1,PROM1,SPINT2,VTN
GO:0052547	regulation of peptidase activity	4	420	0.00088	ENSP00000226218,ENSP00000263574,ENSP00000301244,ENSP00000346839	APLP2,FN1,SPINT2,VTN
GO:0003382	epithelial cell morphogenesis	2	31	0.0056	ENSP00000301244,ENSP00000347665	COL18A1,SPINT2
GO:0009888	tissue development	5	1626	0.0056	ENSP00000226218,ENSP00000301244,ENSP00000346839,ENSP00000347665,ENSP00000426809	COL18A1,FN1,PROM1,SPINT2,VTN
GO:0010951	negative regulation of endopeptidase activity	3	242	0.0056	ENSP00000226218,ENSP00000263574,ENSP00000301244	APLP2,SPINT2,VTN
GO:0035987	endodermal cell differentiation	2	41	0.0056	ENSP00000226218,ENSP00000346839	FN1,VTN
GO:0043086	negative regulation of catalytic activity	4	809	0.0056	ENSP00000014914,ENSP00000226218,ENSP00000263574,ENSP00000301244	APLP2,GPRC5A,SPINT2,VTN
GO:2000145	regulation of cell motility	4	807	0.0056	ENSP00000226218,ENSP00000301244,ENSP00000346839,ENSP00000347665	COL18A1,FN1,SPINT2,VTN
GO:0032269	negative regulation of cellular protein metabolic process	4	1014	0.006	ENSP00000014914,ENSP00000226218,ENSP00000263574,ENSP00000301244	APLP2,GPRC5A,SPINT2,VTN
GO:0050790	regulation of catalytic activity	5	2249	0.0075	ENSP00000014914,ENSP00000226218,ENSP00000263574,ENSP00000301244,ENSP00000346839	APLP2,FN1,GPRC5A,SPINT2,VTN
GO:0030335	positive regulation of cell migration	3	452	0.0079	ENSP00000226218,ENSP00000346839,ENSP00000347665	COL18A1,FN1,VTN
GO:0000904	cell morphogenesis involved in differentiation	3	498	0.009	ENSP00000301244,ENSP00000346839,ENSP00000347665	COL18A1,FN1,SPINT2
GO:0032268	regulation of cellular protein metabolic process	5	2486	0.009	ENSP00000014914,ENSP00000226218,ENSP00000263574,ENSP00000301244,ENSP00000346839	APLP2,FN1,GPRC5A,SPINT2,VTN
GO:0010811	positive regulation of cell-substrate adhesion	2	109	0.0099	ENSP00000226218,ENSP00000346839	FN1,VTN
GO:0048598	embryonic morphogenesis	3	545	0.0103	ENSP00000226218,ENSP00000301244,ENSP00000346839	FN1,SPINT2,VTN
GO:0007160	cell-matrix adhesion	2	119	0.0108	ENSP00000226218,ENSP00000346839	FN1,VTN
GO:0048523	negative regulation of cellular process	6	4454	0.0108	ENSP00000014914,ENSP00000226218,ENSP00000263574,ENSP00000301244,ENSP00000346839,ENSP00000347665	APLP2,COL18A1,FN1,GPRC5A,SPINT2,VTN
GO:0002576	platelet degranulation	2	129	0.0116	ENSP00000263574,ENSP00000346839	APLP2,FN1
GO:0035239	tube morphogenesis	3	615	0.0123	ENSP00000301244,ENSP00000346839,ENSP00000347665	COL18A1,FN1,SPINT2
GO:0030155	regulation of cell adhesion	3	623	0.0125	ENSP00000226218,ENSP00000301244,ENSP00000346839	FN1,SPINT2,VTN
GO:0030855	epithelial cell differentiation	3	649	0.0134	ENSP00000301244,ENSP00000347665,ENSP00000426809	COL18A1,PROM1,SPINT2
GO:0048513	animal organ development	5	2926	0.0136	ENSP00000226218,ENSP00000301244,ENSP00000346839,ENSP00000347665,ENSP00000426809	COL18A1,FN1,PROM1,SPINT2,VTN
GO:0007155	cell adhesion	3	843	0.0225	ENSP00000226218,ENSP00000346839,ENSP00000347665	COL18A1,FN1,VTN
GO:0030154	cell differentiation	5	3457	0.0232	ENSP00000226218,ENSP00000301244,ENSP00000346839,ENSP00000347665,ENSP00000426809	COL18A1,FN1,PROM1,SPINT2,VTN
GO:0050730	regulation of peptidyl-tyrosine phosphorylation	2	237	0.0249	ENSP00000014914,ENSP00000226218	GPRC5A,VTN
GO:0007399	nervous system development	4	2206	0.035	ENSP00000226218,ENSP00000301244,ENSP00000346839,ENSP00000426809	FN1,PROM1,SPINT2,VTN
GO:0001525	angiogenesis	2	297	0.0374	ENSP00000346839,ENSP00000347665	COL18A1,FN1
Reactome Pathways
#term ID	term description	observed gene count	background gene count	false discovery rate	matching proteins in your network (IDs)	matching proteins in your network (labels)
HSA-216083	Integrin cell surface interactions	2	83	0.0123	ENSP00000226218,ENSP00000347665	COL18A1,VTN

## Sheet: EVs (HT29) annot
FDR<0.05
Cellular Component (GO)
#term ID	term description	observed gene count	background gene count	false discovery rate	matching proteins in your network (IDs)	matching proteins in your network (labels)
GO:0097149	centralspindlin complex	2	3	6.42e-05	ENSP00000260363,ENSP00000404190	KIF23,RACGAP1
GO:0090543	Flemming body	2	28	0.0014	ENSP00000260363,ENSP00000404190	KIF23,RACGAP1
GO:0019897	extrinsic component of plasma membrane	2	145	0.0169	ENSP00000278742,ENSP00000404190	RACGAP1,ST14
Biological Process (GO)
#term ID	term description	observed gene count	background gene count	false discovery rate	matching proteins in your network (IDs)	matching proteins in your network (labels)
GO:0000915	actomyosin contractile ring assembly	2	3	0.00017	ENSP00000260363,ENSP00000404190	KIF23,RACGAP1
GO:0051256	mitotic spindle midzone assembly	2	9	0.00023	ENSP00000260363,ENSP00000404190	KIF23,RACGAP1
GO:0032467	positive regulation of cytokinesis	2	38	0.0012	ENSP00000260363,ENSP00000404190	KIF23,RACGAP1
GO:0000281	mitotic cytokinesis	2	50	0.0017	ENSP00000260363,ENSP00000404190	KIF23,RACGAP1
GO:0006890	retrograde vesicle-mediated transport, Golgi to endoplasmic reticulum	2	81	0.0031	ENSP00000260363,ENSP00000404190	KIF23,RACGAP1
GO:0019886	antigen processing and presentation of exogenous peptide antigen via MHC class II	2	96	0.0038	ENSP00000260363,ENSP00000404190	KIF23,RACGAP1
GO:0016192	vesicle-mediated transport	4	1699	0.0049	ENSP00000260363,ENSP00000260702,ENSP00000271064,ENSP00000404190	KIF23,LOXL4,RACGAP1,TINAGL1
GO:0006898	receptor-mediated endocytosis	2	209	0.0098	ENSP00000260702,ENSP00000271064	LOXL4,TINAGL1
GO:0007018	microtubule-based movement	2	276	0.0152	ENSP00000260363,ENSP00000404190	KIF23,RACGAP1
KEGG Pathways
#term ID	term description	observed gene count	background gene count	false discovery rate	matching proteins in your network (IDs)	matching proteins in your network (labels)
hsa05206	MicroRNAs in cancer	2	149	0.00087	ENSP00000260363,ENSP00000278742	KIF23,ST14
Reactome Pathways
#term ID	term description	observed gene count	background gene count	false discovery rate	matching proteins in your network (IDs)	matching proteins in your network (labels)
HSA-983189	Kinesins	2	58	0.0036	ENSP00000260363,ENSP00000404190	KIF23,RACGAP1
HSA-2132295	MHC class II antigen presentation	2	119	0.0048	ENSP00000260363,ENSP00000404190	KIF23,RACGAP1
HSA-6811434	COPI-dependent Golgi-to-ER retrograde traffic	2	96	0.0048	ENSP00000260363,ENSP00000404190	KIF23,RACGAP1
HSA-8856688	Golgi-to-ER retrograde transport	2	129	0.0048	ENSP00000260363,ENSP00000404190	KIF23,RACGAP1
HSA-983231	Factors involved in megakaryocyte development and platelet production	2	153	0.0048	ENSP00000260363,ENSP00000404190	KIF23,RACGAP1
HSA-6811442	Intra-Golgi and retrograde Golgi-to-ER traffic	2	197	0.0065	ENSP00000260363,ENSP00000404190	KIF23,RACGAP1
HSA-109582	Hemostasis	2	601	0.0486	ENSP00000260363,ENSP00000404190	KIF23,RACGAP1
HSA-199991	Membrane Trafficking	2	612	0.0486	ENSP00000260363,ENSP00000404190	KIF23,RACGAP1
HSA-5653656	Vesicle-mediated transport	2	649	0.0486	ENSP00000260363,ENSP00000404190	KIF23,RACGAP1
HSA-1280218	Adaptive Immune System	2	733	0.0497	ENSP00000260363,ENSP00000404190	KIF23,RACGAP1

## Sheet: EVs (HTC116) annot
FDR<0.05
Cellular Component (GO)
#term ID	term description	observed gene count	background gene count	false discovery rate	matching proteins in your network (IDs)	matching proteins in your network (labels)
GO:0042470	melanosome	2	105	0.0029	ENSP00000286713,ENSP00000452786	ITGB3,STOM
GO:0030667	secretory granule membrane	2	298	0.0077	ENSP00000286713,ENSP00000452786	ITGB3,STOM

## Sheet: EVs(HT29 vs. HTC116 vs. Caco2)
LFQ intensity HT29_exo3_r3	LFQ intensity HT29_exo3_r2	LFQ intensity HT29_exo3_r1	LFQ intensity HT29_exo2_r3	LFQ intensity HT29_exo2_r2	LFQ intensity HT29_exo2_r1	LFQ intensity HT29_exo1_r3	LFQ intensity HT29_exo1_r2	LFQ intensity HT29_exo1_r1	LFQ intensity HTC116_exo3_r2	LFQ intensity HTC116_exo3_r3	LFQ intensity HTC116_exo3_r1	LFQ intensity HTC116_exo2_r2	LFQ intensity HTC116_exo2_r1	LFQ intensity HTC116_exo1_r1	LFQ intensity HTC116_exo2_r3	LFQ intensity HTC116_exo1_r3	LFQ intensity HTC116_exo1_r2	LFQ intensity Caco2_exo3_r3	LFQ intensity Caco2_exo2_r3	LFQ intensity Caco2_exo2_r2	LFQ intensity Caco2_exo2_r1	LFQ intensity Caco2_exo3_r2	LFQ intensity Caco2_exo3_r1	LFQ intensity Caco2_exo1_r2	LFQ intensity Caco2_exo1_r3	LFQ intensity Caco2_exo1_r1	Only identified by site	Reverse	Potential contaminant	ANOVA Significant	Cluster	Peptides	Razor + unique peptides	Unique peptides	Sequence coverage [%]	Unique + razor sequence coverage [%]	Unique sequence coverage [%]	Mol. weight [kDa]	Q-value	Score	Intensity	MS/MS count	#NAME?	ANOVA q-value	Protein IDs	Majority protein IDs	Protein names	Gene names	Note
#!{Type}E	E	E	E	E	E	E	E	E	E	E	E	E	E	E	E	E	E	E	E	E	E	E	E	E	E	E	C	C	C	C	C	N	N	N	N	N	N	N	N	N	N	N	N	N	T	T	T	T
#!{C:Group1}HT29	HT29	HT29	HT29	HT29	HT29	HT29	HT29	HT29	HTC116	HTC116	HTC116	HTC116	HTC116	HTC116	HTC116	HTC116	HTC116	Caco2	Caco2	Caco2	Caco2	Caco2	Caco2	Caco2	Caco2	Caco2
-0.389892	0.750154	0.820593	-1.95128	-0.582748	0.950466	-1.67054	-0.560702	-1.33388	-1.0452	-0.74302	0.0699161	-0.161615	-0.57941	-0.595406	-0.430801	-0.620197	-1.00896	0.249075	1.54465	1.51783	1.39897	0.935059	1.20548	0.643382	0.870525	0.717545				+	Up_in_Caco2	4	4	4	25	25	25	21.634	0	56.859	29515000	77	3.95268	0.000859504	Q07020	Q07020	60S ribosomal protein L18	RPL18
-0.139411	-0.209717	-0.639735	-1.00138	-0.889273	-1.14514	-0.447956	-1.25779	-0.892814	-0.389108	-0.632045	0.464346	-1.17342	-0.367958	0.143971	-0.141485	-1.37201	-0.0337373	-0.511022	1.93359	1.60834	1.79884	1.41062	1.10798	1.0594	0.817971	0.898957				+	Up_in_Caco2	5	5	5	8.4	8.4	8.4	97.201	0	32.983	6759300	20	5.90463	0.000673267	O43490	O43490	Prominin-1	PROM1
0.118123	0.144122	0.322942	-0.793005	-1.33321	-1.25543	-1.14477	-0.797861	-0.615369	-0.830295	-0.836434	-0.79208	0.0333445	-1.07665	-0.507298	-0.549383	-0.82279	-0.428061	1.14233	1.20307	1.36903	1.00313	1.91795	1.75232	0.942619	0.967228	0.866421				+	Up_in_Caco2	10	10	10	28	28	28	46.44	0	96.615	41823000	66	8.37201	0	P50454	P50454	Serpin H1	SERPINH1
-0.432781	-0.246702	-1.2607	-0.758182	-0.831646	-1.28789	-0.053645	-1.17112	-0.947127	0.124222	-0.785706	-0.265939	-0.778613	-0.86906	-0.814756	-0.556067	-0.526868	-0.273193	1.27555	1.49084	1.54003	1.49455	1.33462	1.32275	1.01597	1.14562	1.11583				+	Up_in_Caco2	6	5	5	16.5	13.4	13.4	54.305	0	44.497	16351000	56	11.6783	0	P04004	P04004	Vitronectin;Vitronectin V65 subunit;Vitronectin V10 subunit;Somatomedin-B	VTN
-0.935462	-0.574575	-0.685502	-1.1475	-0.659402	-0.476574	-0.528214	-0.878349	-0.765389	-0.954355	-0.71006	-0.495185	-0.616934	-0.780288	-0.435879	-0.49316	-0.800869	-0.24381	0.800392	1.24072	1.27076	1.57992	1.41772	1.4126	1.51072	1.48444	1.46423				+	Up_in_Caco2	13	13	13	20.4	20.4	20.4	86.955	0	117.66	77674000	145	16.0349	0	Q06481;P05067	Q06481	Amyloid-like protein 2	APLP2
-0.495316	-0.797357	-0.542805	-0.862715	-0.6449	-0.803648	-0.907198	-1.02831	-0.521532	-0.73593	-0.95706	-0.348454	-0.569333	-0.533375	-0.557273	-0.701512	-0.723911	-0.530175	1.07283	1.46912	1.54415	1.49685	1.49632	1.55641	1.04397	1.12671	1.45444				+	Up_in_Caco2	5	5	5	9.9	9.9	9.9	53.924	0	135.57	105690000	55	17.5541	0	P11169;Q8TDB8	P11169	Solute carrier family 2, facilitated glucose transporter member 3;Solute carrier family 2, facilitated glucose transporter member 14	SLC2A3;SLC2A14
-0.580655	-0.155086	-0.316352	-0.91955	-1.08601	-0.526478	-0.875395	-0.366997	-0.570481	-0.867882	-0.596116	-0.791603	-0.703113	-0.379043	-0.655021	-0.653224	-1.15618	-0.97127	1.16338	1.35275	1.3656	1.35206	1.38426	1.37133	1.37851	1.41649	1.38607				+	Up_in_Caco2	9	7	7	30.6	24	24	36.154	0	53.099	23533000	47	15.9945	0	P02649	P02649	Apolipoprotein E	APOE	Poteintial artefact of exosome isolation process
0.104401	0.109002	0.0677617	-1.16111	-1.65295	-0.802663	-0.319003	-0.829162	-1.07491	-0.382261	-0.80907	-0.35681	-0.594249	-0.595329	-0.456555	-0.603498	-1.18659	-0.809358	0.881135	1.66799	1.1496	1.67954	1.00405	1.38872	1.47511	1.06425	1.04197				+	Up_in_Caco2	5	5	5	29.4	29.4	29.4	28.228	0	52.687	22887000	22	9.12079	0	O43291	O43291	Kunitz-type protease inhibitor 2	SPINT2
-0.670494	-0.194133	-0.993604	-0.710258	-1.13047	-0.97123	-0.934501	0.568202	0.517364	-0.0830449	-0.917179	-0.449217	-1.01437	-0.441208	-0.25888	-0.713535	-1.018	-0.700665	-0.852797	1.57558	1.59085	1.53467	1.18851	1.23348	1.30197	1.2504	1.29255				+	Up_in_Caco2	4	4	4	21	21	21	40.251	0	108.74	211760000	193	5.59718	0	Q8NFJ5	Q8NFJ5	Retinoic acid-induced protein 3	GPRC5A
-0.138378	-0.86419	-1.74764	-1.24943	0.500204	-1.6984	-0.924923	-0.768807	-1.13645	-0.0842103	1.15132	-0.224794	-1.21894	-0.616618	0.447406	-0.60997	-0.221416	-0.235009	1.52479	1.16732	1.14101	1.26876	1.07956	0.920133	0.9649	0.927247	0.646503				+	Up_in_Caco2	9	9	9	63.4	63.4	63.4	22.693	0	97.252	74005000	53	5.99857	0.000976378	P80723	P80723	Brain acid soluble protein 1	BASP1
-1.82246	-1.76707	-2.02555	-2.00945	-0.610952	-0.523354	-0.498107	-0.618723	-0.555984	0.374626	0.0791612	0.0529302	0.449357	0.165857	0.36654	-0.1762	0.202699	0.116522	0.253931	1.10515	1.11068	1.17768	1.07312	1.08637	1.0429	1.00273	0.947605				+	Up_in_Caco2	8	8	8	6.8	6.8	6.8	178.19	0	110.39	63893000	69	8.58326	0	P39060	P39060	Collagen alpha-1(XVIII) chain;Endostatin	COL18A1
-1.89603	-2.04838	-1.9694	-0.682839	-0.641703	-0.591904	-0.316618	-0.383726	-0.358408	0.0854413	0.109498	0.131397	-0.30518	-0.294657	-0.164873	-0.182532	-0.108192	-0.120538	0.21129	1.54162	1.5828	1.57597	0.653217	0.627285	1.18505	1.19134	1.17007				+	Up_in_Caco2	57	57	57	35.8	35.8	35.8	272.32	0	323.31	2726800000	2137	7.14319	0.000807018	P02751	P02751	Fibronectin;Anastellin;Ugl-Y1;Ugl-Y2;Ugl-Y3	FN1
-0.231083	-0.171522	-0.17462	-0.0307537	0.194108	0.0377988	0.2111	0.161164	0.195304	0.9211	1.05505	0.829056	1.16237	1.0572	1.11305	1.13757	1.27878	1.25214	-2.70965	-0.768783	-0.474563	-0.773248	-1.6259	-1.21513	-0.869033	-0.909986	-0.65152				+	Up_in_HTC116	13	13	13	24.1	24.1	24.1	87.057	0	181.31	157230000	283	9.49473	0.000216216	P05106	P05106	Integrin beta-3	ITGB3
-0.984027	-1.7691	-0.771174	-0.386687	-0.334387	-0.529693	-0.612634	-0.286634	-1.43677	0.887615	0.873993	0.670419	1.10723	0.821817	1.28386	0.806941	1.53686	1.44793	0.450512	-2.01448	0.122141	0.101956	-1.76005	0.0440793	0.164556	0.353266	0.212447				+	Up_in_HTC116	7	7	7	30.9	30.9	30.9	31.73	0	59.729	48102000	68	5.03949	0.000458333	P27105	P27105	Erythrocyte band 7 integral membrane protein	STOM
-0.9011	-0.721175	-0.828019	0.152499	-0.00274513	0.241485	-1.13075	-0.962204	-0.921642	1.60333	1.66843	1.28027	0.848615	0.893227	0.713831	0.928512	0.794038	0.859343	0.802953	-2.80132	-0.58966	-0.331328	-0.117974	-0.505088	-0.130048	-0.379961	-0.463519				+	Up_in_HTC116	7	5	5	59.9	46.9	46.9	15.998	0	43.029	48026000	110	4.64856	0.000814159	P68871;P02042	P68871	Hemoglobin subunit beta;LVV-hemorphin-7;Spinorphin;Hemoglobin subunit delta	HBB;HBD	Poteintial artefact of exosome isolation process
-0.733288	-0.701439	-0.643197	0.382744	0.287551	0.073722	-1.80847	-1.79557	-1.36394	-0.898439	-0.102421	0.45663	1.75162	1.78468	0.95124	1.77846	1.05375	1.04401	0.187957	-0.711266	0.0372208	-1.30452	-0.20482	0.350361	0.0238755	0.0984341	0.00512629				+	Up_in_HTC116	5	5	5	17.8	17.8	17.8	37.654	0	42.7	29125000	75	3.02979	0.000666667	P01876;P01877	P01876	Ig alpha-1 chain C region	IGHA1	Poteintial artefact of exosome isolation process
-0.747833	-1.69	-1.77151	0.699547	0.694379	0.481852	-2.00517	-1.89698	-1.6967	0.962702	0.519142	0.790906	0.930288	0.854953	0.630505	0.945243	0.67733	-1.22665	0.643638	0.272915	0.10446	0.193236	0.321666	0.30498	0.342581	0.318979	0.345539				+	Up_in_HTC116	7	7	7	73.8	73.8	73.8	11.765	0	206.84	155840000	127	2.78559	0.000303797	P01834	P01834	Ig kappa chain C region	IGKC	Poteintial artefact of exosome isolation process
-0.269471	-0.208643	-0.221685	0.736188	0.716261	0.547113	1.00645	1.08937	1.02907	-0.986586	-1.77774	-3.24999	-0.012061	-0.0650869	-0.721736	-0.0567727	-0.66135	-0.59086	-0.74748	1.05752	1.03824	0.981431	-0.338662	-0.269774	0.703658	0.634104	0.638479				+		7	7	7	9.3	9.3	9.3	108.58	0	145.39	115180000	231	2.87505	0.000992248	P12110	P12110	Collagen alpha-2(VI) chain	COL6A2
-1.87787	0.841668	1.02822	0.254981	0.172342	0.252932	0.091319	0.148694	-0.0240365	-0.150453	-0.7884	-1.79136	-0.515603	-1.59558	-0.865019	-1.35817	-1.43424	-0.861276	0.861865	0.741179	1.08981	0.713783	1.16097	1.4505	0.836667	0.727867	0.889207				+		4	4	4	11.7	11.7	11.7	52.739	0	39.934	17546000	36	6.01199	0.00101538	P20073	P20073	Annexin A7	ANXA7
0.145595	0.142295	0.207328	0.679872	0.645957	0.635068	0.883947	0.857197	0.855946	-1.15467	-1.16873	-1.31614	-1.19806	-1.58505	-1.08179	-1.39318	-1.66986	-1.4958	0.309799	1.02243	1.0279	1.00053	0.756494	0.720417	0.677283	0.769247	0.725979				+		58	58	58	20.2	20.2	20.2	468.83	0	323.31	402260000	791	14.7516	0	P98160	P98160	Basement membrane-specific heparan sulfate proteoglycan core protein;Endorepellin;LG3 peptide	HSPG2
-0.266225	-0.251359	-0.305708	0.598131	0.736612	0.615088	0.947627	0.911274	1.01589	-1.34748	-1.48991	-1.50879	-1.31785	-1.24937	-0.721112	-1.25525	-1.10413	-0.77662	0.0575835	1.55286	1.5581	1.56452	0.270061	0.240601	0.498904	0.580835	0.445711				+		18	18	5	57.4	57.4	16.1	49.924	0	323.31	364270000	201	7.4371	0.000756757	P68366;Q9H853	P68366	Tubulin alpha-4A chain	TUBA4A
-0.169459	-0.0790011	-0.0392755	0.201571	0.425331	0.252527	0.317232	0.233711	0.521018	0.263159	-1.63684	-1.60212	-1.1176	-1.08427	-1.41256	-1.52037	-1.3883	-1.08499	0.348986	1.42729	1.45106	1.48527	0.768654	0.684973	1.06942	0.901533	0.783032				+		5	5	5	18.5	18.5	18.5	39.617	0	38.009	33067000	77	9.25252	0.000111111	O75367;Q9P0M6	O75367	Core histone macro-H2A.1	H2AFY
-0.20553	-1.31564	0.415025	-0.996985	0.736288	-0.254482	0.584852	0.340033	0.539894	-1.20802	-1.20058	-0.763596	-1.52793	-0.658991	-0.805372	-1.18423	-0.593333	-1.50731	0.46104	1.20318	1.1948	1.28309	1.01604	1.1127	0.994091	1.319	1.02197				+		18	18	18	27.7	27.7	27.7	99.326	0	135.36	69426000	118	7.79747	0	Q14764	Q14764	Major vault protein	MVP
-0.205184	-0.842783	-0.173222	-0.217199	-0.246429	-0.200681	-0.127551	-0.0584512	-0.0494377	-0.940137	-1.21235	-0.93372	-1.31142	-1.04471	-0.889985	-1.09308	-1.22737	-0.728176	0.90414	1.49307	1.49729	1.45662	1.15524	1.20145	1.25923	1.27852	1.25632				+		13	13	13	47	47	47	43.104	0	201.73	161960000	236	16.8615	0	Q08431	Q08431	Lactadherin;Lactadherin short form;Medin	MFGE8
-0.705132	-1.58815	0.189436	0.501497	-0.100907	0.191116	0.290108	0.0639065	0.107582	-0.793794	-1.5925	-1.16079	-0.490611	-0.465461	-1.06107	-1.44227	-0.52705	-1.15285	0.627245	1.70407	1.87723	1.67826	0.729212	1.06122	0.819743	0.734768	0.505202				+		10	10	10	4.3	4.3	4.3	399.73	0	65.934	23723000	35	6.86879	0.000382979	O15230	O15230	Laminin subunit alpha-5	LAMA5
0.502608	0.355186	0.392803	0.0803021	0.506033	0.0190166	-1.56989	-0.283428	-0.299764	0.539555	0.666489	-1.14017	-1.60685	-0.877219	-1.03701	-1.19932	-1.85232	-1.66819	1.19956	0.871029	0.861754	0.891847	1.35658	1.17233	0.774756	0.69099	0.653314				+		4	4	4	46.7	46.7	46.7	16.694	0	119.87	85245000	85	4.6813	0	O43169	O43169	Cytochrome b5 type B	CYB5B
0.286165	0.0650757	-0.162426	0.387521	0.675359	0.569722	-0.1179	0.512613	-0.000304583	0.0815232	0.00118417	-0.453355	-0.552416	-1.72244	-2.50068	-2.05357	-1.95812	-0.361567	0.739065	1.18848	1.09306	1.27084	0.390936	0.455265	0.629901	0.934173	0.60189				+		4	4	4	17.7	17.7	17.7	22.58	0	33.015	78757000	71	5.26973	0.000367816	P16401	P16401	Histone H1.5	HIST1H1B
0.56782	0.691227	0.596988	0.21921	0.3157	0.163071	0.107292	-0.272283	-0.103356	0.605981	-0.0840591	-1.21431	0.476613	-1.39471	-1.97154	-2.08696	-1.62441	-1.92769	0.464805	0.965902	1.0371	1.1402	0.881396	0.492413	0.502157	0.496523	0.954906				+		8	8	8	36.1	36.1	36.1	29.597	0	95.718	49124000	81	4.66249	0.000896	P62701;Q8TD47;P22090	P62701	40S ribosomal protein S4, X isoform	RPS4X
1.62962	1.67309	1.61888	0.591238	-0.457705	0.821291	0.649013	0.832133	0.493279	-1.05588	-0.568061	-0.427401	-0.291693	-0.734671	-1.26754	-0.235944	-0.865412	-1.86156	-0.598545	0.746279	0.925853	0.604745	-1.21521	0.648429	0.66993	-1.27841	-1.04576				+		9	9	9	6.4	6.4	6.4	274.61	0	58.9	31394000	14	3.53891	0.00087395	Q01082;P11277	Q01082	Spectrin beta chain, non-erythrocytic 1	SPTBN1
2.31483	2.30123	2.21165	0.318291	0.32974	0.266687	-0.163669	0.107892	-0.737132	-0.395018	-1.54732	-0.608915	-0.92483	-0.771175	-0.947209	-0.883149	-0.668453	-0.735389	0.401556	0.0770292	0.271182	0.403132	0.619335	0.448725	-0.737443	-1.01011	0.0585453				+		11	11	11	22.8	22.8	22.8	72.932	0	104.66	28333000	36	3.08541	0.001	P13667	P13667	Protein disulfide-isomerase A4	PDIA4
0.741774	0.90928	0.958124	-0.0311623	0.127581	0.0204223	0.449552	0.525447	0.730087	-1.03025	0.309098	-2.33677	-1.99663	-0.88292	-0.785023	-1.9377	-1.73839	0.177519	0.699661	0.658123	0.857445	0.805314	0.671249	0.59146	0.495337	0.55316	0.458218				+		7	7	7	20	20	20	57.488	0	57.478	33974000	63	5.83543	0.000910569	P78371	P78371	T-complex protein 1 subunit beta	CCT2
0.995913	0.93506	0.979891	0.529367	0.355444	0.677028	0.180196	0.191843	0.220685	-1.65598	-2.03267	-0.616961	-1.76186	1.53669	-1.31603	-1.39901	-1.57659	-0.652632	0.211568	0.601211	1.01699	0.253603	0.940657	0.350818	0.344291	0.353257	0.33723				+		4	4	4	4.5	4.5	4.5	131.45	0	28.471	34693000	29	4.47665	0.000666667	P55011	P55011	Solute carrier family 12 member 2	SLC12A2
1.37308	1.07994	1.13809	0.746404	0.461119	0.767092	0.407651	0.4088	0.430494	0.556199	-1.82299	-1.29936	-1.67185	-1.48479	-1.34791	-1.36568	-1.37766	-1.19443	1.04294	0.437784	0.43482	0.600274	0.309105	0.310906	0.299256	0.2235	0.537221				+		5	5	5	34.3	34.3	34.3	28.804	0	41.497	37760000	19	8.16995	0.000112676	P18669;Q8N0Y7;P15259	P18669	Phosphoglycerate mutase 1	PGAM1
1.40911	1.53688	1.56581	0.470576	0.566891	0.182177	0.35997	0.301729	0.321289	0.51907	-1.2487	-1.33061	-1.00485	-1.13612	-1.5067	-1.69265	-2.21115	-0.77808	0.699799	0.273057	0.499758	0.250763	0.653466	0.192448	0.482248	0.272056	0.351768				+		20	7	7	26.8	11.5	11.5	103.06	0	49.33	34477000	28	6.48201	0.000733945	P12814	P12814	Alpha-actinin-1	ACTN1
1.28876	1.33261	1.33747	0.28747	0.0723606	0.195781	0.547457	0.595168	0.406133	-0.884568	0.227265	-0.559492	-2.19693	-1.17946	-1.52158	-1.32959	-1.87188	-1.43706	0.745128	0.552246	0.696509	0.668811	0.70136	0.586062	0.261941	0.210425	0.267591				+		8	8	8	5.3	5.3	5.3	273.42	0	62.242	33964000	45	7.12698	0.000785714	P49327	P49327	Fatty acid synthase;[Acyl-carrier-protein] S-acetyltransferase;[Acyl-carrier-protein] S-malonyltransferase;3-oxoacyl-[acyl-carrier-protein] synthase;3-oxoacyl-[acyl-carrier-protein] reductase;3-hydroxyacyl-[acyl-carrier-protein] dehydratase;Enoyl-[acyl-carrier-protein] reductase;Oleoyl-[acyl-carrier-protein] hydrolase	FASN
1.60469	1.53869	1.63033	0.362202	0.534355	0.494839	0.555769	0.710775	0.588999	-0.781716	-0.515033	-1.19292	-1.65112	-1.45001	-1.44468	-1.6401	-1.41599	-0.970683	0.587093	0.310599	0.253274	0.524488	0.631014	0.728179	-0.0432031	-0.0538559	0.104021				+		8	8	8	57.1	57.1	57.1	23.356	0	187.2	175870000	296	9.46714	0.000679245	P09211	P09211	Glutathione S-transferase P	GSTP1
1.50234	1.52234	1.4269	0.67708	0.623697	0.630973	0.994814	0.877289	1.0072	-0.727742	-2.78463	-0.681172	-1.85075	-0.820695	-0.745937	-0.528885	-0.778039	-0.852064	-0.113144	0.343516	0.205512	0.302709	0.123089	0.0846097	-0.190017	-0.155649	-0.093345				+		7	7	7	45	45	45	16.93	0	91.5	157860000	230	7.78917	0.000213333	P60660;P14649	P60660	Myosin light polypeptide 6	MYL6
1.61611	1.67012	1.59457	0.383307	0.503321	0.39262	1.28079	1.06091	1.12481	-1.53266	-2.06043	-0.926893	-1.41162	-0.801048	-0.823175	-0.05692	-0.452518	-1.5055	0.207433	0.0684638	-0.146304	0.0502323	0.106088	0.119475	0.0061044	-0.34356	-0.12372				+		8	8	8	25.9	25.9	25.9	66.193	0	77.992	82210000	72	8.07155	0	O75083	O75083	WD repeat-containing protein 1	WDR1
0.632234	0.91616	0.36992	0.734485	0.740145	0.595143	0.90935	0.901297	0.511427	-1.1722	-2.77204	-0.941414	-1.77398	-0.815751	-0.488923	-0.981272	-1.52849	-0.938638	0.471002	0.660414	0.825061	0.794947	0.592768	0.446316	0.355413	0.463876	0.492756				+		5	5	5	9.5	9.5	9.5	97.455	0	52.027	18252000	26	9.4875	0.000363636	P12830	P12830	Cadherin-1;E-Cad/CTF1;E-Cad/CTF2;E-Cad/CTF3	CDH1
0.797382	0.83521	0.877373	1.08409	1.01571	1.04859	0.949165	0.957437	0.967497	-1.34158	-1.2803	-1.22851	-1.58304	-1.16354	-0.836026	-0.944071	-2.00873	-1.415	0.0928225	0.540338	0.545589	0.54865	0.369918	0.399862	0.191594	0.306478	0.273088				+		26	26	26	34.2	34.2	34.2	96.022	0	299.16	196460000	301	15.8138	0	Q8WUM4	Q8WUM4	Programmed cell death 6-interacting protein	PDCD6IP
1.24362	1.35494	1.38971	0.623532	0.734155	0.596556	0.810739	0.696766	0.720285	-1.6712	-1.51977	-1.13112	-1.6793	-1.12247	-1.34333	-0.59748	-1.31642	-1.35965	0.148187	0.406194	0.483194	0.312215	0.334654	0.555671	0.375005	0.467734	0.487586				+		5	5	5	24.7	24.7	24.7	31.512	0	56.383	43239000	68	13.7727	0	P54709	P54709	Sodium/potassium-transporting ATPase subunit beta-3	ATP1B3
0.964593	0.977519	0.986761	0.831213	0.789032	0.811843	0.829542	0.835796	0.880678	-1.1646	-1.60394	-1.48941	-0.981572	-0.788434	-1.42135	-1.58377	-1.69135	-1.29385	-0.0499791	0.50546	0.615345	0.584127	0.587596	0.514864	0.399487	0.534804	0.41958				+		4	4	4	24.8	24.8	24.8	34.932	0	88.493	140380000	100	16.3589	0	P16422	P16422	Epithelial cell adhesion molecule	EPCAM
1.10305	1.10208	1.10691	0.735837	0.661068	0.65221	0.844182	0.855584	0.846131	-1.33839	-1.69939	-1.13865	-1.46824	-1.25971	-1.25154	-1.48287	-1.27661	-1.16819	-0.036352	0.436534	0.444693	0.590341	0.642056	0.708096	0.411748	0.492917	0.486517				+		6	6	6	11.4	11.4	11.4	54.083	0	186.09	240350000	185	17.5795	0	P11166	P11166	Solute carrier family 2, facilitated glucose transporter member 1	SLC2A1
1.06187	0.926954	0.729857	0.684445	0.323265	0.31446	0.311914	0.302148	0.467128	-1.80152	-1.13405	-1.59367	-0.926997	-0.885697	-1.45237	-1.46071	-1.51578	-1.26325	0.511928	0.907781	0.913687	0.824109	1.07318	0.656891	0.650439	0.684207	0.689772				+		5	5	5	29.2	29.2	29.2	23.482	0	73.351	32836000	115	14.2584	0.000653846	P51148;P61020;P20339	P51148	Ras-related protein Rab-5C;Ras-related protein Rab-5B;Ras-related protein Rab-5A	RAB5C;RAB5B;RAB5A
0.803115	0.832031	0.834051	0.495424	0.465741	0.50064	0.591955	0.595251	0.607519	-1.69803	-1.37844	-1.58825	-1.60563	-1.17438	-0.868596	-1.31684	-1.09422	-1.54779	0.513615	0.828987	0.757558	0.830905	0.760847	0.762046	0.685834	0.725307	0.681355				+		19	19	19	34.6	34.6	34.6	67.993	0	323.31	358810000	502	17.7566	0	P08195	P08195	4F2 cell-surface antigen heavy chain	SLC3A2
0.797868	0.963034	1.02726	0.922581	0.8867	0.848255	0.647487	0.808554	0.73614	-1.90275	-1.73929	-0.431652	-1.7343	-0.293194	-1.28728	-0.977107	-0.32537	-2.19004	0.144605	0.245659	0.774288	0.868022	0.354562	0.591983	-0.0521818	0.213409	0.102759				+		5	5	5	26.7	26.7	26.7	21.868	0	37.824	30934000	62	8.3933	0.000834783	O75340	O75340	Programmed cell death protein 6	PDCD6
0.963114	0.926465	0.992105	0.592186	0.700241	0.465479	0.723625	0.713569	0.744737	-1.66955	-2.66333	-1.06436	-0.24152	-1.54199	-0.0286017	-0.281407	-1.63217	-1.49999	0.258308	0.570135	0.788612	0.719114	0.487068	0.536676	0.222217	0.185803	0.0334622				+		6	6	6	44.4	44.4	44.4	19.794	0	59.905	51675000	117	7.07803	0.00025641	P19105;O14950;P24844	P19105	Myosin regulatory light chain 12A;Myosin regulatory light chain 12B;Myosin regulatory light polypeptide 9	MYL12A;MYL12B;MYL9
0.531851	0.8182	0.903558	1.4036	1.5118	1.02843	1.25542	1.06162	1.21389	-1.45849	-1.60385	-0.827316	-0.974286	-1.08515	-1.21426	-0.707863	-1.35286	-0.816078	-0.905968	0.955765	0.21393	0.276048	-0.789406	-0.197112	0.357204	0.328071	0.0732524				+		7	7	7	14.5	14.5	14.5	71.438	0	43.734	20384000	29	9.4109	0.000296296	Q86X29	Q86X29	Lipolysis-stimulated lipoprotein receptor	LSR
1.01137	0.876693	0.962944	1.15339	1.09497	1.13811	1.02175	1.03445	1.02581	-1.17808	-0.467295	-1.14862	-1.16444	-1.05725	-1.21443	-1.42699	-1.72658	-1.21798	-0.064279	0.494578	0.588324	0.582511	-0.00375392	0.249787	0.34862	-1.28746	0.373839				+		6	6	6	29.2	29.2	29.2	32.444	0	108.46	196790000	208	10.1914	0	O00560	O00560	Syntenin-1	SDCBP
0.976993	1.39413	1.41939	0.902599	0.83945	0.768053	1.03798	0.773757	0.828838	-1.9962	-2.17233	-2.0307	-0.0848518	0.191755	0.210688	0.285816	-0.0327278	0.251568	-0.269799	-0.14081	-0.209125	-0.365608	0.166191	0.116702	-1.52648	-0.767636	-0.567656				+	Up_in_HT29	20	20	17	38.4	38.4	33.4	81.744	0	195.22	101170000	159	3.81957	0.000344086	P14923	P14923	Junction plakoglobin	JUP
1.00751	0.938922	0.960704	0.646644	0.680885	0.692914	0.826321	0.81102	0.832063	0.631121	0.340408	0.791382	0.617448	0.674022	0.74405	0.590478	-1.30027	0.821814	-1.1851	-1.3863	-0.843528	-1.23171	-1.09284	-1.42109	-1.50087	-1.42114	-1.22486				+	Up_in_HT29	9	9	5	32.1	32.1	19.7	40.45	0	149.32	63871000	123	9.73543	0	P04899;P63096;P19087;A8MTJ3;P09471	P04899	Guanine nucleotide-binding protein G(i) subunit alpha-2	GNAI2
0.987784	1.0137	1.01658	0.726538	0.735894	0.722029	0.800513	0.785906	0.797709	0.502413	0.409129	0.256209	0.532179	0.541629	0.445234	0.392369	0.383999	0.52239	0.10281	-1.38369	-1.61261	-1.57315	-1.15436	-1.93207	-1.03127	-1.33572	-1.65215				+	Up_in_HT29	20	20	14	31.7	31.7	23.6	67.819	0	187.3	115100000	244	11.3238	0	P26038;P35241	P26038	Moesin	MSN
1.61285	1.62481	1.5467	0.75233	0.679331	0.705384	0.793147	0.783669	0.910877	0.444353	0.244792	0.0751019	-0.201955	0.00582613	0.190228	-0.0872693	0.166991	0.15799	0.032084	-1.2576	-1.83205	-0.632904	-1.30584	-1.38481	-1.4023	-1.27714	-1.34461				+	Up_in_HT29	13	13	13	46.5	46.5	46.5	38.714	0	208.46	210890000	295	9.72475	0.000359551	P04083	P04083	Annexin A1	ANXA1
1.41211	1.59473	1.49559	0.727587	0.71277	0.748386	0.940266	0.975882	1.16041	0.374959	0.492758	-1.15279	-1.10318	-0.616598	-0.466494	0.5027	0.0188422	-0.0462886	0.63521	-1.39231	-1.75084	-0.740175	-0.267313	-1.18276	-1.24172	-1.0106	-0.821127				+	Up_in_HT29	10	10	10	28.9	28.9	28.9	63.146	0	100.64	32061000	64	5.98513	0	P06744;CON__Q3ZBD7	P06744	Glucose-6-phosphate isomerase	GPI
1.34263	1.36449	1.41389	0.744525	0.861174	1.16712	1.28061	0.965384	0.83584	0.279033	-0.797603	-0.04043	-0.764871	-0.351652	0.243458	0.103068	-0.247828	0.336218	-0.0470468	-1.65954	-1.67031	-1.75693	-1.4772	-1.05543	0.111878	-0.365875	-0.814624				+	Up_in_HT29	5	5	5	9.4	9.4	9.4	73.301	0	31.521	13011000	14	7.3926	0.00100763	Q8WWI5	Q8WWI5	Choline transporter-like protein 1	SLC44A1
1.47995	1.4428	1.4209	-0.896397	0.715615	0.981227	0.95067	0.897091	0.93881	-0.875199	0.5705	-0.599158	-1.49513	-0.9374	-1.30253	-1.02564	-1.49527	0.417927	0.622672	0.296063	0.180395	0.200549	0.0731921	0.347581	-1.50769	0.0698205	-1.47135				+	Up_in_HT29	7	7	7	41.2	41.2	41.2	22.391	0	53.308	66416000	106	3.29953	0.000672897	P37802;Q9UI15	P37802	Transgelin-2	TAGLN2
1.6784	1.72264	1.56439	0.265648	0.723926	0.804912	0.828607	0.770554	0.938563	0.399687	0.0839002	0.251528	-1.26874	0.016872	-1.62576	-0.742326	-1.52654	-0.282217	1.13606	-0.082973	-0.447033	-0.578302	-0.343706	-1.01846	-1.51504	-0.655417	-1.09917				+	Up_in_HT29	19	19	17	49.3	49.3	46.3	54.861	0	217.52	135340000	141	4.20983	0.000355556	P00352;P47895;P30837;O94788	P00352	Retinal dehydrogenase 1	ALDH1A1
-0.198487	0.589878	0.598371	1.24821	1.19943	1.46693	1.93881	2.07379	1.69403	-0.99473	-0.201114	-0.137308	-0.788225	-0.585495	0.0989394	-0.508524	-0.115182	-0.584989	0.125175	-0.591598	-0.534907	-1.04588	-0.982676	-0.90329	-0.560742	-0.988413	-1.312				+	Up_in_HT29	6	6	6	12.7	12.7	12.7	84.483	0	56.485	21809000	27	7.03422	0.000219178	Q96JB6	Q96JB6	Lysyl oxidase homolog 4	LOXL4
0.244436	0.60309	0.0915182	1.50626	1.20602	1.45029	1.93612	1.95807	1.80357	-0.591079	-0.919393	-0.882637	-0.617015	-0.342838	-1.22448	-0.72736	-1.14088	-0.513822	-0.750679	-0.639276	-0.825585	0.0406708	-0.109487	0.0727662	-0.117785	-0.675651	-0.834846				+	Up_in_HT29	5	5	5	14.3	14.3	14.3	52.387	0	68.724	26538000	47	7.62316	0	Q9GZM7	Q9GZM7	Tubulointerstitial nephritis antigen-like	TINAGL1
1.40224	1.29662	1.48532	0.622984	0.769774	0.162293	1.44538	1.22646	1.47222	-1.53848	-1.11001	-0.331879	-0.584793	-0.084658	-1.03891	-1.08307	-1.17795	-0.354184	0.373263	-0.0888069	-1.59356	0.0835058	0.225369	-1.66613	0.119095	-0.115383	0.0832926				+	Up_in_HT29	4	4	4	10.1	10.1	10.1	55.01	0	25.592	37556000	25	5.83893	0.000372093	Q01650;Q9UM01;Q92536	Q01650	Large neutral amino acids transporter small subunit 1	SLC7A5
1.64941	1.34994	1.22519	0.581092	0.866877	0.785916	0.955676	1.09891	0.716445	-0.531651	-0.511548	-0.589297	-1.55522	-1.18342	-0.960788	-0.887385	-1.26104	-1.21867	1.02827	-1.83537	-0.378296	0.421095	0.535915	-0.924969	0.448533	0.00726352	0.167133				+	Up_in_HT29	8	8	8	46	46	46	25.035	0	95.977	29542000	50	6.0805	0.001	P30041	P30041	Peroxiredoxin-6	PRDX6
1.41737	1.39129	1.50516	0.871423	0.863577	0.98822	0.828185	0.914099	0.960506	0.49018	-1.48764	-0.969869	-0.580541	-0.24106	-1.04394	-0.761462	-0.535868	-0.813303	-0.0775521	-1.02754	-2.14235	-0.993005	0.387269	0.268517	0.411448	-1.09693	0.473826				+	Up_in_HT29	4	4	4	14.3	14.3	14.3	45.374	0	38.099	33740000	59	5.01463	0.000903226	P55209;Q99733	P55209	Nucleosome assembly protein 1-like 1	NAP1L1
1.48143	1.4622	1.39099	0.876085	0.826431	1.00901	1.15982	1.15221	1.08092	-1.33624	-1.5021	-0.324324	-0.539896	-0.684118	-0.90642	-0.397706	-0.921104	-0.796285	0.443515	-1.17041	0.423781	0.230222	-1.46463	-0.635163	0.361031	0.0355591	-1.25482				+	Up_in_HT29	5	5	5	28.6	28.6	28.6	21.45	0	37.361	53870000	80	7.01027	0	P63000;P60763;P15153	P63000	Ras-related C3 botulinum toxin substrate 1;Ras-related C3 botulinum toxin substrate 3	RAC1;RAC3
1.41559	1.10863	1.28111	0.754544	0.947708	0.907604	1.12688	1.12885	1.09677	-0.867594	-0.891029	-1.00817	-1.26297	0.780875	-1.18053	-0.880359	-1.53682	-1.13867	-0.0437	-1.50659	0.358768	0.499708	0.0494983	0.106334	0.136758	-0.0384056	-1.34478				+	Up_in_HT29	16	13	13	30.3	25.6	25.6	85.496	0	112.21	154570000	82	6.16794	0	P35222	P35222	Catenin beta-1	CTNNB1
1.1871	1.25815	1.45928	0.91436	0.637938	0.935337	1.00785	1.01364	0.92892	-1.29169	-0.60502	-0.713851	-0.456311	-0.433822	-0.404167	-0.384023	-1.12993	-0.372568	0.897661	-0.831515	0.628251	0.708533	-1.1157	0.496369	-0.626022	-1.72597	-1.9828				+	Up_in_HT29	14	14	8	38.2	38.2	23.2	60.626	0	131.72	26827000	46	4.40122	0.000347826	Q9H4M9	Q9H4M9	EH domain-containing protein 1	EHD1
1.53432	1.69068	1.67749	-0.0964956	-0.143654	-0.0512083	1.57983	1.71038	1.55097	-0.590307	-0.712163	-0.732222	-0.044647	-0.99322	-0.125394	-0.83715	-0.947539	0.374735	-0.374926	-0.984981	-1.73607	-0.0535848	-1.19696	-0.0873344	-0.620916	0.147231	0.0631558				+	Up_in_HT29	5	5	5	7.5	7.5	7.5	81.537	0	46.972	32590000	49	4.43303	0.000866667	P16070	P16070	CD44 antigen	CD44
0.951209	1.06397	1.37715	0.812168	1.12275	1.62511	1.00028	1.24543	1.19159	-0.886301	-0.575052	0.705424	-1.00703	-0.249928	0.906761	-1.22491	-0.38306	-0.218287	-0.0985529	-1.24955	-1.35351	-0.961942	-0.905112	-0.506254	-1.57666	-0.166099	-0.639603				+	Up_in_HT29	6	5	5	16.2	14.5	14.5	61.161	0	33.987	13751000	14	6.93495	0.000763636	Q9NZN4	Q9NZN4	EH domain-containing protein 2	EHD2
1.41653	1.32786	1.62516	0.84125	0.735702	0.90186	1.09257	0.944634	1.15142	-0.709481	-1.07511	-0.81796	-0.761781	0.0890156	-0.756586	-1.07938	-0.371627	-1.17683	-1.54597	0.503924	-0.916817	0.353258	0.476718	0.0874751	0.452241	-1.35832	-1.42975				+	Up_in_HT29	9	8	8	19.2	17.2	17.2	61.174	0	71.633	25974000	45	5.75889	0.000351648	Q9H223	Q9H223	EH domain-containing protein 4	EHD4
1.97721	2.03712	1.63454	0.712006	0.600907	0.721536	0.807022	0.802998	0.686101	-0.475712	-1.36172	-0.526855	-0.55906	0.0555156	-0.143321	-0.955122	-0.396088	-0.807507	-1.29006	0.15409	-2.14007	0.198119	-0.631726	0.239476	-0.661281	0.0264631	-0.704593				+	Up_in_HT29	13	13	13	8.3	8.3	8.3	284.54	0	124.42	101150000	35	5.30516	0.000292683	Q13813	Q13813	Spectrin alpha chain, non-erythrocytic 1	SPTAN1
1.91408	1.97772	1.98531	0.594016	-0.0751898	0.61193	1.01936	0.972337	1.10568	-0.71358	-0.800944	-0.676811	-0.261666	-0.00872407	-1.35256	0.0702239	-0.712587	-0.132074	-0.630831	-0.088534	-0.516173	-0.135722	-0.423661	-0.022312	-0.49952	-1.96536	-1.2344				+	Up_in_HT29	5	5	5	16.8	16.8	16.8	44.76	0	62.105	17016000	36	5.56779	0.000453608	P61160	P61160	Actin-related protein 2	ACTR2
1.49858	1.48229	1.51454	0.810812	0.74684	0.852105	0.974822	0.959155	0.982083	-0.232285	-0.102918	-0.0217963	-0.108834	-0.187166	-0.143793	-0.168651	0.010608	-0.108401	-0.733044	-0.7432	-0.639804	-0.655838	-0.639856	-0.644135	-0.754183	-3.23868	-0.709254				+	Up_in_HT29	10	8	7	41.2	33.9	30.2	27.745	0	155.34	349560000	205	7.11797	0	P63104	P63104	14-3-3 protein zeta/delta	YWHAZ
2.31635	2.33882	2.34019	0.298281	-0.236086	0.474556	0.913072	0.885675	0.862488	-0.80862	-0.695299	-0.602407	-0.50617	-0.29859	-0.222815	-0.426418	-0.824188	-0.748481	-0.657869	-0.309795	-0.560986	-0.288306	-0.206435	-0.296968	-0.757703	-0.844172	-1.13813				+	Up_in_HT29	28	28	28	41.5	41.5	41.5	110.06	0	323.31	256500000	271	5.71605	0	Q02241	Q02241	Kinesin-like protein KIF23	KIF23
2.51828	2.45928	2.50168	-0.245348	-0.147207	-0.105464	0.707807	0.816715	0.785438	-0.317651	-0.875053	-0.362443	-0.289636	-0.419107	-0.299134	-0.384659	-0.54451	-0.255495	-0.605448	-0.436412	-0.390381	-0.758152	-0.867587	-0.74133	-0.479835	-0.607599	-0.656737				+	Up_in_HT29	19	19	19	38.3	38.3	38.3	71.026	0	323.31	192520000	167	4.28167	0	Q9H0H5	Q9H0H5	Rac GTPase-activating protein 1	RACGAP1
2.33736	2.20361	2.22341	0.520602	0.459074	0.492208	0.817169	0.978226	0.554449	-0.547619	-0.537281	-0.544791	-0.157822	-0.0177875	-0.243132	-0.640756	-0.245855	-0.682178	-0.192498	-1.10499	-0.975433	-0.638688	-0.629504	-0.793851	-1.11772	-1.01541	-0.500794				+	Up_in_HT29	26	26	24	7.1	7.1	6.5	531.78	0	202.16	43149000	76	7.06811	0	Q15149	Q15149	Plectin	PLEC
2.10085	2.10922	2.02474	0.657338	0.753223	0.47611	1.14627	0.763993	0.816618	-0.689002	-0.766326	-0.0259569	0.0756507	-0.336842	-0.389796	-0.619454	0.165521	-0.698735	-0.602972	-0.645452	-0.512663	-1.15021	-0.802501	-1.00397	-1.05273	-1.27118	-0.521744				+	Up_in_HT29	4	4	4	31.4	31.4	31.4	20.082	0	27.066	21359000	39	8.22141	0	P62330	P62330	ADP-ribosylation factor 6	ARF6
1.80217	1.74884	2.4788	0.834616	0.878117	0.70165	0.926117	0.873007	0.897196	-0.74417	-1.06065	-0.319743	-0.131884	-0.774344	-0.383984	-0.480362	-1.03373	-0.553794	-0.479803	-0.114271	-0.00703418	-0.985487	-0.895643	-0.586179	-1.30882	-0.884972	-0.395643				+	Up_in_HT29	10	10	10	20.8	20.8	20.8	65.401	0	77.792	24285000	38	8.2755	0	Q9UHD8	Q9UHD8	Septin-9	2020-09-09
2.09354	1.92594	2.14311	0.352007	-0.709661	0.442322	0.963134	1.28082	1.01318	-0.371451	-0.956701	-0.280122	-8.82847e-06	-0.321001	-0.388015	0.388904	-0.790518	-0.284339	-1.18388	-0.200939	-0.372471	-1.56319	-0.171529	-1.15115	-0.602482	-0.377922	-0.877577				+	Up_in_HT29	5	5	5	33.9	33.9	33.9	19.667	0	35.096	17507000	37	4.84353	0.000660194	P59998	P59998	Actin-related protein 2/3 complex subunit 4	ARPC4
2.01598	1.79015	1.83504	0.533698	0.451792	0.558933	0.70431	1.37897	0.808197	-0.332509	-0.515387	0.811025	-0.39621	0.338286	-0.254886	-0.531062	-0.277608	-0.34576	-0.81094	-0.820308	-1.11401	-0.262622	-1.13811	-1.15122	-1.58831	-1.32075	-0.366677				+	Up_in_HT29	6	6	6	16.8	16.8	16.8	51.901	0	41.197	15822000	13	7.38807	0.000484848	Q01518	Q01518	Adenylyl cyclase-associated protein 1	CAP1
2.04363	2.18141	2.04873	0.367795	0.441855	0.538691	0.642338	0.697552	0.660902	-0.60827	-0.197037	-0.866381	-1.23581	0.302579	-0.901261	0.069336	-0.487585	0.596132	-0.0267568	-1.01929	0.232775	-0.925206	-1.01467	-1.25692	-1.25453	-0.343126	-0.686885				+	Up_in_HT29	7	6	6	38.8	35.3	35.3	32.949	0	43.64	15912000	18	4.9393	0.000920635	P47755	P47755	F-actin-capping protein subunit alpha-2	CAPZA2
1.92009	1.85165	2.04915	0.885043	0.477296	0.442207	0.687769	0.951486	0.932378	-0.244514	-0.656509	0.40476	-0.778875	-0.275313	-0.161715	-0.74979	-0.103608	0.43731	-0.966449	-1.38722	-0.388513	-0.304497	-1.22644	-0.220167	-1.39679	-0.8396	-1.33914				+	Up_in_HT29	4	4	4	14.7	14.7	14.7	41.487	0	36.725	14305000	21	7.05947	0.000285714	Q15019	Q15019	Septin-2	2020-09-02
2.0212	1.98239	2.20587	0.255524	0.802233	0.91363	0.526658	0.831035	1.04622	-0.284882	-0.58502	-0.193984	-0.481595	-0.200613	-0.682835	0.0450093	-0.630613	0.0953235	-0.482687	-1.46002	-0.435863	-0.959175	-0.99464	-0.752472	-0.86484	-0.285898	-1.42995				+	Up_in_HT29	10	10	10	16.4	16.4	16.4	96.864	0	104.58	19272000	35	7.5766	0.000114286	Q92598;O95757	Q92598	Heat shock protein 105 kDa	HSPH1
2.07707	2.08123	2.102	0.54589	0.531128	0.554176	0.775207	0.860468	0.834486	-0.518008	0.0946767	-0.538176	-0.566137	-0.275048	-0.601829	-0.174898	-0.507542	-0.196503	-0.027286	-1.57436	-0.846345	-0.357296	-0.601499	0.011247	-1.53981	-1.12927	-1.01358				+	Up_in_HT29	7	7	7	23.7	23.7	23.7	34.333	0	43.216	18841000	31	6.61551	0.000289157	O15144	O15144	Actin-related protein 2/3 complex subunit 2	ARPC2
1.6578	1.84378	1.71433	0.784245	0.89815	0.74444	1.13909	1.02904	1.2101	-0.933676	-0.283593	-0.218123	0.0277453	-1.20883	-0.430924	-0.501222	-0.0783721	-0.630485	0.506717	-0.870538	-1.27939	-1.39428	-0.166925	-0.813773	-1.01181	-0.901686	-0.831796				+	Up_in_HT29	8	8	7	49	49	45.5	32.922	0	83.749	39717000	59	8.18371	0	P52907	P52907	F-actin-capping protein subunit alpha-1	CAPZA1
2.05944	2.09414	2.14342	0.315337	0.272979	0.353546	0.849185	0.499481	0.53817	-0.764909	-0.333106	0.0468097	-0.230736	-0.506566	-0.525727	-0.271454	-0.453811	0.436028	0.867531	-0.718653	-1.1626	-0.892541	-0.678976	-0.459804	-2.06377	-0.949485	-0.463925				+	Up_in_HT29	5	5	5	20.2	20.2	20.2	40.949	0	38.964	12884000	20	4.35791	0.000881356	O15143	O15143	Actin-related protein 2/3 complex subunit 1B	ARPC1B
1.79334	1.72041	1.89464	1.06125	0.499468	0.566715	1.26696	1.03658	1.04137	-0.74389	-0.669387	-0.925783	-0.930636	-0.275353	-0.945554	-0.324537	-1.67824	-1.07087	-1.5827	-0.212749	-0.0397929	-0.135824	-0.103374	-0.143873	-0.36934	-0.422186	-0.306639				+	Up_in_HT29	8	5	5	32.7	21.6	21.6	27.764	0	57.471	43569000	69	8.32209	0.000282353	P27348	P27348	14-3-3 protein theta	YWHAQ
1.59479	1.59388	1.63417	1.13634	1.13441	1.12578	1.30493	1.34279	1.3257	-0.922227	-1.13664	-0.330081	-0.654807	-0.600545	-0.599313	-0.679902	-0.861841	-0.557369	-0.770206	-0.72593	-0.393786	-0.617603	-0.331473	-0.564248	-1.09266	-0.564713	-0.789449				+	Up_in_HT29	50	50	48	35.4	35.4	34.3	189.25	0	323.31	478810000	484	15.9901	0	P46940;Q13576	P46940	Ras GTPase-activating-like protein IQGAP1	IQGAP1
1.5855	1.62952	1.64287	1.24504	1.06608	1.13754	1.31762	1.1891	1.24016	-1.14677	-0.745801	-1.01753	-0.913529	-0.825501	-0.414514	-0.413505	-0.827914	-0.569249	-0.523044	-0.420751	-0.784202	-0.0794007	-0.231978	-0.843276	-0.965641	-0.536299	-0.79452				+	Up_in_HT29	16	16	16	19.3	19.3	19.3	129.29	0	127.06	101300000	145	14.4457	0	P17301	P17301	Integrin alpha-2	ITGA2
1.52059	1.52763	1.57684	1.05284	1.17627	1.18592	1.21228	1.13091	1.31113	-1.27121	-1.32807	-0.589675	-1.30065	-0.689682	-0.761871	-0.556694	-1.37281	-0.781505	-0.0338891	-0.609446	-0.356055	-0.275215	-0.247783	-0.401597	-0.30716	-0.410193	-0.400918				+	Up_in_HT29	5	5	5	25.3	25.3	25.3	31.554	0	73.033	51363000	67	15.0131	0	P29966	P29966	Myristoylated alanine-rich C-kinase substrate	MARCKS
1.52136	1.55955	1.52472	1.18817	1.07843	1.12955	1.21749	1.01777	1.28606	-1.11107	-1.14259	-1.06641	-0.918552	-0.974738	-0.834837	-1.03075	-1.12014	-1.13707	-0.800857	-0.130332	-0.204859	0.088552	-0.0526616	-0.0725862	-0.405655	-0.128677	-0.479876				+	Up_in_HT29	20	20	15	30.1	30.1	24.1	100.07	0	323.31	135540000	175	16.825	0	P35221;Q9UI47	P35221	Catenin alpha-1	CTNNA1
1.4668	1.44585	1.41442	1.19571	1.16172	1.06695	1.33345	1.40173	1.23036	-0.636628	-0.814527	-0.726094	-1.24489	-1.33908	-1.13199	-0.511655	-1.37884	-0.944878	-0.681221	-0.0660344	-0.165658	-0.206683	-0.320935	-0.36255	-0.329616	-0.255885	-0.599825				+	Up_in_HT29	13	13	13	16.8	16.8	16.8	88.414	0	108.63	232270000	307	15.6602	0	P05556	P05556	Integrin beta-1	ITGB1
1.52297	1.59224	1.51947	1.04985	1.17847	0.982792	1.25623	1.33851	1.26126	-0.808013	-0.923111	-1.08564	-1.13503	-1.05877	-0.629964	-0.577524	-1.32571	-1.14057	-0.621007	0.196264	-0.289489	-0.357478	-0.2297	-0.369958	-0.609026	-0.182039	-0.555013				+	Up_in_HT29	19	19	19	28.3	28.3	28.3	108.17	0	274.47	100370000	190	15.2487	0	O60716	O60716	Catenin delta-1	CTNND1
1.67943	1.85967	1.70976	0.998502	1.01763	0.933666	1.13413	1.08732	1.16455	-0.257798	-0.641305	-0.765224	-1.63164	-0.557739	-0.799976	-1.19896	-0.455995	-0.339506	-0.433807	-0.536568	-0.243483	-0.756923	-0.0744293	-0.170499	-0.859571	-1.02468	-0.836559				+	Up_in_HT29	14	14	14	45.8	45.8	45.8	35.882	0	142.16	167720000	238	10.4959	0	P09525	P09525	Annexin A4	ANXA4
2.03226	2.06584	2.11557	0.662767	0.72153	0.645661	1.12071	1.04528	0.952174	-0.501152	-0.225715	-0.094737	-0.956905	-0.779609	-0.734019	-0.322589	-0.632811	-0.946851	-1.16247	-0.680137	-0.579047	-0.577522	-0.402421	-0.350603	-0.81118	-0.738101	-0.865922				+	Up_in_HT29	14	14	12	63.1	63.1	56.1	29.174	0	212.73	133160000	250	9.22008	0.000854701	P62258	P62258	14-3-3 protein epsilon	YWHAE
2.06632	2.12563	2.13389	0.653623	0.678584	0.700633	1.01308	0.897343	0.980588	-0.637608	-0.617215	-0.735745	-0.974134	-0.896981	-0.768401	-1.04519	-1.27114	-0.682044	-0.294103	-0.413638	-0.508992	-0.307528	-0.241553	-0.273862	-0.592262	-0.327439	-0.66186				+	Up_in_HT29	7	7	7	53	53	53	18.502	0	127.14	294680000	350	9.73509	0.000918033	P23528;Q9Y281	P23528	Cofilin-1	CFL1
1.72354	1.73701	1.748	1.01284	1.02414	0.58102	1.37657	1.20205	1.25459	-0.410877	-0.621183	-0.800861	-0.707073	-1.03201	-0.966607	-1.23843	-0.921794	-0.785085	0.220055	-0.602985	-0.34743	-0.727879	-0.222162	-0.213099	-0.905306	-0.61645	-0.760576				+	Up_in_HT29	50	50	50	26	26	26	629.09	0	323.31	192760000	250	11.7387	0	Q09666	Q09666	Neuroblast differentiation-associated protein AHNAK	AHNAK
1.81747	1.81612	1.82965	0.923906	0.974549	0.905126	1.1595	1.11395	1.21245	-0.58905	-0.620179	-0.550364	-1.06848	-0.885735	-1.03511	-1.0287	-1.05692	-1.15384	-0.276841	-0.255169	-0.262401	-0.536093	-0.402995	-0.273795	-0.445679	-0.51377	-0.797611				+	Up_in_HT29	5	5	5	39.6	39.6	39.6	16.837	0	265.21	246180000	153	13.3996	0	P0DP25;P0DP24;P0DP23;P27482;P02585	P0DP25
1.91004	1.89643	1.89962	0.899129	0.919901	0.933155	1.06891	1.0156	1.10787	-0.541866	-0.486986	-0.428759	-0.930017	-0.988054	-0.952519	-0.948472	-0.954041	-0.983515	0.0748501	-0.596654	-0.577995	-0.571086	-0.199544	-0.194682	-0.759912	-0.852924	-0.758472				+	Up_in_HT29	21	21	21	64.6	64.6	64.6	38.604	0	323.31	1732500000	1318	11.3447	0.0003	P07355;A6NMY6	P07355	Annexin A2;Putative annexin A2-like protein	ANXA2;ANXA2P2
1.95027	1.98924	1.91219	0.699875	0.608389	0.622103	1.1993	1.22793	1.12073	-0.769805	-1.39593	-1.01026	-0.42519	-0.687058	-0.9387	-0.859154	-0.943177	-0.59987	-0.358326	-0.202087	-0.251415	-0.429115	-0.295709	-0.0920138	-0.886242	-0.436191	-0.749788				+	Up_in_HT29	71	71	66	40	40	37.7	278.16	0	323.31	285890000	393	10.0944	0	O75369	O75369	Filamin-B	FLNB
1.91692	1.8428	1.93787	0.961873	0.948693	0.9519	1.07977	1.10064	1.05942	-0.519679	-0.492679	-0.290541	-0.702147	-0.650042	-0.355755	-0.321603	-0.831695	-0.581993	-0.320047	-0.604584	-1.19884	-1.03953	-0.907121	-1.05863	-0.657502	-0.683853	-0.583637				+	Up_in_HT29	11	11	11	18.1	18.1	18.1	84.137	0	126.99	61855000	106	12.2086	0	Q96TA1	Q96TA1	Niban-like protein 1	FAM129B
1.99779	1.9995	2.04749	0.802697	0.740794	0.786635	1.09353	1.14234	1.06712	-0.749038	-0.341567	-0.343907	-0.783192	-0.693939	-0.844805	-0.69842	-0.735266	-0.838388	-0.0428719	-0.568705	-0.771519	-0.469106	-0.714453	-0.733806	-0.742125	-0.814089	-0.79269				+	Up_in_HT29	23	23	23	54.2	54.2	54.2	57.936	0	323.31	679450000	695	10.816	0.000685714	P14618;P30613	P14618	Pyruvate kinase PKM	PKM
1.65431	1.62655	1.65145	1.00082	1.1878	1.10532	1.28601	1.27518	1.26271	-0.311652	-0.39129	-0.573845	-0.637201	-0.686427	-0.879917	-0.532497	-1.06036	-1.01716	-0.00816463	-0.675462	-0.567634	-0.799926	-0.697141	-0.638749	-1.18414	-0.572806	-0.81578				+	Up_in_HT29	42	42	29	56.8	56.8	41.8	104.85	0	323.31	711790000	545	13.9221	0	O43707;P35609;Q08043;Q9H254	O43707	Alpha-actinin-4	ACTN4
1.37217	1.41622	1.36712	1.02029	1.22673	1.1838	1.20734	1.24913	1.24106	-1.07824	-1.09637	-1.06218	-1.03007	-1.18769	-1.08863	-1.0831	-0.843094	-0.822823	-0.0637362	-0.2199	0.0517703	0.199555	-0.993378	-0.954565	-0.0980881	-0.0569333	0.143622				+	Up_in_HT29	6	6	6	12	12	12	56.598	0	121.92	189630000	161	13.8643	0	Q15758	Q15758	Neutral amino acid transporter B(0)	SLC1A5
1.58813	1.52131	1.80416	0.391647	0.595587	1.00332	1.25499	1.47219	1.13797	-0.61564	-0.382987	-1.15913	-0.909028	-1.64835	-1.72155	-0.694282	-0.458302	-1.06496	-0.188714	-0.19209	-0.307057	-0.424858	0.288723	0.143603	-0.43268	-0.419563	-0.582443				+	Up_in_HT29	8	7	7	22.1	19.3	19.3	45.664	0	47.338	28495000	40	9.38443	0.00048	P63092;Q5JWF2;P38405	P63092	Guanine nucleotide-binding protein G(s) subunit alpha isoforms short;Guanine nucleotide-binding protein G(s) subunit alpha isoforms XLas	GNAS
1.57176	1.55641	1.53371	1.01462	0.974457	0.929665	1.15433	1.18569	1.18017	-0.568959	-0.452705	-0.828986	-0.711485	-1.0989	-2.08396	-0.96933	-0.921088	-1.38871	-0.321547	-0.202942	-0.0869207	0.0490255	-0.0649776	-0.0817726	-0.433541	-0.437345	-0.49667				+	Up_in_HT29	8	8	8	30.1	30.1	30.1	42.2	0	126.54	184320000	197	11.6502	0	P35613	P35613	Basigin	BSG
1.7326	1.73473	1.69153	0.650106	0.923347	0.695019	0.83545	0.986765	1.01973	-0.766016	-1.55692	-1.04354	-1.18658	-0.961963	-1.14175	-0.963426	-1.33041	-1.35213	0.19897	-0.157181	0.262779	0.135978	-0.0401256	0.248311	-0.296854	-0.01663	-0.301798				+	Up_in_HT29	13	13	13	37.8	37.8	37.8	50.663	0	100.4	62254000	75	12.2289	0	P50395;P31150	P50395	Rab GDP dissociation inhibitor beta	GDI2
1.60426	1.65704	1.57485	1.03344	0.714032	0.670895	1.12698	1.24789	1.20135	-1.42584	-0.904081	-1.27519	-1.08499	-0.95117	-1.05806	-1.40922	-1.14118	-0.762257	-0.0607634	-0.0775183	-0.00146767	-0.0718062	0.0779307	0.219606	-0.38679	-0.289453	-0.228502				+	Up_in_HT29	7	7	7	27.4	27.4	27.4	35.061	0	78.444	61199000	78	14.0518	0	P05026	P05026	Sodium/potassium-transporting ATPase subunit beta-1	ATP1B1
1.51849	1.50785	1.47213	0.896778	0.86429	0.853777	1.11247	1.10784	1.061	-1.00446	-1.00909	-1.31573	-0.949286	-1.215	-1.66549	-1.19356	-1.25013	-1.14528	-0.2542	0.0767485	0.0718669	0.102826	0.217234	0.195661	-0.0280553	-0.0377284	0.00905164				+	Up_in_HT29	31	31	31	36.2	36.2	36.2	112.89	0	323.31	417520000	537	16.273	0	P05023;P13637;P50993;Q13733;P20648;P54707	P05023	Sodium/potassium-transporting ATPase subunit alpha-1	ATP1A1
1.50787	1.48077	1.50059	0.896954	0.470365	0.822936	1.11591	1.02741	1.10383	-0.55838	-0.12441	-1.37394	-1.4028	-0.99319	-1.17963	-0.837024	-1.80168	-1.78429	0.0664393	0.12914	0.0870012	-0.0994013	0.158021	0.402331	-0.273836	-0.0997748	-0.241224				+	Up_in_HT29	8	8	8	47.7	47.7	47.7	26.922	0	120.2	83281000	107	10.0017	0	O00299	O00299	Chloride intracellular channel protein 1	CLIC1
1.61081	1.70021	1.72245	0.810568	0.932296	1.02363	1.09815	1.1346	1.15467	0.296908	-0.690983	0.110706	-0.681833	-1.09062	-0.442114	-1.04369	-0.453762	-0.65961	-0.047237	-1.2065	-1.0657	0.345293	-1.10331	-1.07556	-0.892329	-0.757811	-0.729239				+	Up_in_HT29	8	8	8	31.3	31.3	31.3	47.371	0	68.804	47774000	60	8.65013	0	P61158;Q9C0K3;Q9P1U1	P61158	Actin-related protein 3	ACTR3
1.95586	1.99723	1.96046	0.557934	0.766424	0.727453	0.622829	1.05778	0.394724	0.208529	-0.549774	-0.173645	-0.512108	-0.616701	-0.0338048	-0.925616	-0.503627	0.66989	-0.502079	-0.840754	-1.39243	-0.150028	-0.282259	-0.938969	-0.547259	-1.21002	-1.74004				+	Up_in_HT29	6	6	6	28.2	28.2	28.2	31.35	0	50.949	18293000	30	6.33218	0.000378947	P47756	P47756	F-actin-capping protein subunit beta	CAPZB
1.67342	1.50289	1.70274	0.856166	0.783073	0.860764	1.01757	0.976433	1.11407	-0.289801	-1.26318	0.258049	0.00168592	-0.686784	-0.22591	0.126821	-0.639897	0.117926	-0.838748	-1.68775	-1.39855	-0.909112	0.560868	-0.929301	-1.13972	-0.691152	-0.85257				+	Up_in_HT29	4	4	4	39.6	39.6	39.6	21.057	0	45.647	20391000	24	7.54009	0.000115942	P30086	P30086	Phosphatidylethanolamine-binding protein 1;Hippocampal cholinergic neurostimulating peptide	PEBP1
1.59778	1.86931	1.88981	0.765468	0.847608	0.566662	0.762861	1.16606	0.769596	0.944604	0.106754	-0.285982	-0.639086	-0.40596	0.0604853	-0.909298	-1.1406	-0.742768	-1.06032	-0.531325	-1.39124	-0.451875	-0.101268	-0.313296	-1.69757	-0.699542	-0.97687				+	Up_in_HT29	5	5	4	8.5	8.5	6.8	98.502	0	38.34	10059000	15	6.44094	0.000862069	Q9H4G0	Q9H4G0	Band 4.1-like protein 1	EPB41L1
1.50891	1.41096	1.37648	1.08865	1.00989	1.04445	1.12736	1.19347	1.06445	0.248724	-0.902487	-0.359489	-0.785744	0.11582	-0.266462	0.430632	-0.996963	0.037128	-1.12367	-0.624465	-1.35989	-0.736856	-0.284523	-0.0978097	-1.31796	-1.27543	-1.52518				+	Up_in_HT29	8	8	8	20.2	20.2	20.2	63.367	0	54.978	16901000	32	9.07324	0.000207792	P21589	P21589	5-nucleotidase	NT5E
1.91038	1.98132	2.03246	0.55837	0.65094	0.56119	1.25455	0.88946	0.836151	-0.250209	-0.758564	-0.766402	-0.74146	-1.03254	-0.528656	-0.27969	-1.07687	0.15414	-0.891705	0.206626	-1.00622	-0.506792	0.279596	-0.269131	-1.33136	-0.875761	-0.999822				+	Up_in_HT29	7	7	7	18.8	18.8	18.8	50.679	0	54.035	23055000	32	6.83308	0.000210526	Q16181;Q6ZU15	Q16181	Septin-7	2020-09-07
1.15442	1.01624	0.851044	1.66667	1.47351	1.35048	1.79995	0.778223	1.29278	-0.67938	-0.741761	-0.263715	-0.357913	-0.162875	0.28288	-0.454445	-1.16684	-0.351378	-0.109825	-1.353	-0.692287	-0.91903	-0.567438	-0.477067	-1.39419	-1.02625	-0.948797				+	Up_in_HT29	13	13	13	18.8	18.8	18.8	98.555	0	98.426	42518000	109	10.1805	0	Q9P2B2	Q9P2B2	Prostaglandin F2 receptor negative regulator	PTGFRN
0.995375	1.28823	1.40363	1.16497	1.12533	1.01587	1.23684	1.06912	1.30761	-0.0115377	-0.335704	-0.502805	0.190146	-0.0275109	0.520597	-0.360157	-0.999723	0.321729	-0.452657	-0.819286	-0.804343	-1.94984	-1.09777	-0.671375	-1.48021	-1.09691	-1.02961				+	Up_in_HT29	6	6	5	6.1	6.1	5.1	134.28	0	38.598	9427500	15	10.4273	0.00044898	P00533	P00533	Epidermal growth factor receptor	EGFR
1.03437	1.22639	1.30563	1.32519	1.33003	1.09583	1.43408	1.42684	1.22326	-0.210845	-0.92199	-0.746351	-0.826503	-0.502228	-0.273675	-0.622487	-0.848014	-0.428265	-0.122475	-0.784621	-0.650072	-1.40778	-0.929613	0.838336	-1.08087	-1.17596	-0.708205				+	Up_in_HT29	12	12	12	23.5	23.5	23.5	84.141	0	128.19	57107000	89	9.36472	0	O14672	O14672	Disintegrin and metalloproteinase domain-containing protein 10	ADAM10
1.82158	1.7358	1.87323	0.874871	0.769376	0.915974	0.964518	1.03247	1.16288	-0.278474	-0.380299	-0.73502	-0.539802	-0.812247	-0.260804	-0.601737	-0.252292	-0.440236	-1.09266	0.432405	-0.824128	-1.29814	-1.0514	-0.2459	-1.4371	-0.248602	-1.08425				+	Up_in_HT29	7	7	7	42.6	42.6	42.6	32.66	0	52.508	26496000	31	8.68026	0	Q15181	Q15181	Inorganic pyrophosphatase	PPA1
1.86474	1.77884	1.8326	0.878177	0.858559	0.98329	1.33859	0.875313	0.904503	-0.0296185	-0.61186	-0.235779	-0.363221	-0.289254	-0.0420717	-0.341804	-0.127186	-0.566936	-0.748181	-0.429083	-1.13184	-1.2808	-1.11749	-1.00877	-1.24534	-0.730795	-1.01459				+	Up_in_HT29	5	5	5	35.5	35.5	35.5	15.693	0	31.391	16941000	33	12.0068	0	P29373;P29762	P29373	Cellular retinoic acid-binding protein 2	CRABP2
1.57415	1.55229	1.60114	1.1159	1.1219	0.970567	1.06971	1.42874	1.28184	-0.559883	-0.980763	-0.692955	0.457514	-0.242485	-0.929117	-0.421115	-0.301897	-0.481236	-1.23838	-0.890401	-0.545447	-0.62175	-1.21675	-0.672972	-0.956743	-0.618257	-0.803594				+	Up_in_HT29	7	7	7	10.2	10.2	10.2	116.04	0	48.83	27661000	25	12.2573	0	P06756	P06756	Integrin alpha-V;Integrin alpha-V heavy chain;Integrin alpha-V light chain	ITGAV
1.60456	1.4684	1.40919	0.963108	0.901908	1.0974	1.08338	1.18002	1.42972	0.0492248	-0.999357	0.318407	-0.723397	0.0299024	-0.468711	-0.151725	-0.411279	-0.240163	-0.438561	-1.03622	-1.80389	-0.863678	-0.729729	-0.727324	-1.16304	-1.31943	-0.45873				+	Up_in_HT29	9	9	4	29.7	29.7	11.5	37.331	0	144.47	26418000	52	10.6593	0	P62879;Q9HAV0	P62879	Guanine nucleotide-binding protein G(I)/G(S)/G(T) subunit beta-2	GNB2
1.40763	1.37444	1.39164	1.33485	1.30237	1.21578	1.35425	1.35136	1.37477	-0.126569	-0.610785	-0.758097	-0.724457	-0.698323	-0.356705	-1.10558	-0.849355	-0.124727	-0.469277	-1.01575	-1.06104	-0.411733	-1.00167	-0.442382	-0.91797	-0.781623	-0.651041				+	Up_in_HT29	24	24	24	26.5	26.5	26.5	126.6	0	273.12	164040000	343	15.0031	0	P23229	P23229	Integrin alpha-6;Integrin alpha-6 heavy chain;Integrin alpha-6 light chain;Processed integrin alpha-6	ITGA6
1.52769	1.53268	1.38719	1.21684	1.15352	1.25029	1.32827	1.32301	1.2825	-0.839562	0.0959247	-0.811828	-0.633193	-0.174691	-0.147302	-0.869058	-0.898737	-0.45843	-0.654254	-0.880736	-0.851912	-1.31938	-0.896613	-0.659539	-0.761701	-0.622055	-0.618915				+	Up_in_HT29	6	6	6	28.2	28.2	28.2	35.709	0	80.936	22471000	60	14.4112	0	P09758	P09758	Tumor-associated calcium signal transducer 2	TACSTD2
1.61187	1.59731	1.66543	1.0252	1.18394	1.12749	1.27453	1.28378	1.00639	-0.476535	-0.264871	-0.472058	-0.967948	0.0264948	-0.325479	-0.550639	-0.310729	-0.438335	-0.420371	-1.06987	-1.03679	-1.15409	-0.325685	-0.810777	-0.977277	-1.24728	-0.953702				+	Up_in_HT29	10	10	10	11.5	11.5	11.5	116.61	0	87.438	60651000	139	13.6333	0	P26006	P26006	Integrin alpha-3;Integrin alpha-3 heavy chain;Integrin alpha-3 light chain	ITGA3
1.76392	1.73139	1.71416	1.00601	1.06216	1.0506	1.17573	1.15836	1.19007	-0.512276	-0.247487	-0.68472	-1.01504	-0.462907	-0.562172	-0.481626	-0.34662	-0.091268	-0.553767	-1.2757	-0.60453	-1.02649	-0.335063	-0.837936	-1.05641	-0.990977	-0.767393				+	Up_in_HT29	9	9	9	17.8	17.8	17.8	77.328	0	101.7	42379000	68	13.183	0	P21980	P21980	Protein-glutamine gamma-glutamyltransferase 2	TGM2
1.43887	1.62685	1.39193	1.01483	1.237	1.07137	1.41927	1.47256	1.44907	-0.47548	-0.645432	-0.411193	-0.253283	-0.789294	-0.630258	-0.460381	-0.757613	-0.425904	-0.630929	-0.751412	-1.07672	-0.913675	-0.420963	-0.588966	-0.846877	-1.34256	-0.700808				+	Up_in_HT29	17	17	16	20	20	19.2	108.27	0	116.75	63089000	128	16.099	0	P29317;P54762;P54760;Q15375;P54753;Q9UF33;P29323;Q06187;P29320;P54764;P54756	P29317	Ephrin type-A receptor 2	EPHA2
1.40639	1.34069	1.40876	1.3356	1.29831	1.32873	1.38485	1.38938	1.34837	-0.385006	-0.573211	-0.6135	-0.692904	-0.0693385	-0.394561	-0.451842	-0.697604	-0.771246	-0.760402	-0.994318	-1.07744	-0.811741	-0.637781	-0.750175	-0.803629	-0.964457	-0.79193				+	Up_in_HT29	9	9	9	14.5	14.5	14.5	94.769	0	62.134	21470000	53	20.1436	0	Q9Y5Y6	Q9Y5Y6	Suppressor of tumorigenicity 14 protein	ST14
1.78442	1.74976	1.62793	1.10671	0.963274	0.893259	1.0261	1.14664	1.0467	-0.351312	-0.22062	-0.192726	-0.321551	-0.11586	-0.00529099	-0.532198	-0.751684	-0.169954	-0.335854	-1.48106	-1.2873	-1.26121	-0.899582	-0.552764	-0.809875	-1.18386	-0.872101				+	Up_in_HT29	6	4	4	27.4	20.2	20.2	27.774	0	37.496	17038000	29	12.1335	0	P31947	P31947	14-3-3 protein sigma	SFN
1.67926	1.66212	1.55924	1.02838	1.11348	1.11412	1.16194	1.24851	1.2499	-0.666099	-0.6727	-0.375318	-0.0637669	-0.16418	-0.467205	-0.478656	-0.69655	-0.226634	-0.841901	-1.49936	-0.936491	-1.04376	-0.64229	-0.31344	-0.903241	-0.847664	-0.977694				+	Up_in_HT29	8	4	4	27.4	15	15	40.532	0	62.071	31042000	43	14.066	0	P08754	P08754	Guanine nucleotide-binding protein G(k) subunit alpha	GNAI3
1.29991	1.28846	1.29376	1.43704	1.4429	1.38933	1.34861	1.2179	1.29033	-0.355692	-0.529003	-0.369867	-0.785587	-0.227384	-0.840731	-0.2533	-0.955179	-0.625405	-0.581809	-0.960063	-0.27281	-0.863966	-1.33442	-0.424951	-0.516413	-1.28713	-0.824518				+	Up_in_HT29	4	4	4	16.9	16.9	16.9	29.625	0	46.649	32633000	46	14.1641	0	P27701	P27701	CD82 antigen	CD82
1.36452	1.2059	1.50927	1.00304	1.45234	1.30134	1.61263	1.20036	1.36935	-0.664932	-0.949785	-0.514194	-0.875633	-0.518399	-0.662076	0.0626918	-0.815884	-0.573216	-0.591564	-0.776394	0.0568684	-1.11539	-0.705131	-0.739196	-0.739234	-0.878045	-1.01924				+	Up_in_HT29	36	36	36	26.9	26.9	26.9	202.16	0	323.31	182800000	272	13.718	0	P16144	P16144	Integrin beta-4	ITGB4
1.63642	1.69359	1.5002	0.916287	1.12809	0.959383	1.20588	1.24495	1.35843	-0.681263	-0.96102	-0.200565	-0.878853	-0.619584	-0.833747	0.180791	-0.890833	-0.0677828	-0.636038	-0.633261	0.0612882	-0.56683	-1.00486	-0.86628	-1.01222	-0.676314	-1.35586				+	Up_in_HT29	27	27	27	29.6	29.6	29.6	121.68	0	227.19	150540000	238	10.8561	0	O00159	O00159	Unconventional myosin-Ic	MYO1C
[truncated: 1 more columns]

## Sheet: Caco2 (EVs vs. WhL)
LFQ intensity Caco2_exo1_r2	LFQ intensity Caco2_exo1_r1	LFQ intensity Caco2_exo1_r3	LFQ intensity Caco2_exo2_r2	LFQ intensity Caco2_exo2_r1	LFQ intensity Caco2_exo2_r3	LFQ intensity Caco2_exo3_r2	LFQ intensity Caco2_exo3_r1	LFQ intensity Caco2_exo3_r3	LFQ intensity Caco2_WH_r1_r3	LFQ intensity Caco2_WH_r1_r2	LFQ intensity Caco2_WH_r1_r1	LFQ intensity Caco_WH_r3_r3	LFQ intensity Caco_WH_r3_r2	LFQ intensity Caco_WH_r3_r1	LFQ intensity Caco_WH_r2_r3	LFQ intensity Caco_WH_r2_r2	LFQ intensity Caco_WH_r2_r1	Only identified by site	Reverse	Potential contaminant	Student's T-test Significant Caco2_exosome_Caco2_WH	Student's T-test significant	Cluster	Peptides	Razor + unique peptides	Unique peptides	Sequence coverage [%]	Unique + razor sequence coverage [%]	Unique sequence coverage [%]	Mol. weight [kDa]	Q-value	Score	Intensity	MS/MS count	-Log Student's T-test p-value Caco2_exosome_Caco2_WH	Student's T-test q-value Caco2_exosome_Caco2_WH	Student's T-test Difference Caco2_exosome_Caco2_WH	Student's T-test Test statistic Caco2_exosome_Caco2_WH	Protein IDs	Majority protein IDs	Protein names	Gene names
#!{Type}E	E	E	E	E	E	E	E	E	E	E	E	E	E	E	E	E	E	C	C	C	C	C	C	N	N	N	N	N	N	N	N	N	N	N	N	N	N	N	T	T	T	T
#!{C:Group1}Caco2_exosome	Caco2_exosome	Caco2_exosome	Caco2_exosome	Caco2_exosome	Caco2_exosome	Caco2_exosome	Caco2_exosome	Caco2_exosome	Caco2_WH	Caco2_WH	Caco2_WH	Caco2_WH	Caco2_WH	Caco2_WH	Caco2_WH	Caco2_WH	Caco2_WH
1.79392	1.75245	1.43465	-1.06202	0.232376	0.243811	0.100227	0.827576	0.653114	0.216389	-1.28472	-0.280772	-0.484001	-1.08591	-0.979286	-0.175577	-1.33909	-0.563129				+	Caco2_exosome_Caco2_WH	Up_in_Evs	6	6	6	48.1	48.1	48.1	15.164	0	48.655	534460000	186	2.75111	0.00335354	1.19668	0.515873	Q01469;A8MUU1	Q01469	Fatty acid-binding protein, epidermal	FABP5
1.36612	0.588972	1.36243	0.781493	-1.05082	-1.74921	0.987797	0.50025	1.55809	-0.0201156	0.23414	0.0879132	-1.08215	-0.797594	-1.12193	-0.212438	-1.10478	-0.32817				+	Caco2_exosome_Caco2_WH	Up_in_Evs	7	7	7	30.9	30.9	30.9	31.73	0	62.918	137090000	112	1.44409	0.00677689	1.15575	0.461422	P27105	P27105	Erythrocyte band 7 integral membrane protein	STOM
-0.605112	1.18771	-1.63828	1.39222	1.27352	0.985789	1.01448	1.12664	-0.383817	0.229545	0.192439	0.110878	-0.229976	-1.56385	-0.501873	-0.394003	-1.36459	-0.831715				+	Caco2_exosome_Caco2_WH	Up_in_Evs	8	8	8	30.1	30.1	30.1	53.165	0	143.15	564080000	284	1.44889	0.00624442	1.17511	0.467804	P23381	P23381	Tryptophan--tRNA ligase, cytoplasmic;T1-TrpRS;T2-TrpRS	WARS
-0.989548	1.30624	1.37371	1.20814	1.15556	1.19891	0.973693	-1.27226	0.581628	-1.42196	-0.458536	-0.531196	-0.219957	-0.273685	-0.541833	-0.121215	-0.53201	-1.43567				+	Caco2_exosome_Caco2_WH	Up_in_Evs	5	5	5	16.3	16.3	16.3	51.511	0	17.82	37616000	58	2.31773	0.000624473	1.7415	0.687653	P02679	P02679	Fibrinogen gamma chain	FGG
1.44021	0.419675	1.13406	0.394404	-0.26007	1.29524	0.0143036	0.201656	1.68446	-0.631336	-0.671763	-0.960807	0.412799	-2.02263	-0.390066	-0.891633	0.129951	-1.29845				+	Caco2_exosome_Caco2_WH	Up_in_Evs	20	20	20	61	61	61	38.714	0	323.31	10669000000	2096	3.15622	0.000211043	2.07053	0.830014	P04083	P04083	Annexin A1	ANXA1
1.31859	1.25686	1.12165	1.67444	-1.12404	0.414214	1.13501	-0.978638	1.18642	-0.967984	-0.319048	-0.957823	-0.265477	-0.796084	-0.543953	-0.809498	-0.760513	-0.584118				+	Caco2_exosome_Caco2_WH	Up_in_Evs	5	5	5	42.1	42.1	42.1	17.138	0	22.884	697080000	359	2.78189	0.000611465	1.68967	0.690393	P61088;Q5JXB2	P61088	Ubiquitin-conjugating enzyme E2 N;Putative ubiquitin-conjugating enzyme E2 N-like	UBE2N;UBE2NL
0.417231	0.52187	0.467754	1.11328	0.880358	0.854021	1.4829	1.50919	0.930922	-1.15909	-1.0162	-0.500326	-1.49802	-0.567876	-0.779648	-1.01926	-0.634211	-1.00288				+	Caco2_exosome_Caco2_WH	Up_in_Evs	7	7	7	10.5	10.5	10.5	113.75	0	18.667	35375000	81	7.88202	0	2.9486	1.29341	Q02413	Q02413	Desmoglein-1	DSG1
-0.503592	-0.957487	-0.901684	1.23329	1.10968	1.20843	1.76525	1.7096	0.775284	-1.0276	-0.199829	-0.308994	-0.771969	-0.661397	-0.125314	-0.864198	-0.942536	-0.53694				+	Caco2_exosome_Caco2_WH	Up_in_Evs	5	5	5	12.4	12.4	12.4	64.135	0	5.3819	28959000	29	2.23167	0.000427617	1.92272	0.737978	Q5T749	Q5T749	Keratinocyte proline-rich protein	KPRP
0.862727	0.788614	0.672744	1.3591	0.81775	0.97028	1.0002	1.17727	0.131088	-0.858792	-0.189017	-0.420244	-1.34966	-1.71049	-1.3134	-1.10551	-0.822097	-0.0105641				+	Caco2_exosome_Caco2_WH	Up_in_Evs	6	5	5	34.4	28.6	28.6	21.45	0	10.759	337300000	124	6.10396	6.90846e-06	2.58474	1.10839	P63000;P60763;P15153	P63000	Ras-related C3 botulinum toxin substrate 1;Ras-related C3 botulinum toxin substrate 3;Ras-related C3 botulinum toxin substrate 2	RAC1;RAC3;RAC2
0.933605	0.77498	1.09363	1.10866	1.07251	1.09945	0.919892	1.14332	0.236877	-1.08947	-1.00841	-0.951154	-1.22078	-1.30926	-1.12856	-0.613073	-0.592189	-0.470019				+	Caco2_exosome_Caco2_WH	Up_in_Evs	8	8	8	41.8	41.8	41.8	20.825	0	154.44	1414200000	775	9.40576	0.000941896	1.35973	0.647123	P61224;A6NIZ1;P62834	P61224	Ras-related protein Rap-1b;Ras-related protein Rap-1b-like protein;Ras-related protein Rap-1A	RAP1B;RAP1A
-0.799407	0.54227	0.687294	1.14141	1.54679	1.65778	0.725839	0.80637	-0.803772	-0.150608	-1.80976	-0.6437	0.16355	-0.573415	-1.71223	-0.527103	-0.028723	-0.222589				+	Caco2_exosome_Caco2_WH	Up_in_Evs	4	4	4	3.9	3.9	3.9	136.38	0	5.0843	15841000	13	2.28953	0.00920873	1.00854	0.436346	P14543;Q14112	P14543	Nidogen-1	NID1
0.8851	0.775705	0.686952	1.18178	1.30503	1.40453	1.05402	0.935756	-0.3583	-1.31542	-0.936147	-0.590012	-0.431732	-1.05857	-1.39061	-0.448714	-1.08921	-0.610158				+	Caco2_exosome_Caco2_WH	Up_in_Evs	5	5	5	8.4	8.4	8.4	97.201	0	7.1421	9942400	19	6.432	0	2.74674	1.17742	O43490	O43490	Prominin-1	PROM1
0.830768	1.28058	1.45526	1.06763	1.15295	0.923806	0.748102	0.76279	-0.407363	-0.370867	-1.17353	-0.908662	-1.37861	-1.21639	-0.862933	-1.03181	-0.514554	-0.357166				+	Caco2_exosome_Caco2_WH	Up_in_Evs	12	12	10	45.1	45.1	38.5	36.154	0	54.13	112090000	81	6.22552	0.000538545	1.55369	0.707745	P02649	P02649	Apolipoprotein E	APOE
0.854136	0.928001	0.983993	1.3219	1.40328	1.31357	0.723688	0.763532	-0.814852	-0.815833	-1.18746	0.00305101	-0.69514	-0.749579	-0.986889	-1.17502	-0.978359	-0.89202				+	Caco2_exosome_Caco2_WH	Up_in_Evs	4	4	4	21	21	21	40.251	0	57.804	326680000	253	5.20724	0	3.63514	1.4247	Q8NFJ5	Q8NFJ5	Retinoic acid-induced protein 3	GPRC5A
0.8247	0.949247	1.23216	1.06091	1.22404	1.98356	-1.24451	0.61909	-0.838484	-0.365463	-0.671022	-0.38105	-0.465968	-0.535011	-0.68626	-0.969826	-0.340717	-1.39539				+	Caco2_exosome_Caco2_WH	Up_in_Evs	7	7	7	13.7	13.7	13.7	71.438	0	10.924	46085000	37	2.57905	0.00298701	1.23265	0.52527	Q86X29	Q86X29	Lipolysis-stimulated lipoprotein receptor	LSR
1.19187	-0.570925	1.25807	1.43289	-1.30498	1.31551	1.32235	1.1529	-0.822202	-0.711699	-0.719867	-0.207644	-0.278415	-0.435212	0.0819913	-0.243588	-1.20799	-1.25306				+	Caco2_exosome_Caco2_WH	Up_in_Evs	7	7	7	15.3	15.3	15.3	75.952	0	26.267	84022000	55	1.8616	0.00531059	1.15917	0.4792	Q86UX7	Q86UX7	Fermitin family homolog 3	FERMT3
1.18612	1.12483	1.10327	1.31859	0.602236	1.24415	0.839372	0.968947	-0.29595	-0.69648	-0.584815	-0.547522	-1.05714	-0.989908	-1.21364	-0.867613	-1.10251	-1.03193				+	Caco2_exosome_Caco2_WH	Up_in_Evs	14	14	13	22	22	21	86.955	0	39.906	175950000	159	7.40682	0	3.63879	1.5332	Q06481	Q06481	Amyloid-like protein 2	APLP2
1.02238	1.16313	1.22935	1.2611	1.07842	1.15285	0.742328	0.774168	-0.71965	-0.793415	-0.433919	-0.485573	-1.31837	-1.03265	-0.856492	-1.09184	-1.09593	-0.595886				+	Caco2_exosome_Caco2_WH	Up_in_Evs	13	13	13	24.1	24.1	24.1	87.057	0	76.424	160470000	273	5.85426	0	2.81449	1.18346	P05106	P05106	Integrin beta-3	ITGB3
0.672534	0.733109	1.14166	1.34562	1.24649	0.885385	1.23803	0.99985	-1.37971	-1.06546	-1.06689	-1.17797	-0.478479	-0.375184	-0.265571	-0.914718	-0.750484	-0.788202				+	Caco2_exosome_Caco2_WH	Up_in_Evs	4	4	4	24.8	24.8	24.8	34.932	0	93.486	490880000	225	3.97187	0.00370384	1.12928	0.508374	P16422	P16422	Epithelial cell adhesion molecule	EPCAM
1.03668	0.929851	1.1834	1.12354	0.972816	1.00938	0.767091	0.882382	0.746103	-1.08883	-1.17254	-0.634493	-0.885546	-1.08763	-0.956416	-0.960497	-0.901879	-0.963422				+	Caco2_exosome_Caco2_WH	Up_in_Evs	28	28	28	41	41	41	99.326	0	138.53	798240000	310	14.0198	0	4.01061	1.86615	Q14764	Q14764	Major vault protein	MVP
0.738421	0.763968	0.920149	0.526127	0.766775	1.1491	1.00063	0.655426	1.398	-1.22852	-1.078	-0.888908	-1.14503	0.306821	-0.439116	-1.19877	-1.58868	-0.658398				+	Caco2_exosome_Caco2_WH	Up_in_Evs	6	4	4	53.7	40.8	40.8	15.998	0	13.295	94391000	87	6.62019	1.22324e-05	2.31859	1.02056	P68871;P02042	P68871	Hemoglobin subunit beta;LVV-hemorphin-7;Spinorphin;Hemoglobin subunit delta	HBB;HBD
1.10236	1.0662	1.07467	1.20757	1.16371	1.2015	0.658669	0.610991	0.30511	-0.965692	-0.68572	-1.4344	-1.16442	-0.791413	-0.884955	-1.03292	-0.615628	-0.815634				+	Caco2_exosome_Caco2_WH	Up_in_Evs	9	9	9	11.1	11.1	11.1	108.58	0	64.414	165540000	240	9.48056	0	5.44804	2.26932	P12110	P12110	Collagen alpha-2(VI) chain	COL6A2
1.0552	1.02845	1.05892	1.20643	1.18095	1.10355	0.787501	0.761901	0.326114	-1.17446	-0.945067	-0.953936	-1.04541	-0.554478	-0.832054	-1.12383	-1.05746	-0.822326				+	Caco2_exosome_Caco2_WH	Up_in_Evs	7	7	7	8.9	8.9	8.9	108.53	0	37.869	211380000	370	10.8662	0	5.67451	2.42766	P12109	P12109	Collagen alpha-1(VI) chain	COL6A1
1.05014	1.04735	1.06133	1.21333	1.1413	1.13323	0.713184	0.687615	0.481282	-0.717348	-0.865892	-0.754453	-1.26253	-0.751858	-0.888979	-1.05858	-1.03214	-1.197				+	Caco2_exosome_Caco2_WH	Up_in_Evs	11	4	4	6.7	3.7	3.7	192.75	0	46.904	155810000	146	11.1649	0	5.4612	2.36373	P0C0L5;P0C0L4	P0C0L5	Complement C4-B;Complement C4 beta chain;Complement C4-B alpha chain;C4a anaphylatoxin;C4b-B;C4d-B;Complement C4 gamma chain;Complement C4-A;Complement C4 beta chain;Complement C4-A alpha chain;C4a anaphylatoxin;C4b-A;C4d-A;Complement C4 gamma chain	C4B;C4A
1.01178	1.06742	0.935598	0.869339	0.997153	0.907368	0.738694	0.747217	1.1924	-0.561133	-0.618031	-0.718771	-1.46926	-1.05945	-1.31928	-0.597276	-0.974441	-1.14932				+	Caco2_exosome_Caco2_WH	Up_in_Evs	38	36	35	72.7	69.5	67.6	53.651	0	323.31	49345000000	5894	10.3063	0	5.52481	2.34322	P08670;P17661;P41219;P07196;P07197	P08670	Vimentin	VIM
1.06205	1.02348	1.08218	1.01162	1.08608	0.962182	0.993981	0.910027	0.242962	-1.17209	-0.535865	-0.334913	-1.23762	-1.23979	-0.836047	-1.17454	-1.04324	-0.800466				+	Caco2_exosome_Caco2_WH	Up_in_Evs	6	6	6	33.3	33.3	33.3	28.228	0	39.062	88461000	46	9.32821	0	3.66856	1.61161	O43291	O43291	Kunitz-type protease inhibitor 2	SPINT2
0.995856	1.03831	0.995793	1.08778	1.08322	1.07448	0.866352	0.888476	0.632337	-1.12222	-1.09715	-1.05355	-0.979477	-0.871739	-0.677965	-1.01578	-0.888313	-0.956399				+	Caco2_exosome_Caco2_WH	Up_in_Evs	56	56	56	35.5	35.5	35.5	272.32	0	323.31	2942700000	2064	14.4591	0	8.56144	3.72482	P02751	P02751	Fibronectin;Anastellin;Ugl-Y1;Ugl-Y2;Ugl-Y3	FN1
0.836024	0.78674	0.97155	1.11341	1.12888	1.11286	0.867261	1.01837	0.696102	-0.762204	-0.92736	-1.03595	-1.10064	-1.21914	-0.451986	-1.14493	-0.627688	-1.26131				+	Caco2_exosome_Caco2_WH	Up_in_Evs	4	4	4	16.5	16.5	16.5	260.73	0	39.646	54163000	48	11.2036	0	4.40234	1.95766	Q9UGM3	Q9UGM3	Deleted in malignant brain tumors 1 protein	DMBT1
0.833583	0.773075	0.816382	1.24263	1.03902	1.27974	0.875249	0.867879	0.450892	-0.767699	-0.783592	-1.30638	-0.0208493	-1.46211	-0.669114	-1.07781	-0.718723	-1.37216				+	Caco2_exosome_Caco2_WH	Up_in_Evs	10	10	10	28.8	28.8	28.8	51.419	0	21.765	99802000	150	7.88758	0	4.0625	1.70334	Q13418	Q13418	Integrin-linked protein kinase	ILK
0.974603	0.948413	0.921153	1.1075	1.11756	1.13087	0.879463	0.948446	0.644336	-1.02262	-0.92842	-0.9675	-0.985308	-1.09577	-0.981398	-1.06546	-0.702898	-0.922977				+	Caco2_exosome_Caco2_WH	Up_in_Evs	14	14	14	49.1	49.1	49.1	43.104	0	72.406	186540000	233	14.887	0	6.85993	3.08361	Q08431	Q08431	Lactadherin;Lactadherin short form;Medin	MFGE8
0.885293	0.876901	0.940162	1.16724	1.11061	1.17431	0.987946	0.919895	0.532472	-1.0707	-0.875115	-1.19365	-0.874113	-1.10264	-0.611155	-1.01572	-1.07778	-0.773949				+	Caco2_exosome_Caco2_WH	Up_in_Evs	60	60	60	20.5	20.5	20.5	468.83	0	195.26	444400000	718	12.4112	0	7.23746	3.09117	P98160	P98160	Basement membrane-specific heparan sulfate proteoglycan core protein;Endorepellin;LG3 peptide	HSPG2
0.95949	0.79937	0.985105	1.22054	1.19779	1.19846	0.74915	0.740298	0.649102	-0.742211	-0.801738	-1.05268	-0.921519	-0.939473	-0.438796	-1.32777	-1.16446	-1.11066				+	Caco2_exosome_Caco2_WH	Up_in_Evs	21	5	5	61.8	16.1	16.1	49.924	0	57.725	490130000	281	10.7284	0	7.12936	2.93037	P68366;A6NHL2;Q9H853	P68366	Tubulin alpha-4A chain	TUBA4A
0.964296	0.949481	0.968604	1.04029	1.08159	1.0439	1.01665	1.0175	0.493907	-0.855132	-0.589565	-1.03232	-0.589942	-1.0336	-1.17555	-1.10791	-1.13284	-1.05936				+	Caco2_exosome_Caco2_WH	Up_in_Evs	7	7	7	6.3	6.3	6.3	178.19	0	40.246	79335000	60	12.0118	0	4.85031	2.16263	P39060	P39060	Collagen alpha-1(XVIII) chain;Endostatin	COL18A1
1.07282	1.06546	1.04831	1.14123	1.1677	1.15104	0.666184	0.691696	0.50925	-1.14639	-0.839538	-0.792714	-0.456144	-1.05722	-1.04563	-0.993225	-1.03181	-1.15101				+	Caco2_exosome_Caco2_WH	Up_in_Evs	13	13	13	4.4	4.4	4.4	343.67	0	34.582	110550000	250	10.9344	0	5.05145	2.19886	P12111	P12111	Collagen alpha-3(VI) chain	COL6A3
1.07771	1.07131	1.03196	0.627916	0.514042	0.608633	1.13268	1.05778	0.80711	-0.854902	-0.868169	-1.03229	-1.09182	-1.2721	0.577883	-1.20724	-1.00508	-1.17541				+	Caco2_exosome_Caco2_WH	Up_in_Evs	14	11	11	3.8	3	3	515.6	0	36.406	248150000	221	6.66301	0	4.05886	1.64164	P04114	P04114	Apolipoprotein B-100;Apolipoprotein B-48	APOB
0.964823	1.0961	0.56478	1.23722	1.20465	1.18943	0.654239	0.878574	0.645689	-0.902387	-1.06669	-0.951935	-0.352999	-1.15434	-1.11489	-1.17965	-1.1	-0.61261				+	Caco2_exosome_Caco2_WH	Up_in_Evs	7	7	7	31.5	31.5	31.5	32.444	0	78.749	281120000	253	9.94038	0	4.36173	1.89741	O00560	O00560	Syntenin-1	SDCBP
0.705308	0.775991	0.802094	1.15433	1.12284	1.13	1.00876	0.995844	0.76272	-0.478138	-1.3557	-1.3903	-0.583508	-0.801161	-0.68407	-0.987491	-1.08132	-1.09621				+	Caco2_exosome_Caco2_WH	Up_in_Evs	6	5	5	16.5	13.4	13.4	54.305	0	12.849	22572000	53	10.1966	0	4.06922	1.7942	P04004	P04004	Vitronectin;Vitronectin V65 subunit;Vitronectin V10 subunit;Somatomedin-B	VTN
0.585797	0.377912	0.464755	0.696276	0.476382	0.609736	0.621392	0.509448	0.356051	-2.01074	-1.5421	-1.0115	0.445365	-1.49309	0.980969	0.422274	1.042	-1.53092				+	Caco2_exosome_Caco2_WH	Up_in_Evs	20	20	20	38.3	38.3	38.3	71.026	0	150.7	242040000	184	1.66687	0.00153101	1.52515	0.586865	Q9H0H5	Q9H0H5	Rac GTPase-activating protein 1	RACGAP1
1.27792	1.31114	0.791377	1.01733	0.679122	0.770896	0.478104	0.0983044	1.6008	-1.24645	-1.00198	-0.995751	-0.897479	-0.603058	-0.526864	-1.03265	-0.318387	-1.40239				+	Caco2_exosome_Caco2_WH	Up_in_Evs	11	11	11	77.9	77.9	77.9	16.832	0	323.31	2400400000	750	7.08115	0.00197151	1.19659	0.561867	P63241;Q6IS14;Q9GZV4	P63241	Eukaryotic translation initiation factor 5A-1;Eukaryotic translation initiation factor 5A-1-like	EIF5A;EIF5AL1
0.903267	0.606874	1.1236	1.23808	1.18162	1.15609	0.399209	-0.0671738	1.48697	-0.687879	-0.898717	-0.626189	-0.555288	-1.15436	-1.37346	-1.21536	-0.963871	-0.553427				+	Caco2_exosome_Caco2_WH	Up_in_Evs	11	11	11	61.2	61.2	61.2	11.367	0	136.42	46442000000	5822	7.09774	0.000583691	1.50707	0.696798	P62805	P62805	Histone H4	HIST1H4A
0.56048	0.773692	0.892777	0.69724	0.798501	1.0624	0.514688	0.914032	1.82559	-0.94504	-0.132412	-1.07779	-1.34434	-1.34475	-0.62639	-1.31963	-0.586263	-0.662783				+	Caco2_exosome_Caco2_WH	Up_in_Evs	11	11	11	41.6	41.6	41.6	30.867	0	202.58	4393000000	805	7.14888	1.28617e-05	2.38741	1.05836	P15559	P15559	NAD(P)H dehydrogenase [quinone] 1	NQO1
0.98928	1.10206	0.740921	0.518908	-0.00724136	0.819236	0.662528	0.459313	1.36353	-1.66606	-0.702148	1.12579	-1.03172	-1.36114	-1.63852	-0.611738	-0.430679	-0.332325				+	Caco2_exosome_Caco2_WH	Up_in_Evs	17	17	5	74.6	74.6	25.7	36.735	0	323.31	997800000	376	3.60006	0.00184175	1.29054	0.567074	P52895	P52895	Aldo-keto reductase family 1 member C2	AKR1C2
0.510707	0.728445	0.752004	1.56521	1.46433	1.46979	0.453784	0.0957488	0.520418	-0.69325	-0.270641	-0.385428	-0.852771	-1.71756	-0.267263	-0.935057	-0.990974	-1.4475				+	Caco2_exosome_Caco2_WH	Up_in_Evs	9	9	9	18.5	18.5	18.5	65.33	0	70.525	499860000	194	5.42916	2.22841e-05	2.2139	0.95347	Q08380	Q08380	Galectin-3-binding protein	LGALS3BP
0.466191	0.408947	0.540324	1.56555	1.2621	1.51368	0.500616	0.830008	0.429914	-0.507002	-0.503076	-0.307395	-1.29902	-0.0744678	-1.38532	-0.464085	-1.4693	-1.50768				+	Caco2_exosome_Caco2_WH	Up_in_Evs	9	9	9	3.9	3.9	3.9	399.73	0	15.957	55006000	39	5.31218	1.24224e-05	2.44162	1.03325	O15230	O15230	Laminin subunit alpha-5	LAMA5
0.649268	0.593426	0.637559	0.639531	0.737255	1.65013	0.467832	1.63401	0.338751	-1.07227	-0.272717	-0.191502	-0.0765913	-0.173774	-1.6244	-1.22731	-1.47513	-1.23406				+	Caco2_exosome_Caco2_WH	Up_in_Evs	7	7	5	28.5	28.5	18.4	40.84	0	132.37	447850000	322	4.89103	1.18343e-05	2.37363	0.995996	P04439;P01893;P13747	P04439	HLA class I histocompatibility antigen, A-3 alpha chain;Putative HLA class I histocompatibility antigen, alpha chain H	HLA-A;HLA-H
1.0138	-1.11639	1.12388	1.19871	1.23532	1.19138	0.881051	0.883865	0.91081	-0.454034	-0.720052	-0.751231	-1.45791	-1.10078	-0.887189	-0.735799	-0.615697	-0.599743				+	Caco2_exosome_Caco2_WH	Up_in_Evs	5	5	5	30.8	30.8	30.8	21.641	0	10.303	25833000	18	4.83286	0.000261905	1.83546	0.798109	P31431	P31431	Syndecan-4	SDC4
0.630739	0.615213	0.723555	1.50266	1.13844	1.10678	0.758907	1.09196	0.718828	-0.389275	-0.653896	-0.61689	-1.21956	-0.774774	-1.15949	-1.5147	-1.10635	-0.852145				+	Caco2_exosome_Caco2_WH	Up_in_Evs	6	6	6	33	33	33	21.868	0	29.237	310700000	282	8.60786	0.0016	1.2253	0.582535	O75340	O75340	Programmed cell death protein 6	PDCD6
0.669033	0.427546	-0.217825	1.06959	-0.751648	0.799436	1.01259	1.15608	0.876024	0.309551	0.201992	0.306586	-0.244244	0.542755	-1.69608	-2.00076	-0.810268	-1.65035				+	Caco2_exosome_Caco2_WH	Up_in_Evs	18	18	18	53.9	53.9	53.9	35.882	0	259.62	2672200000	870	1.91016	0.00290706	1.2976	0.527483	P09525	P09525	Annexin A4	ANXA4
0.814992	-2.22222	-2.29366	0.178021	0.579026	-1.82911	0.648014	0.719122	0.513989	0.141792	0.152055	0.15295	0.471829	0.22314	0.170743	0.430578	0.505639	0.643095				+	Caco2_exosome_Caco2_WH	Up_in_WhL	27	27	27	32.3	32.3	32.3	110.42	0	246.34	4168800000	1479	0.744208	0.00224694	-1.81554	-0.5509	P55060	P55060	Exportin-2	CSE1L
0.490633	0.338148	-1.71763	0.274447	-0.919005	0.597952	-0.83709	-1.20735	-1.02718	1.15328	1.32516	1.27961	-1.43209	0.376637	0.405087	0.490102	-0.743888	1.15319				+	Caco2_exosome_Caco2_WH	Up_in_WhL	6	6	6	40.7	40.7	40.7	12.855	0	35.474	766670000	243	1.25278	0.00281827	-1.42555	-0.529656	O75347	O75347	Tubulin-specific chaperone A	TBCA
0.934132	-1.79685	0.666624	-1.18391	-1.6719	-1.13211	-1.32069	1.0106	-0.73967	0.810236	0.91154	0.921257	0.294402	0.306592	0.302829	0.826846	0.406188	0.453884				+	Caco2_exosome_Caco2_WH	Up_in_WhL	5	5	4	10.8	10.8	9.5	55.01	0	70.593	779550000	230	2.06026	0.00148105	-1.47238	-0.590641	Q01650;Q9UM01	Q01650	Large neutral amino acids transporter small subunit 1	SLC7A5
-1.0663	-1.05773	-0.159365	-0.860874	-1.19616	-0.299918	-0.620158	-0.734963	1.08391	-0.763682	0.056864	-1.12166	0.681335	0.67449	0.868237	1.34108	1.61345	1.56143				+	Caco2_exosome_Caco2_WH	Up_in_WhL	10	10	10	46.6	46.6	46.6	35.816	0	284.46	1222900000	468	1.81513	0.00426134	-1.22049	-0.498243	Q13011	Q13011	Delta(3,5)-Delta(2,4)-dienoyl-CoA isomerase, mitochondrial	ECH1
-2.35293	0.851794	-1.16035	0.486836	0.489071	-0.829488	-1.53117	-1.50158	0.564369	0.745075	0.256497	0.512842	0.617192	0.898435	0.784056	0.0689567	0.470388	0.630019				+	Caco2_exosome_Caco2_WH	Up_in_WhL	17	17	17	11.9	11.9	11.9	263.83	0	68.356	508540000	170	1.86746	0.00159691	-1.47337	-0.582067	P18583	P18583	Protein SON	SON
-0.262464	-0.508004	-1.01761	-0.209534	-0.743163	-1.17704	-0.401631	-0.829405	0.183179	1.23648	1.69867	1.64264	0.272571	1.06273	0.890029	0.38115	-1.83671	-0.381886				+	Caco2_exosome_Caco2_WH	Up_in_WhL	4	4	4	12.8	12.8	12.8	38.036	0	10.149	242510000	104	1.8544	0.00732862	-1.08813	-0.454438	Q9H0U3	Q9H0U3	Magnesium transporter protein 1	MAGT1
-0.793015	-0.950378	-1.27063	-1.145	-0.521773	-0.447056	-0.905228	-0.546358	0.242855	0.790214	0.813346	0.737621	1.35317	1.49066	1.52615	1.18055	-0.579928	-0.975205				+	Caco2_exosome_Caco2_WH	Up_in_WhL	6	6	6	16	16	16	53.248	0	16.053	132580000	118	3.1722	0.000303738	-1.91518	-0.77994	Q9ULV4	Q9ULV4	Coronin-1C	CORO1C
-0.962243	-1.50213	-0.207726	-1.21484	-0.585171	-0.84966	-0.251	-0.274038	0.045392	1.31094	1.25459	1.42417	1.05062	0.830525	0.635758	1.26995	-1.06593	-0.909202				+	Caco2_exosome_Caco2_WH	Up_in_WhL	6	6	6	28.3	28.3	28.3	25.913	0	16.38	112360000	50	2.56973	0.00106024	-1.54069	-0.632838	Q7Z4W1	Q7Z4W1	L-xylulose reductase	DCXR
-0.909249	-1.03787	-0.816337	-0.00888712	-0.191067	-0.510754	-0.577825	-0.161159	-0.13919	0.989828	0.90235	-1.17114	1.75829	1.50256	1.3782	1.05744	-0.822738	-1.24245				+	Caco2_exosome_Caco2_WH	Up_in_WhL	5	5	5	13.3	13.3	13.3	65.38	0	55.008	242660000	143	1.4484	0.00899738	-1.08231	-0.43789	Q53GS9	Q53GS9	U4/U6.U5 tri-snRNP-associated protein 2	USP39
-0.128876	-1.2644	-1.81672	-0.411162	-0.587338	-0.728794	-0.356147	-0.688617	0.283497	0.66854	0.533851	0.980266	1.19153	0.969418	1.40059	1.67646	-1.0196	-0.702513				+	Caco2_exosome_Caco2_WH	Up_in_WhL	8	8	8	28.7	28.7	28.7	29.062	0	38.799	166640000	77	2.46887	0.0050333	-1.1275	-0.484277	O75822	O75822	Eukaryotic translation initiation factor 3 subunit J	EIF3J
-0.718043	-0.705892	-0.655512	-1.60602	-1.25421	-1.05896	-0.748534	0.286615	0.387885	0.890757	0.41316	0.914199	1.15323	1.07667	1.05483	0.921818	1.08424	-1.43622				+	Caco2_exosome_Caco2_WH	Up_in_WhL	6	6	6	48.6	48.6	48.6	15.945	0	23.279	230920000	115	2.85733	0.000389581	-1.86609	-0.751373	Q14019	Q14019	Coactosin-like protein	COTL1
-1.18967	-0.705948	-0.749134	-1.27026	1.10935	-1.03927	-0.185426	-1.24805	0.0163847	0.755871	0.805954	0.741824	0.913042	1.64153	0.741471	1.32611	-0.92307	-0.740715				+	Caco2_exosome_Caco2_WH	Up_in_WhL	4	4	4	23	23	23	19.81	0	15.113	274490000	157	2.08313	0.00258077	-1.30579	-0.536606	O43324	O43324	Eukaryotic translation elongation factor 1 epsilon-1	EEF1E1
0.232989	0.158165	-0.843519	-2.13894	-2.49616	-0.801023	-0.163838	-0.304686	0.00268207	0.764175	0.636149	0.731962	0.99513	0.74321	0.699688	0.472067	0.625319	0.686632				+	Caco2_exosome_Caco2_WH	Up_in_WhL	13	13	13	39.4	39.4	39.4	46.51	0	43.163	628230000	401	3.19481	0.000431591	-1.78523	-0.737048	Q96I99	Q96I99	Succinyl-CoA ligase [GDP-forming] subunit beta, mitochondrial	SUCLG2
0.865201	-0.0839754	-1.35777	-0.671251	-1.72525	-0.81704	-0.494599	-0.888319	-0.759481	1.2224	1.1135	-0.982396	0.76761	0.639494	0.716906	-0.16745	1.40533	1.21709				+	Caco2_exosome_Caco2_WH	Up_in_WhL	6	6	6	29.8	29.8	29.8	28.134	0	35.365	233360000	80	2.70456	0.00304059	-1.22035	-0.52364	Q9Y2R9	Q9Y2R9	28S ribosomal protein S7, mitochondrial	MRPS7
-0.843538	-0.684965	-1.39814	-1.24446	1.00451	0.926677	-0.900042	-1.18229	-0.993424	1.01529	0.929602	0.938422	1.26344	0.539095	0.592254	0.746083	0.491999	-1.20052				+	Caco2_exosome_Caco2_WH	Up_in_WhL	10	10	10	23.2	23.2	23.2	58.414	0	17.29	1686700000	64	2.12719	0.000240964	-2.20244	-0.809882	Q8TED0	Q8TED0	U3 small nucleolar RNA-associated protein 15 homolog	UTP15
-1.43673	-1.66846	-1.7869	-1.42438	0.69247	0.770012	0.580863	-1.41895	0.415447	0.590215	0.633808	0.62819	0.350571	0.416119	0.364663	0.696543	0.775749	0.820767				+	Caco2_exosome_Caco2_WH	Up_in_WhL	9	9	9	63.4	63.4	63.4	22.693	0	308.6	3390500000	430	2.09503	0.000223844	-2.25076	-0.820291	P80723	P80723	Brain acid soluble protein 1	BASP1
-1.59707	-1.29977	-2.17783	-1.34712	-0.148928	0.00751712	0.380038	-0.899849	0.583608	0.536757	0.671815	0.695333	0.974583	0.992117	0.65016	0.649822	0.650722	0.6781				+	Caco2_exosome_Caco2_WH	Up_in_WhL	10	10	9	55.9	55.9	52.4	32.922	0	198.86	1017600000	459	3.38708	0.000268551	-1.91506	-0.787717	P52907	P52907	F-actin-capping protein subunit alpha-1	CAPZA1
-1.68548	-1.54258	-1.71171	-0.345473	-0.144184	-0.132252	0.470322	-1.73701	-0.146558	0.814637	0.824199	0.853949	0.719508	0.704275	0.709908	0.810315	0.731725	0.806404				+	Caco2_exosome_Caco2_WH	Up_in_WhL	6	6	6	37.7	37.7	37.7	16.273	0	122.14	2565700000	509	4.13219	0	-3.58747	-1.33931	P62263	P62263	40S ribosomal protein S14	RPS14
-1.1875	-1.53388	-1.92482	-1.51485	1.20723	1.18336	-0.45916	-0.535979	-0.710329	0.499412	0.554738	0.621403	0.738603	0.663014	0.588523	0.523034	0.635373	0.651829				+	Caco2_exosome_Caco2_WH	Up_in_WhL	33	32	32	47.8	46.8	46.8	109.43	0	323.31	6086500000	980	2.26416	7.28597e-06	-3.5436	-1.14186	Q15029	Q15029	116 kDa U5 small nuclear ribonucleoprotein component	EFTUD2
-0.609412	-1.40817	-1.55031	-1.55904	0.571286	0.795847	-0.965476	0.760452	0.204801	0.996139	0.5051	-1.69359	0.556379	1.24284	0.628601	0.31305	0.832244	0.379259				+	Caco2_exosome_Caco2_WH	Up_in_WhL	34	34	34	37.2	37.2	37.2	121.68	0	145.89	1765600000	657	1.12506	0.00836523	-1.15718	-0.443772	O00159	O00159	Unconventional myosin-Ic	MYO1C
-1.6066	-1.40639	-1.52977	-0.165354	1.55098	1.18553	-1.31403	-0.690497	-1.01836	0.403057	0.484689	0.454527	0.482728	0.77246	0.609982	0.557613	0.341413	0.88802				+	Caco2_exosome_Caco2_WH	Up_in_WhL	6	6	6	35.1	35.1	35.1	22.949	0	79.088	525560000	329	1.87561	0.000872951	-1.70898	-0.653725	P49720	P49720	Proteasome subunit beta type-3	PSMB3
-1.18407	-1.03791	-0.975821	-0.736194	-0.438356	-0.736708	-0.540474	1.51926	-0.851691	1.01724	1.2171	1.3863	-0.499377	1.10011	0.952756	-0.548928	-0.769172	1.12593				+	Caco2_exosome_Caco2_WH	Up_in_WhL	13	13	13	24.9	24.9	24.9	84.141	0	38.313	351560000	134	1.86636	0.00117034	-1.61423	-0.625108	O14672	O14672	Disintegrin and metalloproteinase domain-containing protein 10	ADAM10
-0.868964	-1.40992	-0.0523759	-0.463274	-0.420949	-1.09163	-0.0646054	-0.145169	-1.08898	1.54095	1.44657	1.78472	-1.13199	0.585661	0.532948	-0.768291	0.762797	0.852502				+	Caco2_exosome_Caco2_WH	Up_in_WhL	4	4	4	31.9	31.9	31.9	24.551	0	66.519	277610000	100	2.38149	0.0047509	-1.14496	-0.488711	P19388	P19388	DNA-directed RNA polymerases I, II, and III subunit RPABC1	POLR2E
-2.20061	-1.7323	0.672619	0.912178	0.138432	0.235462	-0.405624	0.578188	-2.26656	0.237712	0.208925	0.244272	0.642661	0.687175	0.725338	0.389975	0.423959	0.508196				+	Caco2_exosome_Caco2_WH	Up_in_WhL	13	13	13	46.3	46.3	46.3	44.172	0	74.567	656620000	348	1.2859	0.00725022	-1.16282	-0.455422	P62333	P62333	26S protease regulatory subunit 10B	PSMC6
-2.86635	-0.171098	0.351139	0.165537	-0.220689	0.128721	0.190926	0.182977	-2.41621	0.533402	0.59929	0.827394	0.439626	0.685601	0.503169	0.377056	0.289084	0.400419				+	Caco2_exosome_Caco2_WH	Up_in_WhL	20	20	20	30.8	30.8	30.8	92.48	0	138.88	1044100000	670	1.63851	0.00162464	-1.50756	-0.579938	P55884	P55884	Eukaryotic translation initiation factor 3 subunit B	EIF3B
-2.38749	-1.26174	-1.20781	-0.350699	-0.712749	-0.0707861	0.537615	0.196723	-1.07232	0.733552	-0.266262	1.0718	0.298769	0.96867	0.883924	0.904675	0.515787	1.21834				+	Caco2_exosome_Caco2_WH	Up_in_WhL	27	27	23	50.7	50.7	44.7	81.744	0	113.2	486970000	385	3.16293	0.00125149	-1.44303	-0.615606	P14923	P14923	Junction plakoglobin	JUP
-1.66542	-1.88528	-1.42086	0.914533	-1.85038	0.999923	0.52968	1.08593	-0.309282	0.615091	0.570168	0.593508	0.0704442	0.142742	0.18152	0.627556	0.470161	0.329947				+	Caco2_exosome_Caco2_WH	Up_in_WhL	17	17	17	32.1	32.1	32.1	85.237	0	189.45	1601300000	469	1.04783	0.00302862	-1.47663	-0.524169	P49321	P49321	Nuclear autoantigenic sperm protein	NASP
-1.66215	-0.053288	-0.740491	-1.83997	-0.627309	-0.264424	-0.395244	-0.516609	0.209128	0.876633	0.618614	0.6712	0.628616	0.324333	0.567371	0.108799	-0.492157	2.58695				+	Caco2_exosome_Caco2_WH	Up_in_WhL	9	9	9	11.9	11.9	11.9	123.56	0	32.568	234380000	61	2.66043	0.00568157	-1.09127	-0.474577	Q9H2P0	Q9H2P0	Activity-dependent neuroprotector homeobox protein	ADNP
-0.890385	-0.00312096	-0.699601	-1.03747	0.676475	-1.21813	-1.10587	-0.802867	-1.06163	1.21449	0.511097	0.501808	1.20896	1.41757	-1.31362	0.448516	1.07176	1.08202				+	Caco2_exosome_Caco2_WH	Up_in_WhL	5	5	5	28.2	28.2	28.2	26.319	0	25.426	43122000	12	2.93712	0.00400729	-1.15048	-0.502056	Q13907	Q13907	Isopentenyl-diphosphate Delta-isomerase 1	IDI1
-0.400014	-0.0189816	-1.14695	-1.74153	0.431574	-1.503	-1.51916	-0.0266958	0.0406525	0.25442	1.06894	1.20356	1.32142	1.78715	0.251411	0.0941251	0.12904	-0.22597				+	Caco2_exosome_Caco2_WH	Up_in_WhL	5	5	5	24.1	24.1	24.1	35.668	0	29.303	245090000	135	2.65393	0.00693262	-1.0504	-0.458928	Q9UBQ7	Q9UBQ7	Glyoxylate reductase/hydroxypyruvate reductase	GRHPR
-1.93617	-0.797352	-1.32303	-0.620632	0.397489	-1.67196	-0.946819	0.703158	0.356996	1.53652	1.24964	1.17765	0.186256	0.218378	0.319885	0.603435	0.288978	0.257583				+	Caco2_exosome_Caco2_WH	Up_in_WhL	17	17	17	44.6	44.6	44.6	52.948	0	122.48	1749900000	677	2.60697	0.00173014	-1.36566	-0.573602	P07099	P07099	Epoxide hydrolase 1	EPHX1
-1.12407	-0.626723	-1.23558	-0.515758	-0.70233	-1.31748	-0.94718	1.26978	0.656098	1.55764	1.6099	1.37522	0.568027	0.660072	-0.408949	-0.418264	0.181939	-0.582359				+	Caco2_exosome_Caco2_WH	Up_in_WhL	20	20	20	36.2	36.2	36.2	70.389	0	263.17	1952900000	730	1.56611	0.00426473	-1.253	-0.498149	P49748	P49748	Very long-chain specific acyl-CoA dehydrogenase, mitochondrial	ACADVL
-1.81022	-0.405384	-0.469605	-2.3307	0.603874	-1.72802	-0.510113	0.449287	0.602986	0.580434	0.500619	0.534512	0.656089	0.60306	0.645325	0.321397	0.881927	0.874529				+	Caco2_exosome_Caco2_WH	Up_in_WhL	14	14	14	44.3	44.3	44.3	47.366	0	50.116	1117300000	402	2.37411	0.000417978	-1.91307	-0.743179	P43686	P43686	26S protease regulatory subunit 6B	PSMC4
-1.24946	-1.04766	-1.09987	-1.13876	0.10876	-1.62197	-1.47982	0.433237	0.521578	0.149446	0.468937	0.739497	0.028428	0.670311	0.758298	1.26246	1.1533	1.34329				+	Caco2_exosome_Caco2_WH	Up_in_WhL	9	9	9	37.2	37.2	37.2	31.35	0	48.321	606510000	263	3.49148	0.000672936	-1.59692	-0.679439	P47756	P47756	F-actin-capping protein subunit beta	CAPZB
-0.81814	-0.912884	-1.596	-0.871607	1.83867	-1.49644	-1.33747	1.30716	-0.765379	0.488758	0.436671	0.480046	0.639024	0.618102	0.470242	0.383358	0.45974	0.67615				+	Caco2_exosome_Caco2_WH	Up_in_WhL	12	12	12	38.9	38.9	38.9	56.256	0	160.29	907450000	368	1.63656	0.000390023	-2.14561	-0.751787	P00390	P00390	Glutathione reductase, mitochondrial	GSR
-0.862057	-0.510674	-1.77422	-1.37341	0.381751	-0.780706	-0.90542	0.135977	-1.52492	0.971036	1.11012	1.29945	0.380136	0.740466	0.122674	0.469131	1.02363	1.09704				+	Caco2_exosome_Caco2_WH	Up_in_WhL	9	7	7	16.3	12.6	12.6	82.564	0	11.319	95246000	35	4.59521	0.00251963	-1.18734	-0.538835	Q9BQ39	Q9BQ39	ATP-dependent RNA helicase DDX50	DDX50
-1.28799	-0.821776	-0.354109	-0.14928	-1.63247	-0.453447	-1.9388	-0.419032	0.581133	0.734984	0.433062	0.515407	1.05472	0.919548	-0.645148	1.13538	1.096	1.23181				+	Caco2_exosome_Caco2_WH	Up_in_WhL	6	6	6	8.8	8.8	8.8	97.668	0	13.995	84922000	12	3.35479	0.00213813	-1.27496	-0.556902	Q5H9R7	Q5H9R7	Serine/threonine-protein phosphatase 6 regulatory subunit 3	PPP6R3
-1.08526	-1.2552	-0.0522152	0.479612	0.00592903	-1.26958	-1.80238	-0.283482	-0.611098	1.34817	1.17058	0.695911	-0.576514	1.30626	-0.730386	0.823314	0.704246	1.13208				+	Caco2_exosome_Caco2_WH	Up_in_WhL	16	13	13	42.8	35.3	35.3	62.293	0	141.14	579400000	261	2.64315	0.00137525	-1.44273	-0.60165	Q16555	Q16555	Dihydropyrimidinase-related protein 2	DPYSL2
-1.49208	-1.64146	-1.37019	0.685084	-1.1227	-0.974448	1.07065	-1.00125	-0.702839	0.557669	0.722481	0.656409	0.672632	0.833024	0.738492	0.599972	0.89719	0.871357				+	Caco2_exosome_Caco2_WH	Up_in_WhL	15	15	15	34.2	34.2	34.2	69.284	0	137.63	516510000	288	3.4564	1.1782e-05	-2.54881	-0.994063	P09960	P09960	Leukotriene A-4 hydrolase	LTA4H
-0.484993	-0.910152	-1.2091	0.869711	-1.21715	-1.46621	-0.201009	-1.47188	-1.2146	1.07205	1.02822	1.07863	0.631418	0.525587	0.606427	1.03614	0.8017	0.525207				+	Caco2_exosome_Caco2_WH	Up_in_WhL	10	10	10	20.3	20.3	20.3	68.303	0	52.228	284460000	99	4.79432	0.000545455	-1.59749	-0.70594	P38606	P38606	V-type proton ATPase catalytic subunit A	ATP6V1A
1.26417	-1.69553	-1.61297	1.19604	-1.3466	-1.31157	1.14438	-1.36322	-0.201218	0.48579	0.503058	0.510013	0.475998	0.429903	0.360773	0.295369	0.44353	0.422077				+	Caco2_exosome_Caco2_WH	Up_in_WhL	6	6	6	51.5	51.5	51.5	14.839	0	39.899	2044200000	528	1.21007	0.000425056	-2.35059	-0.741584	P62244	P62244	40S ribosomal protein S15a	RPS15A
-1.40689	-1.85089	0.301978	0.21396	0.509433	-1.8493	0.425135	-1.89018	-0.325163	0.794377	0.810655	0.707768	0.519509	0.607642	0.54673	0.697789	0.584834	0.602605				+	Caco2_exosome_Caco2_WH	Up_in_WhL	4	4	4	20.9	20.9	20.9	23.432	0	33.584	1920800000	515	2.64134	2.23152e-05	-2.58837	-0.953583	P50914	P50914	60S ribosomal protein L14	RPL14
-0.576241	-0.111072	-2.47183	0.698554	-1.20602	-0.291381	-0.752507	-1.09591	-0.0757281	0.98929	0.994089	1.0347	0.9765	0.432255	-0.0446503	0.868858	-0.582045	1.21313				+	Caco2_exosome_Caco2_WH	Up_in_WhL	6	6	6	21.8	21.8	21.8	45.518	0	21.067	99756000	33	2.65189	0.00309392	-1.21916	-0.522032	P13861;P31323	P13861	cAMP-dependent protein kinase type II-alpha regulatory subunit	PRKAR2A
-0.991803	-0.333299	-3.10828	-0.0370267	-0.609998	-0.208765	-0.369964	-0.370599	-0.65199	0.859246	0.877628	0.942976	0.496808	0.62936	0.640797	0.733132	0.676424	0.825347				+	Caco2_exosome_Caco2_WH	Up_in_WhL	8	8	8	14.1	14.1	14.1	129.93	0	172.54	2105300000	797	3.64978	0.000299415	-1.86932	-0.780592	Q9NQC3	Q9NQC3	Reticulon-4	RTN4
-0.945901	-0.837261	-2.84213	-0.67425	-0.757208	-0.124951	-0.405346	-0.509359	-0.0622806	0.924727	0.981376	0.826025	0.854647	0.822825	0.833153	0.509954	0.751791	0.654189				+	Caco2_exosome_Caco2_WH	Up_in_WhL	16	16	16	36.2	36.2	36.2	55.804	0	140.13	1463600000	532	4.4819	0.000166038	-2.0001	-0.850742	P12268	P12268	Inosine-5-monophosphate dehydrogenase 2	IMPDH2
-0.0721041	-0.111574	-3.05531	0.0654463	0.024654	0.0992383	-0.171647	-0.322027	-1.8951	0.81045	0.757696	0.810544	0.277378	0.364533	0.168697	0.997091	0.670563	0.581466				+	Caco2_exosome_Caco2_WH	Up_in_WhL	7	7	7	43.2	43.2	43.2	28.024	0	178.78	2259100000	446	2.23136	0.000766046	-1.6922	-0.668097	P62917	P62917	60S ribosomal protein L8	RPL8
-0.135608	-0.189434	-2.93766	-0.538596	0.0431759	0.358657	-0.527314	-1.21131	-1.14327	0.791249	0.878281	0.944773	0.865303	0.728737	0.872386	0.338653	0.317496	0.544491				+	Caco2_exosome_Caco2_WH	Up_in_WhL	16	16	16	51.7	51.7	51.7	45.143	0	178.44	883240000	544	3.10311	0.00137782	-1.40627	-0.600801	P68400;Q8NEV1	P68400	Casein kinase II subunit alpha;Casein kinase II subunit alpha 3	CSNK2A1;CSNK2A3
-0.722998	-1.20948	-0.646264	-1.01949	-1.11923	-0.39068	-1.09637	-0.85061	0.917263	1.1957	1.36177	1.28659	1.95314	0.362579	0.501847	0.14802	-0.342024	-0.32977				+	Caco2_exosome_Caco2_WH	Up_in_WhL	4	4	4	44.4	44.4	44.4	13.802	0	61.349	586530000	202	2.93162	0.000334495	-1.92017	-0.771979	P49773	P49773	Histidine triad nucleotide-binding protein 1	HINT1
-0.363758	-1.472	-0.439632	-1.30737	-1.16204	-1.45226	-1.00956	-0.977175	1.24999	0.888779	0.832525	0.902464	0.551927	0.349297	0.521369	1.085	0.950625	0.851823				+	Caco2_exosome_Caco2_WH	Up_in_WhL	10	10	10	46.8	46.8	46.8	28.48	0	109.08	872970000	286	4.05941	1.73913e-05	-2.41963	-0.981554	P28074	P28074	Proteasome subunit beta type-5	PSMB5
-0.986602	-1.64366	-1.21617	-0.982209	-0.229385	-1.44823	-0.827824	-0.842631	1.29149	0.786431	0.79399	0.576539	1.14158	0.98663	0.748862	0.883017	0.504126	0.464047				+	Caco2_exosome_Caco2_WH	Up_in_WhL	15	15	15	29.9	29.9	29.9	66.115	0	40.929	339840000	181	3.97572	0.000361949	-1.81097	-0.769096	Q9NSD9	Q9NSD9	Phenylalanine--tRNA ligase beta subunit	FARSB
-0.294993	-1.01052	-1.26061	-0.723864	-0.689711	-1.27177	-1.6456	-1.16478	1.24597	0.884309	0.473516	0.23814	0.67657	1.11431	1.04727	0.334523	0.993587	1.05365				+	Caco2_exosome_Caco2_WH	Up_in_WhL	13	12	11	19.5	18.2	16.5	98.502	0	63.973	170140000	130	3.86037	0.000396396	-1.75912	-0.747398	Q9H4G0	Q9H4G0	Band 4.1-like protein 1	EPB41L1
0.236575	-1.58438	-1.31041	-1.06246	-0.772706	-0.81906	-0.226518	-2.00161	0.993187	0.51354	0.970324	0.520382	0.958499	0.799578	1.07119	0.45947	0.407848	0.846553				+	Caco2_exosome_Caco2_WH	Up_in_WhL	7	7	7	32.3	32.3	32.3	31.674	0	17.65	239220000	151	3.45381	0.0023955	-1.23678	-0.543909	Q8NCW5	Q8NCW5	NAD(P)H-hydrate epimerase	APOA1BP
-0.662813	-1.35884	-0.938525	-1.25394	-0.961337	-1.43969	-0.649064	-1.10272	1.33728	0.525582	0.581816	0.663717	0.762476	0.917038	0.897289	0.572809	1.00998	1.09894				+	Caco2_exosome_Caco2_WH	Up_in_WhL	6	5	5	6.8	5.9	5.9	93.673	0	16.366	263150000	160	4.23201	0.000224117	-1.93774	-0.82155	Q8TCJ2	Q8TCJ2	Dolichyl-diphosphooligosaccharide--protein glycosyltransferase subunit STT3B	STT3B
-1.49868	-0.333047	-1.16178	-1.28662	-1.27623	-1.66371	1.17435	-0.70603	1.39181	0.545273	0.433507	0.563206	0.672908	0.854319	0.84095	0.624401	0.369595	0.455767				+	Caco2_exosome_Caco2_WH	Up_in_WhL	8	8	8	33.1	33.1	33.1	41.401	0	47.381	451650000	289	2.1642	0.00041704	-1.95303	-0.742705	Q8TDN6	Q8TDN6	Ribosome biogenesis protein BRX1 homolog	BRIX1
-1.60304	-1.0653	-0.971439	-0.521585	-1.25429	-1.20862	0.553168	-1.44188	1.34835	0.842143	0.844791	0.899988	0.710262	0.613009	0.0607681	0.704006	0.990367	0.499313				+	Caco2_exosome_Caco2_WH	Up_in_WhL	5	5	5	31.8	31.8	31.8	17.342	0	85.881	483750000	237	2.96278	0.000330617	-1.92052	-0.773392	Q96A26	Q96A26	Protein FAM162A	FAM162A
-0.425284	-0.326596	-1.20702	-0.688443	-1.21385	-1.00639	-0.458052	-0.943945	0.044969	1.2467	1.41188	1.22499	0.771127	0.850653	0.983303	-1.63372	1.03982	0.329844				+	Caco2_exosome_Caco2_WH	Up_in_WhL	5	5	5	30.2	30.2	30.2	27.547	0	7.558	153610000	23	3.03393	0.00457866	-1.11991	-0.491973	O95336	O95336	6-phosphogluconolactonase	PGLS
-1.32675	-0.268294	-0.637342	0.0933635	-0.80386	-1.02945	-0.571374	-0.195602	-1.46905	1.23091	1.50185	1.19806	0.67194	0.637041	0.721127	-1.524	0.729039	1.04239				+	Caco2_exosome_Caco2_WH	Up_in_WhL	6	6	6	19	19	19	49.432	0	28.895	85690000	52	3.01445	0.000760125	-1.60848	-0.670466	Q4G0N4	Q4G0N4	NAD kinase 2, mitochondrial	NADK2
0.0414368	-0.692539	-1.47046	-0.289585	-0.866849	-0.615784	-1.29564	-0.48935	-0.644175	1.54886	1.59555	1.62895	0.45333	0.69088	0.622517	-1.26046	0.46149	0.581825				+	Caco2_exosome_Caco2_WH	Up_in_WhL	4	4	4	40.3	40.3	40.3	13.696	0	22.137	1314000000	268	3.15498	3.29218e-05	-2.42589	-0.940399	P10606	P10606	Cytochrome c oxidase subunit 5B, mitochondrial	COX5B
-0.561099	-0.97381	-0.43991	-0.749554	-0.92068	-1.02912	-0.724059	-0.791742	-0.809937	1.2816	1.70157	1.31889	1.31187	0.0291158	0.104052	-0.897561	1.33975	0.810632				+	Caco2_exosome_Caco2_WH	Up_in_WhL	10	9	9	18.5	17	17	60.103	0	34.783	538060000	185	4.17735	0.0022841	-1.22481	-0.549392	O75475	O75475	PC4 and SFRS1-interacting protein	PSIP1
-0.802053	-0.459235	-1.25552	-0.738047	-0.655282	-0.668453	-1.35131	-0.505754	-0.7591	1.46332	1.48968	1.41696	1.09245	0.745144	0.0980009	-0.870447	0.709375	1.05028				+	Caco2_exosome_Caco2_WH	Up_in_WhL	7	7	7	21.1	21.1	21.1	51.466	0	223.44	616810000	245	4.55573	1.24417e-05	-2.51614	-1.03339	O95232	O95232	Luc7-like protein 3	LUC7L3
-2.05131	-0.72047	-0.91118	0.489069	-0.592977	-0.148811	-0.608029	-1.04805	-0.950054	0.964072	1.16295	1.04898	0.889289	0.675838	1.01254	-1.04872	0.825654	1.01121				+	Caco2_exosome_Caco2_WH	Up_in_WhL	7	7	7	35.2	35.2	35.2	25.565	0	40.708	304800000	96	3.44597	0.00202844	-1.27826	-0.559757	Q9UIJ7	Q9UIJ7	GTP:AMP phosphotransferase AK3, mitochondrial	AK3
-1.36185	-0.360292	-0.799274	-0.832126	-1.01817	-1.1024	0.407434	-0.0479151	-0.983643	0.372456	0.501308	0.430197	1.41257	1.281	1.60796	-1.34319	0.847209	0.988727				+	Caco2_exosome_Caco2_WH	Up_in_WhL	8	8	8	16	16	16	83.549	0	37.176	216540000	58	2.88621	0.00192198	-1.31912	-0.563954	Q02809	Q02809	Procollagen-lysine,2-oxoglutarate 5-dioxygenase 1	PLOD1
-1.93479	-0.490342	-0.717589	-0.458071	-0.438359	-0.487469	-0.465836	-2.05964	-0.176704	1.0026	0.969048	1.04485	1.07317	1.32312	0.975794	0.665216	0.194578	-0.0195953				+	Caco2_exosome_Caco2_WH	Up_in_WhL	4	4	4	19.3	19.3	19.3	30.84	0	133.2	1264800000	306	4.62714	1.68776e-05	-2.28478	-0.956348	Q13151	Q13151	Heterogeneous nuclear ribonucleoprotein A0	HNRNPA0
-2.01671	-0.581334	-0.441488	-1.00292	-1.02103	-0.286979	0.558696	-1.04937	0.177894	0.697205	0.464267	0.776627	1.06469	0.345227	0.27577	-1.10984	1.57252	1.57677				+	Caco2_exosome_Caco2_WH	Up_in_WhL	7	7	7	16.8	16.8	16.8	51.84	0	54.624	243500000	70	2.4352	0.00539193	-1.11367	-0.478446	O43818	O43818	U3 small nucleolar RNA-interacting protein 2	RRP9
-0.666904	-0.834661	-0.934337	-0.878032	0.0496684	-0.272601	-0.219854	-1.3971	-0.448715	1.36358	1.183	0.981293	0.667949	0.535228	-0.904582	-1.25391	1.49281	1.53716				+	Caco2_exosome_Caco2_WH	Up_in_WhL	9	9	9	23.5	23.5	23.5	55.435	0	28.69	309060000	108	2.3784	0.00126877	-1.49694	-0.611335	Q7Z3B4	Q7Z3B4	Nucleoporin p54	NUP54
-1.42979	-1.60519	-1.40867	0.918016	1.22632	-0.807997	-1.19789	-1.46862	0.71271	0.963897	0.601963	0.445039	0.360504	0.499327	0.476979	0.468682	0.302296	0.942419				+	Caco2_exosome_Caco2_WH	Up_in_WhL	15	9	9	15.5	9.3	9.3	555.65	0	53.615	174180000	43	1.92546	0.00165226	-1.45324	-0.578505	P58107	P58107	Epiplakin	EPPK1
-1.51775	-1.2785	-1.28384	0.741035	0.476377	-1.51761	-1.24966	-0.963434	-0.114294	1.08051	1.1138	1.03595	0.319363	0.826633	0.855111	0.697785	0.241361	0.537161				+	Caco2_exosome_Caco2_WH	Up_in_WhL	7	7	7	26.2	26.2	26.2	48.227	0	62.172	1049900000	345	3.68931	1.74927e-05	-2.48747	-0.986938	Q07666;O75525;Q5VWX1	Q07666	KH domain-containing, RNA-binding, signal transduction-associated protein 1	KHDRBS1
0.0562528	-1.75423	-1.4477	0.0493543	0.0942219	-1.19657	-1.56743	-1.49214	0.237748	0.687495	0.721877	0.671345	0.865249	1.07793	0.868842	0.626454	0.675184	0.826119				+	Caco2_exosome_Caco2_WH	Up_in_WhL	5	5	5	42.9	42.9	42.9	11.737	0	32.931	3572200000	430	4.21508	0	-3.97921	-1.4527	P10599	P10599	Thioredoxin	TXN
0.323831	-2.20747	-1.88964	0.35067	0.1536	0.0938155	-2.15226	0.295552	-0.34307	0.579885	0.661034	0.838556	0.843292	0.274834	0.629034	0.51527	0.538831	0.494226				+	Caco2_exosome_Caco2_WH	Up_in_WhL	9	9	9	8.9	8.9	8.9	134.55	0	37.187	194660000	74	2.17691	0.0033125	-1.2405	-0.51728	Q92896	Q92896	Golgi apparatus protein 1	GLG1
0.421241	-1.57711	-1.61143	-1.50976	-0.184468	-0.0361737	-1.54139	-0.268829	-0.994438	0.848434	0.854282	0.88561	0.831898	0.795014	0.874253	0.620669	0.71978	0.872421				+	Caco2_exosome_Caco2_WH	Up_in_WhL	8	8	8	36.2	36.2	36.2	27.399	0	56.266	1078900000	467	4.78756	2.23776e-05	-2.26635	-0.954847	P60900	P60900	Proteasome subunit alpha type-6	PSMA6
0.2365	-1.2541	-1.83416	-1.59515	0.248559	0.0546128	-1.2848	-1.53925	0.304777	0.956577	0.935492	0.872142	0.831311	0.763615	0.837114	0.353214	0.471507	0.642027				+	Caco2_exosome_Caco2_WH	Up_in_WhL	7	7	7	51.5	51.5	51.5	22.127	0	166.66	1745700000	430	3.62162	1.30293e-05	-2.75844	-1.06651	P62081	P62081	40S ribosomal protein S7	RPS7
-0.186643	-1.03144	-1.08148	-1.36434	-0.0918449	0.170759	-0.537004	-1.75095	0.0765447	1.21652	-1.47327	1.07092	0.919519	0.761006	0.820799	1.41842	0.549476	0.513005				+	Caco2_exosome_Caco2_WH	Up_in_WhL	7	7	7	18.2	18.2	18.2	49.901	0	10.569	264670000	37	2.5647	0.00507554	-1.12045	-0.483676	Q9Y305	Q9Y305	Acyl-coenzyme A thioesterase 9, mitochondrial	ACOT9
-1.12298	-0.900556	-0.897249	-1.08975	-0.350889	-0.768242	-0.546208	-1.46839	0.639203	0.887207	-1.2752	1.22999	1.07598	1.09235	0.821314	1.01948	0.834063	0.819893				+	Caco2_exosome_Caco2_WH	Up_in_WhL	9	9	8	38.7	38.7	31.5	27.277	0	45.626	334260000	108	3.39487	4.87805e-05	-2.35103	-0.929895	Q9BVK6	Q9BVK6	Transmembrane emp24 domain-containing protein 9	TMED9
-0.851431	-1.59672	-0.572799	-1.2699	-0.342182	-1.18499	0.0779219	-0.777068	-0.638276	1.1791	-0.80331	1.12306	1.29958	1.20094	1.01687	0.554293	0.460048	1.12486				+	Caco2_exosome_Caco2_WH	Up_in_WhL	6	6	6	19.4	19.4	19.4	53.126	0	36.377	216590000	86	4.47535	0.000642857	-1.55365	-0.683514	Q12849	Q12849	G-rich sequence factor 1	GRSF1
-0.728049	-1.69785	-0.431869	-0.382972	-0.602606	-0.881251	-0.00469481	-0.563993	-0.258493	1.70139	-1.23013	1.62476	0.897847	1.10556	0.776792	0.928839	-0.886571	0.633296				+	Caco2_exosome_Caco2_WH	Up_in_WhL	5	5	5	11.7	11.7	11.7	57.903	0	10.847	65763000	14	2.33193	0.00625312	-1.09075	-0.467738	Q8TD30;P24298	Q8TD30	Alanine aminotransferase 2	GPT2
-1.03686	-1.34672	-1.9423	0.077486	-1.69736	0.318704	-1.49	0.0961126	0.59168	0.89389	0.811619	0.877761	0.561451	0.631068	0.880319	0.630368	0.614248	0.528542				+	Caco2_exosome_Caco2_WH	Up_in_WhL	11	11	11	52.3	52.3	52.3	36.501	0	87.97	669030000	327	3.2924	0.000178882	-2.0918	-0.842674	Q13347	Q13347	Eukaryotic translation initiation factor 3 subunit I	EIF3I
-1.43768	-1.48621	-1.81424	-1.12794	-1.28419	0.365328	-0.919753	0.958177	0.656362	0.784424	0.672244	0.769327	0.697972	0.721435	0.560136	0.610065	0.541864	0.732674				+	Caco2_exosome_Caco2_WH	Up_in_WhL	10	10	10	54.9	54.9	54.9	25.497	0	127.34	773140000	403	2.87703	0.000291422	-1.96482	-0.783942	Q9Y2Q3	Q9Y2Q3	Glutathione S-transferase kappa 1	GSTK1
-0.931364	-1.79546	-1.1328	-0.816987	-1.64538	-1.02912	-0.214185	0.672361	0.440974	0.851215	0.829591	0.822542	1.07075	0.984816	1.15136	-0.474787	0.645337	0.571128				+	Caco2_exosome_Caco2_WH	Up_in_WhL	12	12	12	29.8	29.8	29.8	57.548	0	151.95	1030300000	342	3.32266	5.35475e-05	-2.32927	-0.919579	P49257	P49257	Protein ERGIC-53	LMAN1
-1.15417	-1.08281	-1.12997	-1.57692	-1.19781	-0.372769	-0.958085	1.36401	-0.899625	0.609851	0.706383	0.717548	0.88955	0.875542	0.955376	0.634778	0.797657	0.821477				+	Caco2_exosome_Caco2_WH	Up_in_WhL	20	20	20	29.4	29.4	29.4	106.49	0	130.95	1122600000	500	4.19241	0	-3.64851	-1.36082	P36776	P36776	Lon protease homolog, mitochondrial	LONP1
-1.06557	0.616411	-0.639697	-1.09565	-0.788001	-1.70757	-0.0258128	-0.387134	-1.25367	1.00005	-0.549497	1.15358	0.939422	-0.376563	0.532725	0.82304	1.48392	1.34002				+	Caco2_exosome_Caco2_WH	Up_in_WhL	8	8	8	15.7	15.7	15.7	71.639	0	19.754	157800000	51	3.18506	0.00596247	-1.06085	-0.471179	A0MZ66	A0MZ66	Shootin-1	KIAA1598
-1.51889	0.00301553	0.0330606	-0.597794	-1.46942	-2.33234	-0.0315909	-0.0362229	-1.06833	0.776548	0.714131	0.783879	0.767959	0.712689	0.572058	0.777181	0.914448	0.999618				+	Caco2_exosome_Caco2_WH	Up_in_WhL	6	6	6	38.2	38.2	38.2	23.207	0	224.5	1487400000	493	4.21142	1.20664e-05	-2.4861	-1.00971	P52565	P52565	Rho GDP-dissociation inhibitor 1	ARHGDIA
-1.23637	-1.50776	-0.278679	-0.386747	-0.609491	-0.536413	-0.419837	-1.16477	-0.765541	0.509766	1.1401	0.400251	-1.01401	1.65969	1.43391	1.12733	0.869192	0.779378				+	Caco2_exosome_Caco2_WH	Up_in_WhL	9	8	8	24.9	22.4	22.4	54.12	0	53.118	376010000	186	4.01054	0.000265718	-1.88509	-0.796635	Q9UN86	Q9UN86	Ras GTPase-activating protein-binding protein 2	G3BP2
-0.980296	-0.649684	-1.15512	-0.261296	-0.670269	-0.557431	-0.333152	-1.32668	-1.07136	0.646191	0.850838	0.856015	-0.95879	0.866111	0.953774	0.493443	1.26076	2.03694				+	Caco2_exosome_Caco2_WH	Up_in_WhL	4	4	4	20.5	20.5	20.5	33.429	0	26.966	141640000	63	4.18715	0.000377445	-1.77667	-0.76185	Q16762	Q16762	Thiosulfate sulfurtransferase	TST
-0.498719	0.0459777	-1.05508	-0.730563	-0.646017	-1.23626	-1.3797	-0.229425	-0.371285	-0.683508	1.01501	0.794643	-1.10065	1.42713	1.23193	0.893964	0.955448	1.5671				+	Caco2_exosome_Caco2_WH	Up_in_WhL	10	10	10	13.8	13.8	13.8	128.98	0	21.118	154400000	38	2.88943	0.00118164	-1.48489	-0.623557	Q8WUM0	Q8WUM0	Nuclear pore complex protein Nup133	NUP133
-0.193854	-0.733642	-1.43565	-0.54593	-0.27451	-0.410051	-0.89801	-1.07812	-1.04896	0.818771	1.02989	1.02922	-1.50489	0.886578	0.772915	1.0696	1.21811	1.29852				+	Caco2_exosome_Caco2_WH	Up_in_WhL	6	6	6	32	32	32	37.895	0	35.067	282300000	166	3.55614	0.00064	-1.60957	-0.685621	P13995	P13995	Bifunctional methylenetetrahydrofolate dehydrogenase/cyclohydrolase, mitochondrial;NAD-dependent methylenetetrahydrofolate dehydrogenase;Methenyltetrahydrofolate cyclohydrolase	MTHFD2
0.0156301	-0.458184	-1.8381	-1.47829	-0.621694	-1.06184	0.131618	-0.466345	0.0528531	0.815555	0.966243	0.374126	-1.23334	1.23457	1.40635	0.932606	-0.123588	1.35183				+	Caco2_exosome_Caco2_WH	Up_in_WhL	6	6	6	6.4	6.4	6.4	199.07	0	18.237	77950000	13	2.49378	0.00980836	-0.986475	-0.431736	Q7KZ85	Q7KZ85	Transcription elongation factor SPT6	SUPT6H
-1.42974	-0.79842	-1.02527	-1.23811	-0.38509	-0.376519	-0.90491	-0.0102643	-1.16756	1.13736	1.2723	1.22256	-0.450677	1.55428	1.08618	0.629762	0.0753648	0.808767				+	Caco2_exosome_Caco2_WH	Up_in_WhL	7	7	7	42	42	42	34.293	0	150.06	495010000	219	4.86363	0.000147022	-1.994	-0.85813	Q16836	Q16836	Hydroxyacyl-coenzyme A dehydrogenase, mitochondrial	HADH
-1.42148	-0.932746	-0.905781	-0.823962	-1.17119	-0.968505	-0.906607	-0.0835711	-0.544702	0.998454	1.20477	0.868306	-0.57938	1.22063	1.18344	0.853556	1.01114	0.997637				+	Caco2_exosome_Caco2_WH	Up_in_WhL	5	5	5	17.9	17.9	17.9	52.221	0	25.867	331170000	99	6.03192	6.58979e-06	-2.50701	-1.07773	P11172	P11172	Uridine 5-monophosphate synthase;Orotate phosphoribosyltransferase;Orotidine 5-phosphate decarboxylase	UMPS
-1.22273	-0.922225	-0.927008	-0.308647	-0.890697	-0.529327	-0.808535	-0.0251405	-1.04448	1.04506	1.16067	1.27135	-1.52721	0.885078	0.883953	0.922633	0.988789	1.04846				+	Caco2_exosome_Caco2_WH	Up_in_WhL	6	6	6	17.3	17.3	17.3	50.435	0	25.752	205790000	78	3.64535	0.000175439	-2.06545	-0.847667	Q07960	Q07960	Rho GTPase-activating protein 1	ARHGAP1
-0.609842	-0.915558	-1.54241	-1.6498	-0.256147	0.784067	-0.0702246	-0.251784	-1.20051	1.10968	1.3053	1.31686	-0.930642	-0.396473	0.870072	0.712684	1.02688	0.697856				+	Caco2_exosome_Caco2_WH	Up_in_WhL	15	15	15	46.8	46.8	46.8	40.422	0	63.172	990060000	391	2.48203	0.00432971	-1.16052	-0.496709	Q9Y617	Q9Y617	Phosphoserine aminotransferase	PSAT1
-0.58643	-0.746951	-1.05306	-0.951651	-0.99936	-0.579016	-0.230689	-0.44264	-0.683485	1.24219	1.34838	1.25126	-0.956404	-1.08768	1.12004	1.13655	1.12715	1.0918				+	Caco2_exosome_Caco2_WH	Up_in_WhL	5	5	5	12.6	12.6	12.6	48.275	0	25.04	316590000	75	3.09315	0.000471885	-1.76323	-0.726128	P14324	P14324	Farnesyl pyrophosphate synthase	FDPS
-0.949774	-0.425432	-0.314232	-1.68867	-1.4619	-0.48298	-0.0495564	-0.657729	-0.876486	0.864014	0.878204	1.45676	-0.858824	0.281134	0.713827	0.852871	1.40148	1.31729				+	Caco2_exosome_Caco2_WH	Up_in_WhL	5	5	5	9.9	9.9	9.9	70.182	0	36.271	173000000	33	4.01251	0.00160155	-1.31391	-0.58261	Q9UBU9	Q9UBU9	Nuclear RNA export factor 1	NXF1
0.0213123	-1.3223	0.0419243	-0.724258	-1.0808	-1.01121	-1.14191	-1.17893	-0.762854	1.20119	1.27529	1.36418	-0.60377	0.157722	0.479051	0.840613	1.13811	1.30663				+	Caco2_exosome_Caco2_WH	Up_in_WhL	6	6	5	16.6	16.6	14	39.586	0	23.261	476390000	139	4.48257	7.42706e-05	-2.15389	-0.905777	Q13247;Q08170	Q13247	Serine/arginine-rich splicing factor 6	SRSF6
0.3595	-1.30526	-0.624843	-0.880777	-0.81079	-1.08767	-0.456044	-0.996538	-0.475595	1.03925	1.01632	0.953244	-1.32306	-0.262212	1.2113	1.19068	1.22525	1.22725				+	Caco2_exosome_Caco2_WH	Up_in_WhL	7	7	7	31.8	31.8	31.8	35.979	0	37.256	253000000	154	3.09897	0.000768595	-1.58664	-0.665321	Q9P287	Q9P287	BRCA2 and CDKN1A-interacting protein	BCCIP
-0.426263	-0.962478	-1.30293	-0.495467	-0.648408	-0.177135	-0.245337	-0.726533	0.374997	1.53563	1.55235	1.4845	-1.37228	-1.368	0.803692	0.78503	0.78599	0.402652				+	Caco2_exosome_Caco2_WH	Up_in_WhL	5	5	5	10.7	10.7	10.7	58.112	0	8.9271	548770000	206	1.60873	0.00132808	-1.60387	-0.606016	P07602	P07602	Prosaposin;Saposin-A;Saposin-B-Val;Saposin-B;Saposin-C;Saposin-D	PSAP
-1.20315	-0.881568	-1.03817	-0.369828	0.192483	-0.209325	-0.335695	-0.432339	-0.894366	2.12299	1.60631	1.62495	-0.15074	-1.09611	0.696104	-0.565651	0.773286	0.160814				+	Caco2_exosome_Caco2_WH	Up_in_WhL	16	16	16	30.1	30.1	30.1	59.143	0	57.681	619530000	315	2.01104	0.00784859	-1.05976	-0.448799	P54577	P54577	Tyrosine--tRNA ligase, cytoplasmic;Tyrosine--tRNA ligase, cytoplasmic, N-terminally processed	YARS
-0.19294	-1.18611	-1.12617	0.0641248	-1.5743	-0.749935	-0.342411	-0.683769	-0.239518	1.39857	1.41791	1.35094	0.702117	-1.14845	-0.281557	1.21453	1.18586	0.191107				+	Caco2_exosome_Caco2_WH	Up_in_WhL	7	7	7	31.4	31.4	31.4	29.483	0	39.531	663000000	223	2.81098	0.000376147	-1.89443	-0.758549	P25789	P25789	Proteasome subunit alpha type-4	PSMA4
-0.594814	-0.491446	-0.57496	-0.877588	0.782667	-0.79517	-1.37034	-0.765872	-1.90751	1.49422	1.4488	1.44613	0.00772815	0.233403	0.0742014	1.01217	0.616353	0.262033				+	Caco2_exosome_Caco2_WH	Up_in_WhL	5	5	5	30.9	30.9	30.9	21.634	0	46.991	2731500000	510	3.52173	0.00354254	-1.14987	-0.51096	Q07020	Q07020	60S ribosomal protein L18	RPL18
-1.21059	-1.40609	-0.359099	-0.606707	-1.32899	0.414915	-0.573168	-0.376832	-1.16998	1.57025	1.74117	1.40372	0.883938	-0.255256	0.293573	0.732005	-0.273752	0.520903				+	Caco2_exosome_Caco2_WH	Up_in_WhL	6	6	6	25	25	25	35.329	0	76.735	341660000	181	3.55296	0.00220377	-1.25619	-0.553021	P31937	P31937	3-hydroxyisobutyrate dehydrogenase, mitochondrial	HIBADH
-0.78612	-0.911016	-0.731057	-0.310439	-0.659805	-0.626995	-1.34497	-0.974459	-1.50981	1.39491	1.54797	1.56518	0.66253	0.31347	0.312577	0.696288	0.352191	1.00955				+	Caco2_exosome_Caco2_WH	Up_in_WhL	6	6	6	22.4	22.4	22.4	37.821	0	54.549	391450000	122	6.37205	1.2012e-05	-2.28979	-1.00411	P07858	P07858	Cathepsin B;Cathepsin B light chain;Cathepsin B heavy chain	CTSB
-1.03191	-0.723881	-0.200979	0.34424	-0.597712	-0.118232	-1.05258	-1.43657	-1.20515	1.29967	1.20489	1.41302	1.21818	-0.283042	0.973766	0.610569	-1.24362	0.829335				+	Caco2_exosome_Caco2_WH	Up_in_WhL	8	8	8	15.8	15.8	15.8	74.605	0	66.976	311290000	122	2.80188	0.00145561	-1.40848	-0.594093	O76094	O76094	Signal recognition particle subunit SRP72	SRP72
-0.994591	-0.779038	-1.26912	-1.1104	0.151283	-0.308165	-0.702387	-0.764449	-1.02661	1.5087	1.4964	1.65206	0.818945	0.519333	0.541395	0.0132193	-0.822041	1.07547				+	Caco2_exosome_Caco2_WH	Up_in_WhL	8	8	8	18.3	18.3	18.3	63.111	0	16.061	303400000	112	3.84022	0.000268868	-1.87666	-0.78883	P07686	P07686	Beta-hexosaminidase subunit beta;Beta-hexosaminidase subunit beta chain B;Beta-hexosaminidase subunit beta chain A	HEXB
0.179393	-1.91021	-1.444	0.0352996	-0.795143	-0.574546	-0.871865	-0.644104	-0.348314	1.32364	1.45945	1.6363	1.02019	-0.00465969	0.317215	0.484279	-0.648728	0.785806				+	Caco2_exosome_Caco2_WH	Up_in_WhL	8	8	8	10.5	10.5	10.5	100.45	0	16.674	197800000	61	3.21943	0.00151309	-1.36514	-0.588235	Q9BZJ0	Q9BZJ0	Crooked neck-like protein 1	CRNKL1
-0.385507	-1.0938	-1.53898	-0.911306	-0.579549	-0.550392	-0.68762	-0.304894	-0.635558	1.65805	1.20684	1.5761	0.888244	-0.822598	1.26848	0.634425	-0.427536	0.705605				+	Caco2_exosome_Caco2_WH	Up_in_WhL	9	9	9	41.5	41.5	41.5	39.38	0	117.18	426180000	140	3.65869	0.000134367	-2.14021	-0.8732	Q15165	Q15165	Serum paraoxonase/arylesterase 2	PON2
-1.09741	-1.15148	-0.930461	-0.69015	-0.494609	-1.19792	-0.599298	-0.805693	-0.567782	1.48011	1.55687	1.53429	0.99631	-0.643757	0.617759	0.817011	0.609201	0.567003				+	Caco2_exosome_Caco2_WH	Up_in_WhL	9	9	9	45.6	45.6	45.6	29.717	0	140.41	924070000	296	5.35902	1.17647e-05	-2.32677	-0.99312	Q14847	Q14847	LIM and SH3 domain protein 1	LASP1
-0.483362	-0.305485	-1.11841	-0.497732	-0.931753	-0.540063	-1.1328	-0.55565	-0.674839	1.57504	1.37573	1.62956	0.546477	-1.24931	0.928862	1.01535	-0.531676	0.950041				+	Caco2_exosome_Caco2_WH	Up_in_WhL	7	7	5	32.9	32.9	26.5	28.585	0	112.8	551010000	216	3.05261	0.000361111	-1.88863	-0.766572	P39687;O95626;O43423	P39687	Acidic leucine-rich nuclear phosphoprotein 32 family member A	ANP32A
-0.43536	-1.38398	-1.56938	0.0386969	-0.426935	-1.17369	-0.749691	-0.257239	-0.0353274	0.862138	1.21927	1.3996	-0.264007	-0.667348	2.21029	0.719301	0.294235	0.219416				+	Caco2_exosome_Caco2_WH	Up_in_WhL	5	5	5	20.3	20.3	20.3	41.59	0	16.606	247150000	96	2.76927	0.0056222	-1.08929	-0.475778	Q01085;P31483	Q01085	Nucleolysin TIAR	TIAL1
-1.26979	-0.621992	-0.684425	-1.01345	-0.446472	-0.75129	-1.31637	-0.411115	-0.727359	1.42084	1.19268	1.12667	1.45674	-0.828951	1.42449	0.400111	0.366013	0.683667				+	Caco2_exosome_Caco2_WH	Up_in_WhL	16	16	16	24	24	24	88.583	0	102.31	436340000	145	4.65588	1.74672e-05	-2.3606	-0.98374	Q9Y4W6;Q01484	Q9Y4W6	AFG3-like protein 2	AFG3L2
-0.828003	-0.752457	-1.15595	-0.774136	-0.861023	-0.822884	-1.03823	-0.55015	-0.787451	1.39008	1.12304	1.31644	0.972281	-0.991033	0.90022	0.9467	1.00074	0.911821				+	Caco2_exosome_Caco2_WH	Up_in_WhL	7	7	7	16.6	16.6	16.6	69.223	0	17.554	251090000	84	5.4565	0.000245487	-1.8297	-0.807923	O76031	O76031	ATP-dependent Clp protease ATP-binding subunit clpX-like, mitochondrial	CLPX
-1.01609	-0.945584	-0.650184	-0.275396	-0.684624	-1.05819	-1.35696	-0.538704	-0.786178	0.936868	1.10529	0.996836	1.24301	-1.11876	0.979678	0.915603	1.05576	1.19762				+	Caco2_exosome_Caco2_WH	Up_in_WhL	6	6	4	14.8	14.8	10.4	57.81	0	31.42	78544000	40	4.80902	0.000137931	-2.01239	-0.863599	O00505	O00505	Importin subunit alpha-4	KPNA3
-1.06284	-0.744645	-0.737752	-1.06048	-1.02279	-0.337516	-1.1652	-0.387291	-1.04849	0.966682	1.04414	0.981769	1.41363	-0.700264	1.33001	0.311062	1.30079	0.919187				+	Caco2_exosome_Caco2_WH	Up_in_WhL	9	9	9	19	19	19	72.683	0	17.12	256140000	67	5.44737	0.000443459	-1.64056	-0.733131	O14744	O14744	Protein arginine N-methyltransferase 5;Protein arginine N-methyltransferase 5, N-terminally processed	PRMT5
-0.262921	-0.667824	-0.942296	-1.65765	-0.910245	-0.282465	-0.706192	-1.17266	-1.42058	0.969846	1.01998	1.49922	0.529175	0.382944	0.64541	0.910585	0.947988	1.11769				+	Caco2_exosome_Caco2_WH	Up_in_WhL	7	6	6	23.8	19.7	19.7	33.637	0	32.263	243200000	114	7.07109	0.00039322	-1.63155	-0.749415	Q96C36	Q96C36	Pyrroline-5-carboxylate reductase 2	PYCR2
0.458403	-0.492553	-1.21931	-0.704204	-0.794604	-0.511835	-0.292407	-1.44347	-1.26632	1.81371	1.67985	1.79354	0.340329	-0.291491	0.0937973	0.0689127	0.208583	0.559075				+	Caco2_exosome_Caco2_WH	Up_in_WhL	6	6	6	16.3	16.3	16.3	50.925	0	37.135	104560000	42	3.08456	0.00666904	-1.04342	-0.462917	O75312	O75312	Zinc finger protein ZPR1	ZPR1
0.65359	-0.821454	-0.789866	-0.714195	-1.71792	-0.17087	0.0173575	-1.32339	-1.61496	1.28448	1.39116	1.47815	0.483256	-0.244879	0.150686	0.472116	0.59376	0.872981				+	Caco2_exosome_Caco2_WH	Up_in_WhL	8	8	8	21.4	21.4	21.4	51.853	0	51.502	322440000	130	3.36287	0.00842807	-0.985236	-0.443169	P53634	P53634	Dipeptidyl peptidase 1;Dipeptidyl peptidase 1 exclusion domain chain;Dipeptidyl peptidase 1 heavy chain;Dipeptidyl peptidase 1 light chain	CTSC
-1.38666	-0.672771	-0.69055	-0.119133	-0.917862	-0.572964	-1.09873	-1.39225	-0.331124	1.37748	1.5013	1.35978	0.971831	0.736579	-0.835455	0.448656	0.863874	0.757997				+	Caco2_exosome_Caco2_WH	Up_in_WhL	5	5	5	24.9	24.9	24.9	27.626	0	20.819	355140000	131	4.52952	0.000601921	-1.57589	-0.693056	Q9NX40	Q9NX40	OCIA domain-containing protein 1	OCIAD1
-0.622401	-0.246328	-0.643709	-0.520182	-0.289395	-1.06817	-0.475196	-0.966414	-0.251906	1.74604	1.83395	1.73767	1.49159	-0.401834	-1.00389	-0.600501	0.451343	-0.170654				+	Caco2_exosome_Caco2_WH	Up_in_WhL	7	7	7	11.8	11.8	11.8	86.16	0	25.815	95660000	47	1.94263	0.00815114	-1.05573	-0.445548	Q15436	Q15436	Protein transport protein Sec23A	SEC23A
-1.08133	-1.12563	-0.888987	-0.697128	-1.03638	0.454404	-1.03692	-0.537107	-0.461665	1.30199	1.06661	1.58718	1.46272	-0.0072867	-0.982932	0.420803	0.244241	1.31741				+	Caco2_exosome_Caco2_WH	Up_in_WhL	11	11	11	12.4	12.4	12.4	108.8	0	25.081	417230000	210	3.26793	0.00147082	-1.37273	-0.592074	O75400	O75400	Pre-mRNA-processing factor 40 homolog A	PRPF40A
-0.153732	-0.0411841	-1.30337	-0.839128	-1.3151	-1.04626	-0.900382	-0.31487	-0.59509	1.58918	1.50803	1.59391	1.39504	0.01044	-0.483996	0.141259	-0.195882	0.951138				+	Caco2_exosome_Caco2_WH	Up_in_WhL	10	10	10	28.6	28.6	28.6	50.151	0	55.392	340240000	134	3.40044	0.000572043	-1.66014	-0.699738	P36551	P36551	Oxygen-dependent coproporphyrinogen-III oxidase, mitochondrial	CPOX
-1.81552	-0.949692	-0.903798	-0.465768	-0.802644	-1.21002	-0.2604	-0.48223	0.0678416	1.54195	1.72911	1.38695	0.474904	0.238927	0.787253	1.01727	-0.355724	0.001569				+	Caco2_exosome_Caco2_WH	Up_in_WhL	12	12	12	13.8	13.8	13.8	150.83	0	198.46	337450000	204	3.87072	0.00159846	-1.31901	-0.582459	Q29RF7	Q29RF7	Sister chromatid cohesion protein PDS5 homolog A	PDS5A
-1.72788	-0.471237	-1.42009	-1.1009	-0.838764	-0.739518	0.505759	-0.424764	0.0224476	1.81678	1.66168	1.23929	0.0586013	0.173819	-0.265989	0.0647222	0.473208	0.972842				+	Caco2_exosome_Caco2_WH	Up_in_WhL	9	9	9	53.4	53.4	53.4	24.824	0	291.67	2539700000	570	2.99848	0.001172	-1.47957	-0.624644	P09936	P09936	Ubiquitin carboxyl-terminal hydrolase isozyme L1	UCHL1
-1.2627	-0.98768	-0.567416	-0.564465	-0.761611	-1.2267	-0.624125	-0.615346	0.895541	1.5157	1.52116	0.79169	0.373798	-1.11826	1.33462	-0.0915934	0.0796152	1.30777				+	Caco2_exosome_Caco2_WH	Up_in_WhL	19	19	19	29.6	29.6	29.6	85.862	0	147.09	1667100000	434	2.48424	0.000994944	-1.5758	-0.641487	Q12797	Q12797	Aspartyl/asparaginyl beta-hydroxylase	ASPH
-1.11664	-0.0711439	-0.413279	-0.727171	-0.861699	-1.92972	-0.667761	-0.174969	-0.0911999	1.1138	1.29966	2.08325	0.626478	0.402821	-0.612127	0.748269	-0.598557	0.989986				+	Caco2_exosome_Caco2_WH	Up_in_WhL	6	6	6	57.9	57.9	57.9	17.114	0	49.854	225640000	104	2.83598	0.00774273	-1.01912	-0.449804	Q9UI09	Q9UI09	NADH dehydrogenase [ubiquinone] 1 alpha subcomplex subunit 12	NDUFA12
-0.549045	-0.864	-1.00325	-0.771933	-0.942697	-1.37839	-1.03516	-0.773949	-0.220622	1.31944	1.62437	1.55673	0.725959	0.000815138	0.292605	1.39589	0.688157	-0.0649158				+	Caco2_exosome_Caco2_WH	Up_in_WhL	7	7	7	18.3	18.3	18.3	37.205	0	17.589	387120000	118	5.37053	0.000241255	-1.83986	-0.810317	Q9H3K2	Q9H3K2	Growth hormone-inducible transmembrane protein	GHITM
-0.548087	-0.481774	-0.968062	-1.20146	-1.16093	-1.34087	-1.00007	-0.630234	-0.359058	1.30851	1.33732	1.93131	0.649079	0.453985	0.583549	1.05794	0.0637139	0.305148				+	Caco2_exosome_Caco2_WH	Up_in_WhL	6	6	6	8.2	8.2	8.2	73.602	0	23.288	1059100000	318	5.81166	6.96864e-06	-2.62904	-1.11587	Q14978	Q14978	Nucleolar and coiled-body phosphoprotein 1	NOLC1
-0.99515	-0.558857	-0.379084	-0.874476	-1.08181	-1.03413	-0.954931	-0.777497	0.0728485	1.67601	1.64262	2.19793	-0.147395	-0.112576	0.187406	0.64566	0.448324	0.0451092				+	Caco2_exosome_Caco2_WH	Up_in_WhL	8	8	8	22.4	22.4	22.4	49.601	0	53.354	468740000	168	3.50453	0.00117483	-1.44607	-0.624317	Q13895	Q13895	Bystin	BYSL
-1.23532	-0.577469	-0.713329	-1.02997	-0.890472	-0.724851	-0.82766	-0.9373	-0.415757	1.73855	1.68692	1.89559	0.119944	0.364785	0.417595	0.819922	0.234252	0.0745702				+	Caco2_exosome_Caco2_WH	Up_in_WhL	5	5	5	39.2	39.2	39.2	14.463	0	18.101	2048100000	175	4.90119	0	-3.01905	-1.21424	P62899	P62899	60S ribosomal protein L31	RPL31
-0.376808	-0.349416	-1.75478	-0.96005	-0.700211	-1.46494	-0.684654	-1.01106	0.141243	1.73967	1.28001	1.59679	0.837211	0.423774	0.218717	0.537022	0.171007	0.356486				+	Caco2_exosome_Caco2_WH	Up_in_WhL	6	6	6	29.1	29.1	29.1	37.636	0	62.975	266100000	89	4.48595	0.000725	-1.5295	-0.674324	O00170	O00170	AH receptor-interacting protein	AIP
-0.976241	-0.775821	-0.893336	-0.675465	-0.638743	-0.744758	-0.489569	-0.0678184	-0.131934	1.97061	2.02412	1.98818	-0.294184	0.0121051	0.237072	0.459759	-0.206231	-0.797743				+	Caco2_exosome_Caco2_WH	Up_in_WhL	4	4	4	8.2	8.2	8.2	52.264	0	11.935	822790000	153	2.19284	0.000537961	-1.82789	-0.707565	P61619;Q9H9S3	P61619	Protein transport protein Sec61 subunit alpha isoform 1	SEC61A1
-0.554211	-0.361134	-1.85024	-0.750216	-1.59276	-0.63281	-0.577365	0.18997	-0.597572	1.40514	1.89654	1.2948	0.0950169	0.0588087	-0.162349	0.568725	0.972438	0.597227				+	Caco2_exosome_Caco2_WH	Up_in_WhL	5	5	5	26.4	26.4	26.4	27.131	0	40.962	310810000	103	3.71807	0.00306359	-1.17305	-0.522808	Q9NR28	Q9NR28	Diablo homolog, mitochondrial	DIABLO
-1.09469	-0.838217	-0.857814	-1.29963	-0.226833	-0.751609	-1.28891	-0.0653972	-0.269409	1.48399	1.72504	1.36599	-0.618696	0.600883	0.153562	0.680859	-0.123714	1.42458				+	Caco2_exosome_Caco2_WH	Up_in_WhL	8	8	8	33.3	33.3	33.3	38.324	0	46.613	367250000	154	3.66613	0.000871531	-1.52163	-0.655853	Q00796	Q00796	Sorbitol dehydrogenase	SORD
-1.28953	-0.942757	-1.41009	-0.885674	-0.79841	-0.125365	-0.447569	0.117505	-1.16634	1.57352	1.67319	1.68374	0.130256	0.498754	-0.311213	0.525308	0.654238	0.520433				+	Caco2_exosome_Caco2_WH	Up_in_WhL	8	8	7	34.9	34.9	28.8	40.949	0	25.794	518920000	168	4.08472	0.000220588	-1.96107	-0.825768	O15143	O15143	Actin-related protein 2/3 complex subunit 1B	ARPC1B
-0.692056	-0.631882	-1.79673	-0.123063	-0.821732	-0.335072	-0.491566	-0.208236	-1.1752	1.83391	1.7196	1.54813	-0.182063	0.61061	-0.74283	0.572501	0.497003	0.418676				+	Caco2_exosome_Caco2_WH	Up_in_WhL	7	7	7	27.4	27.4	27.4	23.819	0	12.023	267130000	94	3.09592	0.00286884	-1.21224	-0.52839	P23919	P23919	Thymidylate kinase	DTYMK
-1.11892	-1.28702	-0.626274	-0.479302	-0.787539	-0.766916	-1.12951	0.252428	-0.158079	1.82476	1.6952	1.62263	-0.111977	0.440938	-0.540501	1.23216	0.112346	-0.174429				+	Caco2_exosome_Caco2_WH	Up_in_WhL	6	6	6	27.4	27.4	27.4	26.832	0	8.1271	105350000	17	2.8895	0.000534783	-1.73196	-0.708435	Q9Y3B8	Q9Y3B8	Oligoribonuclease, mitochondrial	REXO2
-0.680023	-0.750124	-0.495506	-0.955901	-1.31947	-1.07616	0.375041	-0.303323	-0.858587	1.84635	1.53714	1.78621	-0.449669	-0.321672	-0.0904746	1.09146	-0.0269584	0.69166				+	Caco2_exosome_Caco2_WH	Up_in_WhL	6	6	6	16.1	16.1	16.1	71.456	0	78.653	414570000	99	2.84767	0.00298889	-1.21586	-0.524996	Q13409	Q13409	Cytoplasmic dynein 1 intermediate chain 2	DYNC1I2
-0.151726	-0.50198	-0.0365577	-0.883243	-0.61453	-1.47891	-0.11883	-0.00546425	-1.04311	1.52507	1.44553	1.3604	-0.526895	-1.21806	-0.928106	1.16481	1.06785	0.943744				+	Caco2_exosome_Caco2_WH	Up_in_WhL	6	6	6	12.2	12.2	12.2	81.224	0	13.109	162700000	52	1.76035	0.00920629	-1.04465	-0.436404	P13798	P13798	Acylamino-acid-releasing enzyme	APEH
-0.326578	-1.00105	-0.333154	-0.925262	-1.63848	-1.02707	-0.429517	-0.200063	-0.461956	1.47005	1.39248	2.05157	-0.15772	0.216283	-0.84919	0.781814	0.721611	0.716228				+	Caco2_exosome_Caco2_WH	Up_in_WhL	5	5	5	11.5	11.5	11.5	53.254	0	23.689	252500000	102	3.18053	0.0033945	-1.17179	-0.514366	P37198	P37198	Nuclear pore glycoprotein p62	NUP62
-0.759738	-0.536083	-1.47881	-0.256073	-2.23456	-0.59628	-1.14607	0.057661	-0.263349	1.38468	1.16788	0.704252	1.02944	0.600813	0.882869	0.780059	-0.0819387	0.74525				+	Caco2_exosome_Caco2_WH	Up_in_WhL	8	8	8	17.3	17.3	17.3	72.379	0	14.399	103420000	19	4.59441	0.00372603	-1.1131	-0.508074	Q8WVM8	Q8WVM8	Sec1 family domain-containing protein 1	SCFD1
-1.14989	-0.356699	-0.845311	-0.166087	-1.55257	-0.165007	-0.191953	-0.489945	-0.30282	1.56627	1.56266	1.45574	-0.237439	0.781953	1.52802	0.340127	-0.507407	-1.26963				+	Caco2_exosome_Caco2_WH	Up_in_WhL	4	4	4	21.4	21.4	21.4	41.35	0	65.998	58777000	16	2.04943	0.00502342	-1.15764	-0.484559	Q9BWD1	Q9BWD1	Acetyl-CoA acetyltransferase, cytosolic	ACAT2
-0.570678	-0.385459	-1.38681	-0.606488	-1.93728	-0.857368	-0.616582	-0.833831	-0.647943	1.16221	1.34134	1.3093	0.65301	0.821968	1.14561	0.92476	0.23266	0.251588				+	Caco2_exosome_Caco2_WH	Up_in_WhL	5	5	5	49.3	49.3	49.3	8.7813	0	10.899	327590000	147	6.3267	0.000222491	-1.8159	-0.81644	P09669	P09669	Cytochrome c oxidase subunit 6C	COX6C
-0.502196	-0.532398	-1.76035	-1.12452	-1.59749	-0.188924	-0.656234	-0.613883	-0.31721	1.52811	1.60185	1.4239	0.504978	0.574318	0.539661	0.706531	0.535372	-0.121526				+	Caco2_exosome_Caco2_WH	Up_in_WhL	5	5	5	23	23	23	34.773	0	45.154	344900000	148	4.76711	0.000544865	-1.59857	-0.705908	Q8NFH5	Q8NFH5	Nucleoporin NUP53	NUP35
-0.442825	-0.929497	-0.49591	-0.81089	-1.72557	-1.07925	-0.741178	-0.64367	-0.471994	1.65387	1.15976	0.876552	0.00449325	0.43318	1.0674	1.48361	-0.414631	1.07655				+	Caco2_exosome_Caco2_WH	Up_in_WhL	22	22	22	14.5	14.5	14.5	226.37	0	297.87	588620000	173	4.87491	0.000409449	-1.69497	-0.745205	A6NHR9	A6NHR9	Structural maintenance of chromosomes flexible hinge domain-containing protein 1	SMCHD1
-1.10206	-0.464607	-1.24021	-0.27578	-0.952783	-0.569669	-0.120975	-0.655082	-0.358828	0.44705	1.81576	1.51512	-0.384924	-0.281732	1.76466	0.93659	-1.06989	0.997365				+	Caco2_exosome_Caco2_WH	Up_in_WhL	17	17	17	18.3	18.3	18.3	158.55	0	128.08	396410000	100	2.509	0.000375286	-1.9373	-0.757694	Q6PL18;Q9ULI0	Q6PL18	ATPase family AAA domain-containing protein 2	ATAD2
-0.41925	-0.887038	-1.06129	-0.584547	-1.21123	-0.134997	-0.17331	-0.946201	-0.172817	-0.593537	-0.267785	1.00124	1.00703	0.903824	-1.15152	1.35779	1.39738	1.93626				+	Caco2_exosome_Caco2_WH	Up_in_WhL	4	4	4	31.6	31.6	31.6	18.042	0	29.326	72574000	57	2.36746	0.0016031	-1.41308	-0.582704	P24666	P24666	Low molecular weight phosphotyrosine protein phosphatase	ACP1
0.0859562	-1.60476	-2.01976	-0.299847	-0.966064	0.259479	-0.872416	-0.616444	-0.495527	0.800339	0.849851	0.85172	0.359483	0.273128	-0.538627	1.02956	1.4848	1.41913				+	Caco2_exosome_Caco2_WH	Up_in_WhL	5	5	5	15.7	15.7	15.7	58.24	0	59.844	187570000	101	3.42858	0.00299166	-1.18918	-0.525029	P35269	P35269	General transcription factor IIF subunit 1	GTF2F1
-0.128073	-1.27461	-1.73496	-2.09589	-0.919239	-0.061409	-0.611478	-0.24547	-0.236568	0.865126	0.840759	0.966976	0.467353	0.608183	0.329892	1.20578	1.13079	0.892828				+	Caco2_exosome_Caco2_WH	Up_in_WhL	8	8	7	44.5	44.5	38.2	22.225	0	40.703	464830000	109	4.79953	0.000459669	-1.65444	-0.728183	P45973	P45973	Chromobox protein homolog 5	CBX5
-0.797909	0.0207253	-1.68357	-1.90098	-0.757331	-0.347905	-0.310121	-0.668275	0.360546	0.660554	-0.289934	1.36819	0.196049	1.25451	-0.615197	0.977695	1.28326	1.2497				+	Caco2_exosome_Caco2_WH	Up_in_WhL	8	8	8	8.1	8.1	8.1	136.31	0	24.004	121760000	58	2.87101	0.00869352	-0.994882	-0.440834	Q9HAV4	Q9HAV4	Exportin-5	XPO5
-1.07096	-0.882627	-0.444003	-1.00191	-0.970102	0.583449	-1.1487	-1.25479	0.0837107	-0.739956	1.59817	1.73316	0.778729	0.56706	-0.277051	0.218672	0.951782	1.27537				+	Caco2_exosome_Caco2_WH	Up_in_WhL	17	17	16	16.6	16.6	15.7	139.88	0	75.538	421640000	73	2.89497	0.000873846	-1.57077	-0.653736	O95239;Q2VIQ3;Q9Y496	O95239	Chromosome-associated kinesin KIF4A	KIF4A
-1.13105	-1.26061	0.208863	-1.50282	-0.432663	-0.6057	-0.392227	-1.94697	-0.0272748	0.967146	1.11725	1.00838	0.556956	0.400832	-0.0692755	0.778298	0.758117	1.57275				+	Caco2_exosome_Caco2_WH	Up_in_WhL	5	5	5	32.4	32.4	32.4	20.652	0	38.678	376800000	204	4.34711	0.000312719	-1.80681	-0.776709	Q9Y2B0	Q9Y2B0	Protein canopy homolog 2	CNPY2
-0.657413	-1.30685	0.747727	-0.978088	-0.68898	-1.14583	-0.540643	-1.60517	-0.826272	0.0757934	1.15053	1.17452	1.14595	0.760611	-0.190017	0.367229	1.0768	1.44008				+	Caco2_exosome_Caco2_WH	Up_in_WhL	23	21	20	32.9	30.6	29.3	97.147	0	158.75	640820000	296	4.18026	0.00143249	-1.34256	-0.596351	P06737	P06737	Glycogen phosphorylase, liver form	PYGL
-1.3889	-0.226178	-0.464437	0.0251311	-1.53909	-0.163836	-0.656333	-2.12729	-0.716763	0.227694	0.481234	0.44836	0.926469	0.971841	0.653613	1.05282	1.22685	1.26881				+	Caco2_exosome_Caco2_WH	Up_in_WhL	4	4	4	38.3	38.3	38.3	17.328	0	13.211	203300000	108	4.68913	0.00286406	-1.16054	-0.528686	Q99471	Q99471	Prefoldin subunit 5	PFDN5
-1.38649	-0.977333	-0.831903	-0.719368	-0.804913	0.125376	-1.48308	-1.48122	1.44579	0.712124	0.544946	0.0543027	0.853299	0.288353	0.96246	1.53307	0.892432	0.272157				+	Caco2_exosome_Caco2_WH	Up_in_WhL	18	6	6	29.2	12.9	12.9	68.563	0	46.607	291110000	151	2.9032	0.000503282	-1.75543	-0.716776	P35241	P35241	Radixin	RDX
-1.04603	0.435662	-1.37209	-1.8114	-1.11675	0.351463	-1.05496	-1.55951	0.38855	0.973736	0.861606	0.9488	0.424087	0.625981	0.412515	0.888524	0.860288	0.789537				+	Caco2_exosome_Caco2_WH	Up_in_WhL	11	9	9	47.6	40.2	40.2	28.218	0	195.08	746960000	299	3.81059	5.34045e-05	-2.24628	-0.914308	Q04917	Q04917	14-3-3 protein eta	YWHAH
-1.56223	0.456466	-1.17627	-0.599468	0.193621	-1.16927	-1.52105	-1.07739	-0.683093	1.26889	1.32692	1.25704	0.165077	0.232477	0.771472	0.994666	0.471442	0.6507				+	Caco2_exosome_Caco2_WH	Up_in_WhL	11	11	11	44.8	44.8	44.8	27.566	0	22.095	851230000	375	4.44175	2.75862e-05	-2.26945	-0.944955	P78417	P78417	Glutathione S-transferase omega-1	GSTO1
-1.20775	0.150007	-1.774	-0.0825527	0.046903	0.130101	-0.94688	-2.41925	0.605608	1.15695	1.18737	1.12504	0.531891	-0.000530153	-0.0719367	0.643302	0.669249	0.25648				+	Caco2_exosome_Caco2_WH	Up_in_WhL	13	13	13	29.7	29.7	29.7	61.206	0	44.624	895920000	323	2.28351	0.00229699	-1.32011	-0.548139	Q5SSJ5	Q5SSJ5	Heterochromatin protein 1-binding protein 3	HP1BP3
-1.93029	-1.53698	-1.13379	1.14051	-0.702617	0.602951	-1.15419	-1.40268	0.365863	0.894431	0.863296	0.850705	0.37078	0.449998	0.383611	0.767821	0.541207	0.62938				+	Caco2_exosome_Caco2_WH	Up_in_WhL	7	7	7	21.8	21.8	21.8	43.171	0	103.69	960470000	360	2.52	1.68539e-05	-2.63294	-0.955976	P54727	P54727	UV excision repair protein RAD23 homolog B	RAD23B
-1.81383	-1.70171	-0.137598	0.132291	0.124334	0.18324	-1.46582	-1.7958	-0.286529	0.942432	0.912051	0.903284	0.57964	0.558255	0.554337	0.800464	0.756155	0.754805				+	Caco2_exosome_Caco2_WH	Up_in_WhL	6	6	6	22.1	22.1	22.1	22.58	0	90.33	9508900000	941	3.77297	0	-3.90466	-1.39401	P16401	P16401	Histone H1.5	HIST1H1B
-1.66358	-2.19499	0.591635	0.295997	-0.492821	-0.290403	-1.89306	-0.282301	0.0292442	1.17056	1.1202	1.11207	0.557787	0.516438	0.313669	0.50608	0.233745	0.369718				+	Caco2_exosome_Caco2_WH	Up_in_WhL	9	8	8	50.5	44.9	44.9	21.892	0	119.36	1036400000	316	2.67075	0.000392777	-1.88106	-0.748056	P32119	P32119	Peroxiredoxin-2	PRDX2
-1.77671	-1.12328	-0.696287	-0.42014	-0.460669	0.0745481	-0.810195	-1.38268	-0.339364	1.35961	1.36487	1.28837	-0.254528	-0.189841	0.189927	1.35047	1.01339	0.812504				+	Caco2_exosome_Caco2_WH	Up_in_WhL	9	9	9	5.2	5.2	5.2	316.91	0	24.047	207390000	43	4.06108	0.00146056	-1.33863	-0.593047	Q9Y520	Q9Y520	Protein PRRC2C	PRRC2C
-1.2363	-1.58196	-1.67999	-0.031382	-0.0413077	0.0372723	-1.0231	-0.986137	-0.781522	1.24433	1.23009	1.39379	0.302989	0.34077	0.25439	1.01744	0.85349	0.687129				+	Caco2_exosome_Caco2_WH	Up_in_WhL	5	4	4	16.8	14.1	14.1	42.823	0	86.142	291850000	143	4.8374	0.00018	-1.96265	-0.845882	Q99733	Q99733	Nucleosome assembly protein 1-like 4	NAP1L4
-1.20781	-1.24829	-1.4841	0.07334	-0.640141	-0.558932	-1.73679	-0.0853272	-0.477568	1.49516	1.36684	1.35229	0.352444	0.378346	0.453102	0.850683	0.714483	0.402278				+	Caco2_exosome_Caco2_WH	Up_in_WhL	4	4	4	11.6	11.6	11.6	54.889	0	10.313	147830000	86	4.93273	0.00546953	-1.03424	-0.477581	P30566	P30566	Adenylosuccinate lyase	ADSL
-1.41517	-1.58669	-0.903843	0.105006	-0.520321	-0.416537	-0.949951	-1.23779	-0.555971	0.389511	1.18981	1.36536	-0.16723	0.729673	0.801065	1.58486	0.963226	0.624985				+	Caco2_exosome_Caco2_WH	Up_in_WhL	5	5	5	43.6	43.6	43.6	11.557	0	68.933	277930000	141	5.2176	0.000643533	-1.52676	-0.684285	P63165;G2XKQ0	P63165	Small ubiquitin-related modifier 1	SUMO1
-1.5197	-0.96341	-1.57028	0.203487	-0.325481	0.750512	-1.03219	-0.653233	-1.30336	1.15399	0.969257	1.59696	0.195004	-0.00522006	0.470282	1.11521	1.02883	-0.110648				+	Caco2_exosome_Caco2_WH	Up_in_WhL	9	9	9	20.3	20.3	20.3	84.427	0	37.281	273090000	88	3.27178	0.00477547	-1.1014	-0.488361	Q14684	Q14684	Ribosomal RNA processing protein 1 homolog B	RRP1B
-0.705174	0.367297	-0.867828	-0.902364	-0.689017	-0.874703	0.0828504	-1.1976	-1.2676	1.37697	1.76983	1.68653	-0.11905	0.740634	0.352608	1.03718	0.136062	-0.926622				+	Caco2_exosome_Caco2_WH	Up_in_WhL	9	9	9	18.5	18.5	18.5	69.81	0	44.317	235220000	119	2.8366	0.00459982	-1.12714	-0.491384	P08240	P08240	Signal recognition particle receptor subunit alpha	SRPR
-1.24874	-0.611833	-1.08685	-0.693985	-1.04958	-0.75732	-0.808831	-0.274841	-1.22372	0.940909	0.954212	0.845305	0.840147	1.74816	1.01652	1.11456	0.822269	-0.526392				+	Caco2_exosome_Caco2_WH	Up_in_WhL	5	5	5	31.9	31.9	31.9	15.278	0	35.409	233200000	96	6.02237	0.000138639	-1.95146	-0.865641	Q8N5K1	Q8N5K1	CDGSH iron-sulfur domain-containing protein 2	CISD2
-1.10542	-0.841516	-0.868259	-0.348833	-0.505195	-1.33717	-0.480897	-0.808362	-1.24913	1.52117	1.37996	1.51452	0.261803	1.04765	0.774802	0.844441	0.689472	-0.489044				+	Caco2_exosome_Caco2_WH	Up_in_WhL	29	29	29	25.8	25.8	25.8	143.23	0	170.82	952350000	340	5.38613	6.77966e-06	-2.60085	-1.09219	Q14683	Q14683	Structural maintenance of chromosomes protein 1A	SMC1A
-0.975699	-0.73272	-0.519554	-0.838429	-0.912031	-1.81256	-0.406354	-0.738093	-0.870454	1.41109	1.23152	1.37472	1.51943	0.866601	0.349562	0.380712	0.375129	0.297135				+	Caco2_exosome_Caco2_WH	Up_in_WhL	13	13	12	11.9	11.9	11.3	143.7	0	50.085	494750000	166	6.1949	1.24031e-05	-2.37527	-1.03266	Q5JTH9	Q5JTH9	RRP12-like protein	RRP12
-1.02218	-1.04633	-0.323424	0.0595358	-1.68508	-1.11244	0.213421	-0.364571	-0.806357	1.21804	1.22888	1.45529	1.19846	0.828487	1.21337	0.319497	-0.471548	-0.903048				+	Caco2_exosome_Caco2_WH	Up_in_WhL	9	9	9	25.3	25.3	25.3	52.384	0	26.18	255090000	61	2.87395	0.00250327	-1.25475	-0.539997	P48637	P48637	Glutathione synthetase	GSS
-0.86886	-0.541665	-0.499506	-0.937733	-0.481809	-0.682625	-1.0931	-0.64214	-0.74028	1.13646	1.07677	1.20328	1.80446	1.13438	-0.463767	0.409146	1.34405	-1.15706				+	Caco2_exosome_Caco2_WH	Up_in_WhL	5	5	5	20.1	20.1	20.1	20.625	0	12.966	261310000	126	3.37107	0.00129911	-1.41468	-0.609835	P67812	P67812	Signal peptidase complex catalytic subunit SEC11A	SEC11A
-0.333727	-0.658969	-0.493057	-1.09955	-1.46048	-0.962359	-1.46157	-0.131386	-0.830778	0.58868	0.747664	0.97262	0.448834	1.93714	1.69154	0.181739	0.316209	0.547443				+	Caco2_exosome_Caco2_WH	Up_in_WhL	6	6	6	27.1	27.1	27.1	36.876	0	53.835	215170000	125	5.09264	0.00317939	-1.13087	-0.519838	Q14257	Q14257	Reticulocalbin-2	RCN2
-2.17363	0.698574	-1.58915	-0.317445	-0.320784	-0.185933	0.253604	-1.18656	-1.66661	0.60541	0.603681	0.565901	0.882549	0.827856	0.76479	0.703681	0.738543	0.795531				+	Caco2_exosome_Caco2_WH	Up_in_WhL	19	19	19	30.2	30.2	30.2	102.9	0	132.79	781980000	417	3.37137	0.000138284	-2.14972	-0.86477	Q8N163	Q8N163	Cell cycle and apoptosis regulator protein 2	CCAR2
-0.990839	0.169596	-1.91753	-0.819256	-0.498357	-0.707672	-0.0416377	-0.731563	-1.50308	0.611882	0.29104	0.765953	1.0194	1.37578	-0.133388	1.27105	0.288974	1.54965				+	Caco2_exosome_Caco2_WH	Up_in_WhL	14	14	14	12.2	12.2	12.2	164.67	0	98.015	308230000	98	4.25194	0.00122222	-1.39827	-0.61934	Q9NTI5	Q9NTI5	Sister chromatid cohesion protein PDS5 homolog B	PDS5B
-1.66392	0.577687	-1.8336	0.204552	-0.379316	-0.795374	-0.921777	-0.72335	-1.56486	0.583751	0.531078	0.575593	0.986999	0.995461	0.87262	0.698359	0.880139	0.975954				+	Caco2_exosome_Caco2_WH	Up_in_WhL	11	11	11	32.7	32.7	32.7	60.541	0	172.71	665170000	290	4.36552	1.72414e-05	-2.37183	-0.977432	Q6DD88	Q6DD88	Atlastin-3	ATL3
-1.64097	0.0395911	-1.35395	0.648061	-0.718478	-0.754005	-0.979586	-1.16978	-1.18013	1.19949	-0.281205	0.912529	1.20109	0.993147	0.58958	0.65756	0.927721	0.909332				+	Caco2_exosome_Caco2_WH	Up_in_WhL	14	14	14	13.3	13.3	13.3	170.9	0	86.078	283130000	121	4.38363	0.00220585	-1.22797	-0.553136	Q9UIG0	Q9UIG0	Tyrosine-protein kinase BAZ1B	BAZ1B
-1.5656	0.367994	-1.5929	0.863682	-1.38437	-1.08037	-1.35312	0.388981	-1.10491	0.81059	0.795113	0.787129	0.46188	0.519463	0.561588	0.777367	0.824051	0.923429				+	Caco2_exosome_Caco2_WH	Up_in_WhL	11	11	11	32.8	32.8	32.8	44.743	0	58.302	595640000	322	3.33429	0.000206388	-2.05438	-0.832173	Q9NTK5	Q9NTK5	Obg-like ATPase 1	OLA1
-0.996081	-0.722763	-1.50175	0.11218	-0.931851	-1.31859	-1.27493	0.305382	-1.35456	0.534567	0.697511	0.856663	1.23663	1.10123	0.501197	1.02571	0.793626	0.935826				+	Caco2_exosome_Caco2_WH	Up_in_WhL	15	15	15	24	24	24	95.785	0	69.233	583240000	256	5.78805	7.01754e-06	-2.64417	-1.12058	P45974	P45974	Ubiquitin carboxyl-terminal hydrolase 5	USP5
-1.24346	-0.46177	-1.81717	-0.242238	-1.11153	-0.655693	-1.31694	0.580283	-1.28158	0.616237	0.749974	0.788746	0.988356	0.959366	0.945504	0.753877	1.03083	0.717206				+	Caco2_exosome_Caco2_WH	Up_in_WhL	4	4	4	13.5	13.5	13.5	61.024	0	96.387	128070000	35	5.40067	0.000725756	-1.49782	-0.675	Q7Z5L9	Q7Z5L9	Interferon regulatory factor 2-binding protein 2	IRF2BP2
-0.430943	-0.602157	-0.816673	-0.274514	-0.215472	-0.42769	-0.664684	-0.279419	-3.05522	1.13339	0.899197	1.01611	0.512223	0.492328	0.495618	0.924995	0.81724	0.475682				+	Caco2_exosome_Caco2_WH	Up_in_WhL	11	8	8	50.2	39.2	39.2	27.764	0	323.31	2985700000	435	3.78144	0.000261283	-1.90494	-0.79704	P27348	P27348	14-3-3 protein theta	YWHAQ
-0.308553	-0.370574	-1.53517	0.365288	-0.79407	-1.29388	-1.13927	-0.0229221	-2.0625	0.823742	1.0461	0.968467	0.342211	0.363986	0.715247	0.669347	1.05263	1.17992				+	Caco2_exosome_Caco2_WH	Up_in_WhL	9	9	9	35.2	35.2	35.2	38.868	0	116.75	321420000	186	4.48791	0.00617857	-1.02124	-0.468673	O14745	O14745	Na(+)/H(+) exchange regulatory cofactor NHE-RF1	SLC9A3R1
-0.691801	-0.481009	-1.4329	-0.287619	-0.325825	-0.894098	-0.855663	-0.156569	-2.43243	1.07045	1.07867	0.81848	0.767812	0.655698	0.57311	0.80969	0.869861	0.91415				+	Caco2_exosome_Caco2_WH	Up_in_WhL	14	14	12	56.2	56.2	49.8	34.095	0	79.843	675630000	337	5.42218	1.20482e-05	-2.36559	-1.00902	P06493;Q00535;P11802;O94921;Q07002;Q00536;Q00537;Q14004	P06493	Cyclin-dependent kinase 1	CDK1
-1.43043	-1.70883	-0.0533511	-1.25445	-0.227427	-1.03362	-0.620859	-0.00152509	-0.589828	-0.128267	0.580276	-0.402721	1.03106	1.00694	0.930261	1.27982	1.12673	1.4962				+	Caco2_exosome_Caco2_WH	Up_in_WhL	5	5	5	13.4	13.4	13.4	70.193	0	46.32	242130000	30	4.03591	0.00134646	-1.3688	-0.604465	Q9NYH9	Q9NYH9	U3 small nucleolar RNA-associated protein 6 homolog	UTP6
-0.407812	-1.41899	-1.00233	-1.05803	-0.429659	-0.559449	-0.323923	-0.401719	0.26664	-0.394002	0.0171432	-1.47409	1.54641	1.46115	0.524815	1.40699	0.786507	1.46035				+	Caco2_exosome_Caco2_WH	Up_in_WhL	8	8	7	50.3	50.3	44.5	21.308	0	68.236	150960000	57	2.14351	0.00733628	-1.06585	-0.454297	P84095	P84095	Rho-related GTP-binding protein RhoG	RHOG
-1.53903	-1.0878	0.498459	-0.712784	-0.795834	-0.871763	-0.144576	0.262513	-0.665017	1.22722	1.32892	-1.44661	0.911412	-0.0527121	0.989765	-0.280993	1.77249	0.606337				+	Caco2_exosome_Caco2_WH	Up_in_WhL	7	7	4	22.4	22.4	12.3	51.691	0	26.124	168310000	69	1.92147	0.00983116	-1.01826	-0.431582	P63151;Q00005;Q9Y2T4	P63151	Serine/threonine-protein phosphatase 2A 55 kDa regulatory subunit B alpha isoform	PPP2R2A
-1.57596	-1.13814	-0.778856	0.241853	-0.684426	-0.605734	-0.897247	-0.310448	-0.81406	0.717844	0.8749	-1.1142	1.51669	1.1094	1.23212	-0.0433816	1.19579	1.07387				+	Caco2_exosome_Caco2_WH	Up_in_WhL	13	5	5	23.3	10.6	10.6	85.696	0	57.837	147870000	40	3.47591	0.00171812	-1.31552	-0.574534	P06396	P06396	Gelsolin	GSN
-0.691072	-1.56881	-0.902636	-0.330542	-0.498407	-1.18649	-0.459136	-0.342674	-0.733304	0.626145	0.377998	-1.30653	1.31221	1.22955	0.875706	1.02481	1.3632	1.20998				+	Caco2_exosome_Caco2_WH	Up_in_WhL	9	9	9	9.6	9.6	9.6	146.56	0	16.06	136690000	30	3.69758	0.000151707	-2.08851	-0.857327	O60343	O60343	TBC1 domain family member 4	TBC1D4
-0.998854	-1.41144	-0.991381	0.740351	-1.01031	-1.18458	0.958728	0.934298	-0.871337	-0.717703	-0.796844	-0.602635	1.12257	0.881516	1.0442	0.779786	1.05403	1.0696				+	Caco2_exosome_Caco2_WH	Up_in_WhL	7	7	7	73.8	73.8	73.8	11.765	0	127.59	168230000	150	1.16257	0.000565875	-2.19531	-0.702468	P01834	P01834	Ig kappa chain C region	IGKC
-0.536271	-0.453107	-1.3887	-0.479721	0.0260756	-1.2694	-0.729502	-1.09799	-0.72341	-0.879277	-0.273954	0.961849	1.34434	1.22711	1.27584	1.51875	1.16489	0.312466				+	Caco2_exosome_Caco2_WH	Up_in_WhL	5	5	5	16.3	16.3	16.3	49.797	0	24.769	121420000	46	3.60524	0.000369942	-1.82342	-0.763201	Q9Y4P3	Q9Y4P3	Transducin beta-like protein 2	TBL2
-0.704732	-0.8535	-0.602578	-0.244099	-0.262105	-0.508778	-0.652425	-0.990139	-0.649949	-1.17277	-0.435321	-0.758153	1.6747	1.53829	1.73844	0.776785	0.908822	1.19752				+	Caco2_exosome_Caco2_WH	Up_in_WhL	8	8	8	19.3	19.3	19.3	77.063	0	83.681	103680000	80	2.25745	0.000374002	-1.98003	-0.756334	P02787	P02787	Serotransferrin	TF
-0.982815	-0.515312	-0.382396	-0.590025	-1.03303	-0.505921	-0.625025	-0.272582	-0.746563	-0.924176	-0.576034	-0.894959	1.53362	1.25706	1.5569	1.12031	1.29341	1.28755				+	Caco2_exosome_Caco2_WH	Up_in_WhL	10	5	4	43.9	27	22.7	35.9	0	66.195	78226000	48	2.42615	6.99301e-06	-3.33682	-1.11798	P01859	P01859	Ig gamma-2 chain C region	IGHG2
-0.53198	-0.552982	-0.471652	-0.694959	-0.989112	-1.36798	-0.55382	-0.507189	-0.575443	-0.0671705	-0.967401	-0.489818	1.57123	1.46675	1.78006	1.21661	0.808489	0.926371				+	Caco2_exosome_Caco2_WH	Up_in_WhL	11	11	11	32.8	32.8	32.8	46.736	0	96.035	76214000	58	3.05872	1.21212e-05	-2.70135	-1.01471	P01009	P01009	Alpha-1-antitrypsin;Short peptide from AAT	SERPINA1
-1.00588	-1.05069	-0.607844	-0.469636	-0.550594	-0.716198	-0.535104	-0.755009	-0.593167	-0.858962	-0.537534	-0.21945	1.30954	1.51	1.74479	1.65706	0.8183	0.860373				+	Caco2_exosome_Caco2_WH	Up_in_WhL	18	12	12	18	14.1	14.1	163.29	0	85.399	157010000	106	3.10651	1.23267e-05	-2.72959	-1.02592	P01023	P01023	Alpha-2-macroglobulin	A2M
-1.01293	-1.53928	-0.400906	-0.120502	-0.450248	-1.20417	-1.10765	-0.787068	-0.446294	-1.12749	0.965001	1.16454	1.10461	1.00066	1.12854	0.915715	0.973647	0.943818				+	Caco2_exosome_Caco2_WH	Up_in_WhL	6	6	6	23.6	23.6	23.6	36.899	0	134.3	191500000	109	4.30608	0.00017866	-1.98794	-0.841596	Q9NQG5	Q9NQG5	Regulation of nuclear pre-mRNA domain-containing protein 1B	RPRD1B
-1.18374	-0.99044	-0.192342	-1.28666	-1.18848	-1.22414	-0.336135	-0.988399	0.322051	-0.0399977	-0.479608	0.734451	1.14105	1.29681	1.34183	0.968109	1.28871	0.816929				+	Caco2_exosome_Caco2_WH	Up_in_WhL	6	6	6	18.7	18.7	18.7	48.117	0	15.429	151180000	55	4.30463	0.00232488	-1.21512	-0.547003	Q9BZE1	Q9BZE1	39S ribosomal protein L37, mitochondrial	MRPL37
0.371048	-0.901271	-0.412636	-1.18623	-1.0269	-0.946121	-1.09947	-1.22898	-0.540664	-0.414603	-0.346154	0.37705	1.24052	1.16626	1.21413	1.05157	1.3613	1.32115				+	Caco2_exosome_Caco2_WH	Up_in_WhL	4	4	4	20.9	20.9	20.9	34.193	0	22.964	165580000	38	4.12556	0.000475248	-1.68119	-0.725128	P50897	P50897	Palmitoyl-protein thioesterase 1	PPT1
-1.23839	-0.00581601	-0.966006	-1.46809	-1.11802	-0.947368	-0.272604	-1.27579	-0.0559135	0.16258	0.0938113	0.162761	0.851419	0.774278	1.14358	1.51169	1.18148	1.4664				+	Caco2_exosome_Caco2_WH	Up_in_WhL	9	9	9	20.4	20.4	20.4	79.994	0	20.451	271080000	122	4.89159	0.00100705	-1.42652	-0.639622	P17655	P17655	Calpain-2 catalytic subunit	CAPN2
-1.16135	-1.04705	-0.886919	-1.14715	-0.650561	-1.01683	-0.586871	-0.999869	-0.26767	-0.19528	0.270626	0.410023	0.86454	1.28183	1.09005	1.01343	1.28375	1.74531				+	Caco2_exosome_Caco2_WH	Up_in_WhL	8	8	8	20.4	20.4	20.4	55.755	0	30.933	372710000	178	6.05121	0.000138817	-1.95347	-0.866941	P15170;Q8IYD1	P15170	Eukaryotic peptide chain release factor GTP-binding subunit ERF3A;Eukaryotic peptide chain release factor GTP-binding subunit ERF3B	GSPT1;GSPT2
-1.28461	-0.309699	-0.306025	-2.01345	-0.39113	-0.681817	0.367771	-0.396003	-0.154346	-0.340068	-0.328127	-0.312482	0.00256598	1.25007	-0.0822319	1.67532	1.74244	1.56183				+	Caco2_exosome_Caco2_WH	Up_in_WhL	6	6	6	35.5	35.5	35.5	23.772	0	24.822	255110000	78	2.00896	0.00744974	-1.07103	-0.452779	O95816	O95816	BAG family molecular chaperone regulator 2	BAG2
0.078071	-0.930971	-0.788367	0.238871	-1.03627	-1.53672	0.263542	-1.38937	0.285191	-1.44342	1.67284	-0.445851	0.51461	1.08038	0.411735	0.656243	1.26224	1.10725				+	Caco2_exosome_Caco2_WH	Up_in_WhL	8	8	8	22.7	22.7	22.7	39.93	0	16.689	219310000	65	1.74756	0.0084277	-1.0651	-0.443112	O15372	O15372	Eukaryotic translation initiation factor 3 subunit H	EIF3H
-1.48339	-0.996357	0.0697113	-0.811212	-0.561978	-0.653295	-0.932151	-0.656517	-0.508186	-1.56927	0.917056	0.888111	1.1631	1.27843	1.01671	1.01503	0.778451	1.04576				+	Caco2_exosome_Caco2_WH	Up_in_WhL	4	4	4	29.4	29.4	29.4	26.711	0	24.38	115700000	44	3.43415	0.00049069	-1.70945	-0.718144	O75940	O75940	Survival of motor neuron-related-splicing factor 30	SMNDC1
-0.668256	-0.23965	-1.36227	-1.13361	-1.08103	-0.536961	-1.05442	0.445266	-0.4836	0.132848	-0.307945	-0.914249	1.67217	1.04606	1.02566	0.671474	1.14443	1.64408				+	Caco2_exosome_Caco2_WH	Up_in_WhL	4	4	4	14.6	14.6	14.6	48.602	0	7.4448	71449000	30	2.90478	0.00214745	-1.2962	-0.555965	Q8WU90	Q8WU90	Zinc finger CCCH domain-containing protein 15	ZC3H15
-0.885631	-0.847296	-1.17356	-1.00729	-1.64637	-0.75709	-1.18493	0.154668	-0.536102	0.323139	0.49441	0.37705	1.03104	1.26376	1.00013	1.11538	0.89947	1.37921				+	Caco2_exosome_Caco2_WH	Up_in_WhL	7	5	5	18.6	14.7	14.7	61.829	0	157.63	340670000	126	6.48196	0.000258683	-1.77355	-0.801406	Q92804	Q92804	TATA-binding protein-associated factor 2N	TAF15
-1.02172	-0.836882	-1.28173	-0.809033	-0.522054	-0.78884	-1.51622	-0.891812	-0.0950719	0.534111	0.0721548	0.200741	0.700579	1.12834	1.38176	1.29219	1.59872	0.854773				+	Caco2_exosome_Caco2_WH	Up_in_WhL	5	5	5	13.1	13.1	13.1	61.728	0	11.731	119350000	18	6.0481	1.19225e-05	-2.29626	-0.999285	Q9NUQ6	Q9NUQ6	SPATS2-like protein	SPATS2L
-0.887993	-0.400537	-1.10631	-0.721804	-0.941368	-0.579455	-1.24231	-1.22509	-0.975398	0.534682	0.499377	0.0418976	0.820797	1.02428	1.4487	1.01516	1.5306	1.16477				+	Caco2_exosome_Caco2_WH	Up_in_WhL	19	15	15	37.5	31.8	31.8	85.496	0	61.913	301530000	159	7.34922	0.000396843	-1.62034	-0.747443	P35222	P35222	Catenin beta-1	CTNNB1
-1.21227	-0.697065	-0.999461	-0.608281	-0.874391	0.068726	-0.895279	-0.40793	-1.12895	0.537733	-0.167337	-1.03516	1.24717	1.0517	1.2073	1.45281	1.32498	1.1357				+	Caco2_exosome_Caco2_WH	Up_in_WhL	6	6	6	1.8	1.8	1.8	573.83	0	12.143	186250000	23	3.76268	0.000758549	-1.55035	-0.6686	Q5T4S7	Q5T4S7	E3 ubiquitin-protein ligase UBR4	UBR4
-1.84431	0.394285	-1.77427	-0.719334	-1.26197	-0.624612	0.173548	-0.463223	-0.636276	0.143075	0.338769	0.583447	0.872171	0.0196797	1.24739	1.23114	0.89132	1.42916				+	Caco2_exosome_Caco2_WH	Up_in_WhL	6	6	6	6.5	6.5	6.5	132.79	0	11.076	103020000	18	3.76466	0.00207576	-1.26264	-0.558808	Q9Y2K7	Q9Y2K7	Lysine-specific demethylase 2A	KDM2A
-1.26517	-0.197555	-0.457142	-0.773892	-0.669423	-1.03829	-0.974997	-0.993612	-0.498185	0.701496	-0.587748	-0.344556	1.61207	1.21564	1.30396	1.35489	0.109401	1.50312				+	Caco2_exosome_Caco2_WH	Up_in_WhL	4	4	4	7.9	7.9	7.9	100.45	0	9.5881	150820000	11	3.94707	0.000625132	-1.59104	-0.687683	Q12959	Q12959	Disks large homolog 1	DLG1
-1.55866	-0.121854	-2.00173	-0.764366	-0.309407	-0.30062	-0.687829	-0.452754	-1.27307	0.889503	0.607866	0.267488	0.696539	0.66235	0.41668	1.27625	1.33717	1.31644				+	Caco2_exosome_Caco2_WH	Up_in_WhL	23	23	23	24.6	24.6	24.6	152.78	0	153.19	624910000	250	5.18939	0.000125	-2.04502	-0.884778	P52701	P52701	DNA mismatch repair protein Msh6	MSH6
-1.82849	-0.483735	-1.55985	-0.655163	-0.723114	-0.935808	-1.15602	-0.462581	-0.105823	0.612587	0.512126	0.486209	1.22453	1.1505	1.115	0.799241	0.996752	1.01364				+	Caco2_exosome_Caco2_WH	Up_in_WhL	17	17	17	37.6	37.6	37.6	47.079	0	134.04	1469200000	951	6.58803	0	-2.69841	-1.16401	P22234	P22234	Multifunctional protein ADE2;Phosphoribosylaminoimidazole-succinocarboxamide synthase;Phosphoribosylaminoimidazole carboxylase	PAICS
-1.44299	-0.336953	-1.40479	-0.953802	-0.814712	-0.856123	-1.0663	-0.652111	-0.789588	0.577108	0.435101	0.652335	1.18744	1.07067	1.14729	1.03898	1.09788	1.11055				+	Caco2_exosome_Caco2_WH	Up_in_WhL	11	9	9	27.3	23.3	23.3	63.704	0	80.524	284550000	76	8.84008	0	-3.22761	-1.42656	O00425	O00425	Insulin-like growth factor 2 mRNA-binding protein 3	IGF2BP3
-1.59283	-0.861469	-1.50708	-0.596506	-0.59898	-0.904165	-0.867578	-0.316566	-0.693046	0.391211	0.248813	0.298893	1.17406	1.27924	1.23165	0.957668	1.0142	1.34249				+	Caco2_exosome_Caco2_WH	Up_in_WhL	13	13	13	32.3	32.3	32.3	62.942	0	46.531	480650000	206	6.70041	7.05467e-06	-2.5852	-1.1245	O43776	O43776	Asparagine--tRNA ligase, cytoplasmic	NARS
-0.973479	-0.542257	-1.09649	-0.746711	-1.73806	-0.469841	-0.669087	-0.942085	-0.380392	-0.207011	0.279046	0.22876	1.3823	1.37914	1.4524	0.981266	0.817034	1.24547				+	Caco2_exosome_Caco2_WH	Up_in_WhL	4	4	4	27.1	27.1	27.1	17.598	0	16.282	179140000	89	5.42353	0.000192593	-1.90654	-0.837104	P10620	P10620	Microsomal glutathione S-transferase 1	MGST1
-1.79401	-1.42777	-0.793134	0.269695	-0.901076	0.357196	-1.03883	-0.58548	-0.179727	0.174244	0.10214	-0.0370395	1.46795	1.41271	1.44548	1.01532	-0.519428	1.03176				+	Caco2_exosome_Caco2_WH	Up_in_WhL	5	5	5	27.5	27.5	27.5	35.594	0	45.85	172580000	180	2.88042	0.000828012	-1.59128	-0.660369	P67775;P62714	P67775	Serine/threonine-protein phosphatase 2A catalytic subunit alpha isoform;Serine/threonine-protein phosphatase 2A catalytic subunit beta isoform	PPP2CA;PPP2CB
-1.15009	-0.57038	-1.20487	-0.806799	-1.18016	-0.984127	0.126775	-0.347467	-0.404492	1.12938	-1.02009	1.02588	1.03912	1.13012	-0.501304	1.20517	1.25453	1.2588				+	Caco2_exosome_Caco2_WH	Up_in_WhL	8	8	8	10.7	10.7	10.7	111.76	0	27.306	285040000	91	3.41775	0.000564047	-1.66513	-0.701988	Q8N766	Q8N766	ER membrane protein complex subunit 1	EMC1
-0.616495	-0.540237	-0.833034	-1.03506	-1.72744	-0.935171	0.0442288	-0.0612378	-0.893906	-1.00349	-0.0678396	0.937349	0.871239	1.38312	0.888311	1.33074	1.46546	0.793449				+	Caco2_exosome_Caco2_WH	Up_in_WhL	6	6	6	23.3	23.3	23.3	41.9	0	45.394	198680000	147	3.52652	0.000972644	-1.49669	-0.643582	Q15738	Q15738	Sterol-4-alpha-carboxylate 3-dehydrogenase, decarboxylating	NSDHL
-0.435023	-1.29337	-1.26201	-0.94625	-1.69774	-1.42462	0.116702	-0.337895	-0.505124	0.626301	0.356427	0.608001	0.934273	1.14757	0.957327	0.907409	1.19375	1.05426				+	Caco2_exosome_Caco2_WH	Up_in_WhL	10	10	7	7.5	7.5	5.1	184.64	0	24.514	113580000	26	6.12304	0.000613108	-1.5109	-0.688841	P51532	P51532	Transcription activator BRG1	SMARCA4
-1.00191	-1.52557	-1.25876	-0.695245	-1.97329	-0.811501	-0.200054	-0.0875451	-0.0205527	0.496298	0.368357	0.636964	0.852496	1.03847	0.908446	1.00703	1.13259	1.13378				+	Caco2_exosome_Caco2_WH	Up_in_WhL	13	5	4	24.4	8.5	7.1	70.782	0	8.3309	189670000	62	5.46807	0.00121116	-1.36618	-0.621779	Q13310;P0CB38	Q13310	Polyadenylate-binding protein 4	PABPC4
-1.92362	-1.51655	-0.637333	-0.59996	-0.648102	-1.59626	0.242173	0.222037	-0.895667	0.808534	0.856624	0.750016	0.83285	0.486228	0.557783	0.856715	1.11059	1.09395				+	Caco2_exosome_Caco2_WH	Up_in_WhL	54	54	54	27.2	27.2	27.2	358.69	0	257.41	1263100000	685	4.90389	0	-2.9691	-1.19815	P46013	P46013	Antigen KI-67	MKI67
-0.562345	-1.29769	-1.86402	-1.14668	-1.4621	-1.2511	0.196741	-0.216963	0.315213	1.17295	0.799246	1.20498	0.767474	0.754969	0.70485	0.727358	0.553007	0.604114				+	Caco2_exosome_Caco2_WH	Up_in_WhL	21	21	21	55.7	55.7	55.7	55.023	0	323.31	3612500000	910	4.75766	0	-3.0278	-1.21013	O60701	O60701	UDP-glucose 6-dehydrogenase	UGDH
-1.18951	-1.37079	-1.30203	-0.966348	-1.433	-1.54347	0.284406	0.127316	0.00614892	1.08454	1.09891	1.09408	0.592259	0.743467	0.460339	0.972987	0.703927	0.636772				+	Caco2_exosome_Caco2_WH	Up_in_WhL	6	6	6	40	40	40	16.762	0	27.366	1757800000	465	4.98409	0	-3.09536	-1.24285	P20674	P20674	Cytochrome c oxidase subunit 5A, mitochondrial	COX5A
-1.26479	-1.04941	-1.38853	-1.48187	-0.571666	-1.06187	1.02093	-0.347692	-0.915988	1.27986	1.28876	1.30863	0.589655	0.581001	0.524828	0.435273	0.490317	0.562554				+	Caco2_exosome_Caco2_WH	Up_in_WhL	4	4	4	70.4	70.4	70.4	11.139	0	45.807	570010000	236	4.29057	0.000114883	-2.11965	-0.887855	P04080	P04080	Cystatin-B	CSTB
-1.38913	-1.64559	-1.00463	-1.8876	-0.794417	-1.06025	0.676145	0.829209	0.25787	1.0099	1.06275	1.11329	0.4714	0.638557	0.588995	0.512072	0.274361	0.347063				+	Caco2_exosome_Caco2_WH	Up_in_WhL	7	7	7	51.2	51.2	51.2	20.776	0	21.292	455970000	261	2.79707	0.00145419	-1.40732	-0.593553	O96000	O96000	NADH dehydrogenase [ubiquinone] 1 beta subcomplex subunit 10	NDUFB10
-1.53259	-1.19949	-1.08854	-1.30713	-1.11869	-1.55411	0.833084	0.752523	0.442326	1.01915	0.998452	0.899272	0.0320911	0.462834	-0.113854	0.650812	1.04784	0.776023				+	Caco2_exosome_Caco2_WH	Up_in_WhL	12	12	12	30.9	30.9	30.9	59.755	0	103.81	587270000	224	2.54107	0.000491228	-1.80976	-0.719583	P04040	P04040	Catalase	CAT
-1.24079	-1.28148	-1.63636	-0.105106	-1.39335	-0.771602	-0.097001	-0.867286	0.0555298	1.20667	1.32354	1.00994	0.0888631	0.375354	0.367199	1.47234	0.876159	0.617392				+	Caco2_exosome_Caco2_WH	Up_in_WhL	6	6	6	14	14	14	62.094	0	11.821	194590000	62	4.86724	0.00300185	-1.14648	-0.524475	P19525	P19525	Interferon-induced, double-stranded RNA-activated protein kinase	EIF2AK2
-1.05397	-1.17874	-2.03563	-0.771388	-0.623482	-0.965729	0.235507	-0.0944174	-0.0745803	1.85982	0.986409	0.914282	-0.0812986	0.0242601	-0.112302	1.04067	0.705169	1.22542				+	Caco2_exosome_Caco2_WH	Up_in_WhL	12	12	12	16.3	16.3	16.3	107.89	0	111.99	269190000	122	3.47507	0.00233021	-1.24248	-0.546458	O60763;REV__Q5VZ89	O60763	General vesicular transport factor p115	USO1
-1.08051	-0.75006	-1.96648	-1.17238	-0.488274	-0.656212	-0.417322	-0.767794	0.132424	1.0849	1.19303	1.12251	0.557807	-0.388231	0.139438	0.743212	1.38365	1.33029				+	Caco2_exosome_Caco2_WH	Up_in_WhL	12	12	12	36.4	36.4	36.4	52.878	0	74.683	551510000	291	4.49795	0.000583065	-1.58545	-0.696196	Q96KP4	Q96KP4	Cytosolic non-specific dipeptidase	CNDP2
-1.89247	-0.725323	-1.18942	-1.57524	-0.190357	-0.179179	-0.561368	-0.311448	-0.603415	0.656479	0.670889	0.893041	0.985595	1.95707	0.226482	0.0619571	0.750203	1.02651				+	Caco2_exosome_Caco2_WH	Up_in_WhL	9	9	9	16	16	16	73.584	0	61.612	185630000	59	4.62593	0.00418545	-1.09173	-0.499431	Q15397	Q15397	Pumilio domain-containing protein KIAA0020	KIAA0020
-1.90335	-0.0336215	-2.17529	-1.51839	-0.0272282	-0.0905496	-0.704545	-0.0885248	-0.50561	0.942793	0.834628	0.854754	0.786471	0.704287	0.722755	0.758385	0.703793	0.739239				+	Caco2_exosome_Caco2_WH	Up_in_WhL	4	4	4	30.5	30.5	30.5	12.254	0	54.096	1121400000	277	4.2646	1.71184e-05	-2.36173	-0.970288	Q9Y3U8	Q9Y3U8	60S ribosomal protein L36	RPL36
-1.6778	-0.252579	-1.11503	-1.73301	-0.409601	-0.383784	-1.16621	-0.25555	-0.966208	0.754131	0.778583	0.71345	1.01072	1.01642	0.756858	0.841765	1.0208	1.06704				+	Caco2_exosome_Caco2_WH	Up_in_WhL	25	25	25	34.1	34.1	34.1	102.49	0	131.67	1185700000	499	6.79085	0	-3.20409	-1.3549	P35606	P35606	Coatomer subunit beta	COPB2
-0.833244	0.203042	-1.68722	-2.07294	-0.386845	-0.712723	-0.564338	-0.0728333	-0.419289	0.696855	1.47032	-0.336577	0.430026	0.673327	0.584348	1.66323	0.169969	1.1949				+	Caco2_exosome_Caco2_WH	Up_in_WhL	11	11	11	18.3	18.3	18.3	89.034	0	107.97	389720000	179	3.4524	0.00417106	-1.12388	-0.499734	Q12788	Q12788	Transducin beta-like protein 3	TBL3
-1.55012	-0.893264	-0.810738	-1.33214	0.504569	-1.17643	-0.930666	-0.900885	-0.541761	0.72793	0.771823	0.688625	0.322822	0.803181	0.348537	1.45938	1.32255	1.18659				+	Caco2_exosome_Caco2_WH	Up_in_WhL	4	4	4	14	14	14	42.315	0	5.1068	92946000	26	5.63202	0.000224939	-1.86068	-0.823136	Q9Y570	Q9Y570	Protein phosphatase methylesterase 1	PPME1
0.290803	-1.0863	-0.937839	-1.35708	0.705521	-1.41471	-1.17372	-1.07869	-1.35067	0.873878	0.884841	0.854216	0.682237	0.691214	0.799277	0.837398	0.946312	0.833314				+	Caco2_exosome_Caco2_WH	Up_in_WhL	12	12	12	22.7	22.7	22.7	69.491	0	95.154	1405800000	503	5.02116	0	-3.13753	-1.25823	Q96PK6	Q96PK6	RNA-binding protein 14	RBM14
-1.36986	-1.26698	-1.11401	-1.00808	1.69299	-1.10579	-1.00036	-1.251	0.619235	0.507224	0.47854	0.432117	0.566296	0.82399	1.16941	0.450359	0.558963	0.816956				+	Caco2_exosome_Caco2_WH	Up_in_WhL	13	13	13	29.1	29.1	29.1	62.974	0	99.83	525430000	154	2.57218	0.000115334	-2.38054	-0.891268	Q969V3	Q969V3	Nicalin	NCLN
-1.38029	-0.514786	-1.40733	-1.1916	1.03468	-1.41648	-0.75197	-1.15006	-0.409882	0.723822	0.58674	0.791633	0.518734	1.23478	1.13182	0.479999	0.768895	0.951295				+	Caco2_exosome_Caco2_WH	Up_in_WhL	9	9	9	17.6	17.6	17.6	65.173	0	20.685	122280000	66	4.54119	0.000381385	-1.73176	-0.75288	Q8WYA6	Q8WYA6	Beta-catenin-like protein 1	CTNNBL1
-0.943569	-1.139	-1.28321	-1.24808	0.802791	-1.4843	-1.03868	-1.06848	-0.227569	0.840721	0.801526	0.826437	0.889971	0.863377	0.814376	0.8096	0.827949	0.956146				+	Caco2_exosome_Caco2_WH	Up_in_WhL	7	7	7	32.6	32.6	32.6	26.227	0	53.661	677820000	323	5.6281	0	-3.20095	-1.30735	O43809	O43809	Cleavage and polyadenylation specificity factor subunit 5	NUDT21
-0.767222	-1.31441	-1.08421	-0.91956	0.991478	-0.98098	-1.1829	-1.22701	-0.779185	1.07254	1.40329	1.44534	0.390695	0.559424	0.445098	0.838379	0.468144	0.641084				+	Caco2_exosome_Caco2_WH	Up_in_WhL	9	9	9	6.5	6.5	6.5	214.11	0	28.848	44030000	29	4.70283	0.00037788	-1.749	-0.762674	Q5T5P2	Q5T5P2	Sickle tail protein homolog	KIAA1217
-0.712956	-1.22462	-1.0407	-0.768524	0.729893	-0.914297	-0.882548	-1.67961	-0.55703	1.03193	-0.25251	1.10041	0.868849	0.69601	0.165042	0.579175	1.38727	1.47421				+	Caco2_exosome_Caco2_WH	Up_in_WhL	4	4	4	15.3	15.3	15.3	34.063	0	12.625	138440000	37	4.27077	0.00110732	-1.42579	-0.630409	O43765	O43765	Small glutamine-rich tetratricopeptide repeat-containing protein alpha	SGTA
-1.21948	-1.86987	-1.62443	0.400881	0.409909	0.190379	-0.00812325	-1.54527	-1.25611	0.488359	0.486629	0.428763	0.945565	0.909265	0.861598	0.814862	0.817957	0.769121				+	Caco2_exosome_Caco2_WH	Up_in_WhL	24	21	21	13.9	12.9	12.9	242.98	0	83.025	883340000	240	3.41846	1.18871e-05	-2.57106	-0.998731	P27708	P27708	CAD protein;Glutamine-dependent carbamoyl-phosphate synthase;Aspartate carbamoyltransferase;Dihydroorotase	CAD
-1.26489	-1.21898	-1.37408	-0.525129	-0.339434	-0.184412	-0.633131	-0.585063	-1.91114	0.794301	0.879047	0.861985	0.860587	0.953806	0.852347	0.951817	0.894681	0.987688				+	Caco2_exosome_Caco2_WH	Up_in_WhL	18	18	18	38.4	38.4	38.4	57.924	0	282.26	3500400000	1144	7.13399	0	-3.48528	-1.46791	P50991	P50991	T-complex protein 1 subunit delta	CCT4
-0.771734	-1.20241	-1.12616	-0.367114	-0.426463	-0.30681	-0.8408	-1.39445	-1.68267	0.452254	0.60822	0.952544	0.899148	0.839047	1.03365	1.15237	1.2068	0.974573				+	Caco2_exosome_Caco2_WH	Up_in_WhL	9	9	9	16	16	16	97.455	0	134.9	157440000	109	7.54906	0.00175358	-1.21325	-0.571866	P12830	P12830	Cadherin-1;E-Cad/CTF1;E-Cad/CTF2;E-Cad/CTF3	CDH1
-1.04842	-0.522327	-0.28284	-0.703708	-0.165263	-0.254974	-1.16864	-1.46556	-1.8763	0.299225	0.338642	0.235252	0.846502	0.981027	1.18778	0.785292	1.39749	1.41682				+	Caco2_exosome_Caco2_WH	Up_in_WhL	12	12	10	41.1	41.1	34.1	39.617	0	323.31	1754400000	866	5.2351	0.00691038	-0.986779	-0.4592	O75367	O75367	Core histone macro-H2A.1	H2AFY
-1.35377	-0.281059	-0.582528	-0.392313	-0.338718	-0.0843247	-0.510055	-0.998166	-2.66262	0.688552	0.751658	0.730854	0.910362	0.994838	1.1315	0.473064	0.571539	0.951188				+	Caco2_exosome_Caco2_WH	Up_in_WhL	26	26	26	41.2	41.2	41.2	84.87	0	247.48	1317400000	826	4.57402	0.00942059	-0.939409	-0.434563	P02786	P02786	Transferrin receptor protein 1;Transferrin receptor protein 1, serum form	TFRC
-1.57072	-1.22948	-1.42879	0.398548	0.356374	0.351019	-1.53585	-0.769907	-1.5012	0.713595	0.71114	0.709499	0.757343	0.798451	0.745361	0.791848	0.807607	0.895157				+	Caco2_exosome_Caco2_WH	Up_in_WhL	17	17	17	24	24	24	105.34	0	228.73	931040000	491	4.05276	6.57895e-06	-2.71451	-1.0761	Q99613;B5ME19	Q99613	Eukaryotic translation initiation factor 3 subunit C;Eukaryotic translation initiation factor 3 subunit C-like protein	EIF3C;EIF3CL
-1.47755	-1.40637	-1.69111	0.579162	0.548857	-0.555488	-0.807791	-0.90411	-1.369	0.586943	0.809003	0.625442	0.923122	0.78411	0.926054	0.738185	0.869708	0.820828				+	Caco2_exosome_Caco2_WH	Up_in_WhL	18	18	18	30.6	30.6	30.6	86.47	0	44.413	596650000	212	4.33352	1.28411e-05	-2.61146	-1.05603	Q08J23	Q08J23	tRNA (cytosine(34)-C(5))-methyltransferase	NSUN2
-1.64632	-0.772478	-1.94591	0.093338	0.341659	-0.267979	-0.681504	-1.15727	-0.702094	0.720908	1.15471	-0.360865	0.959196	0.91034	0.132624	1.31212	1.19759	0.711935				+	Caco2_exosome_Caco2_WH	Up_in_WhL	8	8	8	18	18	18	54.366	0	80.287	358840000	147	3.73708	0.00100202	-1.47667	-0.640504	O75439	O75439	Mitochondrial-processing peptidase subunit beta	PMPCB
-1.4646	-1.40094	-1.48014	0.934353	0.806523	-1.17594	-0.714064	-0.786691	-1.07216	1.04055	0.982097	1.04652	0.989551	0.805599	0.428717	0.589594	0.46338	0.00764406				+	Caco2_exosome_Caco2_WH	Up_in_WhL	8	8	8	21.3	21.3	21.3	49.222	0	40.714	431520000	207	3.19395	0.000262217	-1.96875	-0.798476	P55010	P55010	Eukaryotic translation initiation factor 5	EIF5
-1.08886	-1.67432	-0.912619	0.356206	0.212837	-0.95465	-1.18336	-0.887609	-1.28767	1.05317	1.20582	1.37942	0.507	0.625041	0.372951	0.337759	0.939335	0.999562				+	Caco2_exosome_Caco2_WH	Up_in_WhL	4	4	4	19.2	19.2	19.2	24.327	0	22.968	171240000	53	5.0635	0.0015068	-1.29645	-0.588689	Q9UKK9	Q9UKK9	ADP-sugar pyrophosphatase	NUDT5
-1.30432	-0.837509	-1.16795	-0.0256771	-0.54911	-1.34768	-0.44483	-1.5673	-0.807188	1.38874	1.03835	1.14007	0.886253	0.816447	0.735967	0.940963	0.63324	0.471535				+	Caco2_exosome_Caco2_WH	Up_in_WhL	10	10	10	25.1	25.1	25.1	58.252	0	34.025	316860000	233	7.20723	6.75676e-06	-2.46157	-1.08865	Q10713	Q10713	Mitochondrial-processing peptidase subunit alpha	PMPCA
-0.76733	-1.47153	-1.45862	0.266441	-0.270916	-1.29012	-0.383553	-1.24798	-1.16267	1.05386	1.10767	1.05729	0.492065	0.556226	0.551285	0.965516	0.949742	1.05261				+	Caco2_exosome_Caco2_WH	Up_in_WhL	5	5	5	20	20	20	35.611	0	102.98	515190000	201	6.12633	6.94444e-06	-2.59947	-1.11444	O75821	O75821	Eukaryotic translation initiation factor 3 subunit G	EIF3G
-1.09178	-1.26568	-1.43238	-0.0457299	-0.46828	-0.91354	-0.897567	-1.08694	-0.961409	1.43091	1.25785	0.64815	0.706179	0.678775	0.734473	1.00913	1.14783	0.55				+	Caco2_exosome_Caco2_WH	Up_in_WhL	17	17	17	26.7	26.7	26.7	82.593	0	74.858	597460000	209	7.79858	1.70697e-05	-2.13044	-0.966241	P46459	P46459	Vesicle-fusing ATPase	NSF
-1.28873	-1.61399	-1.2528	-0.55437	0.398506	-0.834872	-0.693707	-1.05919	-1.10175	0.823447	0.8486	0.827724	0.794219	0.990417	1.06388	0.893616	0.957412	0.80159				+	Caco2_exosome_Caco2_WH	Up_in_WhL	12	12	12	29.1	29.1	29.1	71.223	0	47.304	484020000	259	6.97084	0	-2.66848	-1.16293	Q9UBT2	Q9UBT2	SUMO-activating enzyme subunit 2	UBA2
-1.49345	-1.26692	-1.12236	-0.104821	-0.021431	-0.362935	-1.26555	-1.19268	-1.19544	0.799475	0.810778	0.683176	1.03755	1.12362	1.0087	0.8625	0.859896	0.839885				+	Caco2_exosome_Caco2_WH	Up_in_WhL	14	14	14	41	41	41	49.203	0	135.27	882950000	500	7.08385	0	-3.25556	-1.3838	P17980	P17980	26S protease regulatory subunit 6A	PSMC3
-1.66781	-1.49081	-0.710615	-0.649752	-0.0273143	-1.01559	-0.712307	-0.974181	-0.819867	0.564681	0.594594	0.458472	1.19906	1.01395	0.924471	0.930492	1.21163	1.17091				+	Caco2_exosome_Caco2_WH	Up_in_WhL	17	17	17	28.8	28.8	28.8	83.434	0	69.471	757930000	402	7.28904	0	-3.54264	-1.49435	P26639;A2RTX5	P26639	Threonine--tRNA ligase, cytoplasmic	TARS
-1.32828	-1.05004	-0.966072	-0.652246	-0.660701	0.139124	-1.28181	-1.18257	-0.923825	1.36397	0.596728	0.655044	1.27368	0.682068	0.0462517	0.956489	1.00195	1.33024				+	Caco2_exosome_Caco2_WH	Up_in_WhL	4	4	4	35.6	35.6	35.6	22.083	0	46.58	261150000	111	6.57144	0.000952187	-1.39918	-0.646132	Q9BRJ6	Q9BRJ6	Uncharacterized protein C7orf50	C7orf50
-1.42277	-0.677044	-1.14728	-0.912145	-0.133164	0.224877	-1.33172	-1.18902	-1.39744	0.925273	0.82427	0.86456	0.757192	0.845391	0.773319	0.993751	0.991618	1.01033				+	Caco2_exosome_Caco2_WH	Up_in_WhL	35	35	35	32.1	32.1	32.1	170.59	0	234.14	2384800000	893	6.90317	0	-3.19154	-1.35438	P07814	P07814	Bifunctional glutamate/proline--tRNA ligase;Glutamate--tRNA ligase;Proline--tRNA ligase	EPRS
-1.65764	-0.187817	-1.23821	-1.63156	0.696479	0.100352	-1.26613	-0.98242	-0.739171	1.13711	1.03905	1.30045	0.565973	0.605945	0.97158	0.746446	0.353507	0.186065				+	Caco2_exosome_Caco2_WH	Up_in_WhL	13	13	13	36	36	36	47.064	0	37.946	296080000	160	4.01141	0.00068476	-1.56244	-0.678272	Q14254	Q14254	Flotillin-2	FLOT2
-0.589431	-0.923652	-1.48592	-1.71983	0.333391	-0.179766	-1.13866	-1.39814	-0.543063	1.13978	1.06476	0.915051	1.16856	0.529308	0.599835	0.668147	0.726641	0.832995				+	Caco2_exosome_Caco2_WH	Up_in_WhL	4	4	4	31.4	31.4	31.4	17.201	0	74.933	346160000	156	5.67257	0.000522307	-1.57428	-0.70954	Q9NX24	Q9NX24	H/ACA ribonucleoprotein complex subunit 2	NHP2
-1.19078	-0.969893	-1.55632	-1.24199	0.783178	0.550206	-0.719927	-2.05995	-0.0533146	0.963548	1.00755	0.882411	0.372453	0.811084	0.681313	0.610799	0.534058	0.595587				+	Caco2_exosome_Caco2_WH	Up_in_WhL	11	11	11	28.2	28.2	28.2	61.332	0	33.45	273840000	102	3.33186	7.41722e-05	-2.28023	-0.904659	Q9HCC0	Q9HCC0	Methylcrotonoyl-CoA carboxylase beta chain, mitochondrial	MCCC2
-1.48827	-1.18162	-1.54543	-0.90705	0.1612	0.56047	-0.781071	-1.44103	-0.902914	0.737282	0.877003	0.901786	0.797853	0.886826	0.723854	0.842496	0.821939	0.936686				+	Caco2_exosome_Caco2_WH	Up_in_WhL	24	24	24	14.5	14.5	14.5	242.37	0	98.866	516530000	215	5.3346	1.70455e-05	-2.25164	-0.964977	Q9H583	Q9H583	HEAT repeat-containing protein 1;HEAT repeat-containing protein 1, N-terminally processed	HEATR1
-1.38744	-1.54854	-1.15974	-0.78975	0.837075	0.724103	-1.07139	-1.16319	-1.23087	0.801249	0.854304	0.797175	0.591718	0.459599	0.537898	0.698852	0.919972	1.12898				+	Caco2_exosome_Caco2_WH	Up_in_WhL	19	19	19	26.1	26.1	26.1	105.84	0	108.41	651090000	318	3.81809	4.8583e-05	-2.28738	-0.928183	Q99460	Q99460	26S proteasome non-ATPase regulatory subunit 1	PSMD1
-1.80024	-0.668616	-1.89257	-0.979146	0.0454329	-0.181311	-0.659831	-1.03696	-0.0638438	0.242661	0.692734	0.767162	1.77515	0.922732	0.490772	0.690245	0.872917	0.782717				+	Caco2_exosome_Caco2_WH	Up_in_WhL	9	9	9	25.3	25.3	25.3	64.149	0	24.082	101520000	47	4.64481	0.00435837	-1.08356	-0.49617	P48163	P48163	NADP-dependent malic enzyme	ME1
-0.863806	-1.30612	-1.37339	-1.36048	0.107993	0.0584202	-0.950488	-1.10876	-1.21878	0.909815	0.884273	0.90208	0.830984	0.983639	1.00881	0.81045	0.818199	0.867168				+	Caco2_exosome_Caco2_WH	Up_in_WhL	28	28	28	41.6	41.6	41.6	100.23	0	323.31	2425300000	984	7.03683	0	-4.46539	-1.79512	Q13435	Q13435	Splicing factor 3B subunit 2	SF3B2
-2.05556	-2.46175	-0.650142	-0.193939	0.0436193	-0.335242	-0.634233	-0.393729	0.183118	0.369007	0.622821	0.737451	1.1745	1.012	1.1605	0.35449	0.399658	0.667428				+	Caco2_exosome_Caco2_WH	Up_in_WhL	18	18	12	45.5	45.5	30.5	60.626	0	63.02	225940000	111	3.38494	0.000514722	-1.7005	-0.713582	Q9H4M9	Q9H4M9	EH domain-containing protein 1	EHD1
-0.369582	-2.41456	-1.14831	-0.0759269	-0.953308	-0.659745	-0.633479	-0.397936	-0.791608	0.804384	0.44957	0.644462	1.05147	1.19698	0.86251	1.06261	1.21578	0.156692				+	Caco2_exosome_Caco2_WH	Up_in_WhL	7	7	7	23.2	23.2	23.2	48.357	0	47.86	122810000	71	5.12401	0.000759336	-1.49335	-0.669588	Q05048	Q05048	Cleavage stimulation factor subunit 1	CSTF1
-0.888359	-2.53077	-0.744746	-0.157533	-0.249157	-0.254197	-0.993194	-0.575445	-0.637175	1.30692	1.39413	1.38714	0.369345	0.437165	0.687506	0.900514	0.41417	0.133689				+	Caco2_exosome_Caco2_WH	Up_in_WhL	13	13	13	40.6	40.6	40.6	32.728	0	204.87	5577800000	929	4.23374	6.86106e-06	-2.7595	-1.09916	Q02878	Q02878	60S ribosomal protein L6	RPL6
-0.573419	-2.9772	-0.700257	-0.234745	-0.243044	-0.328781	-0.564469	-0.677015	-0.812275	0.867485	0.837746	0.770636	0.895434	0.816036	0.717665	0.700798	0.715043	0.790364				+	Caco2_exosome_Caco2_WH	Up_in_WhL	4	4	4	18.9	18.9	18.9	28.68	0	88.782	2060100000	425	4.38746	0.000373702	-1.76699	-0.762841	P62753	P62753	40S ribosomal protein S6	RPS6
-0.161916	-3.32521	-0.908893	-0.138623	-0.163472	0.0537278	-0.562288	-0.0881182	-0.592997	0.668274	0.80476	0.907809	0.692685	0.0287521	0.615981	0.811299	0.73934	0.61889				+	Caco2_exosome_Caco2_WH	Up_in_WhL	8	8	8	38.7	38.7	38.7	24.146	0	63.179	2415500000	569	2.65776	0.000983806	-1.56035	-0.642511	P61313	P61313	60S ribosomal protein L15	RPL15
-0.672044	-3.13134	-0.872222	0.142122	-0.879784	-0.657367	0.231452	0.471711	-0.621089	0.648913	0.49958	0.700449	0.805897	0.651821	0.694647	0.784379	0.737923	0.46495				+	Caco2_exosome_Caco2_WH	Up_in_WhL	8	8	8	18.9	18.9	18.9	52.739	0	133.27	817560000	326	2.76456	0.00145064	-1.41311	-0.59473	P20073	P20073	Annexin A7	ANXA7
-0.247006	-3.42878	-0.800086	-0.188079	0.157316	-0.600942	-0.251563	-0.191068	-0.240339	0.436125	0.429138	0.40769	0.832065	0.776125	0.681049	0.697215	0.710498	0.820647				+	Caco2_exosome_Caco2_WH	Up_in_WhL	16	16	16	43.8	43.8	43.8	47.463	0	78.274	1148900000	708	2.55888	0.000953157	-1.58181	-0.646252	O00231	O00231	26S proteasome non-ATPase regulatory subunit 11	PSMD11
-1.13161	-2.36055	-0.600599	-0.206837	-0.625928	-1.047	-0.707604	-0.819509	-0.379639	0.876806	0.946743	0.898099	0.827973	0.741285	0.937486	0.798473	0.942018	0.910384				+	Caco2_exosome_Caco2_WH	Up_in_WhL	21	21	21	30.8	30.8	30.8	90.725	0	193.97	2701200000	1006	6.46526	0	-3.04657	-1.28708	P11387;Q969P6	P11387	DNA topoisomerase 1	TOP1
-1.99105	-2.24706	0.17682	-1.15612	-0.921473	0.940358	0.550156	0.435375	-1.00439	0.630551	0.682363	0.608123	0.877619	0.733308	0.684694	0.497267	0.237886	0.265565				+	Caco2_exosome_Caco2_WH	Up_in_WhL	7	7	7	11.2	11.2	11.2	91.916	0	33.974	237580000	163	2.0471	0.00175573	-1.41471	-0.571399	Q13724	Q13724	Mannosyl-oligosaccharide glucosidase	MOGS
-1.65405	-1.0743	-1.36942	-1.14788	-1.11167	-0.0557687	0.101407	-0.0449083	-1.34362	1.01065	1.05747	1.0215	0.694853	0.747081	0.774865	0.508517	0.930739	0.954537				+	Caco2_exosome_Caco2_WH	Up_in_WhL	6	6	6	41.4	41.4	41.4	24.942	0	12.2	335400000	125	5.84207	0.000151324	-1.93567	-0.856231	P67870	P67870	Casein kinase II subunit beta	CSNK2B
-1.56003	-1.23741	-0.851198	-1.39457	-0.9531	-0.100076	-0.137363	-0.161242	-1.51938	0.664154	0.811214	0.778298	0.93456	1.05744	0.966758	0.919169	0.771319	1.01146				+	Caco2_exosome_Caco2_WH	Up_in_WhL	18	18	13	42.2	42.2	33.1	58.024	0	323.31	1559000000	676	6.60318	0	-3.82244	-1.56046	P40227	P40227	T-complex protein 1 subunit zeta	CCT6A
-1.1154	-1.55897	-1.50067	-0.907591	-0.494591	-0.570786	-0.0220314	0.653521	-1.75362	0.599765	0.515033	0.629348	1.12729	0.87111	0.827568	0.845643	0.869944	0.984437				+	Caco2_exosome_Caco2_WH	Up_in_WhL	5	5	5	42.8	42.8	42.8	23.31	0	45.56	545770000	170	4.71624	4.34783e-05	-2.21741	-0.93531	P43487;Q9C010	P43487	Ran-specific GTPase-activating protein	RANBP1
-1.04772	-1.95073	-1.22614	-0.997344	-0.803267	-0.0350205	-0.724633	-0.200835	-0.982558	1.18512	1.0151	0.863693	1.04149	0.664062	0.475457	0.867399	1.01239	0.843525				+	Caco2_exosome_Caco2_WH	Up_in_WhL	16	7	7	20.8	9.9	9.9	104.64	0	24.066	215430000	47	6.82712	6.80272e-06	-2.49474	-1.09309	Q10567	Q10567	AP-1 complex subunit beta-1	AP1B1
-1.4623	-1.99622	-1.00508	-0.219463	-0.823128	0.171917	0.0788017	-0.580072	-1.02063	1.66768	0.80443	1.07634	0.678079	0.702376	0.56557	-0.454224	0.985874	0.830038				+	Caco2_exosome_Caco2_WH	Up_in_WhL	9	9	9	25.9	25.9	25.9	58.282	0	71.819	266880000	78	3.9268	0.00166987	-1.30403	-0.577455	Q9NP81	Q9NP81	Serine--tRNA ligase, mitochondrial	SARS2
-1.39401	-0.418266	-1.14106	0.199643	-0.262149	-1.96481	-0.500331	-0.798692	-1.04967	1.12866	1.19711	1.51782	0.105288	0.263085	0.554158	0.7808	0.780737	1.00169				+	Caco2_exosome_Caco2_WH	Up_in_WhL	6	6	6	7	7	7	127.59	0	33.196	187110000	125	4.84862	0.000662474	-1.53298	-0.681454	Q9H6R4	Q9H6R4	Nucleolar protein 6	NOL6
-1.48019	-1.89202	-1.4122	0.797252	-0.73836	-0.764338	-0.624946	-0.66933	-0.253939	1.02543	1.36053	1.0447	0.181572	0.53368	0.461701	0.910843	0.589784	0.92983				+	Caco2_exosome_Caco2_WH	Up_in_WhL	6	6	6	46	46	46	23.354	0	27.869	324950000	71	4.24768	1.72166e-05	-2.38367	-0.977043	O00161	O00161	Synaptosomal-associated protein 23	SNAP23
-1.02756	-1.40604	-1.01363	0.902434	-0.927636	-1.24905	-0.865916	-0.786338	-0.29587	1.4329	1.3939	1.51581	0.504422	-0.251292	-0.0124822	0.358083	0.775272	0.952992				+	Caco2_exosome_Caco2_WH	Up_in_WhL	8	6	6	36.7	29.4	29.4	27.774	0	126.49	596600000	246	3.63152	0.00036153	-1.83351	-0.767519	P31947	P31947	14-3-3 protein sigma	SFN
-1.5714	-1.16483	-1.42031	0.104567	-0.64458	-0.833137	-1.24964	-0.489774	-0.532014	0.612972	0.649087	0.574561	1.03216	0.625594	0.337922	1.28466	1.32256	1.3616				+	Caco2_exosome_Caco2_WH	Up_in_WhL	10	10	10	14.7	14.7	14.7	95.925	0	128.67	243120000	81	6.17806	4.84522e-05	-2.09983	-0.926608	Q8NE71	Q8NE71	ATP-binding cassette sub-family F member 1	ABCF1
-0.982371	-1.44226	-0.849228	0.585483	-0.822162	-1.25675	-1.28148	-1.20968	-0.681449	0.810579	0.850243	0.771402	1.01019	0.944384	0.948343	0.786049	0.849601	0.969113				+	Caco2_exosome_Caco2_WH	Up_in_WhL	17	17	16	48	48	45.1	45.626	0	223.02	688550000	401	6.70736	0	-3.11752	-1.32093	P62195	P62195	26S protease regulatory subunit 8	PSMC5
-0.552932	-1.11842	-1.09745	0.836145	-1.53188	-1.66682	-1.62461	0.645061	-0.54341	0.957679	0.756285	0.721166	0.647403	0.565375	0.557695	0.787287	0.779926	0.881505				+	Caco2_exosome_Caco2_WH	Up_in_WhL	9	9	9	10.4	10.4	10.4	118.32	0	49.55	209110000	128	3.60866	0.000584318	-1.64189	-0.698634	P53992	P53992	Protein transport protein Sec24C	SEC24C
-1.18551	-1.5337	-0.767915	0.34485	-1.3646	-0.610685	-1.32604	-0.847129	-0.677535	0.845332	0.714685	0.764156	0.711392	0.852916	0.699291	1.00429	1.18518	1.19101				+	Caco2_exosome_Caco2_WH	Up_in_WhL	6	5	5	36.9	32.3	32.3	21.671	0	103.73	515690000	247	6.82716	6.72269e-06	-2.47653	-1.08609	O00264	O00264	Membrane-associated progesterone receptor component 1	PGRMC1
-1.54804	-1.20367	-0.567626	0.781654	-1.15396	-1.30187	-1.32186	-1.15382	0.101944	0.766356	0.734665	0.815443	0.696645	0.872758	0.727644	0.968266	0.837314	0.94815				+	Caco2_exosome_Caco2_WH	Up_in_WhL	21	21	17	30.5	30.5	25.9	109.68	0	155.03	637900000	219	4.93655	0	-2.84955	-1.16031	P33176;O60282	P33176	Kinesin-1 heavy chain	KIF5B
-1.02281	-1.28535	-1.36418	0.496627	-1.26974	-0.766068	-0.637047	-0.624594	-1.44637	0.91129	0.992763	1.02431	0.918805	0.903234	0.84916	0.867271	0.562966	0.889739				+	Caco2_exosome_Caco2_WH	Up_in_WhL	10	9	9	56.6	53.1	53.1	32.949	0	35.32	372370000	89	6.62399	6.66667e-06	-2.48031	-1.08279	P47755	P47755	F-actin-capping protein subunit alpha-2	CAPZA2
-1.32525	-1.79221	-1.18561	0.451149	-0.837477	-1.21371	-0.524148	-0.323427	-0.79163	1.01934	1.12325	0.905802	0.568213	0.404231	1.24945	0.425881	0.616546	1.2296				+	Caco2_exosome_Caco2_WH	Up_in_WhL	4	4	4	32.3	32.3	32.3	25.569	0	117.3	172150000	155	5.3794	0.000740895	-1.49109	-0.671998	P68402	P68402	Platelet-activating factor acetylhydrolase IB subunit beta	PAFAH1B2
-1.84636	-1.55445	-0.187043	-1.67648	-0.206602	0.017653	-0.0033912	-1.68721	0.343095	1.01331	0.904779	0.850866	0.836064	0.593733	0.575708	0.672431	0.69435	0.659555				+	Caco2_exosome_Caco2_WH	Up_in_WhL	6	6	6	50	50	50	8.2178	0	34.061	937390000	397	3.83588	3.2967e-05	-2.32284	-0.940562	P63173	P63173	60S ribosomal protein L38	RPL38
-2.06707	-1.48189	0.119387	-1.79678	-0.146948	-0.150155	-1.16472	-0.293066	-0.125261	0.78047	0.891749	0.862975	0.687675	0.563297	0.69551	0.66607	0.954577	1.00418				+	Caco2_exosome_Caco2_WH	Up_in_WhL	8	8	8	28.4	28.4	28.4	44.76	0	55.546	579820000	311	4.37827	5.36913e-05	-2.21244	-0.923065	P61160	P61160	Actin-related protein 2	ACTR2
-1.54229	-1.3661	0.161062	-1.67943	-1.09842	-0.843496	-1.06523	0.034777	0.947572	1.19392	1.1375	0.772278	-0.0942182	1.08906	0.50083	0.466502	0.59885	0.786826				+	Caco2_exosome_Caco2_WH	Up_in_WhL	11	10	10	27.9	25.9	25.9	50.909	0	69.559	521360000	209	3.32212	0.00079257	-1.56274	-0.662845	P48735	P48735	Isocitrate dehydrogenase [NADP], mitochondrial	IDH2
-2.06742	-2.02509	-0.0901178	-1.85604	-0.0893848	-0.465493	-0.190349	-0.117223	0.487927	0.66164	0.699738	0.666619	0.78284	0.922034	0.811693	0.639115	0.590821	0.638687				+	Caco2_exosome_Caco2_WH	Up_in_WhL	12	12	12	39.7	39.7	39.7	47.371	0	84.003	721270000	416	3.27115	4.83871e-05	-2.35855	-0.926081	P61158;Q9C0K3;Q9P1U1	P61158	Actin-related protein 3	ACTR3
-1.48225	-1.38091	-0.586296	-1.35881	-1.57089	-0.436204	-0.500572	-0.502133	-0.279798	0.789656	0.703054	0.765534	1.02226	1.13649	0.841021	0.804948	0.998127	1.03677				+	Caco2_exosome_Caco2_WH	Up_in_WhL	21	21	17	37	37	30.8	70.942	0	313.85	2624600000	1168	7.43945	0	-3.72778	-1.56604	O43390	O43390	Heterogeneous nuclear ribonucleoprotein R	HNRNPR
-1.43058	-1.43516	-0.0299585	-1.64218	-1.28654	0.835251	-0.259834	-1.42801	-0.356861	0.79287	0.718262	0.813439	0.945236	0.860014	0.814886	0.513436	0.768212	0.807513				+	Caco2_exosome_Caco2_WH	Up_in_WhL	29	29	29	37.4	37.4	37.4	117.85	0	323.31	2814800000	1331	4.23986	1.17474e-05	-2.4311	-0.992615	P22314	P22314	Ubiquitin-like modifier-activating enzyme 1	UBA1
-0.56117	-1.21219	-1.0283	-2.3383	-0.466407	-0.779337	-0.676852	-0.420719	-0.435499	0.681602	0.837874	0.863848	0.939148	0.993404	0.969285	0.899998	0.807656	0.925965				+	Caco2_exosome_Caco2_WH	Up_in_WhL	10	10	9	46.4	46.4	43	33.784	0	155.59	2404000000	557	6.62094	0	-3.22161	-1.35491	P22087	P22087	rRNA 2-O-methyltransferase fibrillarin	FBL
-0.785319	-0.587461	-0.539333	-2.88158	-0.484189	-0.426243	-0.120966	-0.669066	-0.224333	1.22804	1.30199	1.2681	0.536346	0.679878	0.545169	0.690862	0.420785	0.0473157				+	Caco2_exosome_Caco2_WH	Up_in_WhL	9	9	4	62.2	62.2	31.3	22.171	0	197.88	1076800000	265	3.70594	0.000518519	-1.66798	-0.710511	Q9H0U4;Q92928	Q9H0U4	Ras-related protein Rab-1B	RAB1B
-0.83891	-1.16941	-0.950252	-1.45861	-1.02066	-0.830688	-0.573529	-1.13312	0.300506	0.850744	1.02971	1.85411	0.858109	-0.0439869	0.614263	0.958952	0.794578	0.758202				+	Caco2_exosome_Caco2_WH	Up_in_WhL	11	11	11	32.2	32.2	32.2	56.084	0	42.873	287600000	102	5.76241	0.00388332	-1.08437	-0.504785	Q9P258	Q9P258	Protein RCC2	RCC2
-0.567798	-1.16751	-1.2084	-1.51629	-0.768303	-0.880743	-0.0570265	-1.3614	-0.0870581	1.11522	0.98162	1.92223	0.550375	0.735512	0.244854	0.620734	0.50878	0.935213				+	Caco2_exosome_Caco2_WH	Up_in_WhL	9	9	9	22.5	22.5	22.5	56.44	0	27.024	324330000	65	5.58252	0.000223572	-1.85545	-0.820213	Q99615	Q99615	DnaJ homolog subfamily C member 7	DNAJC7
-0.528756	-1.1309	-0.93703	-2.03418	-0.87583	-0.816588	-0.675242	-0.712485	0.0583941	1.47833	1.30359	1.43562	0.466422	0.523732	0.473736	0.828818	0.678777	0.463597				+	Caco2_exosome_Caco2_WH	Up_in_WhL	6	5	5	25	21.7	21.7	31.263	0	24.075	481560000	212	5.69522	0.000142494	-1.95216	-0.859944	Q13243	Q13243	Serine/arginine-rich splicing factor 5	SRSF5
-0.68379	-1.14815	-0.399198	-1.80178	-1.41935	-1.2959	-0.383479	-0.47917	0.00326441	1.25558	1.07216	1.23758	0.629273	0.540282	0.0743765	0.984925	0.612968	1.2004				+	Caco2_exosome_Caco2_WH	Up_in_WhL	8	8	8	13.4	13.4	13.4	80.592	0	29.166	187560000	97	5.56229	0.00091522	-1.43164	-0.64985	P49959	P49959	Double-strand break repair protein MRE11A	MRE11A
-0.750267	-1.74616	-0.90673	-1.38092	-1.38794	-0.697432	-0.571298	-0.385023	0.0626953	1.29712	1.3545	1.37782	0.591882	0.537107	0.540755	0.663261	0.699355	0.701278				+	Caco2_exosome_Caco2_WH	Up_in_WhL	23	23	20	70	70	57.4	47.168	0	323.31	18899000000	4111	6.04714	0.000564655	-1.54511	-0.702168	P06733;P13929	P06733	Alpha-enolase	ENO1
-1.05074	-1.43596	-0.501565	-1.77059	-1.61365	-0.411527	0.0811887	-0.101227	0.27494	1.3503	1.1463	1.50184	0.239605	0.819944	0.486404	0.963994	0.393221	-0.37249				+	Caco2_exosome_Caco2_WH	Up_in_WhL	9	9	9	17.2	17.2	17.2	80.954	0	24.349	78729000	64	3.4282	0.00118843	-1.44625	-0.622771	P35611	P35611	Alpha-adducin	ADD1
-0.626996	-1.61468	-0.975995	-0.482156	-0.448221	-1.3487	-0.754343	-1.0022	-1.03062	0.860553	0.916018	0.957326	1.1815	1.3001	1.13627	0.481791	0.695029	0.755325				+	Caco2_exosome_Caco2_WH	Up_in_WhL	5	5	5	21.2	21.2	21.2	41.943	0	84.568	463620000	253	8.58453	0	-3.09174	-1.3669	Q9H7Z7	Q9H7Z7	Prostaglandin E synthase 2;Prostaglandin E synthase 2 truncated form	PTGES2
-1.05754	-0.637534	-1.15063	-0.445752	-0.344229	-1.71569	-0.322941	-0.814863	-1.38863	0.542892	0.768128	0.954696	1.34381	1.42822	1.02526	0.819051	0.906676	0.0890731				+	Caco2_exosome_Caco2_WH	Up_in_WhL	7	7	7	26.5	26.5	26.5	52.623	0	44.04	274130000	86	6.45966	0.000179104	-1.87612	-0.842727	Q96CS3	Q96CS3	FAS-associated factor 2	FAF2
-0.721055	-1.18354	-1.55007	-0.288945	0.403912	-0.625108	-0.480039	-0.281041	-0.929724	0.652641	0.702817	1.1552	1.40629	1.20081	1.02316	-0.730014	-1.21588	1.46057				+	Caco2_exosome_Caco2_WH	Up_in_WhL	7	7	7	25.6	25.6	25.6	39.681	0	34.952	236640000	122	2.42798	0.00717876	-1.05448	-0.45629	P35249	P35249	Replication factor C subunit 4	RFC4
-0.80585	-1.43832	-0.631885	-0.964796	-0.628877	-0.612271	-1.03975	-0.83664	-0.83355	1.22235	1.27572	1.26457	1.46601	1.26217	1.05656	0.328882	-0.127218	0.0428897				+	Caco2_exosome_Caco2_WH	Up_in_WhL	6	6	6	19	19	19	34.012	0	12.591	464380000	141	6.14599	0	-2.69245	-1.14904	P53007	P53007	Tricarboxylate transport protein, mitochondrial	SLC25A1
-0.536665	-1.04825	-1.09674	-1.27134	-1.37912	-0.861771	-0.444861	-0.97533	-0.551994	1.19549	1.00171	1.19866	0.927155	1.04596	1.06545	0.868532	-0.12091	0.984037				+	Caco2_exosome_Caco2_WH	Up_in_WhL	10	10	10	23.5	23.5	23.5	63.944	0	65.084	622390000	161	7.81468	6.68896e-06	-2.41834	-1.08351	Q96HC4	Q96HC4	PDZ and LIM domain protein 5	PDLIM5
-0.552168	-0.567765	-1.47877	-0.808634	-0.959927	-0.931896	-0.978668	-0.650265	-0.552006	0.875336	1.27856	0.924576	0.874889	1.46322	0.995409	0.771384	-0.915772	1.21249				+	Caco2_exosome_Caco2_WH	Up_in_WhL	6	6	6	17.9	17.9	17.9	43.482	0	34.264	166240000	76	5.21458	0.000491767	-1.61852	-0.720877	Q6NVY1	Q6NVY1	3-hydroxyisobutyryl-CoA hydrolase, mitochondrial	HIBCH
-1.12425	-0.448987	-0.952445	-1.16925	-0.759712	-0.746355	-0.873664	-0.770578	-0.435511	1.00713	1.02944	0.677213	1.29996	1.47559	1.15394	1.07995	-1.11105	0.668578				+	Caco2_exosome_Caco2_WH	Up_in_WhL	14	14	14	10.1	10.1	10.1	197.58	0	33.477	219750000	51	4.73954	0.000147395	-2.00654	-0.859725	P52948	P52948	Nuclear pore complex protein Nup98-Nup96;Nuclear pore complex protein Nup98;Nuclear pore complex protein Nup96	NUP98
-0.813874	-0.407815	-1.4443	-1.04873	-0.777012	-1.02325	-0.457147	-0.73829	-0.786155	1.49869	1.19129	1.17456	1.15206	1.13711	0.967931	-0.0686998	-0.571116	1.01475				+	Caco2_exosome_Caco2_WH	Up_in_WhL	5	5	5	18.5	18.5	18.5	35.39	0	16.461	288190000	107	5.25737	0.000178439	-1.92489	-0.840847	P43897	P43897	Elongation factor Ts, mitochondrial	TSFM
-1.22195	-0.141433	-1.2392	-1.2989	-1.14682	-0.271842	-0.43809	-0.421039	-0.598874	1.18026	0.905221	1.05115	1.38884	1.41361	-0.39703	1.29868	-0.758096	0.695495				+	Caco2_exosome_Caco2_WH	Up_in_WhL	6	6	6	19.3	19.3	19.3	49.512	0	49.501	261250000	119	3.7995	0.000609524	-1.6048	-0.689587	O14929	O14929	Histone acetyltransferase type B catalytic subunit	HAT1
-1.33804	-0.889091	-1.60349	-0.801885	-0.364794	-0.210754	-0.995591	-1.14231	-0.412945	1.06746	1.18849	1.15107	0.729212	1.14474	1.04995	0.987694	-0.357308	0.797593				+	Caco2_exosome_Caco2_WH	Up_in_WhL	7	7	7	36	36	36	32.251	0	114.01	722050000	354	6.0331	1.1976e-05	-2.30002	-1.00036	O43396	O43396	Thioredoxin-like protein 1	TXNL1
-0.800943	-0.881817	-1.71423	-0.570973	-0.676351	-1.11233	-0.343168	-1.22846	1.03567	1.39635	1.0259	1.29654	0.822659	1.10599	0.474607	-0.413072	-0.329733	0.913351				+	Caco2_exosome_Caco2_WH	Up_in_WhL	8	8	8	26.7	26.7	26.7	40.542	0	38.982	370260000	106	3.11702	0.000424107	-1.79802	-0.738727	Q9Y295	Q9Y295	Developmentally-regulated GTP-binding protein 1	DRG1
-0.39833	-1.41275	-0.369099	-0.533582	-0.610608	-0.717035	-0.900513	-0.0906601	-1.01545	1.04256	1.08465	1.0882	0.766477	0.666304	1.10023	0.869804	-1.87862	1.30842				+	Caco2_exosome_Caco2_WH	Up_in_WhL	6	6	6	11.3	11.3	11.3	83.308	0	9.4123	50269000	22	2.8298	0.00226365	-1.28526	-0.550273	P48449	P48449	Lanosterol synthase	LSS
-0.715886	-1.03775	-0.99021	-0.614488	-1.44798	-1.17149	-1.06415	-0.638841	0.580923	1.07506	1.08751	1.04608	0.973816	1.00625	0.988618	0.962344	-0.858823	0.819022				+	Caco2_exosome_Caco2_WH	Up_in_WhL	4	4	4	21	21	21	32.235	0	45.862	498560000	292	4.36536	1.75439e-05	-2.4033	-0.988092	P43307	P43307	Translocon-associated protein subunit alpha	SSR1
-0.393821	-0.382377	-0.927494	-0.46295	-1.73989	-0.932065	0.0757496	-1.00133	0.184071	0.63313	0.614124	-0.514572	1.14114	1.19771	1.26125	1.27127	-1.37197	1.34804				+	Caco2_exosome_Caco2_WH	Up_in_WhL	6	4	4	20.4	13.5	13.5	39.171	0	32.422	209350000	83	2.35775	0.0096286	-0.996138	-0.432994	O75477	O75477	Erlin-1	ERLIN1
-1.68665	-0.597414	-1.42135	-0.35426	-0.551384	-0.852205	-0.585229	-0.0130344	-0.691379	1.09511	1.21043	1.38588	0.713627	0.859991	0.504111	0.815119	-1.14753	1.31618				+	Caco2_exosome_Caco2_WH	Up_in_WhL	9	9	9	30.3	30.3	30.3	44.877	0	30.615	297450000	141	3.75955	0.00059893	-1.62346	-0.695545	P31350;Q7LG56	P31350	Ribonucleoside-diphosphate reductase subunit M2	RRM2
-2.51993	0.290001	-1.88473	-0.249759	-0.0948393	-1.40043	-0.209009	-0.291854	-0.192565	0.783336	0.710527	0.691661	0.833326	0.703912	0.756919	0.631216	0.813169	0.629053				+	Caco2_exosome_Caco2_WH	Up_in_WhL	9	9	9	19.6	19.6	19.6	59.058	0	19.231	341840000	229	3.46189	0.000459161	-1.73498	-0.727937	Q99829	Q99829	Copine-1	CPNE1
-2.44752	-0.20077	-2.05634	-0.474664	-0.387278	-0.44809	-0.681479	-0.471916	0.304221	0.584879	0.593934	0.590317	0.889518	0.902457	0.874413	0.771805	0.784575	0.871931				+	Caco2_exosome_Caco2_WH	Up_in_WhL	5	5	5	53.2	53.2	53.2	13.916	0	176.52	1573300000	573	3.93962	6.93241e-06	-2.85598	-1.11392	P62318	P62318	Small nuclear ribonucleoprotein Sm D3	SNRPD3
-2.31824	-0.495763	-2.4672	0.49907	0.460143	-0.232801	-0.356244	-0.354034	-0.507456	0.800859	0.685399	0.814779	0.532113	0.683868	0.815631	0.716797	-0.0269477	0.750027				+	Caco2_exosome_Caco2_WH	Up_in_WhL	16	16	16	29.4	29.4	29.4	76.689	0	54.994	839700000	351	2.54098	0.00145703	-1.43011	-0.594152	P16435	P16435	NADPH--cytochrome P450 reductase	POR
-2.88888	-0.124924	-1.5728	-0.348127	-0.539572	-0.350889	-0.377617	-0.318781	-0.00943673	1.17362	0.852389	1.12757	0.48741	0.756716	0.501071	0.67932	0.347668	0.605257				+	Caco2_exosome_Caco2_WH	Up_in_WhL	9	9	9	50.6	50.6	50.6	18.431	0	49.025	2369800000	417	3.43087	0.000269822	-1.91981	-0.790847	P62280	P62280	40S ribosomal protein S11	RPS11
-1.5247	-1.62766	-1.99839	0.0929413	0.330075	-0.427734	-1.47466	-0.15192	-0.208448	0.824141	0.786082	0.818031	0.812777	0.74468	0.698854	0.590245	0.839306	0.876386				+	Caco2_exosome_Caco2_WH	Up_in_WhL	13	13	13	48.1	48.1	48.1	29.945	0	148.04	2691400000	740	4.16026	0	-3.35655	-1.27576	P61247	P61247	40S ribosomal protein S3a	RPS3A
-1.44719	-1.24274	-1.84984	-0.992752	-0.132495	-1.18263	-1.0228	0.182245	0.308329	0.714283	0.830787	0.736554	1.03919	1.05437	0.90839	0.435812	0.698008	0.962479				+	Caco2_exosome_Caco2_WH	Up_in_WhL	4	4	4	30.6	30.6	30.6	18.998	0	61.621	785790000	449	4.96643	1.23457e-05	-2.45617	-1.02743	P51571	P51571	Translocon-associated protein subunit delta	SSR4
-1.62116	-1.24503	-1.95325	0.106782	0.274222	-1.01927	-1.59728	0.0739483	0.425361	0.465321	0.538968	0.431335	0.889002	0.859663	0.91871	0.603024	0.961444	0.888205				+	Caco2_exosome_Caco2_WH	Up_in_WhL	12	12	12	31.6	31.6	31.6	52.904	0	81.891	649470000	295	3.46549	3.30124e-05	-2.37737	-0.941563	O00232	O00232	26S proteasome non-ATPase regulatory subunit 12	PSMD12
-1.08983	-1.23613	-1.79732	-0.770916	-0.643477	-0.679539	-1.37316	-0.353473	-0.21735	0.722397	0.839178	0.739007	0.954828	0.970415	0.916451	0.897759	1.01113	1.11002				+	Caco2_exosome_Caco2_WH	Up_in_WhL	12	12	12	48.1	48.1	48.1	23.742	0	188.85	5715800000	1557	7.78632	0	-3.1857	-1.3809	P23284	P23284	Peptidyl-prolyl cis-trans isomerase B	PPIB
-1.81363	-2.06746	-2.30267	0.314893	0.321344	0.270992	0.343826	0.403429	-0.612865	0.56381	0.664568	0.591258	0.667257	0.602266	0.461614	0.142898	0.692638	0.755836				+	Caco2_exosome_Caco2_WH	Up_in_WhL	13	13	13	40.5	40.5	40.5	57.543	0	158.75	662800000	294	1.98769	0.0016262	-1.44908	-0.579991	Q2TAY7	Q2TAY7	WD40 repeat-containing protein SMU1;WD40 repeat-containing protein SMU1, N-terminally processed	SMU1
-1.93259	-1.57758	-1.80437	-0.779571	-0.13608	-0.16622	0.02405	0.262497	-0.935789	0.814065	0.487432	0.579835	0.82263	0.52577	0.763553	0.847771	1.108	1.09659				+	Caco2_exosome_Caco2_WH	Up_in_WhL	4	4	4	29.1	29.1	29.1	18.506	0	47.226	470420000	298	4.26186	0.00082716	-1.50249	-0.66006	P60981	P60981	Destrin	DSTN
-1.61802	-1.49323	-2.02731	-0.341218	-0.26834	-0.375506	-0.288536	-0.428667	-0.874941	0.805268	0.925626	0.791608	0.878733	0.910282	0.882591	0.745829	0.75433	1.02149				+	Caco2_exosome_Caco2_WH	Up_in_WhL	14	14	14	72.5	72.5	72.5	23.489	0	224.84	2234700000	1238	5.89153	0.0013648	-1.30953	-0.602147	P51149	P51149	Ras-related protein Rab-7a	RAB7A
-1.87081	-1.7868	-2.18435	-0.0724194	0.255762	-0.100991	-0.295675	-0.360644	-0.293345	0.667798	0.685972	0.653241	1.04796	0.826636	0.816445	0.748401	0.594006	0.668809				+	Caco2_exosome_Caco2_WH	Up_in_WhL	7	7	7	42.2	42.2	42.2	21.863	0	178.03	1849500000	729	3.69175	1.30081e-05	-2.74268	-1.06576	P32969	P32969	60S ribosomal protein L9	RPL9
-1.92847	-1.76143	-2.08483	-0.214717	-0.159734	-0.155019	-0.135387	-0.252958	-0.287098	0.906932	0.974392	0.882162	0.65149	0.642348	0.566277	0.694473	0.85103	0.810547				+	Caco2_exosome_Caco2_WH	Up_in_WhL	8	8	8	34	34	34	23.577	0	19.397	1981700000	578	4.14068	1.2987e-05	-2.66818	-1.06567	P40429;Q6NVV1	P40429	60S ribosomal protein L13a;Putative 60S ribosomal protein L13a protein RPL13AP3	RPL13A;RPL13AP3
-1.77314	-1.65731	-2.10494	0.0732494	-1.36488	-0.284455	0.20102	0.314891	0.229497	0.704928	0.728869	0.758639	0.636203	0.572261	0.702908	0.758233	0.728741	0.775292				+	Caco2_exosome_Caco2_WH	Up_in_WhL	12	12	12	32.6	32.6	32.6	51.712	0	92.314	3330700000	1252	3.20987	0	-3.18716	-1.15868	O75390	O75390	Citrate synthase, mitochondrial	CS
-1.38844	-1.37307	-1.38297	-1.63624	-1.26348	-0.221658	0.182919	0.0032119	0.480456	0.783326	0.969398	0.894188	0.221999	0.408474	0.77339	-0.100547	1.30034	1.34871				+	Caco2_exosome_Caco2_WH	Up_in_WhL	6	6	6	5.6	5.6	5.6	163.82	0	67.201	77526000	34	3.52786	0.00249438	-1.22548	-0.540696	Q96T23	Q96T23	Remodeling and spacing factor 1	RSF1
-2.56186	-1.52795	-0.872714	-0.315619	-0.84949	-0.713881	-0.198156	0.0414926	-0.129417	1.03129	1.05474	1.01769	0.634336	0.633016	0.695838	0.529	0.773168	0.75852				+	Caco2_exosome_Caco2_WH	Up_in_WhL	9	9	9	37.4	37.4	37.4	36.426	0	173.52	1650300000	591	4.41972	6.56814e-06	-2.65562	-1.0742	P40925	P40925	Malate dehydrogenase, cytoplasmic	MDH1
-2.00715	-1.44663	-1.92742	-0.430273	-1.08488	-0.338538	0.329769	0.184069	-0.0943812	1.06623	1.04048	0.947436	0.606604	0.451826	0.602858	0.765314	0.610608	0.724074				+	Caco2_exosome_Caco2_WH	Up_in_WhL	12	12	12	41.3	41.3	41.3	44.552	0	193.58	982580000	439	3.85962	7.1048e-06	-2.9271	-1.13077	P07339	P07339	Cathepsin D;Cathepsin D light chain;Cathepsin D heavy chain	CTSD
-1.74027	-1.88414	-1.5012	-0.617857	-0.623539	-0.663492	-0.107385	0.128708	-0.479235	1.10188	1.0663	1.15661	0.647833	0.676256	0.889326	0.671509	0.831816	0.446877				+	Caco2_exosome_Caco2_WH	Up_in_WhL	55	55	55	24.5	24.5	24.5	331.77	0	265.26	1015400000	404	5.2361	0	-3.37539	-1.34517	P15924	P15924	Desmoplakin	DSP
-1.86046	-0.830434	-2.06815	-0.603542	-0.507144	-1.23442	0.203667	-0.407121	0.602684	1.26336	0.964198	1.19514	0.715504	0.495169	0.653311	0.639992	0.335986	0.442256				+	Caco2_exosome_Caco2_WH	Up_in_WhL	11	11	11	77.5	77.5	77.5	10.932	0	71.285	13891000000	1704	3.68507	0.0070434	-1.01274	-0.457821	P61604	P61604	10 kDa heat shock protein, mitochondrial	HSPE1
-1.53581	-1.02622	-2.11377	-0.963285	-0.498001	-0.57117	-0.269936	-0.553249	-0.419338	0.929535	0.966104	0.978039	0.890896	0.828661	0.926753	0.822392	0.814682	0.793709				+	Caco2_exosome_Caco2_WH	Up_in_WhL	31	31	31	60.2	60.2	60.2	56.782	0	323.31	15350000000	2459	6.75276	0	-3.31422	-1.39262	P30101	P30101	Protein disulfide-isomerase A3	PDIA3
-1.98629	-0.866989	-2.08243	-0.708456	-0.713671	-0.562824	-0.306546	-0.268199	-0.0640555	0.902227	0.969434	0.908551	0.636098	0.739773	0.713903	0.833056	0.8558	1.00062				+	Caco2_exosome_Caco2_WH	Up_in_WhL	14	14	14	29.5	29.5	29.5	59.425	0	237.63	2526100000	839	5.42645	0	-3.09275	-1.26236	P14314	P14314	Glucosidase 2 subunit beta	PRKCSH
-1.46409	-0.911973	-2.01651	-1.04877	-1.16833	-0.435314	0.0599344	-0.160252	-0.452227	1.11004	1.28649	1.18967	0.645257	0.738511	0.86279	0.710178	0.550086	0.504513				+	Caco2_exosome_Caco2_WH	Up_in_WhL	4	4	4	26.1	26.1	26.1	19.608	0	17.659	248100000	198	5.53351	0.000175219	-1.92841	-0.847666	P07741	P07741	Adenine phosphoribosyltransferase	APRT
-1.51181	-1.39879	-2.37343	-0.545475	-0.626291	-0.517936	-0.158045	-0.0629701	-0.189951	0.837504	0.83854	0.774536	0.751629	0.720282	0.8692	0.899631	0.760862	0.932519				+	Caco2_exosome_Caco2_WH	Up_in_WhL	18	18	18	61	61	61	36.375	0	116.55	1281800000	675	4.97794	0	-3.34349	-1.32128	P12429	P12429	Annexin A3	ANXA3
-1.56528	-1.62474	-1.73311	-1.06385	-0.660725	-0.437855	-0.379203	0.211586	-0.426261	0.924957	0.965378	0.48317	0.777209	0.895374	0.821982	0.794989	0.941678	1.07471				+	Caco2_exosome_Caco2_WH	Up_in_WhL	6	6	6	13	13	13	94.659	0	31.038	40810000	24	5.77713	0.000142857	-1.95244	-0.861589	Q9Y2D5	Q9Y2D5	A-kinase anchor protein 2	AKAP2
-1.92608	-1.42109	-1.65472	-1.45	-0.257349	-0.578709	0.0277307	0.152752	-0.160955	0.684783	0.65703	0.679112	0.876093	0.782918	1.00395	0.828732	0.894297	0.861504				+	Caco2_exosome_Caco2_WH	Up_in_WhL	14	14	14	24.2	24.2	24.2	75.378	0	62.916	650240000	396	4.71248	1.25786e-05	-2.52219	-1.04134	P54136	P54136	Arginine--tRNA ligase, cytoplasmic	RARS
-1.81733	-0.568327	-1.48028	-1.81821	-1.21135	-0.445774	0.130682	-0.14044	-0.0334527	0.67698	0.755135	0.640942	0.842906	0.868293	0.867527	0.787595	0.923419	1.02168				+	Caco2_exosome_Caco2_WH	Up_in_WhL	10	10	9	13.3	13.3	12.3	80.529	0	24.468	658940000	373	4.9774	0	-3.06495	-1.23271	P46977	P46977	Dolichyl-diphosphooligosaccharide--protein glycosyltransferase subunit STT3A	STT3A
-1.57736	-1.56956	-1.90215	-0.906133	-0.727157	-0.999931	0.10207	0.15463	0.0707671	0.730594	0.748596	0.731269	0.870084	0.854836	0.884289	0.834806	0.855463	0.844882				+	Caco2_exosome_Caco2_WH	Up_in_WhL	26	26	26	52.2	52.2	52.2	61.397	0	323.31	3649600000	1317	4.90745	0	-5.25752	-1.84738	P00367;P49448	P00367	Glutamate dehydrogenase 1, mitochondrial;Glutamate dehydrogenase 2, mitochondrial	GLUD1;GLUD2
-1.64182	-1.53234	-1.85552	-1.2192	-0.572981	-0.554042	-0.153889	-0.112402	0.181104	0.8937	0.861414	0.805971	0.943922	0.923904	0.995623	0.775052	0.634429	0.627067				+	Caco2_exosome_Caco2_WH	Up_in_WhL	16	7	6	48.7	25.2	19.5	32.852	0	80.995	3030500000	572	5.16592	0	-3.41525	-1.35402	P05141;Q9H0C2	P05141	ADP/ATP translocase 2;ADP/ATP translocase 2, N-terminally processed	SLC25A5
-1.73588	-1.63355	-1.49634	-0.828219	-0.633146	0.024311	-0.393118	-0.244371	-0.892501	0.739571	0.786209	0.781659	0.901707	1.08001	0.996564	0.644085	1.00941	0.8936				+	Caco2_exosome_Caco2_WH	Up_in_WhL	11	7	7	42.5	31.8	31.8	38.58	0	127.1	1112000000	364	6.29144	0	-2.74509	-1.17262	Q15366;P57721;P57723	Q15366	Poly(rC)-binding protein 2	PCBP2
-1.74996	-1.96526	-1.26883	-0.63108	-0.814297	-0.600285	-0.342174	-0.215868	-0.21148	0.75539	0.820711	0.797077	0.954304	0.858539	0.869023	0.755725	0.94535	1.04311				+	Caco2_exosome_Caco2_WH	Up_in_WhL	31	31	31	42.7	42.7	42.7	106.87	0	323.31	5235100000	1960	6.17145	1.19048e-05	-2.28855	-0.99919	Q14697	Q14697	Neutral alpha-glucosidase AB	GANAB
-1.70912	-1.60968	-1.71728	-0.372528	-0.595948	-0.371593	-0.407685	-0.932993	-0.111332	0.815805	0.87491	0.806797	0.856433	0.792617	0.846137	0.867706	0.916318	1.05144				+	Caco2_exosome_Caco2_WH	Up_in_WhL	23	23	14	59.6	59.6	36.2	46.153	0	323.31	3993300000	1322	6.27456	0	-3.93151	-1.57903	P60842	P60842	Eukaryotic initiation factor 4A-I	EIF4A1
-1.33861	-1.35989	-1.70272	-0.842013	-1.11415	-0.172814	-0.510976	-0.642029	-0.499882	0.792049	0.674057	0.954257	0.925427	1.03187	1.00123	0.913814	0.849206	1.04118				+	Caco2_exosome_Caco2_WH	Up_in_WhL	25	25	25	25.8	25.8	25.8	138.34	0	81.582	787490000	488	7.91534	0	-3.86575	-1.63476	P53621	P53621	Coatomer subunit alpha;Xenin;Proxenin	COPA
-1.97125	-1.77323	-1.10264	-0.620976	-0.959049	-0.0531398	-0.832241	0.42997	-0.569569	0.70195	0.676943	0.822743	0.918946	0.846574	0.868144	0.943281	0.762377	0.911157				+	Caco2_exosome_Caco2_WH	Up_in_WhL	32	32	32	38	38	38	120.84	0	276.55	1885100000	1058	5.14324	0	-3.18797	-1.28046	P53396	P53396	ATP-citrate synthase	ACLY
-1.3493	-1.4396	-1.81242	-0.838643	-0.811438	-0.0446482	-0.581745	-0.856371	0.0409498	0.808372	0.831711	1.0328	0.357573	1.1285	0.762943	1.45627	0.702902	0.612141				+	Caco2_exosome_Caco2_WH	Up_in_WhL	5	5	5	28.4	28.4	28.4	22.836	0	21.5	623110000	141	5.82003	0.000254808	-1.80499	-0.804339	P49721	P49721	Proteasome subunit beta type-2	PSMB2
-1.96354	-1.92259	-1.41292	-0.409284	-0.390847	0.259936	-0.517254	-0.817384	-0.199855	0.676202	0.819438	0.739258	0.879382	0.889269	0.912118	0.797413	0.796449	0.86421				+	Caco2_exosome_Caco2_WH	Up_in_WhL	26	26	26	38.8	38.8	38.8	108.17	0	279.44	834020000	552	4.95189	8.95916e-05	-2.10406	-0.900878	O60716	O60716	Catenin delta-1	CTNND1
-1.61267	-1.48368	-1.85353	-0.606163	-1.41838	-0.0991795	-0.310265	0.163205	-0.207409	0.861143	0.900546	0.883644	0.871709	0.885331	0.907513	0.643151	0.686021	0.789009				+	Caco2_exosome_Caco2_WH	Up_in_WhL	14	14	14	30.9	30.9	30.9	68.996	0	140.86	812830000	481	5.08323	7.27273e-06	-2.77407	-1.14106	P10515	P10515	Dihydrolipoyllysine-residue acetyltransferase component of pyruvate dehydrogenase complex, mitochondrial	DLAT
-2.34896	-0.804008	-0.352095	-1.13543	-0.427847	-0.956341	-1.13356	-0.0496545	-0.339738	0.827041	1.22467	1.25325	0.501808	0.78868	0.469508	0.715063	0.880784	0.886823				+	Caco2_exosome_Caco2_WH	Up_in_WhL	7	7	6	35.9	35.9	31.8	23.818	0	43.993	343150000	122	5.39394	0.000138462	-1.98229	-0.865557	O15173	O15173	Membrane-associated progesterone receptor component 2	PGRMC2
-2.03955	-0.687612	-1.32258	0.261373	-0.639753	-1.00625	-1.40308	-0.613903	-0.274163	0.779339	0.844615	0.806324	1.01552	1.01454	0.899871	0.782851	0.766439	0.816013				+	Caco2_exosome_Caco2_WH	Up_in_WhL	11	11	10	31.3	31.3	29	38.434	0	153.92	3302700000	829	5.92299	0	-4.12681	-1.61986	Q14103	Q14103	Heterogeneous nuclear ribonucleoprotein D0	HNRNPD
-2.56745	-0.372682	-0.379314	-0.537162	-0.0651649	-0.703758	-0.832333	-0.923995	-1.17917	0.796696	0.912783	0.903985	0.71485	0.785882	0.868075	0.768319	0.86063	0.949808				+	Caco2_exosome_Caco2_WH	Up_in_WhL	5	5	5	21.7	21.7	21.7	24.61	0	15.841	828430000	404	5.43078	0.000142675	-1.96776	-0.860765	P14678;P63162	P14678	Small nuclear ribonucleoprotein-associated proteins B and B;Small nuclear ribonucleoprotein-associated protein N	SNRPB;SNRPN
-2.39534	-0.825366	-0.668561	-0.31852	-0.562877	-0.30037	-1.64961	-0.556125	-0.320353	0.828111	0.869176	0.948932	0.750061	0.790423	0.678513	0.895785	0.831541	1.00458				+	Caco2_exosome_Caco2_WH	Up_in_WhL	16	16	16	44.4	44.4	44.4	29.995	0	200.89	4683300000	1194	5.53232	0	-3.27993	-1.3291	P62424	P62424	60S ribosomal protein L7a	RPL7A
-1.58061	-0.566727	-0.840776	-1.14481	-1.12874	-1.42651	-0.536737	-0.523831	-0.527125	0.688798	0.891507	0.812062	1.26598	1.00953	0.597465	0.898463	0.87093	1.24113				+	Caco2_exosome_Caco2_WH	Up_in_WhL	7	7	7	26	26	26	32.004	0	18.468	665820000	340	8.5259	0	-2.91057	-1.29425	Q96HS1	Q96HS1	Serine/threonine-protein phosphatase PGAM5, mitochondrial	PGAM5
-2.05766	-0.431593	-1.22426	-0.748367	-1.03241	-0.597189	-0.461643	-0.989403	-0.349862	0.670546	0.688561	1.39664	0.834414	0.825663	0.39841	1.03379	0.694756	1.34963				+	Caco2_exosome_Caco2_WH	Up_in_WhL	7	7	7	19.9	19.9	19.9	61.277	0	65.102	200350000	113	6.51616	0.000134021	-1.94826	-0.872629	Q15942	Q15942	Zyxin	ZYX
-1.84574	-0.955811	-1.08219	-0.743918	-0.817177	-1.0323	-0.884632	-0.435739	-0.611411	0.93237	0.918808	0.905787	1.04039	0.916012	0.862374	0.960865	0.926	0.946316				+	Caco2_exosome_Caco2_WH	Up_in_WhL	25	25	25	36.2	36.2	36.2	97.169	0	323.31	4355600000	1490	9.65965	0	-3.96631	-1.73676	Q14974	Q14974	Importin subunit beta-1	KPNB1
-2.01972	-0.695487	-1.25675	-0.869634	-1.00242	-0.936167	-0.478292	-0.712019	-0.187927	0.869708	0.885887	0.783203	0.959628	0.984935	0.978015	0.907284	0.789533	1.00022				+	Caco2_exosome_Caco2_WH	Up_in_WhL	22	22	20	37	37	33.4	85.595	0	239.25	1725200000	997	7.77031	0	-2.84423	-1.25033	Q01813	Q01813	ATP-dependent 6-phosphofructokinase, platelet type	PFKP
-2.57551	-0.152989	-0.425969	-0.60248	-1.15706	-1.24318	-0.32541	-0.333725	-0.564205	1.01626	1.01928	0.874677	0.642088	0.403015	0.974519	0.800813	0.736841	0.913039				+	Caco2_exosome_Caco2_WH	Up_in_WhL	4	4	4	11.4	11.4	11.4	50.222	0	8.4447	325470000	81	4.968	0.00121791	-1.37822	-0.621068	P80303	P80303	Nucleobindin-2;Nesfatin-1	NUCB2
-1.63403	-1.13266	-1.03257	-0.704582	-0.700012	-1.09928	-1.07458	-0.460839	-0.621958	0.932047	0.838439	0.908309	0.917294	0.896645	0.809881	1.03556	0.992337	1.13				+	Caco2_exosome_Caco2_WH	Up_in_WhL	6	6	6	47.5	47.5	47.5	21.348	0	31.751	863130000	298	10.2278	0	-3.8972	-1.72792	P52815	P52815	39S ribosomal protein L12, mitochondrial	MRPL12
-1.94157	-1.07963	-1.26098	-1.03516	-0.839203	-0.933769	-0.260416	-0.228338	-0.56225	0.939867	0.902513	0.912559	0.924255	0.959348	0.763788	0.924407	0.881086	0.933481				+	Caco2_exosome_Caco2_WH	Up_in_WhL	10	10	10	49.7	49.7	49.7	31.566	0	312.36	3833700000	1214	7.67339	0	-3.55102	-1.51198	P45880	P45880	Voltage-dependent anion-selective channel protein 2	VDAC2
-2.28267	-1.00067	-0.925794	-0.757684	-0.675824	-0.880677	-0.667696	-0.330775	-0.404591	1.19917	1.16396	1.17099	0.644392	0.785959	0.768281	0.828621	0.673597	0.6914				+	Caco2_exosome_Caco2_WH	Up_in_WhL	14	14	14	55.1	55.1	55.1	42.644	0	262.3	892420000	448	6.65176	0	-2.9255	-1.24958	P12277	P12277	Creatine kinase B-type	CKB
-1.82564	-1.119	-1.34842	-0.447041	-0.83726	-1.00188	-0.735366	-0.109324	-0.753529	0.969745	0.961503	0.911197	0.760228	0.715619	0.780041	0.961284	0.984386	1.13346				+	Caco2_exosome_Caco2_WH	Up_in_WhL	13	13	13	30.8	30.8	30.8	56.65	0	78.142	662840000	307	7.8817	0	-3.33266	-1.43887	O43175	O43175	D-3-phosphoglycerate dehydrogenase	PHGDH
-1.88424	-0.542055	-1.03347	-0.796169	-0.98184	-0.995707	-1.07834	-0.788379	-0.192495	0.827603	0.969477	0.876913	0.914132	0.839287	0.905926	0.940473	1.00496	1.01393				+	Caco2_exosome_Caco2_WH	Up_in_WhL	17	17	17	50.2	50.2	50.2	47.517	0	122.42	2938100000	1082	8.64978	0	-3.46268	-1.51192	P00505	P00505	Aspartate aminotransferase, mitochondrial	GOT2
-2.09767	-0.953949	-1.28904	-0.574665	-0.97045	-0.759622	-0.282687	-0.33011	-0.590483	0.927526	1.14206	1.18456	0.987785	0.445582	0.261865	0.86388	0.936593	1.09882				+	Caco2_exosome_Caco2_WH	Up_in_WhL	8	8	8	38.1	38.1	38.1	39.31	0	187.35	429540000	156	6.34974	0.00022303	-1.81608	-0.816848	Q96DI7	Q96DI7	U5 small nuclear ribonucleoprotein 40 kDa protein	SNRNP40
-2.89022	-0.935063	-0.808664	-0.759707	-0.677623	-0.66259	-0.151975	-0.0586439	-0.117687	0.794601	0.795232	0.752966	0.934894	0.882346	0.822402	0.668754	0.71817	0.692804				+	Caco2_exosome_Caco2_WH	Up_in_WhL	13	13	13	45	45	45	50.8	0	291.89	1820500000	704	4.29301	3.30579e-05	-2.27699	-0.942493	P39656	P39656	Dolichyl-diphosphooligosaccharide--protein glycosyltransferase 48 kDa subunit	DDOST
-1.73357	-0.429678	-1.40128	-0.600337	-0.815557	-0.491558	-1.03459	-0.579256	-0.579068	0.940411	1.16685	1.08602	1.59411	0.61731	0.153882	0.0338846	1.43511	0.637311				+	Caco2_exosome_Caco2_WH	Up_in_WhL	7	6	6	14.8	13.1	13.1	48.043	0	8.3213	179730000	89	5.73242	0.000178218	-1.89953	-0.840122	Q7L1Q6	Q7L1Q6	Basic leucine zipper and W2 domain-containing protein 1	BZW1
-1.8457	-1.2071	-1.39159	-0.318893	-0.848883	-0.583536	-0.103826	-0.396925	-1.18558	0.968746	1.14578	1.02234	1.04488	1.05703	0.937272	0.770305	0.313067	0.622604				+	Caco2_exosome_Caco2_WH	Up_in_WhL	4	4	4	60.4	60.4	60.4	10.921	0	17.841	168230000	102	6.4759	0.000114733	-1.98578	-0.886989	Q9NP97;Q8TF09	Q9NP97	Dynein light chain roadblock-type 1;Dynein light chain roadblock-type 2	DYNLRB1;DYNLRB2
-1.60343	-1.14609	-1.46963	-0.596605	-1.01568	-0.628816	-0.517886	-0.523014	-0.76674	0.751091	0.861325	0.522782	1.0059	1.22506	1.27781	0.776819	0.856401	0.990701				+	Caco2_exosome_Caco2_WH	Up_in_WhL	7	7	7	22.9	22.9	22.9	46.321	0	29.57	144730000	82	8.46874	1.74165e-05	-2.14579	-0.981993	Q9BXW7	Q9BXW7	Cat eye syndrome critical region protein 5	CECR5
-1.80488	-0.581137	-1.24665	-0.677932	-1.12021	-0.740162	-0.628669	-0.758611	-0.690972	0.939625	0.803102	0.828818	1.22605	1.24992	1.23004	0.48978	0.807681	0.674214				+	Caco2_exosome_Caco2_WH	Up_in_WhL	7	7	7	55.8	55.8	55.8	22.168	0	246.05	505060000	296	8.33875	0	-3.13663	-1.37793	P20290	P20290	Transcription factor BTF3	BTF3
-1.82883	-0.607988	-2.13721	-0.579248	-0.672806	-0.507035	-0.338538	-0.63057	-0.497932	0.783187	0.747474	0.722391	0.970953	0.948136	0.954403	0.658715	1.04103	0.973874				+	Caco2_exosome_Caco2_WH	Up_in_WhL	5	5	5	49.3	49.3	49.3	14.865	0	125.4	1882600000	632	6.17471	0	-3.32003	-1.37131	P62829	P62829	60S ribosomal protein L23	RPL23
-1.90123	-0.623639	-1.38346	-0.35485	-0.540223	-1.73294	-0.578763	-0.191159	-0.318157	0.977222	0.67959	0.787387	0.656949	0.749897	0.319109	1.07923	0.99881	1.37623				+	Caco2_exosome_Caco2_WH	Up_in_WhL	6	6	6	19	19	19	39.933	0	19.226	135390000	17	5.61136	0.000541712	-1.56808	-0.706229	Q96A49	Q96A49	Synapse-associated protein 1	SYAP1
-0.754467	-0.803174	-1.08127	-1.52418	-0.839383	-0.460738	-1.61736	-0.716696	-0.320386	0.493569	0.575094	0.540951	1.23946	0.998405	0.958742	0.767312	1.27963	1.2645				+	Caco2_exosome_Caco2_WH	Up_in_WhL	7	6	6	37.3	37.3	37.3	27.893	0	41.524	304500000	202	7.54398	7.22022e-06	-2.56568	-1.13661	Q9P0L0	Q9P0L0	Vesicle-associated membrane protein-associated protein A	VAPA
-1.01701	-0.969389	-1.48955	-1.4994	-0.272446	-0.16242	-1.77869	0.0391853	-0.630988	0.685119	0.679934	0.67776	0.964457	0.934396	0.855189	0.978801	1.02677	0.978275				+	Caco2_exosome_Caco2_WH	Up_in_WhL	8	8	8	10.7	10.7	10.7	102.35	0	27.658	393840000	160	6.10714	0	-2.78658	-1.1819	Q92973;O14787	Q92973	Transportin-1	TNPO1
-1.38454	-1.21246	-0.660882	-1.23375	-0.615408	-0.180565	-1.32739	0.0475145	-0.740833	-0.354199	0.746159	0.488878	0.752031	0.485764	0.74353	1.3505	1.68699	1.40866				+	Caco2_exosome_Caco2_WH	Up_in_WhL	5	5	5	12.5	12.5	12.5	56.806	0	14.687	159750000	47	4.80094	0.00064638	-1.53922	-0.683187	P30419;O60551	P30419	Glycylpeptide N-tetradecanoyltransferase 1	NMT1
-0.799765	-1.79849	-1.32851	-1.50452	0.270068	-0.535522	-1.60028	-0.2575	0.194347	0.976611	0.919403	0.818115	0.743966	0.720803	0.771898	0.798515	0.793923	0.816941				+	Caco2_exosome_Caco2_WH	Up_in_WhL	8	8	8	34.9	34.9	34.9	32.996	0	39.62	1404200000	552	4.91996	0	-2.95636	-1.19473	P36542	P36542	ATP synthase subunit gamma, mitochondrial	ATP5C1
-0.128621	-0.610645	-0.666101	-2.36623	-0.482249	-0.803049	-1.84364	-0.433831	-0.058334	0.774036	0.795067	0.796612	0.807482	0.843709	0.8378	0.816609	0.761484	0.959901				+	Caco2_exosome_Caco2_WH	Up_in_WhL	9	9	9	44.4	44.4	44.4	27.887	0	170.83	1651200000	633	4.99709	1.21029e-05	-2.41121	-1.01263	O14818;Q8TAA3	O14818	Proteasome subunit alpha type-7	PSMA7
-0.132871	-1.20713	-0.170785	-1.30306	-0.672827	-0.771998	-1.48079	-0.783174	-1.40438	0.668315	0.388138	0.441501	1.28947	1.18562	1.22392	0.837506	0.701253	1.19129				+	Caco2_exosome_Caco2_WH	Up_in_WhL	8	8	8	14.1	14.1	14.1	92.547	0	33.031	221020000	95	6.65437	0.000295428	-1.72147	-0.782245	Q8WTT2	Q8WTT2	Nucleolar complex protein 3 homolog	NOC3L
-0.0221775	-0.872012	-1.23755	-1.44358	-0.655344	-0.706209	-1.49215	0.0395309	-1.52426	0.708964	0.701554	0.740362	1.04477	1.00007	0.76434	0.916208	0.947936	1.08956				+	Caco2_exosome_Caco2_WH	Up_in_WhL	21	21	14	42.9	42.9	30	70.81	0	163.59	798380000	374	6.60072	0	-2.92691	-1.24848	P13797	P13797	Plastin-3	PLS3
-0.494798	-0.801227	-0.746049	-1.15113	-0.286542	-1.23261	-1.08597	-0.0915125	-0.579099	0.995949	-1.34623	-0.0718265	0.838992	0.862776	1.00462	1.40966	1.35108	1.42391				+	Caco2_exosome_Caco2_WH	Up_in_WhL	4	4	4	28.2	28.2	28.2	27.385	0	21.825	349450000	85	3.34554	0.000197044	-2.06011	-0.834502	Q15056	Q15056	Eukaryotic translation initiation factor 4H	EIF4H
-1.08295	-1.05785	-0.907925	-1.32223	-0.428684	-1.01535	-0.780254	-0.343369	-1.08221	0.462366	0.59308	0.437366	0.97158	1.27942	1.91634	1.04928	0.816961	0.494435				+	Caco2_exosome_Caco2_WH	Up_in_WhL	4	4	4	21.2	21.2	21.2	17.417	0	37.007	375790000	211	7.06178	1.25984e-05	-2.35514	-1.04392	O14561	O14561	Acyl carrier protein, mitochondrial	NDUFAB1
-0.727988	-1.52682	-0.793516	-1.1466	-0.223668	-0.895346	-0.783002	-0.121683	-1.59361	-0.0951806	0.70667	0.814384	0.935507	1.19286	1.06539	1.22255	0.724887	1.24516				+	Caco2_exosome_Caco2_WH	Up_in_WhL	9	9	9	10.4	10.4	10.4	133.94	0	27.149	198980000	97	6.21737	0.000374857	-1.67396	-0.757212	Q7L2E3	Q7L2E3	Putative ATP-dependent RNA helicase DHX30	DHX30
-1.53038	-0.844878	-0.87596	-0.998121	-0.0794056	-1.13943	-1.12518	-0.456598	-0.928823	0.561264	0.264241	0.541103	1.58532	1.37964	1.12702	0.762831	1.03391	0.723448				+	Caco2_exosome_Caco2_WH	Up_in_WhL	7	7	7	22.2	22.2	22.2	47.611	0	33.994	122800000	141	6.87279	0.000601279	-1.5028	-0.692943	Q92552	Q92552	28S ribosomal protein S27, mitochondrial	MRPS27
-1.04025	-1.19592	-0.757807	-0.816507	0.079263	-1.23415	-1.69588	-0.301468	-1.1439	1.07871	1.01707	0.957622	0.823026	0.983561	0.741086	0.965197	0.856467	0.68388				+	Caco2_exosome_Caco2_WH	Up_in_WhL	11	11	11	53.6	53.6	53.6	27.56	0	36.28	540050000	228	7.48526	1.29241e-05	-2.37641	-1.06059	Q9UKD2	Q9UKD2	mRNA turnover protein 4 homolog	MRTO4
-1.66792	-0.614178	-0.855178	-0.680633	-0.587482	-1.45617	-1.14225	-0.152654	-1.09003	0.93802	1.12674	0.921058	0.888427	0.719252	0.881216	1.02981	0.817197	0.924768				+	Caco2_exosome_Caco2_WH	Up_in_WhL	14	14	14	56.8	56.8	56.8	38.89	0	134.06	1234600000	422	8.32016	0	-3.26289	-1.42589	Q15293	Q15293	Reticulocalbin-1	RCN1
-1.12819	-0.822848	-1.02711	-1.08102	-0.179204	-1.13612	-1.26039	-0.696538	-1.15771	0.850751	0.828269	0.867694	1.06682	1.09377	1.0579	0.904208	0.904355	0.915365				+	Caco2_exosome_Caco2_WH	Up_in_WhL	12	10	10	48	41.4	41.4	45.671	0	323.31	1849400000	718	10.5898	0	-4.72089	-2.05903	P52597	P52597	Heterogeneous nuclear ribonucleoprotein F;Heterogeneous nuclear ribonucleoprotein F, N-terminally processed	HNRNPF
-1.29228	-0.961507	-0.640487	-0.45876	-0.504611	-1.55994	-0.732693	0.0578259	-1.8493	0.688689	0.736915	0.778308	0.911319	0.936841	0.989137	0.849386	0.99422	1.05693				+	Caco2_exosome_Caco2_WH	Up_in_WhL	64	64	61	46	46	44.5	189.25	0	323.31	5189800000	2416	6.71504	0	-2.83556	-1.21849	P46940	P46940	Ras GTPase-activating-like protein IQGAP1	IQGAP1
-0.921919	0.0717445	-1.17339	-1.28489	-0.487495	-1.30113	-1.44754	-0.586247	-1.04465	0.883488	0.989952	0.840554	1.11112	1.1672	0.993229	0.737594	0.78496	0.667414				+	Caco2_exosome_Caco2_WH	Up_in_WhL	16	16	14	33.2	33.2	29.2	80.419	0	93.978	689080000	342	7.87014	0	-3.23557	-1.40218	O95573	O95573	Long-chain-fatty-acid--CoA ligase 3	ACSL3
-0.803492	-0.822404	-0.933189	-0.57764	-0.416729	-0.661697	-1.19698	-0.310221	-2.26429	0.894066	0.788385	0.880848	0.840861	0.863387	1.19618	0.874918	0.859019	0.788988				+	Caco2_exosome_Caco2_WH	Up_in_WhL	13	13	12	41.4	41.4	38.7	46.108	0	188.59	2330300000	902	6.90731	0.000175879	-1.87515	-0.848757	P39023	P39023	60S ribosomal protein L3	RPL3
-0.728043	-1.37758	-1.52993	-0.240081	-0.196678	-1.28404	-1.26682	0.394065	-1.11591	0.414772	0.572971	-0.0674262	0.997666	0.884531	1.21264	0.973887	1.22375	1.13223				+	Caco2_exosome_Caco2_WH	Up_in_WhL	18	18	18	19.2	19.2	19.2	136.06	0	126.05	708890000	266	4.88469	1.68303e-05	-2.26115	-0.955899	P55265	P55265	Double-stranded RNA-specific adenosine deaminase	ADAR
-1.22486	-0.349126	0.0320607	-1.16709	-0.676336	-1.20089	-0.781819	-1.41659	-1.25808	1.28075	0.644636	1.30091	0.994832	0.324008	0.943133	0.843992	0.913624	0.796844				+	Caco2_exosome_Caco2_WH	Up_in_WhL	8	8	8	24.5	24.5	24.5	48.115	0	49.824	117200000	44	7.16475	0.00022276	-1.78945	-0.816657	P37268	P37268	Squalene synthase	FDFT1
-1.40058	-0.337957	-0.441953	-1.31671	-0.0503788	-1.40111	-0.231863	-0.84638	-1.52317	1.10625	1.47525	1.52831	0.462659	0.273379	0.53135	0.851959	0.790939	0.530002				+	Caco2_exosome_Caco2_WH	Up_in_WhL	6	6	6	21.9	21.9	21.9	48.207	0	34.71	237420000	118	5.40067	0.0012448	-1.35799	-0.617675	Q9UJU6	Q9UJU6	Drebrin-like protein	DBNL
-1.17413	-0.502517	-0.678833	-0.508916	-0.154592	-0.964582	-1.19121	-1.38261	-1.47965	1.71246	0.579848	1.09351	0.85793	0.686286	0.691281	0.716292	1.03448	0.664956				+	Caco2_exosome_Caco2_WH	Up_in_WhL	11	11	11	39.9	39.9	39.9	29.597	0	66.102	2611300000	950	7.13771	0.000973631	-1.38303	-0.643737	P62701;P22090;Q8TD47	P62701	40S ribosomal protein S4, X isoform	RPS4X
0.533525	-1.08056	-1.39087	-0.925112	-1.18907	-0.500022	-1.61504	-1.04029	-0.550949	0.85824	0.909957	1.40187	0.685217	0.669155	0.692832	0.85377	0.943085	0.744258				+	Caco2_exosome_Caco2_WH	Up_in_WhL	15	15	15	21	21	21	109.93	0	109.17	444240000	139	6.03136	1.1994e-05	-2.30086	-1.00064	Q15020	Q15020	Squamous cell carcinoma antigen recognized by T-cells 3	SART3
-0.365477	-0.359283	-0.575131	-0.493076	-0.423004	-0.373055	-2.32097	-1.90466	-0.545396	0.69417	0.561087	0.448325	0.816865	0.899247	0.669821	1.0127	0.993773	1.26406				+	Caco2_exosome_Caco2_WH	Up_in_WhL	10	10	10	36	36	36	44.868	0	68.723	866940000	339	4.91967	6.39148e-05	-2.13356	-0.910823	P31689	P31689	DnaJ homolog subfamily A member 1	DNAJA1
-0.479347	-0.717889	-1.24869	-0.707499	-1.17315	-0.753044	-1.6086	-1.09848	-0.664087	0.857954	0.776788	0.87123	1.07453	1.02695	0.959533	0.858873	1.00444	1.02049				+	Caco2_exosome_Caco2_WH	Up_in_WhL	32	32	32	52.7	52.7	52.7	89.321	0	323.31	5614300000	2103	10.1132	0	-4.63958	-2.00893	P55072	P55072	Transitional endoplasmic reticulum ATPase	VCP
-0.668871	-0.874084	-0.743363	-0.984913	-0.726777	-0.853981	-1.8334	-0.923634	-0.741422	1.12456	1.16308	1.08402	0.701617	0.609723	0.644875	1.25991	1.006	0.756658				+	Caco2_exosome_Caco2_WH	Up_in_WhL	11	5	5	37.5	23.4	23.4	28.521	0	221.16	1997100000	376	9.1136	0	-2.9535	-1.3244	P67936	P67936	Tropomyosin alpha-4 chain	TPM4
-0.504833	-1.18676	-1.04034	-0.787458	-0.611072	-1.0131	-1.67714	-1.13559	-0.163688	1.30589	1.28357	1.20973	0.641187	0.546183	0.503864	0.830004	0.993576	0.805989				+	Caco2_exosome_Caco2_WH	Up_in_WhL	39	39	38	61	61	59.8	74.139	0	323.31	28082000000	4640	7.55652	0.000565264	-1.51095	-0.702373	P02545	P02545	Prelamin-A/C;Lamin-A/C	LMNA
-0.871952	-0.299984	-0.698127	-0.854761	-0.652134	-0.996205	-2.34134	-0.803423	-0.329485	0.741482	0.83342	0.855919	0.929027	0.547832	0.566148	1.16154	1.002	1.21004				+	Caco2_exosome_Caco2_WH	Up_in_WhL	20	20	20	47.1	47.1	47.1	57.136	0	158.99	1410200000	639	6.34504	6.70017e-06	-2.50376	-1.08478	P14868	P14868	Aspartate--tRNA ligase, cytoplasmic	DARS
-0.582802	-0.699013	-1.05916	-0.727538	-0.448576	-1.11916	-1.4507	-1.41421	-0.770301	1.23422	1.35031	1.20115	0.526868	0.631153	0.519895	0.919797	0.99368	0.894391				+	Caco2_exosome_Caco2_WH	Up_in_WhL	7	7	7	35.2	35.2	35.2	26.152	0	88.415	2186700000	507	8.49417	1.29032e-05	-2.33018	-1.05906	P17931	P17931	Galectin-3	LGALS3
-0.0650686	-0.478164	-1.13448	-0.816743	0.00475875	-1.38832	-1.50512	-1.18886	-1.07295	1.37558	1.23014	0.880861	0.492501	-0.128591	0.86075	1.01835	0.919884	0.995475				+	Caco2_exosome_Caco2_WH	Up_in_WhL	4	4	4	20.4	20.4	20.4	31.705	0	38.717	153850000	85	5.6722	0.000591006	-1.54084	-0.69592	Q9H2W6	Q9H2W6	39S ribosomal protein L46, mitochondrial	MRPL46
-0.867854	-0.535043	-0.851768	-0.559515	-0.964835	-0.572076	-1.61538	-0.873475	-1.39384	0.969533	1.03105	0.931209	0.355794	0.666746	0.638176	1.24208	1.39855	1.00065				+	Caco2_exosome_Caco2_WH	Up_in_WhL	24	23	14	54.8	52.7	31.4	70.051	0	323.31	3971700000	1196	8.23495	0.00339505	-1.07799	-0.514171	P0DMV9;P0DMV8	P0DMV9	Heat shock 70 kDa protein 1B;Heat shock 70 kDa protein 1A	HSPA1B;HSPA1A
-1.51135	-0.219217	0.312384	-0.378075	-1.35584	-1.30317	-1.32854	-0.110026	-0.820036	1.36409	1.48385	1.00161	0.0194778	-0.247478	-0.0360952	0.974858	1.22353	0.93004				+	Caco2_exosome_Caco2_WH	Up_in_WhL	5	5	5	18.8	18.8	18.8	46.637	0	14.921	230300000	75	3.69884	0.00691652	-1.01579	-0.459211	P43034	P43034	Platelet-activating factor acetylhydrolase IB subunit alpha	PAFAH1B1
-1.16183	-0.875575	-1.42284	-1.2095	0.215677	-1.24402	-0.276164	-0.9796	-0.947427	1.11755	1.25554	1.19732	0.82651	0.914254	0.147788	0.670192	0.728791	1.04333				+	Caco2_exosome_Caco2_WH	Up_in_WhL	9	9	9	33.2	33.2	33.2	41.024	0	84.269	276360000	150	6.55107	2.20994e-05	-2.13129	-0.946	Q9Y2Z0	Q9Y2Z0	Suppressor of G2 allele of SKP1 homolog	SUGT1
-0.942514	-1.23679	-1.93967	-0.623616	-0.498246	-0.525631	-0.250083	-0.641087	-0.35919	1.15656	1.20074	1.21656	0.870365	0.741215	-1.01124	0.82921	0.995689	1.01773				+	Caco2_exosome_Caco2_WH	Up_in_WhL	4	4	4	28	28	28	20.567	0	37.053	286540000	103	4.20832	0.000299766	-1.82739	-0.780949	P21291	P21291	Cysteine and glycine-rich protein 1	CSRP1
-0.905564	-0.846627	-0.617927	-1.2898	-0.589243	-1.00627	-0.638449	-0.860531	-0.757634	1.35646	1.32276	1.30201	0.856042	0.692373	-0.957607	0.867825	0.932017	1.14016				+	Caco2_exosome_Caco2_WH	Up_in_WhL	5	5	5	35.1	35.1	35.1	25.734	0	88.666	1104100000	147	5.2981	0	-3.50889	-1.39068	Q15102	Q15102	Platelet-activating factor acetylhydrolase IB subunit gamma	PAFAH1B3
-1.53479	-1.72021	-0.738033	-0.410137	-0.203874	-0.758652	-0.879421	-0.93542	-0.165192	0.767824	0.655804	1.20529	0.819356	0.850994	-0.403767	1.19381	0.546055	1.71036				+	Caco2_exosome_Caco2_WH	Up_in_WhL	22	22	22	29.7	29.7	29.7	104.74	0	98.782	548180000	187	4.88632	0.00101408	-1.42443	-0.638713	P43246	P43246	DNA mismatch repair protein Msh2	MSH2
-1.485	-1.71206	-0.296294	-0.990744	-0.476595	-0.108871	-0.493112	-0.86537	-0.773092	0.804301	0.572704	1.03511	0.656184	0.895959	-0.671457	0.994363	1.43808	1.47589				+	Caco2_exosome_Caco2_WH	Up_in_WhL	8	8	8	11.3	11.3	11.3	111.08	0	33.786	195740000	73	4.56897	0.000334884	-1.78249	-0.772579	Q9Y6Y8	Q9Y6Y8	SEC23-interacting protein	SEC23IP
-1.12316	-1.12264	-0.857735	-1.50946	-0.556316	-0.95126	-0.784781	0.202943	-1.17836	1.14628	1.09693	1.26527	0.292776	1.04772	0.0937954	1.072	0.890649	0.975338				+	Caco2_exosome_Caco2_WH	Up_in_WhL	11	11	11	38.7	38.7	38.7	42.183	0	30.726	631570000	223	6.47099	0	-2.69195	-1.15833	O43837	O43837	Isocitrate dehydrogenase [NAD] subunit beta, mitochondrial	IDH3B
-0.78556	-1.28176	-1.38915	-1.03406	-0.708684	-0.674278	-1.07163	-0.431355	-0.841342	1.08939	1.03767	1.21015	0.464701	0.339198	0.421541	1.09696	1.15753	1.40068				+	Caco2_exosome_Caco2_WH	Up_in_WhL	7	7	7	17.4	17.4	17.4	53.974	0	44.591	210990000	95	8.13089	0.000124675	-1.91592	-0.88107	Q9NUU7;Q9UMR2;Q9UHL0	Q9NUU7	ATP-dependent RNA helicase DDX19A;ATP-dependent RNA helicase DDX19B	DDX19A;DDX19B
-0.952645	-1.09325	-1.24706	-1.75856	-0.69957	-0.605919	-0.7152	-0.492039	-0.649031	0.894537	1.0114	1.02171	0.558169	0.42935	0.73304	0.975535	1.21271	1.3768				+	Caco2_exosome_Caco2_WH	Up_in_WhL	11	11	10	11.5	11.5	10.9	146.67	0	56.747	190600000	47	8.10184	0.00130572	-1.29118	-0.609571	O75153	O75153	Clustered mitochondria protein homolog	CLUH
-0.760978	-0.949273	-0.122998	-2.31373	-0.980796	-0.449768	-0.496849	-0.698647	-0.645767	0.804736	1.15457	0.812611	0.266744	0.462252	0.283389	1.25959	0.727941	1.64697				+	Caco2_exosome_Caco2_WH	Up_in_WhL	5	5	5	12.5	12.5	12.5	55.816	0	20.428	89317000	29	5.06044	0.00422888	-1.08213	-0.498924	Q96SQ9	Q96SQ9	Cytochrome P450 2S1	CYP2S1
-0.85397	-1.54408	-0.59779	-1.14095	-0.538748	-1.02316	-0.153198	-0.317465	-0.852411	1.20223	0.929769	0.919817	-0.473666	0.807529	-0.497902	1.17801	1.4422	1.51379				+	Caco2_exosome_Caco2_WH	Up_in_WhL	5	5	5	20	20	20	44.667	0	26.19	130400000	45	4.21744	0.000610817	-1.58342	-0.690248	Q8N6T3	Q8N6T3	ADP-ribosylation factor GTPase-activating protein 1	ARFGAP1
-1.30037	-1.78763	-0.832705	-0.801463	-1.04233	-1.01389	0.187078	-0.316281	-0.989011	0.857869	0.768962	0.525984	0.712308	0.986687	0.516572	1.16336	1.02631	1.33854				+	Caco2_exosome_Caco2_WH	Up_in_WhL	8	8	8	20.6	20.6	20.6	53.488	0	49.622	181090000	87	6.5326	0.000417508	-1.63019	-0.74299	Q9UBB4	Q9UBB4	Ataxin-10	ATXN10
-1.17784	-0.582227	-1.09441	-1.27898	-0.788636	-0.0939718	0.225409	-0.143522	-1.32376	1.71382	1.93155	-0.385518	0.15346	-0.0854368	-0.09769	0.979626	0.834966	1.21315				+	Caco2_exosome_Caco2_WH	Up_in_WhL	4	4	4	12.3	12.3	12.3	58.259	0	104.71	283170000	95	3.07432	0.00270896	-1.22413	-0.532504	P52594	P52594	Arf-GAP domain and FG repeat-containing protein 1	AGFG1
-1.23398	-1.65883	-1.33918	-1.08833	-0.0156703	-0.805297	-0.129347	-0.44074	-1.2072	1.20411	0.930903	0.9189	0.72738	0.658624	0.442059	0.920722	0.945384	1.17049				+	Caco2_exosome_Caco2_WH	Up_in_WhL	8	8	8	18.7	18.7	18.7	60.959	0	21.547	263190000	112	6.6201	0.000254502	-1.77615	-0.804311	P33240;Q9H0L4	P33240	Cleavage stimulation factor subunit 2;Cleavage stimulation factor subunit 2 tau variant	CSTF2;CSTF2T
-1.70232	-1.7604	-1.11521	-0.903276	-0.328949	-0.501285	-0.416853	-0.293117	-0.981312	0.887339	1.08134	0.926243	0.645689	0.663287	0.711073	0.965336	1.05577	1.06665				+	Caco2_exosome_Caco2_WH	Up_in_WhL	19	19	19	45.4	45.4	45.4	47.716	0	167.8	3309900000	1333	6.97904	1.20301e-05	-2.26768	-1.00785	P23526	P23526	Adenosylhomocysteinase	AHCY
-2.09718	-1.30032	-1.37133	-0.764274	-0.255621	-0.496682	0.0639488	-0.14495	-1.06412	1.15548	1.28978	1.06033	0.480432	0.666438	0.311942	0.678139	1.00195	0.786036				+	Caco2_exosome_Caco2_WH	Up_in_WhL	23	23	23	53	53	53	64.615	0	175.58	1534600000	874	5.08932	0.000261593	-1.82188	-0.798085	P31939	P31939	Bifunctional purine biosynthesis protein PURH;Phosphoribosylaminoimidazolecarboxamide formyltransferase;IMP cyclohydrolase	ATIC
-1.10367	-0.893907	-1.50078	-1.42664	-0.929983	-1.27054	0.233688	-1.2207	0.912846	0.845756	0.953488	0.780775	0.922877	0.676751	0.786857	0.653431	0.776034	0.803718				+	Caco2_exosome_Caco2_WH	Up_in_WhL	16	16	15	67.5	67.5	64.2	26.788	0	323.31	1704600000	495	4.56597	0	-3.43505	-1.32506	P51858;Q9Y3E1	P51858	Hepatoma-derived growth factor	HDGF
-1.1606	-1.67535	-1.7411	-1.13745	-0.867977	-0.553177	0.195244	-0.990755	0.657467	0.781801	0.858004	0.866969	0.665908	0.846337	1.02263	0.817732	0.572484	0.841832				+	Caco2_exosome_Caco2_WH	Up_in_WhL	8	8	8	26.5	26.5	26.5	39.591	0	79.842	609130000	286	4.72403	1.27592e-05	-2.55124	-1.05166	P50213	P50213	Isocitrate dehydrogenase [NAD] subunit alpha, mitochondrial	IDH3A
-1.28574	-1.17903	-1.27337	-1.0691	-1.35788	-0.627712	-0.0372823	-1.28675	0.652934	1.17988	0.94742	0.982294	1.10531	0.916788	0.963207	0.464961	0.424042	0.480031				+	Caco2_exosome_Caco2_WH	Up_in_WhL	10	10	10	8.3	8.3	8.3	183.16	0	27.974	273540000	81	5.17316	0.000124514	-2.03588	-0.880981	P26358	P26358	DNA (cytosine-5)-methyltransferase 1	DNMT1
-1.20719	-0.957273	-1.40119	-1.23922	-1.1624	-0.793219	-0.615128	-1.11837	0.361276	0.927856	0.903583	0.886625	1.00632	0.975143	0.946532	0.816447	0.796905	0.873308				+	Caco2_exosome_Caco2_WH	Up_in_WhL	11	11	11	37.3	37.3	37.3	54.636	0	272.32	1499200000	983	7.62578	0	-4.60051	-1.87381	P07954	P07954	Fumarate hydratase, mitochondrial	FH
-1.43589	-0.809201	-1.511	-1.19781	-1.17824	-0.908782	-0.487811	-0.725488	0.0566636	0.825971	0.781488	0.695652	0.908076	1.03657	0.993603	1.05475	0.935543	0.965905				+	Caco2_exosome_Caco2_WH	Up_in_WhL	20	20	20	21.2	21.2	21.2	155.2	0	188.15	842390000	433	8.00344	0	-3.49665	-1.50381	O75694	O75694	Nuclear pore complex protein Nup155	NUP155
-1.30753	-1.14184	-1.39601	-1.04339	-1.27986	-0.776799	-0.0947856	-1.09341	-0.0531442	0.839194	0.891836	0.792577	0.976781	0.982982	0.859815	0.840922	1.01482	0.987834				+	Caco2_exosome_Caco2_WH	Up_in_WhL	7	7	7	31.9	31.9	31.9	37.893	0	69.632	894340000	505	7.93749	0	-3.4518	-1.48497	O96008	O96008	Mitochondrial import receptor subunit TOM40 homolog	TOMM40
-1.12634	-1.43731	-0.130843	-1.27173	-1.3237	-0.950833	-0.0323963	-1.58041	0.11606	0.647766	0.776929	0.645365	1.05224	1.06131	1.0426	0.830508	0.839417	0.841369				+	Caco2_exosome_Caco2_WH	Up_in_WhL	13	13	9	58.7	58.7	47.8	37.497	0	211.73	830480000	342	5.96211	0	-3.17364	-1.31241	Q15365	Q15365	Poly(rC)-binding protein 1	PCBP1
-1.41365	-1.39954	-0.8332	-0.407026	-1.40821	-0.998659	-0.80382	-0.861426	0.385131	0.351698	0.645955	0.387024	0.970629	0.913297	0.822432	1.12776	1.45004	1.07157				+	Caco2_exosome_Caco2_WH	Up_in_WhL	8	8	8	22.8	22.8	22.8	46.588	0	20.089	306200000	117	5.97164	0.000424581	-1.63921	-0.739843	P11310	P11310	Medium-chain specific acyl-CoA dehydrogenase, mitochondrial	ACADM
-1.06817	-0.993851	-0.830324	-1.23972	-1.45318	-0.704031	-0.641039	-1.33714	0.491961	0.542646	0.561092	0.32415	1.17753	0.933495	0.875321	0.920034	1.09439	1.34683				+	Caco2_exosome_Caco2_WH	Up_in_WhL	7	7	7	12.4	12.4	12.4	75.475	0	17.158	268600000	101	6.08928	7.07965e-06	-2.63467	-1.12627	P28288	P28288	ATP-binding cassette sub-family D member 3	ABCD3
-1.26811	-1.36259	-1.53926	0.666759	-1.03562	-0.923976	-1.01588	-1.22302	0.284068	0.717475	0.746054	0.711976	0.978109	0.903758	0.78156	0.823492	0.930257	0.824946				+	Caco2_exosome_Caco2_WH	Up_in_WhL	21	21	21	23.9	23.9	23.9	123.38	0	112	990020000	602	5.05755	0	-3.41834	-1.34902	O14980	O14980	Exportin-1	XPO1
-1.42044	-1.31085	-1.24596	0.228442	-1.46939	-1.40789	0.195497	-1.19351	0.36594	0.740067	0.738362	0.749285	0.902328	0.834803	0.983513	0.721444	0.735242	0.853115				+	Caco2_exosome_Caco2_WH	Up_in_WhL	9	9	9	26	26	26	43.159	0	99.994	926880000	264	4.69014	0	-3.22832	-1.26965	Q9P035	Q9P035	Very-long-chain (3R)-3-hydroxyacyl-CoA dehydratase 3	HACD3
-1.10817	-1.05746	-1.2186	-0.102394	-1.2887	-1.52821	-0.447604	-1.09938	-0.29607	0.981553	0.905421	0.99559	0.591139	0.660244	0.810863	1.08994	1.1788	0.933057				+	Caco2_exosome_Caco2_WH	Up_in_WhL	10	10	10	31.7	31.7	31.7	38.242	0	73.698	1611100000	487	7.70309	0	-3.92162	-1.64561	Q9Y266	Q9Y266	Nuclear migration protein nudC	NUDC
-1.12184	-1.21144	-1.30312	-0.194479	-1.46068	-1.1778	-0.151971	-1.3576	0.156985	1.03917	1.00357	1.04153	0.776106	0.577896	0.544368	0.805213	0.968134	1.06595				+	Caco2_exosome_Caco2_WH	Up_in_WhL	17	17	17	37.6	37.6	37.6	60.977	0	99.868	1177200000	462	6.25208	0	-2.94437	-1.24324	O43242	O43242	26S proteasome non-ATPase regulatory subunit 3	PSMD3
-1.23303	-0.619138	-1.50376	0.8724	-1.70461	-1.24178	-0.608373	-0.935226	0.566995	0.910163	0.795939	0.629864	0.705564	0.365906	-0.16773	0.699111	1.29695	1.17075				+	Caco2_exosome_Caco2_WH	Up_in_WhL	5	5	5	19.9	19.9	19.9	33.879	0	50.146	169420000	59	3.26239	0.00372263	-1.1521	-0.508048	Q9NP79	Q9NP79	Vacuolar protein sorting-associated protein VTA1 homolog	VTA1
-1.26955	-1.14843	-1.6821	0.506008	-1.25536	-0.409849	-1.01625	-1.36249	0.253716	0.89057	0.835578	0.986739	0.956485	0.90815	0.94961	0.590603	0.512521	0.754055				+	Caco2_exosome_Caco2_WH	Up_in_WhL	7	7	7	60.3	60.3	60.3	17.163	0	26.76	813060000	340	4.97701	0	-3.23593	-1.28741	P61326;Q96A72	P61326	Protein mago nashi homolog;Protein mago nashi homolog 2	MAGOH;MAGOHB
-1.64923	-1.5719	-1.62642	0.362505	-1.02542	-0.117163	-0.686207	-1.15545	0.416283	1.11807	0.758884	0.557836	0.9763	0.882178	0.335212	0.675086	0.977469	0.771973				+	Caco2_exosome_Caco2_WH	Up_in_WhL	14	14	13	20	20	19.1	116.2	0	33.465	110680000	58	4.2757	1.19403e-05	-2.44853	-0.999837	O94832	O94832	Unconventional myosin-Id	MYO1D
-1.38051	-1.00883	-1.21365	-0.411008	-1.6701	-0.398314	-0.745862	-1.23798	0.0548501	1.0251	1.0683	0.912307	0.703363	0.679992	0.595874	1.04062	0.951005	1.03484				+	Caco2_exosome_Caco2_WH	Up_in_WhL	25	25	25	44	44	44	62.639	0	235.32	4492400000	1209	7.01845	0	-3.61689	-1.50948	P31948	P31948	Stress-induced-phosphoprotein 1	STIP1
-1.54518	-1.32898	-1.02288	-0.0452607	-1.28176	-0.605494	-1.02996	-1.05855	-0.0981652	0.645284	0.519611	0.735475	1.18999	1.00051	1.00987	0.719688	1.14506	1.05075				+	Caco2_exosome_Caco2_WH	Up_in_WhL	4	4	4	39.7	39.7	39.7	19.193	0	26.575	188620000	104	7.04053	0.000669456	-1.4702	-0.68052	Q9Y3E5	Q9Y3E5	Peptidyl-tRNA hydrolase 2, mitochondrial	PTRH2
-1.50534	-0.760227	-0.710745	-0.365501	-1.53589	-0.510487	-1.05932	-1.30671	-0.575103	0.920946	0.891879	0.90861	1.02916	0.860501	0.885762	0.864212	0.979136	0.989122				+	Caco2_exosome_Caco2_WH	Up_in_WhL	8	8	8	30.7	30.7	30.7	34.852	0	112.18	828730000	397	8.93646	0	-3.04827	-1.35831	Q99848	Q99848	Probable rRNA-processing protein EBP2	EBNA1BP2
-1.43766	-0.602535	-1.28222	-0.488405	-1.43472	-0.611975	-0.846474	-1.09545	-0.529489	0.687888	0.559454	1.17221	0.927395	0.962185	0.839209	1.09361	0.914069	1.17292				+	Caco2_exosome_Caco2_WH	Up_in_WhL	5	5	5	22.4	22.4	22.4	23.466	0	72.703	1043500000	259	8.93324	0	-3.51126	-1.53908	P84098	P84098	60S ribosomal protein L19	RPL19
-1.96646	-0.788254	-1.21062	-0.299732	-0.999417	-0.777312	-1.08598	-1.00251	0.444468	0.741248	0.574867	0.662591	0.647988	1.06815	1.06232	0.732855	1.18477	1.01103				+	Caco2_exosome_Caco2_WH	Up_in_WhL	9	9	9	26.6	26.6	26.6	52.545	0	32.576	450910000	320	5.79693	1.75953e-05	-2.28773	-0.990079	O75306	O75306	NADH dehydrogenase [ubiquinone] iron-sulfur protein 2, mitochondrial	NDUFS2
-0.91729	-0.670776	-0.352675	-0.189752	-0.861327	-0.524798	-1.52743	-2.41297	-0.0286637	0.957141	0.933981	0.945142	0.790435	0.643913	0.583353	0.90169	0.822148	0.907879				+	Caco2_exosome_Caco2_WH	Up_in_WhL	15	15	15	36.4	36.4	36.4	53.139	0	222.34	2770800000	740	5.22902	1.73661e-05	-2.30462	-0.981447	P52209	P52209	6-phosphogluconate dehydrogenase, decarboxylating	PGD
-1.32081	-1.15194	-1.30735	0.279305	0.235653	-1.30698	-1.26631	-1.58307	0.246096	1.02406	1.08346	1.17709	0.636069	0.626031	0.544732	0.602559	0.589608	0.891796				+	Caco2_exosome_Caco2_WH	Up_in_WhL	11	11	11	28	28	28	56.94	0	40.802	355770000	110	4.5159	1.26582e-05	-2.55652	-1.0454	Q16851	Q16851	UTP--glucose-1-phosphate uridylyltransferase	UGP2
-1.41863	-1.39274	-1.16369	-0.278088	-0.398572	-1.37894	-0.902125	-1.27194	0.632973	0.868521	1.06845	0.996979	0.661354	0.488282	0.804365	1.16085	0.804147	0.718807				+	Caco2_exosome_Caco2_WH	Up_in_WhL	6	6	6	11.5	11.5	11.5	70.702	0	32.967	448720000	206	5.46061	7.06714e-06	-2.69053	-1.12625	Q14739	Q14739	Lamin-B receptor	LBR
-1.47726	-1.13757	-1.05429	-0.58207	-0.609783	-0.848861	-0.708217	-1.2467	0.655615	1.08176	1.20007	1.15459	0.942669	-0.751228	0.94329	0.423037	1.00547	1.00948				+	Caco2_exosome_Caco2_WH	Up_in_WhL	6	6	6	27.6	27.6	27.6	17.256	0	9.9421	884960000	317	4.19422	6.88468e-06	-2.78949	-1.1067	Q9UNX3;P61254	Q9UNX3	60S ribosomal protein L26-like 1;60S ribosomal protein L26	RPL26L1;RPL26
-1.11999	-1.78245	-1.60777	-0.14748	-0.0978949	-1.41481	-0.747269	-0.876006	1.07067	0.592199	0.67415	0.534803	0.858155	0.648283	0.446725	0.748027	1.16391	1.05674				+	Caco2_exosome_Caco2_WH	Up_in_WhL	10	10	10	17.5	17.5	17.5	114.53	0	61.401	499790000	195	3.7129	0.000220318	-1.99209	-0.825072	Q14157	Q14157	Ubiquitin-associated protein 2-like	UBAP2L
0.680887	-1.44538	-0.870145	-1.96867	-0.852489	-0.186236	-0.69571	-1.10937	-0.798112	1.12698	0.883906	0.520983	0.236313	0.574595	0.645739	1.09694	0.938402	1.22137				+	Caco2_exosome_Caco2_WH	Up_in_WhL	8	8	8	24.6	24.6	24.6	55.455	0	16.303	225580000	85	4.6622	0.00127003	-1.36483	-0.611827	Q8WWY3	Q8WWY3	U4/U6 small nuclear ribonucleoprotein Prp31	PRPF31
-0.0658606	-1.41421	-1.66775	-1.15421	-1.00843	0.0757579	-0.342408	-1.30153	-0.928622	0.904735	1.00114	1.175	0.581202	0.596935	0.579471	0.898717	0.989142	1.08093				+	Caco2_exosome_Caco2_WH	Up_in_WhL	16	16	16	26.3	26.3	26.3	97.414	0	91.076	189460000	83	6.19974	0	-3.16548	-1.31913	Q99959	Q99959	Plakophilin-2	PKP2
-0.0681513	-1.23753	-1.06213	-1.35815	-1.28662	-1.01886	-0.507731	-1.37925	-0.190308	1.09285	1.01099	0.737378	0.737163	0.906689	0.532794	1.0227	1.09437	0.973787				+	Caco2_exosome_Caco2_WH	Up_in_WhL	9	9	9	24.9	24.9	24.9	67.314	0	93.748	309840000	174	7.49643	5.34759e-05	-2.0154	-0.914546	P61221	P61221	ATP-binding cassette sub-family E member 1	ABCE1
-0.486776	-1.5653	-0.778278	-1.64927	-1.27451	-0.164976	-0.976233	-0.0460545	-1.08761	0.950043	0.854064	0.893559	0.938192	0.95628	0.944996	0.795759	0.786241	0.909875				+	Caco2_exosome_Caco2_WH	Up_in_WhL	6	6	6	27.9	27.9	27.9	28.068	0	45.833	340720000	180	7.09986	0	-2.71416	-1.18358	Q9Y224	Q9Y224	UPF0568 protein C14orf166	C14orf166
-0.823744	-1.68021	-0.514004	-1.20557	-1.22286	-0.465811	-0.901732	-0.526193	-0.897196	1.1056	1.05918	1.05608	1.0711	1.05538	0.850284	0.317343	1.13127	0.59108				+	Caco2_exosome_Caco2_WH	Up_in_WhL	10	10	10	27.5	27.5	27.5	53.879	0	33.508	297750000	107	8.25839	6.6778e-06	-2.3985	-1.08331	Q02818	Q02818	Nucleobindin-1	NUCB1
-0.581538	-1.09162	-0.426282	-1.60414	-1.6785	-0.175996	-1.33544	-0.243637	-0.370004	1.32426	1.41836	1.25193	0.369433	0.702273	0.907509	0.970518	0.260259	0.302612				+	Caco2_exosome_Caco2_WH	Up_in_WhL	7	7	7	32.3	32.3	32.3	25.003	0	69.926	313670000	155	5.28519	0.000312354	-1.7567	-0.776422	Q15005	Q15005	Signal peptidase complex subunit 2	SPCS2
0.289571	-1.51116	-0.956663	-0.672404	-1.28333	-0.78115	-1.15518	-0.78239	-1.07542	1.26386	1.34016	1.26206	0.575879	0.577433	0.866186	0.926316	0.452218	0.664007				+	Caco2_exosome_Caco2_WH	Up_in_WhL	8	8	8	31	31	31	37.432	0	43.855	570100000	205	6.65888	7.31261e-06	-2.63975	-1.144	O76003	O76003	Glutaredoxin-3	GLRX3
-0.426062	-1.20629	-1.56678	-0.354623	-1.36613	-0.40913	-1.1421	-0.872059	-0.700667	1.32462	0.984068	1.4017	0.376493	1.02869	0.877105	0.975537	0.482653	0.592983				+	Caco2_exosome_Caco2_WH	Up_in_WhL	5	5	5	13.8	13.8	13.8	52.891	0	82.709	771740000	98	7.17007	1.22137e-05	-2.28928	-1.02001	P50579	P50579	Methionine aminopeptidase 2	METAP2
-1.43427	-0.765065	-1.34111	-0.877995	-1.42211	-0.551026	0.0362618	-1.02635	-0.867562	0.746505	0.83574	0.778252	1.01183	0.970913	0.989167	0.8933	1.05121	0.972298				+	Caco2_exosome_Caco2_WH	Up_in_WhL	7	7	7	35	35	35	30.658	0	58.637	774410000	256	8.33869	0	-3.44072	-1.49394	Q9Y277	Q9Y277	Voltage-dependent anion-selective channel protein 3	VDAC3
-1.04937	-0.812393	-1.17645	-0.611835	-1.34048	-0.939774	0.0844519	-1.28851	-0.934751	0.319305	1.46081	0.873776	1.13356	0.6375	0.986175	0.917604	0.524162	1.21623				+	Caco2_exosome_Caco2_WH	Up_in_WhL	8	8	8	34	34	34	35.503	0	32.644	353860000	104	7.29331	3.28317e-05	-2.08163	-0.938663	Q9BWM7	Q9BWM7	Sideroflexin-3	SFXN3
-0.745044	-1.0506	-1.47985	-0.87065	-0.963656	-1.04571	0.269265	-1.17913	-0.656297	0.857401	0.86255	1.30233	0.12571	1.12218	1.07556	-0.0195697	1.17881	1.21671				+	Caco2_exosome_Caco2_WH	Up_in_WhL	7	7	7	26.8	26.8	26.8	41.796	0	49.917	413810000	213	5.91056	0.000258065	-1.79243	-0.800764	O00154	O00154	Cytosolic acyl coenzyme A thioester hydrolase	ACOT7
-1.20123	-1.09505	-1.09606	-1.11901	-1.11613	-0.931513	-0.180871	-1.06746	-0.713526	1.02034	0.989724	1.00316	0.884366	0.85043	0.844724	0.91396	1.00332	1.01083				+	Caco2_exosome_Caco2_WH	Up_in_WhL	15	15	15	44	44	44	45.199	0	270.54	1812200000	593	11.042	0	-5.70716	-2.44893	P24752	P24752	Acetyl-CoA acetyltransferase, mitochondrial	ACAT1
-0.687415	-0.924132	-1.17282	-0.436551	-1.44274	-0.691969	-0.116447	-1.3746	-1.40707	0.897297	0.737355	0.831529	1.06483	1.033	0.990034	0.836153	0.872001	0.991553				+	Caco2_exosome_Caco2_WH	Up_in_WhL	16	16	13	29.3	29.3	25	74.175	0	62.109	314650000	222	8.36978	0	-3.17554	-1.39378	Q9UJS0	Q9UJS0	Calcium-binding mitochondrial carrier protein Aralar2	SLC25A13
-0.632169	-1.46832	-1.29148	-0.474938	-1.28385	-0.904117	0.107545	-0.835209	-1.37344	0.891694	0.821738	0.88014	0.800002	0.846755	0.784239	1.03584	1.09274	1.00283				+	Caco2_exosome_Caco2_WH	Up_in_WhL	7	7	7	41.8	41.8	41.8	28.315	0	70.179	795500000	273	7.75631	0	-3.2488	-1.40361	P04632;Q96L46	P04632	Calpain small subunit 1	CAPNS1
-1.18788	-0.741288	-1.15725	-0.889193	-1.2052	-0.903041	0.0651983	-1.10267	-1.23127	0.780853	0.74631	0.787575	1.13526	1.05219	1.03246	0.978283	0.859333	0.980325				+	Caco2_exosome_Caco2_WH	Up_in_WhL	10	10	10	22.3	22.3	22.3	59.379	0	121.49	628800000	440	9.13217	0	-3.2637	-1.44828	Q14498;Q86U06	Q14498	RNA-binding protein 39	RBM39
-1.30568	-0.756891	-1.62252	-0.456786	-1.38039	-1.11107	1.14541	-1.07273	-0.560826	0.725329	0.658909	0.498485	0.686206	1.0028	0.974011	0.939102	0.585156	1.05148				+	Caco2_exosome_Caco2_WH	Up_in_WhL	23	23	23	24.4	24.4	24.4	134.46	0	146.94	603360000	341	4.40765	0.000175659	-1.99711	-0.847669	Q9P2J5	Q9P2J5	Leucine--tRNA ligase, cytoplasmic	LARS
-1.05381	-1.31872	-0.981462	-1.10548	-1.19033	-1.21938	0.375574	-0.800554	-0.858641	0.785284	0.704966	0.693002	0.969101	1.02681	0.953836	0.95252	1.01384	1.05344				+	Caco2_exosome_Caco2_WH	Up_in_WhL	5	5	5	54.6	54.6	54.6	13.281	0	67.414	946060000	438	7.73824	0	-4.02358	-1.68296	P62314	P62314	Small nuclear ribonucleoprotein Sm D1	SNRPD1
-0.993247	-1.12664	-1.19848	-0.171174	-0.861013	-2.02328	0.061371	-0.825706	-0.655049	0.54328	0.376956	0.656876	1.04019	0.969472	1.07076	1.14252	0.996723	0.996443				+	Caco2_exosome_Caco2_WH	Up_in_WhL	10	10	10	11.7	11.7	11.7	108.58	0	80.447	276480000	153	6.15044	6.61157e-06	-2.50311	-1.07947	Q9H0D6	Q9H0D6	5-3 exoribonuclease 2	XRN2
-1.16765	-0.961478	-0.931579	0.0547403	-1.30011	-1.18934	-0.265062	-1.44256	-0.972422	0.79671	0.757158	0.856038	1.07525	0.846207	1.14488	0.665185	0.968084	1.06593				+	Caco2_exosome_Caco2_WH	Up_in_WhL	16	16	16	49.1	49.1	49.1	49.184	0	242.38	795700000	480	7.86975	0	-2.97632	-1.30374	P62191	P62191	26S protease regulatory subunit 4	PSMC1
-1.36723	-1.03996	-1.65602	-0.153517	-1.53909	-0.281206	-0.00178895	0.00892839	-1.53808	0.997475	0.945692	0.986346	0.726618	0.87568	0.717007	0.831425	0.727124	0.760598				+	Caco2_exosome_Caco2_WH	Up_in_WhL	6	6	6	32	32	32	24.976	0	90.205	1025000000	384	5.45004	0	-3.10316	-1.26687	P49755	P49755	Transmembrane emp24 domain-containing protein 10	TMED10
-1.10166	-1.44158	-1.23966	-0.483043	-1.62288	-1.27865	0.101741	-0.18004	-0.597706	1.10909	1.05585	1.09779	1.05487	0.960867	0.492146	0.645599	0.659729	0.767543				+	Caco2_exosome_Caco2_WH	Up_in_WhL	8	8	8	59.4	59.4	59.4	19.979	0	125.73	2594500000	616	6.33051	1.70213e-05	-2.19025	-0.964784	O95994;Q8TD06	O95994	Anterior gradient protein 2 homolog	AGR2
-1.31151	-1.19363	-1.13354	-0.210715	-1.94916	-0.878328	-0.122751	-0.021804	-1.01058	0.959859	1.00081	0.947559	0.859881	0.895403	0.938952	0.63453	0.790804	0.804224				+	Caco2_exosome_Caco2_WH	Up_in_WhL	9	5	5	56.7	27.8	27.8	20.511	0	43.305	539100000	255	6.28856	0	-3.26995	-1.35886	P18085	P18085	ADP-ribosylation factor 4	ARF4
-1.40189	-0.472618	-1.32594	-0.327035	-1.76385	-1.2155	-0.445881	-0.365927	-0.750959	0.567064	0.878963	1.02469	1.13259	0.970635	0.990209	0.74823	0.816632	0.940594				+	Caco2_exosome_Caco2_WH	Up_in_WhL	5	5	5	14.7	14.7	14.7	45.924	0	8.9421	61900000	27	7.29577	0.000257757	-1.74516	-0.799653	Q9UH17;P31941;Q96AK3	Q9UH17	DNA dC->dU-editing enzyme APOBEC-3B	APOBEC3B
-2.02925	-0.786774	-0.807632	0.146659	-1.47055	-1.25806	-0.304846	-0.493672	-0.700267	1.02946	1.0071	1.11133	0.868398	0.928138	0.875057	0.751941	0.810943	0.322018				+	Caco2_exosome_Caco2_WH	Up_in_WhL	6	6	6	20.4	20.4	20.4	43.383	0	95.464	522050000	200	5.85527	0.000295775	-1.75062	-0.783205	Q96EP5	Q96EP5	DAZ-associated protein 1	DAZAP1
-1.76754	-0.277542	-1.13709	-0.848079	-2.09654	-0.490121	-0.660471	-0.130653	0.00213435	0.56953	1.00331	1.2859	0.902428	0.616095	0.9066	0.5226	0.530503	1.06893				+	Caco2_exosome_Caco2_WH	Up_in_WhL	10	10	10	53.1	53.1	53.1	30.375	0	159.33	447850000	250	5.02895	0.00193156	-1.23647	-0.563511	P16152;O75828	P16152	Carbonyl reductase [NADPH] 1	CBR1
-0.856347	-0.216545	-1.56487	-0.551572	-2.25758	-0.952825	-0.205081	-0.703332	-0.123533	0.537586	0.245258	0.846016	0.694534	0.946316	1.28553	0.937892	0.801641	1.13691				+	Caco2_exosome_Caco2_WH	Up_in_WhL	6	6	6	29.1	29.1	29.1	36.032	0	84.624	163140000	89	5.09218	0.00138824	-1.32302	-0.599937	P30519	P30519	Heme oxygenase 2	HMOX2
-0.625694	-1.4276	-1.50422	-0.634115	-1.80899	-0.506854	-0.662354	-0.621036	-0.368115	0.868168	0.881156	0.874131	0.962207	0.948784	0.914159	0.828544	0.900079	0.981749				+	Caco2_exosome_Caco2_WH	Up_in_WhL	7	6	6	51.6	46.7	46.7	24.763	0	221.24	2625600000	676	7.77356	0	-4.41884	-1.82093	P24534	P24534	Elongation factor 1-beta	EEF1B2
-1.43353	-1.16091	-1.12473	-0.940671	-1.39584	0.131845	-0.972279	-0.628854	-0.638953	1.13647	0.883385	0.888456	0.738258	0.914833	0.477947	1.10044	1.03838	0.985757				+	Caco2_exosome_Caco2_WH	Up_in_WhL	6	6	6	27.1	27.1	27.1	20.63	0	62.252	451620000	129	7.80218	6.60066e-06	-2.40869	-1.07941	Q13442	Q13442	28 kDa heat- and acid-stable phosphoprotein	PDAP1
-0.947914	-1.13973	-1.33839	-0.615521	-1.93301	-0.245712	-0.532099	-0.592474	-0.630753	1.05187	0.805274	1.00578	0.524773	0.646823	0.559348	0.799062	1.12305	1.45963				+	Caco2_exosome_Caco2_WH	Up_in_WhL	11	11	11	12.5	12.5	12.5	120.97	0	55.729	295920000	79	6.85897	0.000124837	-1.95788	-0.881797	Q03701	Q03701	CCAAT/enhancer-binding protein zeta	CEBPZ
-0.954841	-1.33822	-1.27485	-0.657428	-1.64659	-0.548855	-0.673712	-0.807119	-0.387817	1.01023	1.16897	1.07107	0.68077	0.878191	0.525552	0.887021	1.06759	1.00003				+	Caco2_exosome_Caco2_WH	Up_in_WhL	11	11	11	14.8	14.8	14.8	119.41	0	51.682	354950000	111	8.62539	0	-2.80362	-1.2539	P46379	P46379	Large proline-rich protein BAG6	BAG6
-0.789836	-1.05537	-1.17422	-0.267767	-1.65348	-0.633992	-0.691018	-0.953417	-0.544854	1.0072	1.66879	0.179722	0.100334	0.841004	1.0662	0.416162	1.08875	1.39579				+	Caco2_exosome_Caco2_WH	Up_in_WhL	12	12	12	17.4	17.4	17.4	88.884	0	79.292	351480000	160	6.05011	0.000374429	-1.67926	-0.757182	O75534	O75534	Cold shock domain-containing protein E1	CSDE1
-1.058	-1.21739	-1.30105	-0.791064	-1.47402	-0.627235	-0.704485	-0.779535	-0.545879	0.9392	0.91094	0.896072	0.841626	0.766679	0.961057	1.06029	1.05684	1.06594				+	Caco2_exosome_Caco2_WH	Up_in_WhL	6	6	6	18.2	18.2	18.2	49.973	0	79.402	311180000	143	10.7193	0	-3.16471	-1.44347	P13489	P13489	Ribonuclease inhibitor	RNH1
-1.39979	-0.959111	-1.13218	-1.01656	-0.604308	0.253563	-1.43668	-1.08218	-0.794652	0.864708	0.858048	0.732193	0.974002	1.06693	1.04654	0.837648	0.899035	0.892798				+	Caco2_exosome_Caco2_WH	Up_in_WhL	15	15	15	30.7	30.7	30.7	66.726	0	119.75	585300000	227	7.8488	0	-3.32618	-1.4354	Q9Y262	Q9Y262	Eukaryotic translation initiation factor 3 subunit L	EIF3L
-1.53819	-0.97806	-1.1683	-1.06968	-0.900535	0.0557384	-0.994074	-0.917972	-0.851194	0.848521	0.913507	0.832451	0.983541	0.952119	0.920208	0.919869	1.0093	0.982747				+	Caco2_exosome_Caco2_WH	Up_in_WhL	30	30	30	33.3	33.3	33.3	135.58	0	323.31	2521000000	1164	9.21709	0	-5.2384	-2.18131	Q15393	Q15393	Splicing factor 3B subunit 3	SF3B3
-1.27495	-0.929038	-1.02505	-1.1045	-1.08378	0.2629	-0.94682	-1.08989	-1.0952	0.845661	0.873813	0.903104	0.959509	1.04307	1.09089	0.806622	0.797041	0.966624				+	Caco2_exosome_Caco2_WH	Up_in_WhL	11	11	11	62.1	62.1	62.1	28.768	0	237.97	1127600000	415	8.60237	0	-3.78672	-1.63233	P12004	P12004	Proliferating cell nuclear antigen	PCNA
-0.723332	-0.986033	-1.01296	-1.0274	-1.0904	0.478446	-1.31973	-1.42605	-0.930427	0.729739	0.782645	0.659701	0.875221	1.00061	0.925601	1.02484	0.89798	1.14155				+	Caco2_exosome_Caco2_WH	Up_in_WhL	23	23	23	36.8	36.8	36.8	87.798	0	99.047	693870000	273	7.14168	0	-3.39955	-1.43767	P47897	P47897	Glutamine--tRNA ligase	QARS
-0.568844	-0.903265	-1.49879	-0.959358	-1.32385	-0.0114412	-1.0193	-1.01659	-1.02181	0.887694	1.03784	1.09158	1.00065	0.915757	0.670052	0.814184	0.970521	0.934983				+	Caco2_exosome_Caco2_WH	Up_in_WhL	7	7	7	42.3	42.3	42.3	19.891	0	76.139	1263500000	559	8.88722	0	-3.51578	-1.53943	Q99497	Q99497	Protein deglycase DJ-1	PARK7
-0.436666	-0.753268	-0.711788	-1.80819	-1.51201	-0.210044	-0.873049	-1.08808	-0.754337	0.836807	1.01967	0.711415	1.21323	0.986334	0.968648	0.618247	0.870485	0.922596				+	Caco2_exosome_Caco2_WH	Up_in_WhL	15	15	15	17.4	17.4	17.4	124.34	0	35.679	224950000	40	7.70774	1.7316e-05	-2.16871	-0.980567	Q92900	Q92900	Regulator of nonsense transcripts 1	UPF1
0.128372	-0.641857	-1.57918	-1.89254	-1.05537	-0.239719	-0.437974	-1.29629	-0.195772	0.143112	0.308194	0.409829	1.47594	1.04484	0.831129	0.857803	0.800084	1.3394				+	Caco2_exosome_Caco2_WH	Up_in_WhL	4	4	4	20.2	20.2	20.2	26.183	0	25.976	162600000	77	4.58819	0.000640674	-1.55442	-0.685723	Q15631	Q15631	Translin	TSN
-0.284046	-1.19159	-1.44955	-1.22365	-1.24391	-0.482196	-0.530213	-1.31288	-0.61393	0.906145	0.913197	0.873945	0.911268	0.949343	0.956241	0.832569	0.95716	1.03209				+	Caco2_exosome_Caco2_WH	Up_in_WhL	21	17	17	42.7	36.4	36.4	69.602	0	250.72	2352900000	963	8.95805	0	-4.28026	-1.82785	O60506	O60506	Heterogeneous nuclear ribonucleoprotein Q	SYNCRIP
-0.0963998	-1.0376	-1.21194	-1.38676	-1.03747	-0.117229	-1.03312	-0.994782	-1.25284	0.808878	0.847167	0.836142	1.19831	1.10296	1.07932	0.754675	0.486883	1.0538				+	Caco2_exosome_Caco2_WH	Up_in_WhL	11	11	11	14.9	14.9	14.9	119.52	0	111.92	553720000	319	7.82668	0	-3.02196	-1.32005	O95373	O95373	Importin-7	IPO7
-1.43274	0.212112	-1.16856	-1.27433	0.0571366	-1.16585	-1.14989	-1.15797	-0.657487	0.690048	0.759207	0.660209	1.23258	1.22552	1.34015	0.735	0.617201	0.47766				+	Caco2_exosome_Caco2_WH	Up_in_WhL	7	7	7	20.8	20.8	20.8	36.224	0	59.131	505950000	235	5.96234	0	-2.81259	-1.18646	Q99729	Q99729	Heterogeneous nuclear ribonucleoprotein A/B	HNRNPAB
-0.903209	-0.501677	-1.30055	-1.13748	-0.389336	-1.24541	-1.11723	-1.43492	-0.291766	0.748871	0.834337	0.870586	1.05578	1.13233	1.12375	0.86307	0.843964	0.848892				+	Caco2_exosome_Caco2_WH	Up_in_WhL	5	5	5	51.3	51.3	51.3	12.784	0	128.37	1099300000	429	8.87373	0	-3.81066	-1.65087	P62888	P62888	60S ribosomal protein L30	RPL30
-0.997151	-0.302448	-1.19792	-0.733078	-0.678009	-1.36671	-0.873723	-1.29423	-0.476349	0.44279	0.505086	-0.00183005	1.40326	1.41938	1.41793	0.864518	1.00634	0.862138				+	Caco2_exosome_Caco2_WH	Up_in_WhL	7	7	7	43.2	43.2	43.2	25.898	0	31.121	335940000	113	6.62431	3.81471e-05	-2.10184	-0.935693	P25787	P25787	Proteasome subunit alpha type-2	PSMA2
-1.29477	-0.425077	-1.44501	-1.22457	-0.755808	-0.894897	-1.22862	-0.68882	-0.172236	0.59252	0.603123	0.525311	1.37344	1.25041	1.2743	0.790715	0.877786	0.842206				+	Caco2_exosome_Caco2_WH	Up_in_WhL	6	6	6	36.9	36.9	36.9	26.563	0	54.888	355280000	208	7.60982	0	-2.87226	-1.25705	P33316	P33316	Deoxyuridine 5-triphosphate nucleotidohydrolase, mitochondrial	DUT
-0.795393	0.266511	-1.42678	-0.790202	-0.394727	-1.25035	-0.461024	-1.74236	-1.0545	0.0022599	0.687866	0.829797	0.874519	1.07859	1.17531	1.22073	0.965785	0.813974				+	Caco2_exosome_Caco2_WH	Up_in_WhL	11	11	11	15.2	15.2	15.2	101.27	0	38.592	285500000	109	5.68381	0.000610169	-1.52611	-0.690047	Q9BXJ9;Q6N069	Q9BXJ9	N-alpha-acetyltransferase 15, NatA auxiliary subunit	NAA15
-0.973841	-0.0421024	-1.41665	-1.27622	-0.832344	-1.05814	-0.789145	-1.24764	-0.75285	0.847098	0.86494	0.908268	1.06691	0.971519	0.926961	0.932469	0.981103	0.889668				+	Caco2_exosome_Caco2_WH	Up_in_WhL	13	13	13	35.2	35.2	35.2	47.628	0	187.16	1188400000	409	9.46288	0	-4.04414	-1.75963	Q8NBS9	Q8NBS9	Thioredoxin domain-containing protein 5	TXNDC5
-1.20565	-0.287619	-1.20234	-1.57117	-1.05469	-1.01277	-0.489513	-0.798648	-0.786859	0.990754	0.868428	0.843826	0.786736	0.907549	1.0003	1.0133	0.98826	1.01013				+	Caco2_exosome_Caco2_WH	Up_in_WhL	7	7	7	50.7	50.7	50.7	17.259	0	141.3	1303700000	529	9.66315	0	-3.52859	-1.56667	Q04837	Q04837	Single-stranded DNA-binding protein, mitochondrial	SSBP1
-1.63109	0.66617	-1.17841	-1.16897	-1.18594	-1.34987	-0.199917	-1.43182	0.502698	0.953889	0.959268	0.948487	0.678959	0.754507	0.757033	0.620034	0.642557	0.662422				+	Caco2_exosome_Caco2_WH	Up_in_WhL	9	9	9	61.9	61.9	61.9	13.527	0	84.684	2336200000	744	4.1362	0	-3.48152	-1.30984	P62316	P62316	Small nuclear ribonucleoprotein Sm D2	SNRPD2
-0.864586	-0.491163	-1.66968	-1.05982	-0.674305	-0.796963	-0.638228	-1.45315	-0.66948	0.96622	0.892441	0.687289	1.06679	1.20564	1.12831	0.770256	0.574277	1.02615				+	Caco2_exosome_Caco2_WH	Up_in_WhL	10	10	10	26.5	26.5	26.5	51.355	0	57.482	336890000	189	8.8402	0	-2.98939	-1.33269	O43615	O43615	Mitochondrial import inner membrane translocase subunit TIM44	TIMM44
-0.679536	-0.333025	-1.04796	-1.05472	-0.772804	-0.899171	-0.759227	-1.52302	-1.22866	0.608942	0.676842	0.776059	1.39042	0.939818	1.40855	0.583108	0.932851	0.981517				+	Caco2_exosome_Caco2_WH	Up_in_WhL	5	5	5	24	24	24	35.422	0	38.802	498560000	314	8.69062	0	-2.57262	-1.16185	P08574	P08574	Cytochrome c1, heme protein, mitochondrial	CYC1
-0.62476	-0.272252	-1.70012	-0.337006	-0.930119	-0.908995	-0.8449	-1.47518	-0.782767	0.658005	0.166547	0.342232	1.10324	1.12259	0.727473	1.31888	1.3665	1.07064				+	Caco2_exosome_Caco2_WH	Up_in_WhL	5	5	5	27.4	27.4	27.4	26.076	0	12.4	287750000	100	6.45313	0.000376579	-1.67204	-0.759376	Q14696	Q14696	LDLR chaperone MESD	MESDC2
-0.979772	-0.695817	-1.17922	0.462615	-1.23915	-0.689892	-1.06499	-1.53503	-1.08087	0.824943	0.63286	0.709049	0.988141	0.935461	0.969451	0.927333	0.917742	1.09715				+	Caco2_exosome_Caco2_WH	Up_in_WhL	16	16	16	48.5	48.5	48.5	48.633	0	97.672	701150000	284	6.97635	0	-3.44524	-1.44756	P35998	P35998	26S protease regulatory subunit 7	PSMC2
-0.707704	0.0904758	-1.11588	-0.405419	-1.5037	-0.739734	-1.07736	-1.23401	-0.92875	-0.199058	0.0646094	1.08944	1.03108	1.22229	0.916194	1.171	1.05793	1.2686				+	Caco2_exosome_Caco2_WH	Up_in_WhL	4	4	4	20.5	20.5	20.5	22.98	0	27.75	345360000	146	5.60455	0.000381818	-1.68463	-0.75306	O15347	O15347	High mobility group protein B3	HMGB3
-0.886286	-0.999954	-1.04951	-0.417771	-1.21429	-0.837658	-0.979495	-1.30882	-0.777323	0.665694	0.635276	0.571419	1.17846	1.26575	1.00172	1.09459	0.997452	1.06073				+	Caco2_exosome_Caco2_WH	Up_in_WhL	6	6	6	26.1	26.1	26.1	31.629	0	31.105	374460000	206	10.3573	0	-2.98687	-1.36267	P21912	P21912	Succinate dehydrogenase [ubiquinone] iron-sulfur subunit, mitochondrial	SDHB
-0.239381	-0.339376	-1.20026	0.0182497	-1.13187	-1.63571	-1.36914	-1.34051	-0.774059	0.83764	0.832288	0.883147	0.869131	0.93004	0.841103	0.972563	0.863579	0.982569				+	Caco2_exosome_Caco2_WH	Up_in_WhL	25	25	25	50.5	50.5	50.5	46.836	0	170.84	2540700000	688	7.02144	0	-4.2897	-1.73702	P05455	P05455	Lupus La protein	SSB
-0.906962	-0.536038	-1.35213	-0.487328	-1.26186	-1.08204	-1.10849	-1.37444	-0.28776	0.883953	0.870444	0.858719	1.02951	0.981682	0.922238	0.931119	0.937317	0.982078				+	Caco2_exosome_Caco2_WH	Up_in_WhL	42	42	32	31.5	31.5	25.3	174.38	0	323.31	6389500000	837	9.54143	0	-5.71612	-2.36546	P11388	P11388	DNA topoisomerase 2-alpha	TOP2A
-1.41893	-1.13582	-0.968955	-0.324415	-0.878178	-1.04463	-0.999554	-1.05951	-0.710591	0.882003	0.857506	0.826962	0.883071	0.981669	1.03167	1.03642	1.00038	1.04091				+	Caco2_exosome_Caco2_WH	Up_in_WhL	8	8	8	29.8	29.8	29.8	41.36	0	105.89	138470000	85	11.357	0	-3.98078	-1.7933	Q9H568	Q9H568	Actin-like protein 8	ACTL8
-0.841523	-1.00265	-1.15593	-0.225328	-1.17596	-1.01537	-0.957434	-0.940557	-1.22403	0.812615	0.912354	0.885957	1.16072	0.943488	0.851784	0.959668	1.00196	1.01025				+	Caco2_exosome_Caco2_WH	Up_in_WhL	22	22	22	35.1	35.1	35.1	85.95	0	77.76	982880000	317	11.3272	0	-3.87808	-1.75075	Q8TCS8	Q8TCS8	Polyribonucleotide nucleotidyltransferase 1, mitochondrial	PNPT1
-0.986382	-1.11596	-0.918008	-0.0965375	-1.05496	-1.14877	-1.21678	-1.09833	-0.869137	0.886926	0.922826	0.908817	1.01471	1.00065	0.999433	0.918856	0.91458	0.938071				+	Caco2_exosome_Caco2_WH	Up_in_WhL	16	16	15	51.9	51.9	49.4	52.164	0	163.95	2250400000	916	10.8066	0	-5.50954	-2.36399	Q13283	Q13283	Ras GTPase-activating protein-binding protein 1	G3BP1
-1.16256	-0.771621	-1.19834	-0.0264615	-0.84145	-1.36543	-0.962226	-1.04705	-1.04575	0.798136	0.855339	0.875336	1.00802	0.995255	0.906805	1.00757	0.982673	0.991746				+	Caco2_exosome_Caco2_WH	Up_in_WhL	15	15	14	39.2	39.2	37.5	51.901	0	251.05	1228100000	462	9.78297	0	-3.38876	-1.5143	Q01518	Q01518	Adenylyl cyclase-associated protein 1	CAP1
-1.15198	-0.957487	-1.06296	-0.296612	-1.24806	-0.742813	-1.20938	-0.920735	-0.927713	0.96771	0.91846	0.978287	0.675927	0.849751	0.787348	1.1314	1.13848	1.07038				+	Caco2_exosome_Caco2_WH	Up_in_WhL	9	9	5	58.3	58.3	46	35.924	0	323.31	2506600000	299	10.9949	0	-4.47206	-1.97808	P67809	P67809	Nuclease-sensitive element-binding protein 1	YBX1
-1.1208	-0.948326	-1.3463	0.0445355	-0.958529	-1.51486	-1.18122	-0.967569	-0.182999	0.941734	0.920055	0.884025	0.824342	0.864357	0.883067	0.888886	0.972113	0.99749				+	Caco2_exosome_Caco2_WH	Up_in_WhL	8	8	8	37.9	37.9	37.9	16.06	0	55.257	1959200000	502	7.87344	0	-4.27101	-1.77535	P39019	P39019	40S ribosomal protein S19	RPS19
-1.13333	-1.26901	-0.875135	0.0710307	-0.737479	-1.1928	-1.08359	-1.10221	-1.03426	0.991951	0.952153	0.936923	0.72065	0.738381	0.83799	1.0698	1.00217	1.10676				+	Caco2_exosome_Caco2_WH	Up_in_WhL	7	7	7	26.5	26.5	26.5	37.154	0	323.31	1117200000	513	9.16869	0	-3.73793	-1.63323	O43684	O43684	Mitotic checkpoint protein BUB3	BUB3
-0.886543	-0.756036	-1.16129	-0.392107	-1.04634	-1.08774	-1.08912	-0.818743	-1.31527	0.786692	0.828458	0.844259	1.1542	1.10014	0.912164	0.882423	0.939497	1.10535				+	Caco2_exosome_Caco2_WH	Up_in_WhL	12	12	12	28.9	28.9	28.9	68.137	0	102.67	492320000	289	11.5745	0	-2.97115	-1.37631	P27694	P27694	Replication protein A 70 kDa DNA-binding subunit;Replication protein A 70 kDa DNA-binding subunit, N-terminally processed	RPA1
-0.51392	-1.49145	-1.57713	-0.650481	-0.646171	0.383595	-1.19582	-1.27408	-0.965347	0.909014	0.98706	0.912728	0.928875	0.929789	0.777832	0.942195	0.714652	0.828662				+	Caco2_exosome_Caco2_WH	Up_in_WhL	9	9	9	41.2	41.2	41.2	33.932	0	105.47	474360000	171	6.66987	0.000138107	-1.9222	-0.864503	Q9NUJ1	Q9NUJ1	Mycophenolic acid acyl-glucuronide esterase, mitochondrial	ABHD10
-0.282932	-1.6496	-2.17159	-0.626112	-0.42548	0.167566	-1.07071	-0.691958	-0.736497	0.641712	0.392741	0.552759	0.912384	1.06622	1.10328	0.866484	0.994046	0.95769				+	Caco2_exosome_Caco2_WH	Up_in_WhL	11	11	11	12.5	12.5	12.5	132.82	0	37.209	186340000	117	5.23326	0.00066178	-1.51853	-0.68119	Q8IX12	Q8IX12	Cell division cycle and apoptosis regulator protein 1	CCAR1
-0.515404	-1.34776	-1.68486	-0.442397	-0.721891	-0.624365	-1.24396	-0.846724	-0.934154	0.80313	0.869681	0.861321	1.05607	0.994572	0.955234	0.822049	0.982345	1.01711				+	Caco2_exosome_Caco2_WH	Up_in_WhL	27	27	18	48.3	48.3	30.5	70.67	0	323.31	1866400000	820	9.21041	0	-3.72647	-1.63019	P11940;Q9H361;Q4VXU2;Q96DU9	P11940	Polyadenylate-binding protein 1	PABPC1
-0.710071	-1.30368	-1.47954	-0.456132	-0.440385	-0.556244	-1.32376	-0.681578	-1.37944	0.983946	1.02563	0.960117	0.861787	0.873987	0.747701	0.978787	1.01138	0.887493				+	Caco2_exosome_Caco2_WH	Up_in_WhL	9	9	9	27.4	27.4	27.4	41.331	0	69.24	1485000000	508	8.94875	0	-4.06388	-1.74799	P50502;Q8NFI4;Q8IZP2	P50502	Hsc70-interacting protein;Putative protein FAM10A5;Putative protein FAM10A4	ST13;ST13P5;ST13P4
-0.898872	-1.33239	-1.78903	-0.340167	-0.441537	-0.574371	-0.974449	-1.01961	-0.904154	1.01863	1.17181	0.913684	0.902409	0.949742	0.721593	0.725477	1.00352	0.867715				+	Caco2_exosome_Caco2_WH	Up_in_WhL	19	19	19	43.6	43.6	43.6	51.156	0	161.19	2400600000	1192	8.51662	0	-3.72	-1.60448	Q9Y230	Q9Y230	RuvB-like 2	RUVBL2
-1.0026	-1.56175	-1.5292	-0.538233	-0.662189	-0.164813	-1.40264	-0.526602	-0.599299	1.19515	1.35379	1.16329	0.352497	0.962588	0.720344	0.722432	0.781868	0.735357				+	Caco2_exosome_Caco2_WH	Up_in_WhL	67	67	66	40.6	40.6	39.9	234.71	0	323.31	4180600000	1691	6.91028	0.000151515	-1.89374	-0.85641	Q9NZM1	Q9NZM1	Myoferlin	MYOF
-1.18951	-0.942821	-1.58519	-0.374156	0.0473273	-0.407849	-0.674314	-0.812816	-1.69253	1.22712	1.2231	1.27198	0.70096	1.17254	0.973894	0.417944	0.124564	0.519762				+	Caco2_exosome_Caco2_WH	Up_in_WhL	9	9	9	32.3	32.3	32.3	40.228	0	59.111	890300000	343	5.63328	0.00512848	-1.03447	-0.48232	Q12907	Q12907	Vesicular integral-membrane protein VIP36	LMAN2
-0.515485	-1.92514	-1.92695	-0.301698	-0.520772	-0.889144	-0.565167	-0.559396	-0.465707	1.06467	1.26078	1.20572	0.374898	0.652926	0.583082	0.622432	0.835413	1.06954				+	Caco2_exosome_Caco2_WH	Up_in_WhL	8	8	8	29.7	29.7	29.7	27.991	0	103.03	3539300000	656	5.74639	6.84932e-06	-2.58395	-1.09761	P51572	P51572	B-cell receptor-associated protein 31	BCAP31
-0.00563971	-2.2361	-2.12236	-0.073188	-0.117709	-0.662989	-0.498949	-0.196137	-1.07863	0.988747	0.955428	0.876822	0.712635	0.590338	0.622606	0.709227	0.765946	0.769954				+	Caco2_exosome_Caco2_WH	Up_in_WhL	9	9	9	54.1	54.1	54.1	16.445	0	31.38	3282800000	1012	4.16244	0	-2.94126	-1.15223	P62249	P62249	40S ribosomal protein S16	RPS16
-0.771588	-1.55415	-1.76797	-0.659319	-0.74792	-0.653488	-0.648546	-0.910634	-0.621525	0.923372	0.896194	0.738914	0.873499	0.827044	0.997055	0.981926	1.03875	1.05838				+	Caco2_exosome_Caco2_WH	Up_in_WhL	23	23	23	56	56	56	59.366	0	300.31	2644400000	820	8.9843	0	-2.57726	-1.16888	Q99832	Q99832	T-complex protein 1 subunit eta	CCT7
-0.88349	-2.08664	-1.71417	-0.0762843	-0.0861594	-0.753205	-0.61795	-1.21035	-0.0325593	0.513833	0.634421	0.619949	0.942207	0.889169	1.05071	0.793575	0.980505	1.03644				+	Caco2_exosome_Caco2_WH	Up_in_WhL	6	6	6	25.6	25.6	25.6	34.208	0	92.045	545200000	289	5.16522	2.2409e-05	-2.2365	-0.954918	Q15287	Q15287	RNA-binding protein with serine-rich domain 1	RNPS1
-0.952562	-1.69794	-1.61878	-0.825888	-1.0785	-0.34359	-0.2009	-0.851672	-0.455038	0.643995	0.554266	0.575924	1.11648	1.12557	1.18637	1.02083	0.817514	0.983938				+	Caco2_exosome_Caco2_WH	Up_in_WhL	5	5	5	25	25	25	37.025	0	48.996	265340000	125	7.08057	1.71429e-05	-2.16901	-0.970448	P51665	P51665	26S proteasome non-ATPase regulatory subunit 7	PSMD7
-0.89457	-1.9292	-1.40649	-1.21	-0.432449	-0.317371	-0.345607	-0.694158	-0.875228	0.809103	0.800375	0.750591	1.01277	0.947807	0.94331	0.840294	0.988947	1.01188				+	Caco2_exosome_Caco2_WH	Up_in_WhL	18	18	18	28.2	28.2	28.2	94.622	0	251.67	3299300000	1325	7.47716	0	-3.33713	-1.4271	P43243	P43243	Matrin-3	MATR3
-0.803475	-2.4442	-1.82268	-0.658032	-0.463047	-0.574922	-0.14223	-0.139749	-0.267584	0.755726	0.77664	0.827505	0.918614	0.865722	0.79226	0.766172	0.792387	0.820897				+	Caco2_exosome_Caco2_WH	Up_in_WhL	19	19	19	40.9	40.9	40.9	69.283	0	323.31	4143100000	1306	4.8181	0	-3.32191	-1.30571	P04844	P04844	Dolichyl-diphosphooligosaccharide--protein glycosyltransferase subunit 2	RPN2
-0.96373	-2.09909	-1.65356	-0.591616	-0.466747	-0.435771	-0.387681	-0.296764	-0.989067	0.815635	0.797719	0.804456	0.946443	0.945772	0.838524	0.80042	0.941057	0.993997				+	Caco2_exosome_Caco2_WH	Up_in_WhL	8	8	8	38.7	38.7	38.7	28.993	0	121.84	1026500000	519	6.48361	0	-2.88797	-1.23059	P30040	P30040	Endoplasmic reticulum resident protein 29	ERP29
-0.409486	-1.70492	-1.55582	-1.41796	-0.380459	-0.893644	-0.374934	-0.883196	-0.44782	0.938413	0.864441	0.860827	0.632571	0.893622	0.757112	0.874072	1.11508	1.1321				+	Caco2_exosome_Caco2_WH	Up_in_WhL	8	8	8	15.4	15.4	15.4	87.996	0	15.651	154880000	36	7.28897	8.46561e-05	-1.99309	-0.902442	Q9UGP8	Q9UGP8	Translocation protein SEC63 homolog	SEC63
-0.910956	-1.01683	-1.87278	-1.00889	-0.640416	-1.23089	-0.512229	-0.634462	-0.492761	0.776566	0.818849	0.844495	1.02026	1.05933	1.05481	0.876353	0.93493	0.934633				+	Caco2_exosome_Caco2_WH	Up_in_WhL	13	13	13	36.6	36.6	36.6	48.121	0	245.27	4619300000	1259	8.86284	0	-2.61978	-1.18419	Q15084	Q15084	Protein disulfide-isomerase A6	PDIA6
-0.655642	-1.74561	-1.78668	-1.1197	-0.494493	-0.873999	-0.475691	-0.649969	-0.277535	1.01788	0.778068	1.056	0.829912	1.0106	0.92599	0.828017	0.819998	0.812861				+	Caco2_exosome_Caco2_WH	Up_in_WhL	27	26	26	50	48.3	48.3	73.243	0	256.74	2293300000	1034	7.34443	0	-3.43125	-1.45656	O00571;O15523;Q9NQI0	O00571	ATP-dependent RNA helicase DDX3X;ATP-dependent RNA helicase DDX3Y	DDX3X;DDX3Y
-0.575246	-1.36016	-1.9127	-1.28355	-0.43515	-1.04405	-0.0167706	-0.853409	-0.55256	0.937578	0.976346	0.929559	0.830756	0.812312	0.829902	0.89059	0.872069	0.954484				+	Caco2_exosome_Caco2_WH	Up_in_WhL	14	14	14	54.5	54.5	54.5	27.843	0	48.492	1700300000	756	7.12141	0	-4.33885	-1.75877	P38117	P38117	Electron transfer flavoprotein subunit beta	ETFB
-0.126366	-1.22131	-2.02136	-1.28222	-0.542861	-0.377804	-1.16614	-0.894582	0.0967683	0.984593	1.06953	1.17285	0.712258	0.0590899	0.845714	0.787187	0.893056	1.01161				+	Caco2_exosome_Caco2_WH	Up_in_WhL	13	13	13	32.6	32.6	32.6	52.22	0	32.736	627630000	291	5.36195	1.75695e-05	-2.31371	-0.98844	P60228	P60228	Eukaryotic translation initiation factor 3 subunit E	EIF3E
-0.333443	-1.25895	-1.46495	-1.2473	-0.735815	-1.35123	-0.973072	-0.778035	-0.124862	0.962769	0.996543	0.983198	0.816476	0.838555	0.766492	0.886151	0.973024	1.04446				+	Caco2_exosome_Caco2_WH	Up_in_WhL	4	4	4	24	24	24	13.742	0	13.49	1886400000	415	8.46716	0	-4.10948	-1.74526	P62851	P62851	40S ribosomal protein S25	RPS25
-0.952161	-1.12062	-1.63195	-0.889783	-0.859728	-0.886407	-0.659408	-0.793289	-0.619453	0.73902	0.376269	0.74706	1.14366	1.04095	1.06989	1.10645	1.15281	1.03669				+	Caco2_exosome_Caco2_WH	Up_in_WhL	13	13	9	52.9	52.9	44.5	47.82	0	155.99	833600000	310	9.69909	0	-3.50309	-1.55757	Q16576	Q16576	Histone-binding protein RBBP7	RBBP7
-0.414059	-1.54622	-1.49289	-0.741928	-0.990573	-1.4926	-0.56821	-0.574437	-0.335074	0.611811	0.696172	0.655651	1.03552	1.06505	1.0392	1.01167	1.05796	0.982956				+	Caco2_exosome_Caco2_WH	Up_in_WhL	10	9	9	57.6	54.6	54.6	30.54	0	162.75	1567700000	667	7.75642	0	-3.64427	-1.54885	Q13162	Q13162	Peroxiredoxin-4	PRDX4
-0.431942	-0.976432	-1.43449	-0.420378	-0.964911	-1.43771	-1.16136	-1.04602	-0.165215	0.956282	0.710801	0.54887	0.637625	1.49949	1.44339	0.696136	0.868878	0.676983				+	Caco2_exosome_Caco2_WH	Up_in_WhL	4	4	4	26.9	26.9	26.9	28.17	0	60.744	283140000	195	7.14441	0.000455752	-1.58489	-0.730391	P0DPI2;A0A0B4J2D5	P0DPI2
-0.72879	-1.21198	-1.33312	-0.570483	-1.27142	-1.04938	-0.944001	-0.891064	-0.502413	0.757968	0.694289	0.765228	1.01364	1.16064	1.03569	1.00952	1.02818	1.0375				+	Caco2_exosome_Caco2_WH	Up_in_WhL	5	5	5	24.5	24.5	24.5	30.394	0	90.693	373340000	124	10.7754	0	-4.28317	-1.89668	O15260	O15260	Surfeit locus protein 4	SURF4
-0.375704	-1.55564	-1.6751	-0.561643	-0.903225	-1.0722	-1.01703	-0.648455	-0.386154	0.839277	0.790624	0.900188	0.651255	0.845762	0.826908	1.26944	1.15329	0.918411				+	Caco2_exosome_Caco2_WH	Up_in_WhL	9	9	9	21	21	21	65.653	0	47.826	386650000	106	7.98861	3.27869e-05	-2.05544	-0.937863	Q5BKZ1	Q5BKZ1	DBIRD complex subunit ZNF326	ZNF326
-0.308726	-1.31953	-1.65148	-0.829437	-0.913206	-1.18364	-0.731734	-0.88162	-0.512939	0.990989	1.04729	1.00696	0.636661	0.758421	0.735515	1.02477	1.08648	1.04522				+	Caco2_exosome_Caco2_WH	Up_in_WhL	4	4	4	23	23	23	24.75	0	51.67	302820000	245	8.9609	7.29927e-06	-2.51776	-1.14397	P04179	P04179	Superoxide dismutase [Mn], mitochondrial	SOD2
-0.782689	-0.755353	-1.78801	-0.785929	-0.465797	-1.23225	-1.19547	-0.871915	-0.482585	1.02462	1.00314	0.904867	0.821307	0.777737	0.833586	0.967969	0.966228	1.06054				+	Caco2_exosome_Caco2_WH	Up_in_WhL	18	18	18	58.4	58.4	58.4	43.786	0	263.54	4021300000	1190	9.19694	0	-3.82888	-1.6688	Q9UQ80	Q9UQ80	Proliferation-associated protein 2G4	PA2G4
-0.639474	-0.374277	-1.8525	-0.472812	-0.0212577	-1.28137	-1.79725	-0.702124	-0.695683	0.863775	0.83469	0.998643	0.94426	0.894266	0.601451	0.928492	0.991566	0.779602				+	Caco2_exosome_Caco2_WH	Up_in_WhL	19	19	19	34.8	34.8	34.8	78.806	0	81.284	791970000	311	6.3058	0	-2.90593	-1.2313	Q06210;O94808	Q06210	Glutamine--fructose-6-phosphate aminotransferase [isomerizing] 1	GFPT1
-1.1916	-0.509469	-1.71719	-0.455865	-0.78681	-0.714348	-1.19599	-1.01388	-0.802744	0.988463	0.950971	0.956556	0.900761	0.99939	1.00246	0.671707	0.835169	1.08243				+	Caco2_exosome_Caco2_WH	Up_in_WhL	6	6	6	45.9	45.9	45.9	15.86	0	37.345	400150000	192	9.45307	0	-2.9754	-1.34039	P62910	P62910	60S ribosomal protein L32	RPL32
-0.565743	-1.1651	-1.85664	-0.452511	-0.976271	-0.862078	-0.842884	-0.98697	-0.598886	0.735988	1.01785	0.91896	0.870959	1.12188	0.742294	0.96038	0.705799	1.23297				+	Caco2_exosome_Caco2_WH	Up_in_WhL	8	7	7	20	17.5	17.5	54.847	0	30.782	328220000	143	8.75946	6.87285e-06	-2.42226	-1.10126	P51648	P51648	Fatty aldehyde dehydrogenase	ALDH3A2
-0.785721	-0.743588	-2.0536	-0.781636	-0.543178	-0.742138	-0.864267	-1.10097	-0.697514	0.871257	0.938136	0.930526	0.92595	0.975104	0.921072	0.791178	0.942088	1.0173				+	Caco2_exosome_Caco2_WH	Up_in_WhL	6	6	6	54.5	54.5	54.5	17.818	0	267.53	2840600000	851	8.80259	0	-3.76339	-1.63066	P30050	P30050	60S ribosomal protein L12	RPL12
-1.04764	-0.699263	-2.06367	-0.381642	-0.679362	-0.854578	-0.794161	-1.16228	-0.516059	0.772943	0.840975	0.76794	0.872943	0.913625	0.951552	0.949926	1.01655	1.11221				+	Caco2_exosome_Caco2_WH	Up_in_WhL	24	24	24	53.8	53.8	53.8	59.62	0	144.3	4529300000	1796	8.01027	0	-3.26319	-1.41684	P50990	P50990	T-complex protein 1 subunit theta	CCT8
-1.35515	-1.89757	-0.899177	-1.48391	0.0209923	-1.46821	-0.0934563	-0.484969	0.293953	0.815588	0.815588	0.844754	0.866911	0.851614	0.937749	0.75626	0.735546	0.743488				+	Caco2_exosome_Caco2_WH	Up_in_WhL	5	5	5	65.5	65.5	65.5	15.521	0	213.95	1010900000	343	4.93716	0	-2.91182	-1.18091	Q9NS69	Q9NS69	Mitochondrial import receptor subunit TOM22 homolog	TOMM22
-1.24321	-1.12597	-1.03477	-1.2974	-0.937063	-1.45897	-0.718271	-0.407616	-0.0928857	1.04025	1.00544	0.992409	0.924865	0.865454	0.848133	0.925342	0.793757	0.920503				+	Caco2_exosome_Caco2_WH	Up_in_WhL	27	27	27	57.5	57.5	57.5	66.022	0	323.31	3738100000	1223	8.8305	0	-4.44731	-1.88266	Q07065	Q07065	Cytoskeleton-associated protein 4	CKAP4
-2.08725	-1.36798	-1.01979	-1.05972	-0.589001	-1.01976	-0.229757	-0.488002	0.226628	0.920864	1.33768	0.82111	0.711363	0.515365	0.970731	0.778893	0.760948	0.817693				+	Caco2_exosome_Caco2_WH	Up_in_WhL	8	8	8	19.4	19.4	19.4	78.863	0	48.409	252630000	62	5.64152	0.000456257	-1.62874	-0.73116	O00566	O00566	U3 small nucleolar ribonucleoprotein protein MPP10	MPHOSPH10
-1.46483	-1.15837	-1.3351	-1.1309	-0.35848	-1.32827	-1.11888	-0.318572	0.26569	0.817337	0.797107	0.786815	0.759757	0.863261	0.859149	0.923137	1.01256	1.12859				+	Caco2_exosome_Caco2_WH	Up_in_WhL	16	16	16	42.8	42.8	42.8	51.109	0	143.02	1700700000	552	6.73991	0	-4.18971	-1.68856	P41091;Q2VIR3	P41091	Eukaryotic translation initiation factor 2 subunit 3;Putative eukaryotic translation initiation factor 2 subunit 3-like protein	EIF2S3;EIF2S3L
-1.46944	-1.76605	-0.537149	-1.15578	0.184976	-1.59391	-0.494227	-0.542852	-0.300134	0.65243	0.647532	0.635627	1.11326	1.13451	1.05067	0.724458	0.765882	0.950202				+	Caco2_exosome_Caco2_WH	Up_in_WhL	20	11	8	57.4	37.7	30.9	49.857	0	186.25	700490000	349	5.76208	0	-3.55036	-1.4286	Q9BUF5	Q9BUF5	Tubulin beta-6 chain	TUBB6
-1.70442	-1.03718	-0.532615	-1.17011	-0.684265	-1.26792	-0.625585	-0.751382	-0.510808	0.451615	0.719054	0.722197	1.09108	1.00903	1.1066	0.958163	1.13739	1.08915				+	Caco2_exosome_Caco2_WH	Up_in_WhL	15	15	13	33.8	33.8	31.2	69.72	0	152.01	496630000	161	8.58722	0	-3.27161	-1.43682	P51114	P51114	Fragile X mental retardation syndrome-related protein 1	FXR1
-1.25403	-1.20893	-1.04723	-0.782268	-0.527755	-1.04418	-1.34045	-0.692785	-0.509183	0.675222	0.610762	0.631699	1.12443	1.19254	1.28695	0.911873	0.94708	1.02626				+	Caco2_exosome_Caco2_WH	Up_in_WhL	11	11	11	19.6	19.6	19.6	96.557	0	178.75	383150000	198	9.63828	0	-3.08242	-1.3877	Q8IY81	Q8IY81	pre-rRNA processing protein FTSJ3	FTSJ3
-1.87158	-1.28126	-0.689553	-0.957234	-0.546186	-0.929774	-0.596095	-0.637376	-0.830583	0.77443	0.80267	0.805763	1.08034	1.07642	0.877994	1.06745	0.941978	0.912593				+	Caco2_exosome_Caco2_WH	Up_in_WhL	19	19	17	39.7	39.7	35.7	63.48	0	208.64	1230800000	397	9.02177	0	-3.51767	-1.54419	Q9NZI8;REV__Q15833	Q9NZI8	Insulin-like growth factor 2 mRNA-binding protein 1	IGF2BP1
-1.54444	-1.18491	-0.842432	-1.52029	-0.655847	-0.978579	-0.425958	-0.655991	-0.508963	0.747784	0.740603	0.706433	0.94564	0.969329	0.877688	1.16864	1.17796	0.983335				+	Caco2_exosome_Caco2_WH	Up_in_WhL	7	7	6	13	13	10.3	62.888	0	16.078	45846000	15	8.84047	1.28e-05	-2.30199	-1.05248	Q99856	Q99856	AT-rich interactive domain-containing protein 3A	ARID3A
-1.4467	-1.52436	-0.823246	-1.47606	-0.668617	-0.712907	-0.434067	-0.464178	-0.750317	1.02989	0.938505	0.892991	1.0761	1.0975	0.962917	0.6934	0.786491	0.822659				+	Caco2_exosome_Caco2_WH	Up_in_WhL	13	13	13	75.9	75.9	75.9	26.923	0	323.31	2140800000	837	8.70847	0	-3.83047	-1.65242	Q99714	Q99714	3-hydroxyacyl-CoA dehydrogenase type-2	HSD17B10
-0.933181	-1.59153	-0.949819	-1.51034	-0.875385	-0.809661	0.0199259	-0.579113	-0.843746	1.02255	0.78737	0.465612	1.26712	1.31607	1.11735	0.771311	0.634395	0.691074				+	Caco2_exosome_Caco2_WH	Up_in_WhL	6	6	6	25.9	25.9	25.9	32.592	0	23.582	221290000	95	7.31192	1.18519e-05	-2.22793	-0.998075	Q969X5	Q969X5	Endoplasmic reticulum-Golgi intermediate compartment protein 1	ERGIC1
-2.1495	-0.920765	-0.443327	-1.16456	-0.645961	-0.605218	-0.879507	-0.119077	-1.04757	0.924467	0.972974	0.917771	1.06523	0.85561	1.1452	0.570934	0.796165	0.72712				+	Caco2_exosome_Caco2_WH	Up_in_WhL	8	8	8	9.5	9.5	9.5	123.51	0	24.662	160500000	60	6.8584	4.35374e-05	-2.09118	-0.935501	Q6PKG0;Q659C4	Q6PKG0	La-related protein 1	LARP1
-1.44255	-1.41095	-1.15167	-1.42375	-0.61981	-0.690951	-0.634279	0.218567	-0.890261	0.764197	0.643201	0.757133	1.2201	0.857966	0.862075	0.958817	0.836301	1.14587				+	Caco2_exosome_Caco2_WH	Up_in_WhL	16	16	16	19.1	19.1	19.1	151.66	0	41.57	239530000	93	7.17878	0	-2.78183	-1.21133	Q6P2E9	Q6P2E9	Enhancer of mRNA-decapping protein 4	EDC4
-1.37296	-1.04401	-1.0587	-1.34595	-1.14489	-0.654494	-0.442995	-0.542871	-0.835276	1.06903	1.02061	1.03295	1.10381	1.05455	1.00676	0.599834	0.753228	0.801364				+	Caco2_exosome_Caco2_WH	Up_in_WhL	10	10	10	22.1	22.1	22.1	68.329	0	80.119	771000000	556	10.0144	0	-3.18424	-1.43716	Q15637	Q15637	Splicing factor 1	SF1
-1.54914	-1.1963	-0.94514	-1.31129	-0.829594	-0.877957	-0.527098	-0.430624	-0.767891	1.02609	0.904928	0.965484	0.763852	0.777143	0.958361	1.10208	0.82062	1.11647				+	Caco2_exosome_Caco2_WH	Up_in_WhL	8	8	8	16.8	16.8	16.8	68.259	0	62.296	269730000	118	9.93526	0	-2.86097	-1.30273	Q14677	Q14677	Clathrin interactor 1	CLINT1
-1.5658	-1.25724	-0.913043	-1.40823	-1.00592	-0.597119	-0.269086	-0.792407	-0.549897	0.915783	0.886686	0.900538	0.994129	1.00239	0.948215	0.90854	0.871328	0.93114				+	Caco2_exosome_Caco2_WH	Up_in_WhL	27	27	27	52.7	52.7	52.7	80.109	0	291.19	3217800000	1300	9.18598	0	-4.65418	-1.9734	Q12931	Q12931	Heat shock protein 75 kDa, mitochondrial	TRAP1
-1.89202	-0.871619	-1.63926	-1.21354	0.0896412	-0.217113	-0.545204	-0.396551	-1.03719	0.649704	0.660823	0.543286	1.03792	1.00558	0.965136	0.858402	1.01634	0.985671				+	Caco2_exosome_Caco2_WH	Up_in_WhL	23	23	23	52.3	52.3	52.3	60.533	0	290.26	2754800000	1277	5.91439	0	-3.57955	-1.44584	P49368	P49368	T-complex protein 1 subunit gamma	CCT3
-1.24402	-1.42739	-0.674069	-1.82787	-0.311583	-0.510993	-0.406262	-0.944613	-0.400576	0.943724	1.17284	1.10863	0.720523	0.848349	1.11731	0.997692	-0.178433	1.01675				+	Caco2_exosome_Caco2_WH	Up_in_WhL	5	5	5	11	11	11	69.15	0	88.252	290050000	66	5.99469	6.62252e-06	-2.51709	-1.08043	P23588	P23588	Eukaryotic translation initiation factor 4B	EIF4B
-1.76143	-0.892242	-1.11293	-1.4443	-0.531316	-0.781841	-0.616645	-0.580977	-0.618648	0.911626	0.974015	0.85968	0.988672	0.98551	0.944601	0.784994	0.850209	1.04102				+	Caco2_exosome_Caco2_WH	Up_in_WhL	6	6	6	31.1	31.1	31.1	30.241	0	42.701	413040000	308	9.02757	0	-2.76075	-1.24471	O75489	O75489	NADH dehydrogenase [ubiquinone] iron-sulfur protein 3, mitochondrial	NDUFS3
-1.39853	-0.71172	-1.39848	-1.79354	-0.877768	-0.755967	-0.315326	-0.270377	-0.482482	0.865932	0.649453	0.900799	1.15246	1.16224	1.15411	0.437549	0.745018	0.936615				+	Caco2_exosome_Caco2_WH	Up_in_WhL	10	10	10	43.8	43.8	43.8	34.273	0	234.06	2605400000	1108	6.98564	4.88467e-05	-2.07269	-0.930179	P05388;Q8NHW5	P05388	60S acidic ribosomal protein P0;60S acidic ribosomal protein P0-like	RPLP0;RPLP0P6
-1.2538	-0.904881	-1.58648	-1.03292	-1.44653	-0.661975	-0.791584	0.0307931	-0.540989	0.95339	0.970946	0.9929	1.00026	0.681043	0.722892	0.886469	0.950852	1.0296				+	Caco2_exosome_Caco2_WH	Up_in_WhL	13	13	13	48.2	48.2	48.2	28.723	0	55.353	836470000	421	7.94714	0	-3.22386	-1.4001	Q06323	Q06323	Proteasome activator complex subunit 1	PSME1
-1.74232	-1.07388	-1.0309	-1.22817	-0.959302	-1.0896	-1.03654	0.0773637	0.216657	0.802993	0.76015	0.797052	0.88334	0.934532	0.660764	0.984445	1.02074	1.02269				+	Caco2_exosome_Caco2_WH	Up_in_WhL	13	13	13	35	35	35	45.531	0	74.986	676520000	350	6.41731	0	-2.67619	-1.15098	Q15008	Q15008	26S proteasome non-ATPase regulatory subunit 6	PSMD6
-1.13742	-1.23674	-0.987674	-1.29102	-1.07959	-1.19105	-1.18703	-0.225892	0.18493	0.824227	0.769115	0.817703	0.927063	0.952855	0.844855	0.956858	1.04528	1.01354				+	Caco2_exosome_Caco2_WH	Up_in_WhL	10	10	10	50.6	50.6	50.6	36.926	0	248.75	1245100000	568	7.73075	0	-4.23466	-1.75582	P31942	P31942	Heterogeneous nuclear ribonucleoprotein H3	HNRNPH3
-1.4754	-1.28462	-0.915925	-0.737989	-1.46342	-0.954442	-1.21937	-0.159774	0.228587	0.862042	0.766359	0.719724	0.909719	0.887363	0.984394	0.821386	0.985128	1.04623				+	Caco2_exosome_Caco2_WH	Up_in_WhL	8	8	8	39.4	39.4	39.4	26.489	0	88.539	1114400000	466	6.8884	0	-3.24984	-1.37478	P20618	P20618	Proteasome subunit beta type-1	PSMB1
-0.950799	-0.70121	-1.07624	-1.05808	-1.26921	-1.2427	-1.57433	-0.318451	0.0239874	0.739846	0.771206	0.641699	1.06199	1.02872	0.978071	1.00296	0.944367	0.998189				+	Caco2_exosome_Caco2_WH	Up_in_WhL	5	5	5	45.4	45.4	45.4	12.587	0	158.18	602970000	184	7.82029	0	-3.25837	-1.40919	P18859	P18859	ATP synthase-coupling factor 6, mitochondrial	ATP5J
-1.07282	-1.04638	-1.38201	-1.4425	-1.14892	-1.17577	-0.929688	-0.0223981	0.197977	0.89293	0.908216	0.90478	0.908484	0.8655	0.885163	0.853478	0.86585	0.938107				+	Caco2_exosome_Caco2_WH	Up_in_WhL	11	11	11	35.7	35.7	35.7	39.233	0	89.5	993630000	615	7.06956	0	-4.0109	-1.64686	P11177	P11177	Pyruvate dehydrogenase E1 component subunit beta, mitochondrial	PDHB
-1.39709	-0.745811	-1.03276	-0.977089	-1.39507	-0.965295	-1.41561	-0.327916	0.065032	0.838268	0.868345	0.882189	0.942291	0.912344	0.860455	0.967217	0.93245	0.988056				+	Caco2_exosome_Caco2_WH	Up_in_WhL	26	17	17	47.9	33.9	33.9	69.147	0	70.637	2687600000	1148	7.96698	0	-4.23803	-1.76843	P17844	P17844	Probable ATP-dependent RNA helicase DDX5	DDX5
-1.48624	-1.48487	-1.02003	-0.827032	-1.26365	-0.902717	-0.23164	-0.297292	-0.760753	0.758009	0.825693	0.83367	1.07562	0.990203	1.08498	0.861338	0.822434	1.02226				+	Caco2_exosome_Caco2_WH	Up_in_WhL	4	4	4	25.5	25.5	25.5	17.779	0	16.489	816070000	272	8.51399	0	-3.19351	-1.40464	P83731	P83731	60S ribosomal protein L24	RPL24
-1.1475	-1.24701	-1.05083	-1.35031	-0.895601	-0.796742	-0.234093	-0.565335	-0.893019	0.180989	0.566061	0.712383	1.19101	1.29507	1.27497	0.91139	0.823077	1.22548				+	Caco2_exosome_Caco2_WH	Up_in_WhL	4	4	4	16.3	16.3	16.3	40.968	0	14.319	189000000	126	7.89946	6.82594e-06	-2.44862	-1.09724	P78406	P78406	mRNA export factor	RAE1
-1.37097	-1.41098	-1.7258	-0.793031	-0.8115	-0.804184	-0.336113	-0.342757	-0.353017	0.427378	0.499144	0.443898	1.02349	1.20269	1.14254	1.08327	1.07792	1.04801				+	Caco2_exosome_Caco2_WH	Up_in_WhL	18	18	18	59.2	59.2	59.2	48.141	0	323.31	7377500000	1590	6.7426	2.22222e-05	-2.13489	-0.950907	P27797	P27797	Calreticulin	CALR
-1.58064	-1.43378	-1.36723	-0.795863	-1.0354	-0.594299	-0.292214	-0.29871	-0.295101	-0.253731	0.706073	0.777376	1.10667	1.19131	1.03465	1.15111	0.778033	1.20173				+	Caco2_exosome_Caco2_WH	Up_in_WhL	8	8	5	11.4	11.4	8.1	107.54	0	21.406	98854000	21	5.82005	0.000808247	-1.45472	-0.662229	O95782	O95782	AP-2 complex subunit alpha-1	AP2A1
-1.17738	-1.81366	-1.4433	-1.09908	-0.837206	-0.816251	-0.272273	-0.303294	-0.274413	0.631476	0.828241	0.599835	1.08739	1.0453	1.04032	0.956762	0.943924	0.903605				+	Caco2_exosome_Caco2_WH	Up_in_WhL	40	40	29	77	77	61.4	48.057	0	323.31	13929000000	3061	7.13676	0	-3.56735	-1.49703	P05783;CON__H-INV:HIT000015463	P05783	Keratin, type I cytoskeletal 18	KRT18
-1.31577	-1.206	-1.47841	-1.02273	-1.08754	-1.22372	-0.374428	-0.141735	-0.398979	0.928178	0.947273	0.89522	0.79025	0.939634	0.961082	0.956732	0.90805	0.922885				+	Caco2_exosome_Caco2_WH	Up_in_WhL	15	15	15	56.9	56.9	56.9	33.296	0	323.31	6247200000	1617	8.3393	0	-2.75335	-1.22778	Q99623	Q99623	Prohibitin-2	PHB2
-1.33265	-1.39128	-1.38778	-0.717082	-1.08629	-1.10204	-0.481486	-0.523074	-0.278015	0.814744	0.861789	0.85794	0.908114	0.785184	0.745302	0.947511	1.23398	1.14513				+	Caco2_exosome_Caco2_WH	Up_in_WhL	28	28	28	42.6	42.6	42.6	102	0	259.23	1938600000	838	8.70265	0	-4.39856	-1.85937	Q7KZF4	Q7KZF4	Staphylococcal nuclease domain-containing protein 1	SND1
-1.42835	-1.32314	-1.35973	-0.873894	-0.619831	-0.972136	-0.475199	-0.383213	-0.737146	1.07087	0.994598	0.984501	1.17103	0.738924	0.0785017	0.891831	1.0404	1.20199				+	Caco2_exosome_Caco2_WH	Up_in_WhL	12	12	12	22.8	22.8	22.8	70.698	0	61.075	243090000	185	7.85314	1.18694e-05	-2.20707	-0.998512	Q16822;P35558	Q16822	Phosphoenolpyruvate carboxykinase [GTP], mitochondrial	PCK2
-1.1499	-1.23225	-1.19836	-1.05249	-1.29684	-1.09693	-0.297083	-0.399933	-0.687789	0.850935	0.892285	0.725833	0.905991	0.908945	0.830547	1.07851	1.08553	1.133				+	Caco2_exosome_Caco2_WH	Up_in_WhL	11	11	11	27.9	27.9	27.9	40.094	0	89.861	3522600000	760	9.68667	0	-2.99782	-1.3543	Q00325	Q00325	Phosphate carrier protein, mitochondrial	SLC25A3
-1.40898	-0.815299	-1.64365	-0.8135	-0.784594	-1.30438	-0.343445	-0.573224	-0.627109	1.07602	0.944022	1.09904	0.825403	0.920893	0.789308	0.827626	0.745877	1.08599				+	Caco2_exosome_Caco2_WH	Up_in_WhL	5	5	5	56.7	56.7	56.7	14.478	0	44.43	329000000	167	8.8149	3.28767e-05	-2.03351	-0.938812	P61970	P61970	Nuclear transport factor 2	NUTF2
-1.15184	-1.01409	-1.2122	-1.37561	-1.07996	-1.11442	-0.51517	-0.321867	-0.689445	0.992821	1.00988	1.03436	0.947944	0.948216	0.782421	0.888416	0.87839	0.992157				+	Caco2_exosome_Caco2_WH	Up_in_WhL	14	14	14	50.4	50.4	50.4	41.924	0	294.21	1005100000	444	10.4013	0	-4.68352	-2.03726	P42765	P42765	3-ketoacyl-CoA thiolase, mitochondrial	ACAA2
-1.43898	-1.04521	-1.45868	-1.37621	-0.919551	-0.711398	-0.231232	-0.566293	-0.5909	0.900621	0.871962	0.871835	0.934137	0.951348	0.894334	0.966703	0.963022	0.984494				+	Caco2_exosome_Caco2_WH	Up_in_WhL	73	73	73	58.4	58.4	58.4	157.9	0	323.31	10741000000	3568	9.01189	0	-5.01958	-2.09383	P42704	P42704	Leucine-rich PPR motif-containing protein, mitochondrial	LRPPRC
-1.31444	-1.12503	-1.41345	-0.607988	-1.25301	-1.2748	-0.414566	-0.404582	-0.306269	0.992421	1.21783	1.10169	0.409359	0.710514	0.553451	1.28861	0.933415	0.906832				+	Caco2_exosome_Caco2_WH	Up_in_WhL	11	11	10	35.4	35.4	32.7	42.741	0	35.653	299600000	117	7.52508	1.23839e-05	-2.29851	-1.03015	P30740;O75830	P30740	Leukocyte elastase inhibitor	SERPINB1
-1.18425	-1.21143	-1.26955	-1.26818	-1.13788	-0.965113	-0.216619	-0.66236	-0.498531	0.843633	0.85535	0.787047	1.01766	0.943627	0.926972	0.896446	1.09599	1.04719				+	Caco2_exosome_Caco2_WH	Up_in_WhL	20	20	20	36.7	36.7	36.7	67.567	0	270.09	6831300000	1788	9.71065	6.83761e-06	-2.38017	-1.09739	P27824	P27824	Calnexin	CANX
-1.19793	-1.20111	-1.52121	-1.12585	-0.978081	-0.947599	-0.394641	-0.274864	-0.74699	0.796086	0.81435	0.852476	0.945775	1.04679	0.878353	0.996743	1.04992	1.00777				+	Caco2_exosome_Caco2_WH	Up_in_WhL	35	35	35	50.7	50.7	50.7	72.932	0	323.31	9176400000	2239	9.45647	0	-4.29411	-1.85327	P13667	P13667	Protein disulfide-isomerase A4	PDIA4
-1.32537	-1.34235	-1.46061	-0.917472	-1.34506	-0.9449	-0.156779	-0.161634	-0.509499	0.852684	0.879827	0.852736	1.01541	1.01661	0.97168	0.851208	0.801754	0.921755				+	Caco2_exosome_Caco2_WH	Up_in_WhL	15	15	15	72.1	72.1	72.1	30.772	0	323.31	6637200000	2152	7.80068	0	-3.3734	-1.45137	P21796	P21796	Voltage-dependent anion-selective channel protein 1	VDAC1
-0.856835	-1.12139	-1.16456	-0.833381	-1.3601	-1.7103	-0.488373	-0.749385	0.173853	0.970448	0.955206	0.9785	0.840766	0.896511	0.906157	0.750592	0.946728	0.865567				+	Caco2_exosome_Caco2_WH	Up_in_WhL	37	37	37	49.3	49.3	49.3	111.33	0	323.31	4361000000	1674	7.50564	0	-3.42803	-1.46124	Q9Y4L1;Q9BXT5	Q9Y4L1	Hypoxia up-regulated protein 1	HYOU1
-1.31984	-1.21839	-1.47378	-1.02957	-1.0956	-1.31709	-0.367573	-0.416	0.165558	0.907094	0.906808	1.01581	0.864218	0.852027	0.793573	0.942047	0.879575	0.911142				+	Caco2_exosome_Caco2_WH	Up_in_WhL	22	22	22	37.3	37.3	37.3	83.677	0	323.31	3354000000	1481	7.30915	0	-4.17638	-1.71478	Q16891	Q16891	MICOS complex subunit MIC60	IMMT
-1.74363	-0.755095	-1.28591	-1.30657	-0.70745	-1.37782	0.417899	-0.643339	-0.121106	0.908251	0.984574	1.01836	1.02483	0.946291	1.12328	0.773333	0.609831	0.134265				+	Caco2_exosome_Caco2_WH	Up_in_WhL	10	10	10	42.8	42.8	42.8	32.233	0	128.46	669740000	174	5.32734	2.21607e-05	-2.21024	-0.949542	Q14165	Q14165	Malectin	MLEC
-0.895155	-1.41302	-1.83323	-0.798661	-1.35751	-0.996948	-0.524261	-0.345128	0.564508	0.77036	0.706475	0.711227	0.979191	0.613686	1.08334	0.804586	0.831512	1.09903				+	Caco2_exosome_Caco2_WH	Up_in_WhL	20	20	20	29.7	29.7	29.7	103.28	0	106.81	601700000	333	5.53886	0	-2.85908	-1.18769	P55786;A6NEC2	P55786	Puromycin-sensitive aminopeptidase	NPEPPS
-1.56196	-0.976072	-1.24925	-1.13606	-1.4237	-1.25673	-0.0739667	-0.382192	0.145097	0.903939	0.882787	0.903075	0.834794	0.914778	0.963461	0.837933	0.845344	0.828718				+	Caco2_exosome_Caco2_WH	Up_in_WhL	23	23	23	63.3	63.3	63.3	49.541	0	323.31	8295700000	2594	6.60503	0	-5.36206	-2.03847	P49411	P49411	Elongation factor Tu, mitochondrial	TUFM
-1.372	-1.41371	-1.28177	-0.531485	-1.53363	-1.25693	-0.275497	-0.223536	-0.0978661	0.847198	0.792735	0.837189	0.945884	0.908237	0.9259	0.823453	0.889097	1.01674				+	Caco2_exosome_Caco2_WH	Up_in_WhL	9	9	9	58.7	58.7	58.7	23.277	0	89.672	1401900000	551	6.90637	0	-3.7482	-1.54986	P48047	P48047	ATP synthase subunit O, mitochondrial	ATP5O
-1.40679	-1.28663	-1.31475	-1.11308	-1.13223	-1.16781	-0.290543	-0.329373	-0.184349	0.930566	0.930211	0.916019	0.944987	0.947539	0.924062	0.886706	0.892658	0.852803				+	Caco2_exosome_Caco2_WH	Up_in_WhL	25	25	25	45.4	45.4	45.4	73.68	0	323.31	15659000000	3852	8.18088	0	-4.09642	-1.72831	P38646	P38646	Stress-70 protein, mitochondrial	HSPA9
-1.34139	-1.27172	-1.42308	-1.09567	-1.09472	-1.26238	-0.329794	-0.184588	-0.130075	0.838509	0.870552	0.839248	1.02166	0.965856	1.0037	0.769288	0.901822	0.922782				+	Caco2_exosome_Caco2_WH	Up_in_WhL	14	14	14	65.8	65.8	65.8	29.804	0	204.82	4572400000	1290	7.62964	0	-3.32781	-1.42884	P35232	P35232	Prohibitin	PHB
-0.9506	-1.10493	-1.3553	-1.38675	-1.44789	-1.23162	-0.226551	-0.100712	-0.317559	0.884802	0.920627	0.931518	0.903826	0.872528	0.889465	0.855634	0.887104	0.976418				+	Caco2_exosome_Caco2_WH	Up_in_WhL	13	13	13	52.4	52.4	52.4	31.387	0	144.36	1342500000	620	7.56693	0	-4.51421	-1.84179	P30084	P30084	Enoyl-CoA hydratase, mitochondrial	ECHS1
-1.37627	-0.80287	-1.66149	-0.678014	-1.52532	-1.49592	-0.0264194	-0.111121	0.0150264	0.727687	0.715681	0.727523	0.984732	1.03371	1.00473	0.736591	0.829972	0.901771				+	Caco2_exosome_Caco2_WH	Up_in_WhL	8	8	8	52	52	52	27.692	0	86.852	2270500000	1043	5.72484	0	-3.70085	-1.47488	P30048	P30048	Thioredoxin-dependent peroxide reductase, mitochondrial	PRDX3
-1.39258	-1.00087	-1.74927	-0.751806	-0.899318	-1.8498	0.10415	-0.0115408	0.14979	0.940919	0.959485	0.948446	0.77635	0.805651	0.770547	0.677273	0.7387	0.783876				+	Caco2_exosome_Caco2_WH	Up_in_WhL	8	8	8	55.1	55.1	55.1	22.086	0	50.32	1250900000	570	5.01769	0	-3.7533	-1.44866	P30044	P30044	Peroxiredoxin-5, mitochondrial	PRDX5
-1.09017	-1.53336	-1.70805	-0.990873	-0.845727	-1.15888	-0.292944	-0.322221	-0.155469	0.893455	0.914701	0.868878	0.910694	0.91626	0.885909	0.877238	0.900653	0.929892				+	Caco2_exosome_Caco2_WH	Up_in_WhL	23	23	23	50.5	50.5	50.5	59.75	0	323.31	12592000000	3172	7.43847	0	-4.3089	-1.76612	P25705	P25705	ATP synthase subunit alpha, mitochondrial	ATP5A1
-1.22481	-1.61826	-1.3155	-0.787783	-1.29172	-1.09936	-0.450082	-0.503346	0.376911	0.792887	0.946431	0.830945	1.06433	0.913415	0.818524	0.734005	0.80715	1.00626				+	Caco2_exosome_Caco2_WH	Up_in_WhL	12	12	12	37.5	37.5	37.5	48.442	0	206.44	2707300000	905	6.60151	0	-4.00156	-1.61956	P22695	P22695	Cytochrome b-c1 complex subunit 2, mitochondrial	UQCRC2
-1.59698	-1.29542	-1.37488	-0.971595	-0.903558	-1.07	-0.344062	-0.403195	-0.278389	0.929476	1.00472	0.941245	1.01513	0.97439	0.976367	0.735343	0.785606	0.875805				+	Caco2_exosome_Caco2_WH	Up_in_WhL	44	44	44	77	77	77	61.054	0	323.31	39650000000	9230	8.2635	0	-3.22905	-1.41134	P10809	P10809	60 kDa heat shock protein, mitochondrial	HSPD1
-1.24835	-1.14875	-1.29755	-1.39065	-1.30544	-1.11304	-0.25522	-0.113156	-0.255106	0.900891	0.893305	0.899345	0.868186	0.756388	0.994769	0.839191	0.865986	1.10921				+	Caco2_exosome_Caco2_WH	Up_in_WhL	26	26	21	26.5	26.5	21.5	114.76	0	212.23	2556100000	829	7.59597	0	-3.92321	-1.64146	P16615;O14983	P16615	Sarcoplasmic/endoplasmic reticulum calcium ATPase 2	ATP2A2
-1.33065	-1.35701	-1.13413	-1.24571	-0.726603	-1.1887	0.623155	0.57694	-1.4069	0.801588	0.869331	0.972844	0.570755	0.885895	0.990508	0.718573	0.649857	0.730261				+	Caco2_exosome_Caco2_WH	Up_in_WhL	4	4	4	24.9	24.9	24.9	20.198	0	22.36	210270000	137	4.54509	0.000192355	-1.95623	-0.836421	P61923	P61923	Coatomer subunit zeta-1	COPZ1
-1.14	-1.17131	-1.46306	-0.871304	-1.29767	-1.3699	-0.130738	0.372548	-0.836861	0.946927	0.960526	1.02866	0.791199	0.761529	0.796412	0.897403	0.867213	0.858435				+	Caco2_exosome_Caco2_WH	Up_in_WhL	6	6	6	41.6	41.6	41.6	26.599	0	100.09	1101900000	271	6.57891	0	-3.30074	-1.38115	P56537	P56537	Eukaryotic translation initiation factor 6	EIF6
-1.2436	-1.70735	-1.55053	-0.998493	-1.00858	-1.25218	0.289291	0.399057	-0.338485	0.910839	0.932977	0.920758	0.772607	0.630187	0.698552	0.864423	0.788534	0.891999				+	Caco2_exosome_Caco2_WH	Up_in_WhL	18	18	18	39.3	39.3	39.3	79.685	0	213.55	1804900000	752	5.04105	0	-3.46307	-1.36197	P51659	P51659	Peroxisomal multifunctional enzyme type 2;(3R)-hydroxyacyl-CoA dehydrogenase;Enoyl-CoA hydratase 2	HSD17B4
-1.38778	-1.04407	-0.872795	-1.2885	-1.21321	-1.44053	-0.217209	0.177822	-0.784779	0.81456	0.829295	0.834336	0.950338	0.945063	1.11933	0.792486	0.865953	0.919699				+	Caco2_exosome_Caco2_WH	Up_in_WhL	12	12	12	30.1	30.1	30.1	57.21	0	79.847	538690000	269	7.30298	0	-3.72981	-1.56101	P48444	P48444	Coatomer subunit delta	ARCN1
-0.662803	-1.12037	-1.31585	-1.09757	-1.48503	-1.7627	0.22601	0.506229	-0.73079	0.82438	0.787008	0.900407	0.870086	0.929272	0.934778	0.764919	0.694223	0.7378				+	Caco2_exosome_Caco2_WH	Up_in_WhL	19	19	19	35.1	35.1	35.1	80.852	0	129.25	894640000	476	5.12004	6.74536e-06	-2.61566	-1.08822	P43304	P43304	Glycerol-3-phosphate dehydrogenase, mitochondrial	GPD2
-1.59679	-1.10773	-1.22622	-1.39318	-0.777943	-1.26861	-0.0157653	0.134056	-0.701387	0.902867	0.919058	0.938653	0.941438	0.809909	0.815257	0.830745	0.854113	0.941521				+	Caco2_exosome_Caco2_WH	Up_in_WhL	26	26	26	46.4	46.4	46.4	82.999	0	303.58	2701400000	1379	6.76452	0	-4.35518	-1.74337	P40939	P40939	Trifunctional enzyme subunit alpha, mitochondrial;Long-chain enoyl-CoA hydratase;Long chain 3-hydroxyacyl-CoA dehydrogenase	HADHA
-1.28141	-1.58989	-1.34472	-1.50417	-0.721567	-1.19399	0.405052	0.66012	-0.618716	0.902296	0.921327	0.884327	0.770888	0.845359	0.77375	0.581588	0.752178	0.757575				+	Caco2_exosome_Caco2_WH	Up_in_WhL	15	15	15	46.2	46.2	46.2	52.645	0	180.93	1604300000	777	4.54442	0	-3.5691	-1.36316	P31930	P31930	Cytochrome b-c1 complex subunit 1, mitochondrial	UQCRC1
-0.974148	-1.69052	-1.66515	-1.14472	-1.06828	-0.820741	0.166307	0.297088	-0.761261	0.789973	0.794255	0.836746	0.739768	0.731376	0.886643	0.8951	0.998394	0.98917				+	Caco2_exosome_Caco2_WH	Up_in_WhL	5	5	5	22.7	22.7	22.7	28.908	0	173.58	908350000	423	5.72187	0	-3.1515	-1.29484	P24539	P24539	ATP synthase F(0) complex subunit B1, mitochondrial	ATP5F1
-1.38439	-1.49076	-1.31066	-1.00991	-1.37549	-1.23966	0.214608	0.281016	-0.300421	0.801379	0.825011	0.788913	0.910878	0.940839	0.926252	0.748197	0.836519	0.837686				+	Caco2_exosome_Caco2_WH	Up_in_WhL	11	11	11	49.2	49.2	49.2	35.079	0	160.65	2086600000	857	5.58582	0	-4.43061	-1.68746	P13804	P13804	Electron transfer flavoprotein subunit alpha, mitochondrial	ETFA
-1.76214	-1.05774	-1.42172	-1.06244	-1.52873	-0.888641	-0.178528	0.835167	-0.0343597	0.948078	0.926281	0.972971	0.655872	0.629084	0.643302	0.885533	0.779737	0.658268				+	Caco2_exosome_Caco2_WH	Up_in_WhL	6	6	6	38.5	38.5	38.5	19.576	0	27.949	1925600000	427	4.3639	0	-3.44706	-1.31558	P13073	P13073	Cytochrome c oxidase subunit 4 isoform 1, mitochondrial	COX4I1
-1.23562	-1.10604	-1.35285	-1.33115	-1.0775	-1.12182	-0.0313848	0.126178	-0.940899	0.794516	0.834252	0.766454	1.00966	0.950721	0.970029	0.793591	0.897036	1.05483				+	Caco2_exosome_Caco2_WH	Up_in_WhL	4	4	4	24.7	24.7	24.7	25.565	0	61.862	648930000	277	7.30316	0	-2.92264	-1.26791	P00403	P00403	Cytochrome c oxidase subunit 2	MT-CO2
-1.24867	-1.45027	-1.46069	-0.693381	-1.16596	-1.3325	0.449472	0.38113	-0.984126	0.839443	0.809029	0.810255	0.912027	0.841642	0.889485	0.788009	0.802514	0.812592				+	Caco2_exosome_Caco2_WH	Up_in_WhL	15	15	15	41.2	41.2	41.2	48.534	0	217.09	1227400000	620	5.27949	0	-4.6863	-1.73491	P04181	P04181	Ornithine aminotransferase, mitochondrial;Ornithine aminotransferase, hepatic form;Ornithine aminotransferase, renal form	OAT
-0.674114	-0.901429	-1.38045	-1.31168	-1.55632	-0.0550747	-1.2504	-0.449403	-0.452284	0.680825	0.727978	0.871142	0.601814	1.40963	1.04136	0.890786	0.682022	1.1256				+	Caco2_exosome_Caco2_WH	Up_in_WhL	9	9	9	34.4	34.4	34.4	37.92	0	25.1	518140000	138	7.10993	0.000254197	-1.75958	-0.803556	Q9H2U2	Q9H2U2	Inorganic pyrophosphatase 2, mitochondrial	PPA2
-1.12041	-0.646204	-1.60693	-1.18376	-1.48256	0.154657	-1.38332	-0.142368	-0.39762	0.969511	0.735697	0.829623	1.1314	0.929005	1.0751	0.60348	0.8659	0.668803				+	Caco2_exosome_Caco2_WH	Up_in_WhL	10	10	10	8.3	8.3	8.3	204.74	0	20.324	51647000	21	6.20421	0.000258373	-1.78269	-0.801245	O60437	O60437	Periplakin	PPL
-0.536577	-0.515011	-1.51162	-1.0194	-1.51567	-0.723542	-1.3821	-0.4807	-0.453426	0.858716	0.93745	0.839747	1.12304	1.23369	1.16857	0.774897	0.316254	0.885678				+	Caco2_exosome_Caco2_WH	Up_in_WhL	29	29	25	39.7	39.7	35	96.695	0	304.52	1102000000	503	7.65522	0	-2.64782	-1.17124	P11216	P11216	Glycogen phosphorylase, brain form	PYGB
-0.950428	-0.248335	-0.773323	-1.06334	-1.24054	-0.597722	-1.39477	-0.753557	-1.25532	0.650381	0.492994	0.599944	0.894709	1.35504	0.845623	1.18142	1.13007	1.12715				+	Caco2_exosome_Caco2_WH	Up_in_WhL	11	11	11	24.2	24.2	24.2	61.992	0	67.869	266890000	124	8.53659	0	-2.6452	-1.18845	Q9BVP2	Q9BVP2	Guanine nucleotide-binding protein-like 3	GNL3
-1.17848	-0.251759	-0.97845	-0.574964	-1.31977	-0.979647	-1.37215	-0.551731	-1.08583	0.518719	0.908963	0.709209	1.3734	0.860601	0.955747	0.878641	0.817052	1.27044				+	Caco2_exosome_Caco2_WH	Up_in_WhL	13	13	13	22.2	22.2	22.2	83.471	0	24.369	340690000	116	8.65029	1.23077e-05	-2.23918	-1.02354	Q96RP9	Q96RP9	Elongation factor G, mitochondrial	GFM1
-1.22859	-0.409527	-1.06886	-1.25184	-1.54048	0.245618	-1.20214	-0.200664	-1.25718	0.714051	0.687593	0.718356	1.05177	1.02268	0.980756	0.890638	0.903049	0.944765				+	Caco2_exosome_Caco2_WH	Up_in_WhL	18	18	18	74.7	74.7	74.7	32.66	0	313.17	1657100000	645	6.60034	0	-4.67229	-1.83242	Q15181	Q15181	Inorganic pyrophosphatase	PPA1
-1.06862	0.00477185	-1.33541	-1.39221	-0.970635	-0.961565	-1.29065	0.109684	-1.16061	0.908462	0.863961	0.872161	0.855436	0.895321	0.879289	0.971533	0.847959	0.971119				+	Caco2_exosome_Caco2_WH	Up_in_WhL	40	40	40	40	40	40	145.83	0	323.31	2913600000	1401	7.27413	0	-4.74544	-1.89986	O75533	O75533	Splicing factor 3B subunit 1	SF3B1
-1.48166	-0.269095	-1.07872	-0.990512	-0.763822	-0.7382	-1.16693	-0.363769	-1.39834	0.679691	0.719524	0.591464	1.26288	1.1945	0.973388	0.779736	0.992421	1.05743				+	Caco2_exosome_Caco2_WH	Up_in_WhL	6	6	6	20.8	20.8	20.8	44.739	0	93.155	505670000	182	8.35118	0	-2.85914	-1.26995	Q13148	Q13148	TAR DNA-binding protein 43	TARDBP
-0.938633	-1.08881	-1.23381	-1.33952	-0.936661	-0.838567	-1.15794	0.206325	-0.95289	0.823595	0.898018	0.810102	1.02728	1.06983	1.08001	0.716212	0.886775	0.968687				+	Caco2_exosome_Caco2_WH	Up_in_WhL	5	5	5	12.4	12.4	12.4	54.489	0	48.096	438960000	120	8.55956	0	-3.74758	-1.61625	Q9UBM7	Q9UBM7	7-dehydrocholesterol reductase	DHCR7
-0.909323	-1.06321	-1.13439	-1.05356	-1.02539	-1.30817	-1.17443	-0.144115	-0.582462	0.90207	0.764842	0.9404	1.104	1.19946	1.10387	0.541584	0.899714	0.93911				+	Caco2_exosome_Caco2_WH	Up_in_WhL	15	15	15	24.9	24.9	24.9	102.97	0	82.94	681130000	308	9.52183	0	-3.2755	-1.46267	Q86XP3	Q86XP3	ATP-dependent RNA helicase DDX42	DDX42
-1.35339	-0.772344	-0.999598	-1.29119	-0.865997	-1.00405	-1.36364	-0.204281	-0.494029	0.699315	0.754375	0.793668	1.09663	1.10938	1.21447	0.812456	0.917407	0.95082				+	Caco2_exosome_Caco2_WH	Up_in_WhL	11	11	11	28.3	28.3	28.3	53.29	0	24.019	151780000	39	9.09711	0	-3.20509	-1.42428	Q16204	Q16204	Coiled-coil domain-containing protein 6	CCDC6
-1.47379	-0.563906	-1.14847	-1.50211	-0.801887	-1.18084	-0.630897	0.478988	-1.01103	0.640314	0.627449	0.557475	1.0965	1.07521	1.13562	0.791741	0.822597	1.08702				+	Caco2_exosome_Caco2_WH	Up_in_WhL	16	16	16	25	25	25	101.11	0	98.931	448630000	241	6.2955	0	-2.85185	-1.21149	P56192	P56192	Methionine--tRNA ligase, cytoplasmic	MARS
-0.937244	-0.832265	-1.10719	-1.42689	-1.25596	-1.20044	-0.60511	-0.379063	-0.514712	0.904584	0.80088	0.877311	0.910625	1.31964	1.28157	0.245735	0.835801	1.08273				+	Caco2_exosome_Caco2_WH	Up_in_WhL	7	7	7	26.1	26.1	26.1	47.46	0	57.087	216230000	101	8.40538	1.69731e-05	-2.09639	-0.960447	O96019;O94805	O96019	Actin-like protein 6A	ACTL6A
-0.892854	-0.663361	-1.46492	-1.19355	-1.00973	-1.32603	-1.1216	0.0354507	-0.638705	0.795083	0.839525	0.735663	0.940508	1.04722	0.930627	0.818423	1.05997	1.10829				+	Caco2_exosome_Caco2_WH	Up_in_WhL	13	8	8	27.1	18.3	18.3	70.288	0	29.932	38378000	23	8.52183	1.28205e-05	-2.31585	-1.05356	P13796	P13796	Plastin-2	LCP1
-1.05797	-0.832982	-1.23893	-1.42403	-1.11079	-0.724178	-1.09992	-0.453221	-0.577805	0.958568	0.975627	0.895418	0.872038	0.835713	0.906018	0.950573	1.03807	1.0878				+	Caco2_exosome_Caco2_WH	Up_in_WhL	20	20	20	24	24	24	113.79	0	94.084	1152600000	460	11.0262	0	-4.41896	-1.95833	Q9NSE4	Q9NSE4	Isoleucine--tRNA ligase, mitochondrial	IARS2
-1.22935	-0.36055	-0.754576	-1.97216	-1.2673	-0.702114	-0.610806	0.0502306	-0.900633	0.181727	0.60962	1.01026	1.28838	0.570634	0.926053	0.956858	1.07032	1.1334				+	Caco2_exosome_Caco2_WH	Up_in_WhL	8	8	8	17.8	17.8	17.8	75.665	0	38.545	190920000	71	5.99425	0.000870637	-1.43489	-0.655807	Q96FV9	Q96FV9	THO complex subunit 1	THOC1
-1.00828	-0.689485	-0.883306	-1.48208	-1.22254	-0.743512	-1.14042	-0.688711	-0.700056	1.06959	1.02888	0.94872	0.95869	0.900591	0.790272	0.873134	0.889321	1.09919				+	Caco2_exosome_Caco2_WH	Up_in_WhL	22	22	22	22.9	22.9	22.9	140.47	0	208.89	1390200000	563	11.6684	0	-2.84501	-1.32331	P26640	P26640	Valine--tRNA ligase	VARS
-0.823525	-0.839714	-1.02399	-1.28302	-1.30809	-0.832758	-1.16263	-0.425913	-0.874443	0.939189	0.924004	0.833351	1.04177	1.04792	0.95761	0.93957	0.848412	1.04226				+	Caco2_exosome_Caco2_WH	Up_in_WhL	13	13	13	32.3	32.3	32.3	58.486	0	60.279	416360000	194	11.9688	0	-4.14282	-1.87568	P49419	P49419	Alpha-aminoadipic semialdehyde dehydrogenase	ALDH7A1
-0.676671	-0.827756	-0.946448	-1.40165	-1.10448	-1.00623	-1.14123	-0.490825	-0.884647	0.918268	0.748769	1.03612	0.979688	0.922599	1.10869	1.40072	0.798559	0.566526				+	Caco2_exosome_Caco2_WH	Up_in_WhL	13	9	9	52.5	44	44	47.655	0	100.49	1313200000	403	10.4693	0	-3.36346	-1.52024	Q09028	Q09028	Histone-binding protein RBBP4	RBBP4
-0.656095	-1.40581	-0.747959	-1.10857	-1.58591	-1.17842	-0.0961233	-1.04502	-0.313352	1.02584	1.19099	0.6369	0.895874	1.04934	0.823993	0.638467	0.743736	1.13212				+	Caco2_exosome_Caco2_WH	Up_in_WhL	10	10	10	18.4	18.4	18.4	85.225	0	25.62	373390000	95	7.65088	7.04225e-06	-2.5254	-1.12299	Q9UHB6	Q9UHB6	LIM domain and actin-binding protein 1	LIMA1
-1.09223	-0.898605	-0.732776	-0.983233	-1.33762	-1.31633	-0.467395	-0.932358	-0.723081	0.967377	0.767678	1.01995	1.01739	1.22992	1.1356	0.514244	0.81859	1.01288				+	Caco2_exosome_Caco2_WH	Up_in_WhL	8	8	8	28.3	28.3	28.3	38.449	0	45.939	281110000	142	10.5172	1.30506e-05	-2.28928	-1.06798	Q9UBE0	Q9UBE0	SUMO-activating enzyme subunit 1;SUMO-activating enzyme subunit 1, N-terminally processed	SAE1
-0.953684	-0.883994	-0.905882	-0.942162	-2.00568	-0.934133	-0.540712	-0.405542	-0.678581	0.844861	1.20519	0.78395	0.817077	0.692144	0.943917	1.01004	0.831853	1.12134				+	Caco2_exosome_Caco2_WH	Up_in_WhL	8	8	8	10.9	10.9	10.9	97.394	0	23.726	243190000	78	8.34661	1.27389e-05	-2.31486	-1.05045	Q9NTZ6	Q9NTZ6	RNA-binding protein 12	RBM12
-1.38405	-1.04365	-0.931057	-0.986291	-1.48531	-1.03698	-0.246723	-1.0104	-0.216609	0.861869	0.893041	0.859608	0.949893	0.951712	0.973873	0.956539	0.941579	0.952951				+	Caco2_exosome_Caco2_WH	Up_in_WhL	28	28	19	43.9	43.9	32.1	80.272	0	253.18	2131300000	913	9.03379	0	-4.65941	-1.96803	Q92841	Q92841	Probable ATP-dependent RNA helicase DDX17	DDX17
-1.0675	-0.89191	-0.81282	-0.958117	-1.77114	-0.989627	-0.669873	-0.529139	-0.781338	0.878359	0.793809	0.884985	1.03513	1.06469	0.968709	0.917576	0.936371	0.991829				+	Caco2_exosome_Caco2_WH	Up_in_WhL	27	27	27	50.5	50.5	50.5	77.515	0	323.31	7667200000	2785	10.3618	0	-4.25731	-1.87269	P52272	P52272	Heterogeneous nuclear ribonucleoprotein M	HNRNPM
-1.37589	-1.14265	-1.06828	-0.992005	-1.88105	-0.649452	-0.392419	-0.277666	-0.275128	0.855616	0.947477	0.913107	1.09983	1.00683	1.08984	0.741622	0.745445	0.654766				+	Caco2_exosome_Caco2_WH	Up_in_WhL	23	23	23	52.1	52.1	52.1	68.569	0	323.31	4834700000	1893	7.22166	1.7192e-05	-2.17667	-0.975932	P04843	P04843	Dolichyl-diphosphooligosaccharide--protein glycosyltransferase subunit 1	RPN1
-1.10674	-1.0091	-0.938101	-1.02091	-1.81328	-1.09001	-0.443443	-0.529035	-0.388117	0.961901	0.942357	0.936478	0.951513	0.899533	0.924925	0.935065	0.892026	0.894942				+	Caco2_exosome_Caco2_WH	Up_in_WhL	15	15	15	59.2	59.2	59.2	35.503	0	311.27	7992100000	2119	9.01427	0	-4.1514	-1.78288	P40926	P40926	Malate dehydrogenase, mitochondrial	MDH2
-1.19685	-0.886733	-0.16201	-1.75007	-1.08631	-0.952199	-0.484948	-1.00072	-0.736378	0.785023	0.698965	0.667056	0.957965	0.957672	0.924446	1.03839	0.990592	1.2361				+	Caco2_exosome_Caco2_WH	Up_in_WhL	15	15	14	24.3	24.3	22.9	97.717	0	75.22	270140000	134	8.38678	0	-3.21785	-1.41053	Q9Y678	Q9Y678	Coatomer subunit gamma-1	COPG1
-0.723001	-0.851216	-0.972652	-1.37234	-0.915345	-0.682077	-0.624266	-1.41952	-0.721808	1.00408	0.341394	1.13526	0.868802	0.544147	0.655171	0.923467	1.41573	1.39417				+	Caco2_exosome_Caco2_WH	Up_in_WhL	4	4	4	20.1	20.1	20.1	28.462	0	8.5199	144320000	32	8.57213	1.69252e-05	-2.08815	-0.959092	Q9UMS0	Q9UMS0	NFU1 iron-sulfur cluster scaffold homolog, mitochondrial	NFU1
-0.784152	-0.667689	-0.608027	-1.78879	-1.4651	-1.07035	-0.531905	-0.708062	-0.633369	0.968768	0.841238	0.965636	0.667514	0.803928	0.747362	1.0994	0.843121	1.32047				+	Caco2_exosome_Caco2_WH	Up_in_WhL	10	10	10	15.2	15.2	15.2	95.581	0	30.661	460340000	190	8.39534	0	-2.72055	-1.21588	Q9BUQ8	Q9BUQ8	Probable ATP-dependent RNA helicase DDX23	DDX23
-1.08586	-0.711174	-0.735261	-1.3644	-1.31057	-1.13955	-0.474654	-0.954559	-0.762131	0.890574	1.09157	0.956478	0.960857	1.06546	0.759463	0.939689	0.990011	0.884061				+	Caco2_exosome_Caco2_WH	Up_in_WhL	17	17	17	22.1	22.1	22.1	89.834	0	74.982	440240000	199	11.3167	0	-3.47755	-1.58561	Q96GQ7	Q96GQ7	Probable ATP-dependent RNA helicase DDX27	DDX27
-0.895242	-1.47117	-0.765985	-1.54696	-1.25951	-0.681003	-0.0138873	-0.408479	-1.12278	1.13762	0.950961	1.02421	0.886661	0.808922	0.762412	0.673143	1.02716	0.893934				+	Caco2_exosome_Caco2_WH	Up_in_WhL	6	6	6	25	25	25	32.935	0	70.598	261330000	96	7.80848	8.98283e-05	-1.97335	-0.901295	Q8NBQ5	Q8NBQ5	Estradiol 17-beta-dehydrogenase 11	HSD17B11
-0.962874	-0.73178	-0.726655	-1.34503	-1.13963	-1.44744	-0.080959	-0.871276	-1.07903	0.904085	0.987781	0.937488	0.881522	0.922867	0.77296	0.899253	0.972138	1.10658				+	Caco2_exosome_Caco2_WH	Up_in_WhL	28	28	20	33	33	26	121.9	0	166.08	885390000	341	9.42235	0	-3.41654	-1.51604	O60264	O60264	SWI/SNF-related matrix-associated actin-dependent regulator of chromatin subfamily A member 5	SMARCA5
-0.875357	-1.1132	-0.662807	-1.27457	-1.25927	-1.08465	-0.41066	-1.02292	-0.853277	0.948414	0.966402	0.947324	0.894514	0.764924	0.840577	1.0456	1.06	1.08896				+	Caco2_exosome_Caco2_WH	Up_in_WhL	9	9	8	27.9	27.9	22.3	24.893	0	207.52	6924500000	1012	11.6379	0	-5.6298	-2.44985	P09429;B2RPK0	P09429	High mobility group protein B1;Putative high mobility group protein B1-like 1	HMGB1;HMGB1P1
-0.835692	-1.0574	-0.809847	-0.786823	-1.33262	-0.937422	-0.437072	-1.51605	-0.66053	1.2864	1.15563	1.17562	0.960214	0.891873	0.633829	0.515074	0.751561	1.00324				+	Caco2_exosome_Caco2_WH	Up_in_WhL	18	18	18	44.3	44.3	44.3	56.166	0	81.392	937130000	371	9.31795	0	-2.93307	-1.32044	P28838	P28838	Cytosol aminopeptidase	LAP3
-1.25219	-0.865111	-0.71675	-0.887143	-1.52117	-0.599879	-0.948788	-1.21154	-0.516291	0.932762	0.861327	0.994801	0.958682	0.970153	0.948317	0.96884	0.944738	0.939235				+	Caco2_exosome_Caco2_WH	Up_in_WhL	18	18	17	36.1	36.1	34.9	76.149	0	269.88	6492200000	1440	11.0117	0	-4.15222	-1.8524	P23246	P23246	Splicing factor, proline- and glutamine-rich	SFPQ
-0.97265	-0.790131	-0.36569	-1.19952	-1.40882	-0.548703	-0.518229	-1.55236	-0.873378	0.988253	1.38527	1.19721	1.0413	0.66717	0.876666	0.477389	0.773287	0.822944				+	Caco2_exosome_Caco2_WH	Up_in_WhL	7	7	7	10.1	10.1	10.1	88.278	0	10.994	52173000	17	8.20666	2.22531e-05	-2.08323	-0.952347	P27487	P27487	Dipeptidyl peptidase 4;Dipeptidyl peptidase 4 membrane form;Dipeptidyl peptidase 4 soluble form	DPP4
-0.903179	-0.480802	-0.322607	-1.01745	-1.48805	-1.16969	-0.974522	-0.858318	-0.929235	1.64493	0.669182	1.46047	0.854496	0.89506	0.408947	0.662915	0.6022	0.945648				+	Caco2_exosome_Caco2_WH	Up_in_WhL	7	7	7	18.5	18.5	18.5	55.738	0	15.662	96325000	51	7.68764	0.000115183	-1.95299	-0.891264	Q9UNF0	Q9UNF0	Protein kinase C and casein kinase substrate in neurons protein 2	PACSIN2
-1.29298	-0.93564	-1.11659	-0.870352	-1.26685	-1.04289	-0.711751	-0.876442	-0.133536	1.46298	0.801746	1.4832	0.653179	0.758559	0.803823	1.00913	0.667119	0.607305				+	Caco2_exosome_Caco2_WH	Up_in_WhL	4	4	4	40.6	40.6	40.6	7.8409	0	24.575	1528100000	316	8.32385	0	-3.60117	-1.55356	P62857	P62857	40S ribosomal protein S28	RPS28
-1.42887	-1.039	-0.692017	-0.769417	-1.36866	-1.06537	-0.83048	-0.858269	-0.364894	1.31874	0.830586	1.29687	0.864638	0.794149	0.810244	0.763767	0.891439	0.846547				+	Caco2_exosome_Caco2_WH	Up_in_WhL	17	17	14	48.9	48.9	41.4	61.963	0	109.41	133870000	95	9.74224	0	-3.73959	-1.65167	Q14195;Q14194;Q14117	Q14195	Dihydropyrimidinase-related protein 3	DPYSL3
-1.11701	-1.28219	-1.25391	-0.234113	-1.14309	-0.392172	-1.3146	-1.09766	0.0507998	0.643281	0.941184	0.928596	1.26363	1.39321	1.36258	0.377188	0.483619	0.390657				+	Caco2_exosome_Caco2_WH	Up_in_WhL	8	8	8	27	27	27	53.198	0	22.646	133330000	57	6.1183	0.000270142	-1.76131	-0.791372	Q9Y2Z4	Q9Y2Z4	Tyrosine--tRNA ligase, mitochondrial	YARS2
-0.899539	-1.34031	-1.37556	-0.734095	-0.622103	-0.881306	-0.756135	-1.20051	-0.619023	0.7837	1.10265	0.769299	0.886843	1.50753	0.775686	0.690069	0.869162	1.04365				+	Caco2_exosome_Caco2_WH	Up_in_WhL	10	10	10	24	24	24	69.997	0	26.688	298070000	61	9.86499	7.23327e-06	-2.47096	-1.13804	Q9Y2W2	Q9Y2W2	WW domain-binding protein 11	WBP11
-0.915505	-1.26167	-1.63325	-0.817808	-0.882699	-0.359204	-0.971741	-1.11208	-0.402058	0.850993	0.654734	0.769033	0.9059	0.930467	0.954526	1.2434	1.02596	1.021				+	Caco2_exosome_Caco2_WH	Up_in_WhL	11	11	11	14	14	14	136.38	0	57.141	140340000	49	9.16195	0	-2.59307	-1.17842	Q9P2M7	Q9P2M7	Cingulin	CGN
-1.39441	-1.77023	-1.16733	-0.349595	-0.663774	-0.474378	-0.980738	-1.10129	-0.196535	0.677195	0.718405	0.69531	0.836374	1.00362	1.01371	0.937912	0.983159	1.23259				+	Caco2_exosome_Caco2_WH	Up_in_WhL	15	15	15	44.2	44.2	44.2	42.461	0	66.361	1232800000	616	7.44157	0	-3.89565	-1.62497	Q99873;Q9NR22	Q99873	Protein arginine N-methyltransferase 1	PRMT1
-1.25675	-1.04998	-1.34805	-0.878547	-0.798703	-0.598778	-0.930326	-1.1095	-0.619903	0.951691	0.952132	0.92781	0.945759	1.01286	0.929452	0.809499	0.945069	1.11626				+	Caco2_exosome_Caco2_WH	Up_in_WhL	179	179	172	44.1	44.1	42.1	531.78	0	323.31	13726000000	5940	12.3148	0	-4.66658	-2.09897	Q15149	Q15149	Plectin	PLEC
-1.33269	-0.911716	-1.07566	-0.714192	-0.441721	-1.13804	-0.776482	-1.44319	-0.474288	0.803747	0.845689	0.850862	1.18055	1.43022	0.563438	0.690885	0.727731	1.21487				+	Caco2_exosome_Caco2_WH	Up_in_WhL	10	10	10	25.3	25.3	25.3	65.601	0	27.905	191210000	87	8.76643	0.000104987	-1.93052	-0.894234	Q13123	Q13123	Protein Red	IK
-1.22453	-1.12876	-1.26697	-0.627863	-0.939546	-0.893752	-1.04791	-0.88854	-0.567598	0.826323	0.810064	0.756889	1.10204	1.03343	1.14748	0.940964	1.01662	0.951661				+	Caco2_exosome_Caco2_WH	Up_in_WhL	39	39	39	40.6	40.6	40.6	140.96	0	323.31	6577200000	2536	12.2046	0	-4.81369	-2.15463	Q08211	Q08211	ATP-dependent RNA helicase A	DHX9
-1.6013	-1.55875	-1.10443	-0.715266	-0.658385	-0.513399	-0.885795	-0.784407	-0.513848	0.76478	0.819983	0.75929	1.15763	1.17517	0.991073	0.890625	0.93607	0.840958				+	Caco2_exosome_Caco2_WH	Up_in_WhL	21	21	21	28.2	28.2	28.2	90.583	0	323.31	12067000000	1759	8.98788	6.95652e-06	-2.44832	-1.11565	Q00839	Q00839	Heterogeneous nuclear ribonucleoprotein U	HNRNPU
-1.37238	-1.24286	-1.17904	-0.74109	-0.675714	-0.826756	-0.960686	-1.0892	-0.467497	0.834445	0.960826	0.909906	0.928764	1.00609	0.983859	0.941191	0.931109	1.05903				+	Caco2_exosome_Caco2_WH	Up_in_WhL	10	10	10	26.1	26.1	26.1	49.03	0	51.436	542860000	308	11.611	0	-3.49592	-1.59937	P62495	P62495	Eukaryotic peptide chain release factor subunit 1	ETF1
-1.26031	-1.28036	-1.04008	-0.780086	-0.489332	-0.595027	-1.57558	-1.18855	-0.0380566	0.898407	0.88754	0.861569	0.937621	1.02351	0.998493	0.810014	0.919332	0.910915				+	Caco2_exosome_Caco2_WH	Up_in_WhL	19	19	19	86.4	86.4	86.4	35.076	0	283.56	3555500000	1280	8.32628	0	-4.78074	-1.97387	P63244	P63244	Guanine nucleotide-binding protein subunit beta-2-like 1;Guanine nucleotide-binding protein subunit beta-2-like 1, N-terminally processed	GNB2L1
-1.02581	-1.82368	-0.673033	-0.886828	-0.425862	-1.01187	-0.541024	-0.979424	-0.99242	0.890612	0.92126	0.966197	0.774529	0.7687	0.756261	1.07153	1.03439	1.17647				+	Caco2_exosome_Caco2_WH	Up_in_WhL	9	9	9	36.8	36.8	36.8	40.572	0	162.76	697880000	212	9.19648	0	-3.28955	-1.46011	Q9UNZ2	Q9UNZ2	NSFL1 cofactor p47	NSFL1C
-1.49601	-1.59739	-0.566044	-0.758327	-0.900172	-0.702049	-0.349987	-1.22083	-0.649943	0.693542	0.845486	0.793913	1.30514	1.13432	1.20402	0.729097	0.753744	0.781489				+	Caco2_exosome_Caco2_WH	Up_in_WhL	8	8	8	18.4	18.4	18.4	73.562	0	18.917	119580000	57	8.28137	0.00122068	-1.31328	-0.620418	Q6PI48	Q6PI48	Aspartate--tRNA ligase, mitochondrial	DARS2
-1.15246	-1.29155	-0.965279	-1.28153	-0.472759	-1.20806	-0.39642	-0.930369	-0.669402	0.882778	0.887838	1.01301	1.17258	1.1889	1.18504	0.458226	0.916476	0.662967				+	Caco2_exosome_Caco2_WH	Up_in_WhL	10	10	10	34.2	34.2	34.2	42.509	0	27.3	295510000	115	9.26681	1.24805e-05	-2.24639	-1.0348	Q16795	Q16795	NADH dehydrogenase [ubiquinone] 1 alpha subcomplex subunit 9, mitochondrial	NDUFA9
-1.19284	-1.16114	-1.33455	-0.507919	-0.539611	-1.06938	-0.483999	-1.25559	-0.934061	0.831133	0.867094	0.921651	0.996348	1.0266	1.0871	0.814143	0.876915	1.05811				+	Caco2_exosome_Caco2_WH	Up_in_WhL	29	29	29	25.2	25.2	25.2	166.57	0	148.31	1203900000	501	10.4584	0	-4.23594	-1.86769	Q14152	Q14152	Eukaryotic translation initiation factor 3 subunit A	EIF3A
-1.43004	-1.60121	-1.01773	-0.870314	-0.523196	-0.853233	-0.535294	-0.574001	-0.972504	0.853677	0.812886	0.819137	1.09529	1.19108	1.17798	0.853375	0.806239	0.767853				+	Caco2_exosome_Caco2_WH	Up_in_WhL	16	16	7	41.8	41.8	21	48.991	0	177.95	833650000	369	9.35546	0	-3.54375	-1.56402	Q13838	Q13838	Spliceosome RNA helicase DDX39B	DDX39B
-1.22099	-1.39032	-1.33103	-0.846054	-0.42708	-1.27935	-0.593116	-0.670339	-0.703024	0.890612	0.895181	0.875173	0.991773	0.98494	0.900104	0.965256	0.95955	0.998707				+	Caco2_exosome_Caco2_WH	Up_in_WhL	20	20	20	41.8	41.8	41.8	88.549	0	323.31	4316200000	1529	10.2373	0	-5.52687	-2.34019	Q13263	Q13263	Transcription intermediary factor 1-beta	TRIM28
-1.08526	-1.38045	-0.940236	-0.794868	-0.784872	-1.14179	-0.64808	-0.801913	-1.04747	0.927012	0.934801	0.913485	1.06155	0.940995	0.974566	0.79558	1.0145	1.06245				+	Caco2_exosome_Caco2_WH	Up_in_WhL	17	17	17	24.2	24.2	24.2	115.93	0	64.262	589040000	282	13.1757	0	-3.36674	-1.57194	Q02218;Q9ULD0	Q02218	2-oxoglutarate dehydrogenase, mitochondrial	OGDH
-1.2744	-1.42453	-1.16965	-0.827702	-0.723982	-0.942354	-0.791598	-0.818562	-0.611585	0.957599	0.979915	0.944148	1.02322	0.970719	0.938719	0.872359	0.878859	1.01883				+	Caco2_exosome_Caco2_WH	Up_in_WhL	14	14	14	57.6	57.6	57.6	32.854	0	323.31	5368700000	1942	12.1811	0	-2.5905	-1.21824	P08865	P08865	40S ribosomal protein SA	RPSA
-1.1446	-1.28665	-1.05706	-0.534883	-0.78122	-0.913312	-0.845157	-0.82924	-1.22387	0.995912	1.02709	1.05597	0.842048	0.935119	0.881105	0.949889	1.00012	0.928735				+	Caco2_exosome_Caco2_WH	Up_in_WhL	25	25	25	39.1	39.1	39.1	92.694	0	241.05	903190000	419	12.9301	0	-5.15627	-2.31726	P09327;O75366	P09327	Villin-1	VIL1
-1.49344	-1.19507	-0.873196	-0.984992	-1.01638	-0.952155	-0.694097	-0.701184	-0.677707	0.904767	0.863219	0.891988	0.980684	1.04422	1.08388	0.954406	0.929373	0.93567				+	Caco2_exosome_Caco2_WH	Up_in_WhL	8	8	8	31.3	31.3	31.3	40.513	0	97.169	539290000	192	12.2638	0	-3.42241	-1.5808	Q9UBS4	Q9UBS4	DnaJ homolog subfamily B member 11	DNAJB11
-1.46016	-1.11781	-1.17338	-0.545563	-0.795003	-1.06384	-0.807996	-0.576295	-0.735028	0.599812	0.596608	0.631383	1.46556	0.662994	1.45515	0.695172	1.11128	1.05712				+	Caco2_exosome_Caco2_WH	Up_in_WhL	10	10	10	34.1	34.1	34.1	39.594	0	53.085	283000000	173	8.52017	6.53595e-06	-2.36031	-1.0719	Q9NYL9	Q9NYL9	Tropomodulin-3	TMOD3
-1.26365	-1.18437	-1.02301	-0.678826	-1.13777	-1.0959	-0.825772	-0.784556	-0.617672	0.810932	0.88884	0.856194	0.934039	0.969638	1.02824	1.01436	0.96939	1.13989				+	Caco2_exosome_Caco2_WH	Up_in_WhL	9	9	9	33.9	33.9	33.9	35.619	0	59.938	861320000	496	12.8142	0	-4.0871	-1.87347	Q9H9B4	Q9H9B4	Sideroflexin-1	SFXN1
-1.04616	-1.11103	-1.31367	-0.895627	-1.01879	-0.953891	-0.872908	-0.840742	-0.609365	0.909841	0.919683	0.887201	0.999514	1.00088	0.988137	0.942781	0.999614	1.01453				+	Caco2_exosome_Caco2_WH	Up_in_WhL	193	193	192	60	60	59.8	629.09	0	323.31	16620000000	6331	14.4421	0	-5.2183	-2.3911	Q09666;P48552	Q09666	Neuroblast differentiation-associated protein AHNAK	AHNAK
-1.3374	-1.05497	-1.37789	-0.81949	-0.89026	-0.937136	-0.700639	-0.934199	-0.484242	0.78983	0.717174	0.805334	1.1049	1.10869	1.03759	0.982312	1.00544	0.984965				+	Caco2_exosome_Caco2_WH	Up_in_WhL	14	14	14	33.6	33.6	33.6	39.594	0	323.31	7952500000	1515	11.285	0	-4.43739	-1.9742	P51991	P51991	Heterogeneous nuclear ribonucleoprotein A3	HNRNPA3
-1.60625	-1.36618	-1.08618	-0.635991	-0.708266	-0.830026	-0.809322	-0.78982	-0.600715	0.704213	0.798566	0.667526	1.12017	1.09577	1.04699	0.934979	0.995406	1.06914				+	Caco2_exosome_Caco2_WH	Up_in_WhL	78	78	78	43	43	43	273.42	0	323.31	8223300000	3599	9.91032	0	-3.26356	-1.46703	P49327	P49327	Fatty acid synthase;[Acyl-carrier-protein] S-acetyltransferase;[Acyl-carrier-protein] S-malonyltransferase;3-oxoacyl-[acyl-carrier-protein] synthase;3-oxoacyl-[acyl-carrier-protein] reductase;3-hydroxyacyl-[acyl-carrier-protein] dehydratase;Enoyl-[acyl-carrier-protein] reductase;Oleoyl-[acyl-carrier-protein] hydrolase	FASN
-1.38291	-1.52911	-1.54303	-0.570628	-0.637865	-1.16195	-0.746535	-0.460973	-0.108422	0.725529	0.764474	0.731724	0.995521	0.947537	1.05268	0.901998	0.970449	1.0515				+	Caco2_exosome_Caco2_WH	Up_in_WhL	31	31	31	67.5	67.5	67.5	59.67	0	323.31	2395600000	825	7.674	0	-3.93639	-1.64953	P48643	P48643	T-complex protein 1 subunit epsilon	CCT5
-1.36957	-1.37283	-1.1484	-1.08307	-0.92105	-0.674748	-0.338952	-0.752243	-0.833031	0.871747	0.881388	0.871856	0.9031	1.06165	0.958638	0.931076	1.09375	0.920684				+	Caco2_exosome_Caco2_WH	Up_in_WhL	9	9	9	25.2	25.2	25.2	48.755	0	228.26	690170000	350	10.6539	0	-3.26985	-1.48574	P36957	P36957	Dihydrolipoyllysine-residue succinyltransferase component of 2-oxoglutarate dehydrogenase complex, mitochondrial	DLST
-1.59311	-1.12724	-0.906662	-0.95143	-0.831193	-0.758647	-0.441551	-1.08275	-0.800037	0.792532	0.806687	0.750846	1.15268	1.08859	1.06886	0.882146	0.899338	1.05095				+	Caco2_exosome_Caco2_WH	Up_in_WhL	8	8	8	34.9	34.9	34.9	53.5	0	152.36	1307900000	702	10.6368	0	-3.92568	-1.75119	P26368	P26368	Splicing factor U2AF 65 kDa subunit	U2AF2
-1.18304	-1.13789	-1.34424	-1.02073	-1.0674	-1.1791	-0.576935	-0.64846	-0.206865	0.808553	0.921971	0.620403	1.2431	1.21758	1.07696	0.822047	0.75299	0.901054				+	Caco2_exosome_Caco2_WH	Up_in_WhL	20	20	20	27.7	27.7	27.7	76.613	0	323.31	15109000000	3123	9.23841	1.26183e-05	-2.26992	-1.04441	P19338	P19338	Nucleolin	NCL
-1.35606	-1.28595	-1.19683	-0.856224	-0.95809	-0.909459	-0.722148	-0.668584	-0.631891	0.927367	0.917496	0.840554	1.01767	1.01777	1.05761	0.883312	0.944752	0.978719				+	Caco2_exosome_Caco2_WH	Up_in_WhL	44	44	42	54.4	54.4	52.7	92.468	0	323.31	15776000000	3784	12.1997	0	-2.50639	-1.18115	P14625;Q58FF3	P14625	Endoplasmin	HSP90B1
-1.24322	-1.19877	-1.33289	-0.872998	-0.949937	-0.898628	-0.857694	-0.750891	-0.484147	0.99592	1.00918	0.94007	0.878444	0.852414	0.915439	1.07706	0.959414	0.961242				+	Caco2_exosome_Caco2_WH	Up_in_WhL	39	39	38	54.3	54.3	53.1	95.337	0	323.31	12035000000	3509	12.2849	0	-2.76656	-1.29706	P13639	P13639	Elongation factor 2	EEF2
-1.34711	-1.28438	-1.24651	-0.991441	-1.0218	-0.704642	-0.724786	-0.77133	-0.345664	0.674429	0.680091	0.700267	1.05684	1.06761	1.00699	0.984128	1.10818	1.15911				+	Caco2_exosome_Caco2_WH	Up_in_WhL	31	30	30	51.5	51.5	51.5	72.332	0	323.31	21558000000	4485	9.9642	1.26783e-05	-2.25614	-1.04743	P11021	P11021	78 kDa glucose-regulated protein	HSPA5
-1.25197	-1.23672	-1.58242	-0.971149	-0.973637	-1.04191	-0.454601	-0.563604	-0.22909	0.738812	0.796277	0.77931	1.14969	0.911314	1.09237	0.88932	0.863301	1.08472				+	Caco2_exosome_Caco2_WH	Up_in_WhL	27	27	27	65.8	65.8	65.8	38.604	0	323.31	44110000000	5956	8.74416	0.00186286	-1.1884	-0.566407	P07355;A6NMY6	P07355	Annexin A2;Putative annexin A2-like protein	ANXA2;ANXA2P2
-1.42968	-1.28134	-0.905358	-1.16185	-1.13332	-0.741494	-0.581768	-0.648723	-0.618786	0.776256	0.9141	0.822043	0.878148	0.866697	0.945806	1.02986	1.16402	1.10539				+	Caco2_exosome_Caco2_WH	Up_in_WhL	15	15	15	35.6	35.6	35.6	72.911	0	145.87	680310000	344	10.7705	0	-3.87833	-1.73605	O00116	O00116	Alkyldihydroxyacetonephosphate synthase, peroxisomal	AGPS
-1.20161	-1.26304	-1.30221	-1.09011	-0.990827	-1.10634	-0.596638	-0.49945	-0.444922	0.90247	0.882339	0.920002	1.08384	1.02269	0.975462	0.819498	0.925507	0.963337				+	Caco2_exosome_Caco2_WH	Up_in_WhL	25	25	25	71.1	71.1	71.1	56.559	0	323.31	19525000000	3844	10.6711	0	-3.21715	-1.46429	P06576	P06576	ATP synthase subunit beta, mitochondrial	ATP5B
-1.41289	-1.0144	-1.40522	-1.06047	-0.600282	-0.341563	-0.724455	-1.09528	-0.785702	0.829596	0.836865	0.804292	0.818388	0.885328	1.00161	1.01275	1.07913	1.1723				+	Caco2_exosome_Caco2_WH	Up_in_WhL	19	19	19	35.3	35.3	35.3	73.964	0	74.467	756060000	308	9.99322	0	-3.91614	-1.72815	Q9BZE4	Q9BZE4	Nucleolar GTP-binding protein 1	GTPBP4
-1.75793	-0.973725	-1.25806	-0.918112	-0.824616	-0.670107	-0.702043	-0.856315	-0.413221	0.847988	0.813617	0.741408	1.0061	0.927971	1.05353	0.701444	1.13672	1.14534				+	Caco2_exosome_Caco2_WH	Up_in_WhL	28	28	28	68.2	68.2	68.2	57.488	0	323.31	5046400000	1955	9.32411	6.55738e-06	-2.33754	-1.07415	P78371	P78371	T-complex protein 1 subunit beta	CCT2
-1.41139	-1.0738	-1.27478	-1.09248	-0.854006	-0.650322	-0.861902	-0.808011	-0.51742	0.805964	1.02973	0.844418	1.07721	1.05558	0.995182	0.81023	1.06742	0.858375				+	Caco2_exosome_Caco2_WH	Up_in_WhL	13	13	12	70.9	70.9	63.8	22.391	0	282.34	4086400000	1122	11.4164	0.000515284	-1.48559	-0.713781	P37802	P37802	Transgelin-2	TAGLN2
-1.64348	-0.609291	-1.1186	-0.949679	-1.12922	-0.545502	-0.755489	-1.10072	-0.403979	0.821626	0.806875	0.289581	0.848366	1.0186	0.861187	1.1533	1.24108	1.21534				+	Caco2_exosome_Caco2_WH	Up_in_WhL	4	4	4	36	36	36	14.285	0	33.181	268000000	147	8.38507	1.25392e-05	-2.28674	-1.03944	O14737	O14737	Programmed cell death protein 5	PDCD5
-1.77699	-1.07413	-0.932121	-0.891442	-1.32992	-0.255713	-0.805845	-0.736737	-0.508031	0.954315	1.0378	0.950807	0.983979	0.787267	0.925493	0.850553	1.01852	0.802192				+	Caco2_exosome_Caco2_WH	Up_in_WhL	11	11	11	20	20	20	83.353	0	83.685	593810000	324	8.78943	0	-2.82978	-1.26782	O95202	O95202	LETM1 and EF-hand domain-containing protein 1, mitochondrial	LETM1
-1.03511	-1.40144	-1.29984	-0.855943	-0.845575	-0.624023	-0.28456	-1.30635	-0.770157	0.756486	0.800407	0.798025	0.852667	0.92084	0.988912	1.01535	1.12535	1.16497				+	Caco2_exosome_Caco2_WH	Up_in_WhL	13	13	13	21	21	21	95.737	0	88.4	953670000	366	9.80549	0	-3.55593	-1.58132	Q9BUJ2	Q9BUJ2	Heterogeneous nuclear ribonucleoprotein U-like protein 1	HNRNPUL1
-1.10906	-1.18578	-1.53745	-0.761295	-0.653247	-0.822762	-0.590597	-1.26368	-0.48355	0.764915	0.815887	0.813818	0.789963	0.869824	0.856997	1.08157	1.09619	1.31827				+	Caco2_exosome_Caco2_WH	Up_in_WhL	5	5	5	45.3	45.3	45.3	20.063	0	22.34	306350000	126	9.64449	0	-3.04569	-1.37293	Q9H910	Q9H910	Hematological and neurological expressed 1-like protein	HN1L
-1.48015	-1.3434	-1.48606	-0.649268	-0.278426	-1.21846	-0.30983	-0.982558	-0.450524	0.860399	0.844029	0.836203	0.944155	0.758989	0.954272	0.95051	0.944548	1.10557				+	Caco2_exosome_Caco2_WH	Up_in_WhL	29	29	29	37.5	37.5	37.5	101.56	0	185.72	2329900000	1104	8.01035	0	-3.8497	-1.63287	P11586	P11586	C-1-tetrahydrofolate synthase, cytoplasmic;Methylenetetrahydrofolate dehydrogenase;Methenyltetrahydrofolate cyclohydrolase;Formyltetrahydrofolate synthetase;C-1-tetrahydrofolate synthase, cytoplasmic, N-terminally processed	MTHFD1
-1.34031	-1.15799	-1.49485	-0.973496	-0.524486	-0.842526	-0.63659	-0.906165	-0.530792	0.869554	0.645757	1.13003	0.855724	0.878157	0.800563	0.846097	1.33494	1.04638				+	Caco2_exosome_Caco2_WH	Up_in_WhL	9	9	9	12.8	12.8	12.8	100.18	0	47.254	1206700000	132	9.64228	0	-3.44638	-1.53362	P49756	P49756	RNA-binding protein 25	RBM25
-0.924085	-0.568003	-0.946968	-1.14735	-1.42425	-0.676649	-0.67993	-1.35488	-0.740748	0.860961	0.953338	0.991638	0.627941	0.779787	0.80608	1.24926	1.20761	0.986249				+	Caco2_exosome_Caco2_WH	Up_in_WhL	7	7	7	18.3	18.3	18.3	64.989	0	15.475	576110000	76	10.2561	0	-3.12871	-1.41945	Q9BY44	Q9BY44	Eukaryotic translation initiation factor 2A;Eukaryotic translation initiation factor 2A, N-terminally processed	EIF2A
-0.844093	-1.08529	-1.07787	-1.17444	-1.0757	0.187924	-0.660717	-1.49483	-0.925943	1.07816	1.13178	0.943981	0.568763	0.720977	0.585196	1.1766	1.13178	0.813711				+	Caco2_exosome_Caco2_WH	Up_in_WhL	6	6	6	41.1	41.1	41.1	11.676	0	62.223	3019100000	418	7.72772	0	-3.3025	-1.42269	P17096	P17096	High mobility group protein HMG-I/HMG-Y	HMGA1
-0.790454	-0.84449	-1.21017	-0.994979	-1.32708	-0.679137	-0.584671	-1.2498	-0.807772	1.15219	1.05308	1.17818	0.914885	0.791536	0.780368	0.969557	1.16532	0.483431				+	Caco2_exosome_Caco2_WH	Up_in_WhL	14	14	14	34.9	34.9	34.9	67.454	0	153.98	1053200000	388	10.582	0	-3.37358	-1.52687	O94826	O94826	Mitochondrial import receptor subunit TOM70	TOMM70A
-0.490349	-1.10314	-1.41273	-0.281405	-1.20308	-0.656979	-0.855549	-1.03452	-1.15848	1.01163	1.09368	0.901125	0.898512	0.97239	1.09787	0.652609	1.41617	0.152249				+	Caco2_exosome_Caco2_WH	Up_in_WhL	26	17	15	42.7	30.2	28.8	69.412	0	167.97	1660200000	720	7.99529	0.00299722	-1.1035	-0.524787	P15311	P15311	Ezrin	EZR
-0.493532	-0.946575	-1.01732	-0.587367	-1.07959	-0.426391	-1.12927	-1.5678	-1.09778	0.75002	0.937485	0.817897	0.967685	0.681184	0.584888	1.13975	1.2167	1.25001				+	Caco2_exosome_Caco2_WH	Up_in_WhL	4	4	4	19.6	19.6	19.6	33.048	0	20.792	43995000	29	9.07232	7.02988e-06	-2.46145	-1.12242	Q9Y365	Q9Y365	PCTP-like protein	STARD10
-0.702835	-1.30261	-1.19244	-0.390257	-1.31446	-0.182809	-0.775211	-1.35006	-1.01687	0.975673	0.866156	0.912449	1.06753	0.927575	0.98434	0.294514	1.03939	1.15992				+	Caco2_exosome_Caco2_WH	Up_in_WhL	6	6	6	29.3	29.3	29.3	25.764	0	19.766	73219000	80	8.19393	1.25196e-05	-2.29324	-1.03917	Q9BRX8	Q9BRX8	Redox-regulatory protein FAM213A	FAM213A
-0.637545	-1.13928	-0.989742	-0.606594	-0.889041	-0.859516	-0.961014	-1.48735	-0.995074	0.939134	0.928474	0.886911	1.00829	0.949929	0.798979	0.832509	0.959481	1.26144				+	Caco2_exosome_Caco2_WH	Up_in_WhL	12	12	12	27.5	27.5	27.5	58.848	0	175.26	904390000	489	11.7947	0	-3.27197	-1.50839	Q12874	Q12874	Splicing factor 3A subunit 3	SF3A3
-0.521936	-1.23018	-1.33939	-0.607912	-0.944923	-0.766092	-1.0392	-1.1691	-0.938517	0.707461	0.880231	0.870745	1.06916	1.03428	0.977622	0.949541	1.05597	1.01223				+	Caco2_exosome_Caco2_WH	Up_in_WhL	13	6	6	43.8	17.4	17.4	50.67	0	150.79	856680000	320	11.6476	0	-3.5979	-1.64274	P42167	P42167	Lamina-associated polypeptide 2, isoforms beta/gamma;Thymopoietin;Thymopentin	TMPO
-0.174984	-0.8121	-1.36966	-0.720406	-1.14261	-0.861237	-1.07396	-1.05057	-1.24233	0.856473	0.753443	0.738601	1.00867	1.02296	0.911081	0.994802	1.08921	1.07261				+	Caco2_exosome_Caco2_WH	Up_in_WhL	6	6	6	26.7	26.7	26.7	38.388	0	104.39	664410000	255	10.0793	0	-3.66506	-1.632	P20042	P20042	Eukaryotic translation initiation factor 2 subunit 2	EIF2S2
-0.866062	-1.30175	-0.859288	-0.731724	-1.08791	-0.597228	-0.645872	-1.36113	-0.983696	0.629301	0.761697	0.610797	1.24404	1.32064	0.711033	0.90891	1.08013	1.16812				+	Caco2_exosome_Caco2_WH	Up_in_WhL	26	26	26	24.9	24.9	24.9	144.5	0	178.81	939150000	412	9.93123	0	-2.83373	-1.29135	P41252	P41252	Isoleucine--tRNA ligase, cytoplasmic	IARS
-0.911184	-1.32862	-0.87085	-1.08225	-1.16792	-1.36713	-0.942599	0.140915	-0.776702	0.99443	0.983259	0.92803	0.824053	0.781414	0.82606	0.950153	1.02285	0.996084				+	Caco2_exosome_Caco2_WH	Up_in_WhL	9	9	9	43.9	43.9	43.9	33.331	0	81.568	851830000	325	8.75366	0	-3.96504	-1.70398	Q9Y6C9	Q9Y6C9	Mitochondrial carrier homolog 2	MTCH2
-1.01721	-1.15758	-1.04619	-0.85587	-1.1817	-1.04533	-1.04393	-0.526247	-0.745927	0.792948	0.851868	0.795409	1.15562	1.09035	1.04886	0.958368	0.970618	0.95596				+	Caco2_exosome_Caco2_WH	Up_in_WhL	10	10	10	60.5	60.5	60.5	26.21	0	84.468	1230400000	629	13.0381	0	-4.43178	-2.02323	Q9HB71	Q9HB71	Calcyclin-binding protein	CACYBP
-1.35142	-1.2256	-0.626206	-0.971468	-1.15678	-0.867774	-1.18414	0.00785091	-0.988797	0.887808	0.833128	0.825193	1.10277	1.08844	0.981228	0.83654	0.929765	0.879449				+	Caco2_exosome_Caco2_WH	Up_in_WhL	7	7	7	23.1	23.1	23.1	41.488	0	139.85	750630000	427	9.23544	0	-3.82633	-1.66912	Q8TCT9	Q8TCT9	Minor histocompatibility antigen H13	HM13
-1.08457	-1.12873	-1.14746	-1.14008	-1.21148	-0.94046	-0.405466	-0.244138	-1.13635	0.958479	0.841515	0.666563	1.05845	1.12389	0.885068	0.868219	1.00616	1.03038				+	Caco2_exosome_Caco2_WH	Up_in_WhL	9	9	9	22.4	22.4	22.4	50.679	0	67.539	467750000	297	9.97622	0	-2.54953	-1.17291	Q16181;Q6ZU15	Q16181	Septin-7	2020-09-07
-1.19701	-1.08696	-1.16724	-0.565072	-1.12127	-1.36768	-0.52884	-0.481549	-0.962407	0.855166	0.802194	0.899589	1.18662	0.954008	0.988675	0.74932	1.09639	0.946059				+	Caco2_exosome_Caco2_WH	Up_in_WhL	20	20	20	15.4	15.4	15.4	208.7	0	62.166	435770000	177	10.4447	0	-2.59531	-1.199	Q14690	Q14690	Protein RRP5 homolog	PDCD11
-1.31846	-1.21427	-0.880433	-0.906385	-0.958945	-0.969847	-1.26539	-0.189836	-0.801643	0.945682	0.961823	0.903538	0.943426	0.956919	0.900659	0.909807	0.952412	1.03095				+	Caco2_exosome_Caco2_WH	Up_in_WhL	138	138	138	37.7	37.7	37.7	469.08	0	323.31	10406000000	4500	10.8116	0	-5.61899	-2.40444	P78527	P78527	DNA-dependent protein kinase catalytic subunit	PRKDC
-1.01221	-1.398	-0.867446	-0.785451	-1.22414	-1.13172	-0.512938	-0.666007	-0.965679	0.867629	0.817458	0.890778	1.0415	0.970904	0.913435	0.89681	1.0161	1.14897				+	Caco2_exosome_Caco2_WH	Up_in_WhL	10	10	10	6.7	6.7	6.7	208.73	0	27.646	742080000	147	11.7652	0	-3.38658	-1.55642	P51610	P51610	Host cell factor 1;HCF N-terminal chain 1;HCF N-terminal chain 2;HCF N-terminal chain 3;HCF N-terminal chain 4;HCF N-terminal chain 5;HCF N-terminal chain 6;HCF C-terminal chain 1;HCF C-terminal chain 2;HCF C-terminal chain 3;HCF C-terminal chain 4;HCF C-terminal chain 5;HCF C-terminal chain 6	HCFC1
-1.26167	-0.680979	-0.809422	-1.24035	-1.17687	-1.10886	-0.737622	-0.136591	-1.23024	0.680103	0.737357	0.90328	0.992798	0.980921	0.736769	1.15627	1.11986	1.07524				+	Caco2_exosome_Caco2_WH	Up_in_WhL	7	7	7	33.5	33.5	33.5	28.994	0	58.64	562710000	251	9.40279	0	-2.52774	-1.15517	P50402	P50402	Emerin	EMD
-1.05314	-0.916343	-0.976011	-0.922034	-1.38128	-1.31297	-1.05277	-0.26055	-0.610259	0.882086	0.837806	0.793386	1.0357	0.966463	0.977452	0.913917	1.01657	1.06198				+	Caco2_exosome_Caco2_WH	Up_in_WhL	19	19	12	42.9	42.9	25.6	75.491	0	323.31	639820000	331	10.5397	0	-3.22986	-1.46689	P42166	P42166	Lamina-associated polypeptide 2, isoform alpha;Thymopoietin;Thymopentin	TMPO
-1.10605	-1.33625	-0.708696	-0.841834	-0.870043	-1.34463	-0.82821	-0.542313	-0.983306	0.813895	0.852909	0.859671	1.06256	1.18239	0.890492	0.859915	1.01843	1.02107				+	Caco2_exosome_Caco2_WH	Up_in_WhL	17	17	17	34.6	34.6	34.6	77.328	0	150.8	649930000	375	11.7229	0	-3.41909	-1.56933	P21980	P21980	Protein-glutamine gamma-glutamyltransferase 2	TGM2
-0.873858	-1.05091	-0.741091	-1.54262	-1.25435	-1.22133	-0.380267	-0.0893271	-1.13123	1.0322	1.02236	1.04283	0.938121	0.919172	0.904495	0.828265	0.763737	0.833809				+	Caco2_exosome_Caco2_WH	Up_in_WhL	22	19	19	53.4	50.3	50.3	56.381	0	149.01	779770000	433	8.59243	0	-5.04382	-2.07849	P05091	P05091	Aldehyde dehydrogenase, mitochondrial	ALDH2
-1.12912	-1.18971	-0.56054	-1.20503	-1.08763	-1.15196	-1.19474	0.41943	-0.994085	0.818314	0.796979	0.819942	1.19727	0.876808	0.716845	0.973672	0.884233	1.00932				+	Caco2_exosome_Caco2_WH	Up_in_WhL	15	15	15	17.5	17.5	17.5	138.83	0	112.62	523640000	189	7.41626	0	-3.11674	-1.34385	O60841	O60841	Eukaryotic translation initiation factor 5B	EIF5B
-0.961871	-1.1152	-0.853938	-0.930908	-1.08838	-1.05644	-1.02059	-0.51084	-1.12217	0.922176	0.896965	0.834123	0.993129	0.985182	0.987789	0.97207	0.987476	1.08143				+	Caco2_exosome_Caco2_WH	Up_in_WhL	13	13	13	30.6	30.6	30.6	54.972	0	122.09	1121100000	530	14.3672	0	-3.66905	-1.72284	O76021	O76021	Ribosomal L1 domain-containing protein 1	RSL1D1
-1.07955	-0.962612	-0.409494	-1.25897	-1.05171	-0.900942	-1.13224	-0.733517	-1.01357	1.18354	1.10345	1.09618	0.663143	0.751698	0.795532	1.0725	1.04183	0.834734				+	Caco2_exosome_Caco2_WH	Up_in_WhL	6	6	6	23	23	23	43.614	0	79.818	674640000	260	11.391	0	-2.72151	-1.26611	Q9NX58	Q9NX58	Cell growth-regulating nucleolar protein	LYAR
-1.12612	-1.00107	-0.876055	-1.1156	-1.05614	-1.17158	-1.08611	-0.401986	-0.692029	1.11179	1.06088	1.00451	0.934713	0.632039	0.727756	1.06156	1.24405	0.749386				+	Caco2_exosome_Caco2_WH	Up_in_WhL	8	8	8	13.1	13.1	13.1	113.37	0	26.986	293440000	82	11.1321	0	-2.52971	-1.17963	Q8WWM7	Q8WWM7	Ataxin-2-like protein	ATXN2L
-1.00829	-1.13294	-1.13869	-1.23432	-0.825681	-0.959947	-0.997319	-0.53914	-0.743464	1.12289	1.06801	1.24904	0.921316	0.6942	0.910432	1.01989	0.853918	0.740084				+	Caco2_exosome_Caco2_WH	Up_in_WhL	21	21	21	16	16	16	225.49	0	66.749	470040000	166	12.0849	0	-4.1368	-1.87626	Q14008	Q14008	Cytoskeleton-associated protein 5	CKAP5
-1.22161	-1.16637	-0.605173	-1.40305	-0.680619	-0.807963	-0.769848	-0.511876	-1.29633	1.02245	1.03239	0.963124	0.965703	0.798475	0.967579	1.11779	1.0146	0.580713				+	Caco2_exosome_Caco2_WH	Up_in_WhL	13	13	13	25.6	25.6	25.6	63.182	0	78.15	550750000	232	10.2557	0	-3.58114	-1.60322	O95793	O95793	Double-stranded RNA-binding protein Staufen homolog 1	STAU1
-1.08178	-1.28751	-0.862774	-0.78919	-0.994718	-1.16322	-0.921718	-0.464824	-1.02656	1.09297	1.0813	1.04879	0.721227	0.772442	0.959159	0.96196	1.03638	0.918062				+	Caco2_exosome_Caco2_WH	Up_in_WhL	7	6	6	25.4	19.6	19.6	24.033	0	86.161	1756400000	445	12.354	0	-4.13251	-1.88135	P26583	P26583	High mobility group protein B2	HMGB2
-0.911376	-1.11507	-1.20901	-1.09257	-1.05147	-0.431768	-1.33537	0.012218	-1.19745	0.850296	0.895032	0.913437	0.837148	0.883176	0.890506	1.00739	0.988971	1.06591				+	Caco2_exosome_Caco2_WH	Up_in_WhL	7	6	5	36.6	30.1	21.3	20.811	0	115.43	1716000000	422	8.95727	0	-4.46878	-1.89614	Q13185	Q13185	Chromobox protein homolog 3	CBX3
-0.757687	-0.767232	-1.09141	-1.24565	-1.11117	-0.431262	-1.2037	-0.408051	-1.39547	0.865155	0.818358	0.829383	1.22071	0.609631	0.980139	1.06708	0.98568	1.03549				+	Caco2_exosome_Caco2_WH	Up_in_WhL	13	13	13	29.4	29.4	29.4	76.715	0	60.802	414130000	121	9.68722	7.11744e-06	-2.46095	-1.13131	P49915	P49915	GMP synthase [glutamine-hydrolyzing]	GMPS
-0.999421	-0.757807	-1.00876	-1.19983	-0.718824	-1.03273	-1.00292	-0.584863	-1.24847	1.14563	1.22736	1.14108	0.781411	0.947616	0.95126	0.59361	0.751871	1.01379				+	Caco2_exosome_Caco2_WH	Up_in_WhL	8	8	8	36.1	36.1	36.1	29.668	0	196.75	805020000	282	11.5823	0	-3.25238	-1.4963	P47985;P0C7P4	P47985	Cytochrome b-c1 complex subunit Rieske, mitochondrial;Cytochrome b-c1 complex subunit 11;Putative cytochrome b-c1 complex subunit Rieske-like protein 1	UQCRFS1;UQCRFS1P1
-1.08631	-0.694228	-1.03576	-1.06612	-1.30702	-0.32146	-1.37705	-0.667424	-0.880389	1.02146	1.07899	0.994458	0.55517	0.69649	1.07813	0.893041	0.998286	1.11973				+	Caco2_exosome_Caco2_WH	Up_in_WhL	6	6	6	40.8	40.8	40.8	25.268	0	25.844	348740000	60	9.94328	0	-3.4641	-1.54842	P27144	P27144	Adenylate kinase 4, mitochondrial	AK4
-1.13547	-0.818686	-0.998386	-0.992462	-0.95959	-0.824352	-1.15681	-0.748438	-1.05464	1.07916	1.00561	1.07418	1.04336	0.937828	0.920714	0.883191	0.872546	0.872236				+	Caco2_exosome_Caco2_WH	Up_in_WhL	20	20	20	32.1	32.1	32.1	90.98	0	241.72	3063200000	809	15.7591	0	-5.3063	-2.46461	P25205	P25205	DNA replication licensing factor MCM3	MCM3
-1.38094	-0.715612	-1.45393	-0.914564	-0.490735	-0.166971	-1.29479	-0.659385	-1.16413	1.09696	1.13137	1.13363	0.586059	0.79843	0.643119	1.0256	0.830462	0.99543				+	Caco2_exosome_Caco2_WH	Up_in_WhL	34	34	34	38.9	38.9	38.9	123.8	0	323.31	2761900000	1291	8.28345	1.19581e-05	-2.19502	-0.999962	P18206	P18206	Vinculin	VCL
-1.22801	-1.03148	-0.956664	-0.991456	-0.895517	-0.571214	-1.23609	-0.57364	-1.03801	1.17799	1.18134	1.19918	1.01124	0.887625	0.679434	0.801146	0.595581	0.988537				+	Caco2_exosome_Caco2_WH	Up_in_WhL	17	17	5	48.3	48.3	13.1	32.866	0	109.29	816030000	347	11.0609	0	-3.66483	-1.65709	P12236	P12236	ADP/ATP translocase 3;ADP/ATP translocase 3, N-terminally processed	SLC25A6
-1.10661	-0.948618	-1.0883	-1.28601	-0.856681	-0.500663	-1.19905	-0.577773	-1.01527	1.0495	1.03755	1.06616	0.841851	0.858597	0.920225	0.819715	1.00455	0.980832				+	Caco2_exosome_Caco2_WH	Up_in_WhL	7	6	6	18.8	16.9	16.9	46.437	0	82.164	892490000	274	12.0681	0	-3.70558	-1.69675	O14979	O14979	Heterogeneous nuclear ribonucleoprotein D-like	HNRNPDL
-1.07632	-0.932744	-1.36924	-0.758809	-0.845568	-0.755269	-1.42055	-0.366478	-0.942128	0.991624	0.886242	0.885391	0.932885	1.11346	0.797417	0.996433	0.642385	1.22127				+	Caco2_exosome_Caco2_WH	Up_in_WhL	9	9	9	24.4	24.4	24.4	59.271	0	99.144	799390000	315	10.3079	0	-3.45137	-1.55226	O15355	O15355	Protein phosphatase 1G	PPM1G
-0.993366	-0.812189	-1.27549	-1.17826	-0.986497	-0.6782	-0.802252	-0.79746	-1.13197	0.955899	0.962296	0.948587	1.01811	0.938743	0.888663	1.02149	1.02025	0.901633				+	Caco2_exosome_Caco2_WH	Up_in_WhL	11	11	11	45.2	45.2	45.2	38.534	0	268.18	1828100000	557	14.1845	0	-4.35596	-2.01842	Q9UJZ1	Q9UJZ1	Stomatin-like protein 2, mitochondrial	STOML2
-0.785314	-1.07616	-1.49348	-1.22591	-1.10717	-0.42617	-0.87176	-0.596605	-0.925343	0.939711	0.975949	1.01694	0.852306	0.799735	0.843134	0.988723	1.02288	1.06854				+	Caco2_exosome_Caco2_WH	Up_in_WhL	7	7	7	66.1	66.1	66.1	12.349	0	74.429	1785400000	505	10.8503	0	-4.36135	-1.92982	Q9GZT3	Q9GZT3	SRA stem-loop-interacting RNA-binding protein, mitochondrial	SLIRP
-0.548052	-1.44003	-1.34468	-1.43703	-0.944266	-0.55995	-0.645708	-0.327876	-0.978043	0.490934	0.820812	0.813119	1.40311	1.007	0.909372	1.14454	0.69298	0.943776				+	Caco2_exosome_Caco2_WH	Up_in_WhL	20	12	12	10.2	6.6	6.6	291.02	0	19.605	107080000	29	8.18146	1.26984e-05	-2.31441	-1.04766	Q14315	Q14315	Filamin-C	FLNC
-0.901628	-0.879994	-1.33302	-1.40199	-1.12711	-0.603708	-0.553329	-0.725267	-1.00656	0.989938	0.846584	0.941467	0.813211	0.870945	0.88063	1.17008	0.972747	1.047				+	Caco2_exosome_Caco2_WH	Up_in_WhL	18	18	18	23.7	23.7	23.7	102.36	0	54.995	446930000	215	11.2261	0	-3.24106	-1.485	P78344	P78344	Eukaryotic translation initiation factor 4 gamma 2	EIF4G2
-1.13203	-1.12661	-1.29461	-1.17934	-0.934005	-0.661897	-0.757589	-0.750445	-0.795944	0.949345	0.993923	0.963441	0.911313	0.910015	0.93674	0.962842	0.928175	1.07668				+	Caco2_exosome_Caco2_WH	Up_in_WhL	4	4	4	27.7	27.7	27.7	16.561	0	20.743	1155900000	373	13.3972	0	-4.18074	-1.92627	P46776	P46776	60S ribosomal protein L27a	RPL27A
-1.17672	-1.01157	-1.4167	-1.26516	-0.979512	-0.753021	-0.274916	-0.486859	-1.03797	0.842167	0.844916	0.858306	0.786154	0.886902	0.778592	1.01189	1.26364	1.12985				+	Caco2_exosome_Caco2_WH	Up_in_WhL	19	19	10	24.1	24.1	13.1	104.55	0	111.24	282330000	134	9.59433	0	-2.78377	-1.26467	P63010	P63010	AP-2 complex subunit beta	AP2B1
-0.929641	-0.899528	-1.37471	-0.877947	-0.956184	-0.902898	-1.06037	-0.883271	-0.794634	0.917713	0.878644	0.897782	1.05626	1.01628	0.986207	0.922168	0.986662	1.01747				+	Caco2_exosome_Caco2_WH	Up_in_WhL	16	16	16	43.5	43.5	43.5	59.875	0	255.09	1452000000	573	15.2226	0	-4.55203	-2.1252	Q9UHX1	Q9UHX1	Poly(U)-binding-splicing factor PUF60	PUF60
-0.766621	-0.825286	-1.42498	-1.23074	-0.822183	-1.10196	-1.01883	-0.571855	-0.813279	0.794772	0.886074	0.793559	1.00162	0.932401	1.01775	1.00287	1.02704	1.11965				+	Caco2_exosome_Caco2_WH	Up_in_WhL	10	10	10	22.9	22.9	22.9	59.004	0	113.31	581620000	284	12.0022	0	-3.28899	-1.51926	Q9BZZ5	Q9BZZ5	Apoptosis inhibitor 5	API5
-0.835593	-0.755402	-1.51633	-1.01882	-1.23511	-0.536232	-0.998979	-0.69224	-0.840383	1.10357	1.05339	1.04759	1.2021	1.00281	1.1605	0.742129	0.573654	0.543343				+	Caco2_exosome_Caco2_WH	Up_in_WhL	6	6	6	16.6	16.6	16.6	54.234	0	39.264	214930000	87	9.87056	7.20721e-06	-2.46603	-1.13603	Q9BR76	Q9BR76	Coronin-1B	CORO1B
-0.749569	-0.777149	-1.59877	-1.22508	-0.650295	-0.894437	-0.681322	-0.660223	-1.07148	0.829912	0.624707	0.899245	1.48585	1.43494	0.713279	0.594089	0.861727	0.86458				+	Caco2_exosome_Caco2_WH	Up_in_WhL	8	8	8	27.8	27.8	27.8	42.502	0	120.28	238510000	123	8.7691	7.18133e-06	-2.50535	-1.13566	Q7L2H7	Q7L2H7	Eukaryotic translation initiation factor 3 subunit M	EIF3M
-0.81072	-0.978426	-1.32051	-0.888764	-1.08925	-1.01483	-0.819925	-0.876723	-0.885536	1.01399	1.03929	1.0092	0.999986	0.977729	0.968429	0.929403	0.8564	0.89025				+	Caco2_exosome_Caco2_WH	Up_in_WhL	7	7	7	21.2	21.2	21.2	42.331	0	139.03	2070800000	689	15.518	0	-4.99772	-2.32533	P38159;Q96E39;O75526;Q8N7X1	P38159	RNA-binding motif protein, X chromosome;RNA-binding motif protein, X chromosome, N-terminally processed	RBMX
-0.720488	-0.943225	-1.25956	-1.30099	-0.977156	-0.728816	-0.755482	-0.338443	-1.30339	0.661728	0.595192	0.460451	1.27494	1.3355	0.909236	1.13859	0.995153	0.956758				+	Caco2_exosome_Caco2_WH	Up_in_WhL	8	8	8	32.5	32.5	32.5	38.274	0	31.673	518690000	267	8.922	0	-2.9488	-1.31835	O95433	O95433	Activator of 90 kDa heat shock protein ATPase homolog 1	AHSA1
-0.745292	-1.11326	-1.3412	-0.881879	-0.989482	-0.9115	-0.614568	-0.843646	-1.16943	0.822334	0.908927	0.862545	1.15275	0.997973	1.06103	0.877889	0.825859	1.10095				+	Caco2_exosome_Caco2_WH	Up_in_WhL	20	20	20	34.2	34.2	34.2	81.889	0	80.469	696860000	305	12.7818	0	-3.62637	-1.67742	P07384	P07384	Calpain-1 catalytic subunit	CAPN1
-1.09064	-1.13492	-1.05494	-0.822206	-1.05133	-0.690951	-1.00581	-0.732228	-1.08121	0.875849	0.825128	0.855152	1.1372	1.03175	0.921442	1.01147	0.924306	1.08193				+	Caco2_exosome_Caco2_WH	Up_in_WhL	20	20	20	25.2	25.2	25.2	122.85	0	120.3	925770000	349	14.5272	0	-3.68181	-1.73091	Q9BSJ8	Q9BSJ8	Extended synaptotagmin-1	ESYT1
-1.33399	-0.912178	-1.1069	-1.02828	-0.774556	-0.817891	-1.03969	-0.679666	-0.956907	0.884396	0.856166	0.848681	1.0419	1.01498	1.00009	0.903283	1.00094	1.09963				+	Caco2_exosome_Caco2_WH	Up_in_WhL	18	18	18	18.5	18.5	18.5	136.37	0	121.85	1283300000	809	13.977	0	-4.29493	-1.98774	Q86VP6	Q86VP6	Cullin-associated NEDD8-dissociated protein 1	CAND1
-1.09007	-0.977114	-0.9103	-1.07917	-1.25664	-0.712435	-0.985172	-0.687728	-0.950055	0.844559	0.843005	0.829967	1.08571	1.09059	1.02153	0.818413	1.06719	1.04772				+	Caco2_exosome_Caco2_WH	Up_in_WhL	11	11	11	37	37	37	29.506	0	108.8	801320000	327	13.9279	0	-4.06343	-1.8872	P61289	P61289	Proteasome activator complex subunit 3	PSME3
-0.818302	-1.11898	-1.16582	-0.960958	-1.21548	-0.569955	-1.01241	-0.960439	-0.808663	0.811074	0.814948	0.807619	0.952546	1.02243	1.02212	1.13224	1.04098	1.02705				+	Caco2_exosome_Caco2_WH	Up_in_WhL	6	6	6	37.8	37.8	37.8	14.395	0	59.041	1455000000	508	13.3528	7.14286e-06	-2.37696	-1.13323	P53999	P53999	Activated RNA polymerase II transcriptional coactivator p15	SUB1
-1.11957	-1.04284	-1.36187	-1.0714	-0.663852	-0.568908	-1.08973	-0.716104	-0.923274	0.71173	0.794449	0.765653	1.13296	1.12847	1.01457	0.929123	1.01479	1.06581				+	Caco2_exosome_Caco2_WH	Up_in_WhL	21	21	21	29.9	29.9	29.9	107.14	0	134.5	867370000	436	11.6532	0	-4.31217	-1.93567	P53618	P53618	Coatomer subunit beta	COPB1
-1.05799	-1.17314	-1.11796	-0.99572	-0.977467	-0.791499	-0.851252	-0.710801	-0.935218	0.62473	0.875013	0.777388	1.16101	0.843357	1.14644	0.859835	1.11251	1.21075				+	Caco2_exosome_Caco2_WH	Up_in_WhL	18	18	18	20.4	20.4	20.4	117.8	0	37.116	541330000	176	12.8016	0	-2.96902	-1.39251	P42285	P42285	Superkiller viralicidic activity 2-like 2	SKIV2L2
-1.00967	-1.19932	-0.951823	-1.11118	-0.941054	-0.621345	-1.25905	-0.844654	-0.662998	0.804488	0.864006	0.863576	1.13043	1.04053	1.03566	0.712042	1.07486	1.0755				+	Caco2_exosome_Caco2_WH	Up_in_WhL	21	21	21	36.9	36.9	36.9	79.467	0	138.37	893660000	446	12.5568	0	-3.71022	-1.70881	P28331	P28331	NADH-ubiquinone oxidoreductase 75 kDa subunit, mitochondrial	NDUFS1
-1.29058	-0.974757	-1.10862	-0.817437	-1.00653	-0.552142	-0.992484	-0.858678	-0.98624	0.699354	0.828548	0.687592	1.08817	1.07262	1.14471	1.06668	0.852767	1.14702				+	Caco2_exosome_Caco2_WH	Up_in_WhL	13	13	13	41.6	41.6	41.6	49.966	0	103.09	514310000	256	12.2475	0	-3.54209	-1.63142	P18031	P18031	Tyrosine-protein phosphatase non-receptor type 1	PTPN1
-1.0159	-1.31402	-1.12888	-0.808914	-1.11906	-0.526103	-0.620763	-0.854845	-0.939847	0.512643	0.579879	0.511663	1.4447	1.02211	1.4885	0.824318	1.02545	0.919063				+	Caco2_exosome_Caco2_WH	Up_in_WhL	9	9	9	60.4	60.4	60.4	16.837	0	323.31	4059100000	834	8.92831	0.000377011	-1.62027	-0.760706	P0DP25;P0DP24;P0DP23;P27482;P02585	P0DP25
-0.924579	-0.698462	-0.742276	-1.43813	-0.964881	-0.847063	-1.09253	-1.06497	-0.726529	0.648826	0.702004	0.627453	1.28975	1.21236	1.09606	0.805287	1.08264	1.03504				+	Caco2_exosome_Caco2_WH	Up_in_WhL	6	6	4	27.3	27.3	22	31.279	0	86.92	444210000	175	10.7299	0	-3.20572	-1.46072	P09012	P09012	U1 small nuclear ribonucleoprotein A	SNRPA
-1.08486	-0.879352	-1.12022	-0.997944	-0.882868	-0.869829	-1.3279	-0.785543	-0.655358	0.795292	0.737697	0.744748	1.08666	1.09341	1.19849	0.889711	1.0315	1.02635				+	Caco2_exosome_Caco2_WH	Up_in_WhL	9	9	9	41.6	41.6	41.6	34.482	0	91.376	381390000	198	12.6235	0	-3.0907	-1.44342	O14579	O14579	Coatomer subunit epsilon	COPE
-1.24042	-0.885997	-0.661129	-1.34073	-1.07521	-0.543651	-1.17933	-0.518038	-0.924543	0.789584	0.811616	0.847268	1.39401	1.1507	1.36	0.618556	0.709506	0.687814				+	Caco2_exosome_Caco2_WH	Up_in_WhL	14	5	5	41.2	20.4	20.4	49.129	0	45.795	363060000	293	9.27797	1.18168e-05	-2.15349	-0.995377	O00148	O00148	ATP-dependent RNA helicase DDX39A	DDX39A
-1.39072	-0.962286	-0.846862	-1.05261	-0.687415	-0.557096	-1.21469	-1.09701	-0.770855	0.816692	0.893864	0.861196	0.983853	0.982465	1.14502	0.930599	0.917687	1.04817				+	Caco2_exosome_Caco2_WH	Up_in_WhL	22	22	20	27.6	27.6	25.9	123.63	0	205.87	880690000	333	12.0798	0	-4.20832	-1.9055	O00410	O00410	Importin-5	IPO5
-1.50171	-0.748807	-0.401071	-0.97557	-0.997641	-1.19549	-0.919569	-0.952952	-0.853666	0.870067	0.870607	0.919864	0.864813	0.99275	1.07663	1.03994	0.924891	0.986916				+	Caco2_exosome_Caco2_WH	Up_in_WhL	9	9	9	24.4	24.4	24.4	50.317	0	39.144	268300000	158	11.4569	0	-3.1142	-1.43551	Q9P2R7	Q9P2R7	Succinyl-CoA ligase [ADP-forming] subunit beta, mitochondrial	SUCLA2
-1.28782	-0.858217	-0.521063	-0.853118	-0.844079	-1.17449	-1.15974	-0.888783	-0.981261	1.08113	1.03223	1.0196	0.706241	0.857021	0.686647	0.873251	1.13392	1.17853				+	Caco2_exosome_Caco2_WH	Up_in_WhL	9	9	9	34.6	34.6	34.6	41.92	0	111.35	766510000	325	11.8604	0	-3.59243	-1.64494	Q99536	Q99536	Synaptic vesicle membrane protein VAT-1 homolog	VAT1
-1.15886	-0.841095	-0.495585	-1.39593	-0.339925	-1.21147	-1.11609	-0.814443	-1.0528	0.606953	0.820569	0.797291	1.12784	1.06265	1.0716	0.854744	0.931462	1.15309				+	Caco2_exosome_Caco2_WH	Up_in_WhL	5	5	5	16.4	16.4	16.4	39.385	0	23.749	43288000	23	9.83948	1.21396e-05	-2.1875	-1.0164	Q96IR7	Q96IR7	4-hydroxyphenylpyruvate dioxygenase-like protein	HPDL
-1.82967	-0.694147	-0.59621	-0.846038	-0.89534	-0.989297	-0.888424	-0.691922	-0.813179	0.631253	0.613856	0.736302	1.18464	1.16592	1.15925	0.495289	1.42176	0.835956				+	Caco2_exosome_Caco2_WH	Up_in_WhL	18	18	18	22.5	22.5	22.5	128.3	0	72.912	409380000	166	8.30478	0	-2.65986	-1.18977	Q93009	Q93009	Ubiquitin carboxyl-terminal hydrolase 7	USP7
-1.2005	-0.559708	-0.601358	-1.5267	-0.853491	-0.836389	-1.10447	-0.722013	-0.94953	0.627546	0.47071	0.641553	1.16821	1.37772	0.992198	0.862821	1.19048	1.02291				+	Caco2_exosome_Caco2_WH	Up_in_WhL	28	28	28	13.7	13.7	13.7	292.75	0	114.84	469960000	205	9.14579	0	-3.22941	-1.4351	Q92616	Q92616	Translational activator GCN1	GCN1L1
-1.19461	-0.747478	-0.919518	-0.822461	-1.15251	-0.933358	-0.943426	-0.893677	-1.07782	0.825945	0.837718	0.951686	1.07465	1.03388	1.05954	0.955419	0.976534	0.969483				+	Caco2_exosome_Caco2_WH	Up_in_WhL	26	25	24	42.7	41	39.4	96.864	0	323.31	1314300000	631	15.5275	0	-4.89551	-2.28123	Q92598	Q92598	Heat shock protein 105 kDa	HSPH1
-1.28611	-1.03205	-0.601624	-0.995629	-1.20013	-0.946101	-0.913569	-0.799271	-0.857222	0.847277	0.816855	0.801868	1.06626	1.09352	1.08536	0.938762	0.990639	0.99116				+	Caco2_exosome_Caco2_WH	Up_in_WhL	10	10	10	15.2	15.2	15.2	91.838	0	33.051	248480000	169	13.3739	0	-2.9556	-1.39358	Q09161	Q09161	Nuclear cap-binding protein subunit 1	NCBP1
-1.25623	-0.864446	-0.856968	-0.944287	-0.985739	-0.998905	-0.843653	-0.81575	-1.06671	0.770776	0.802139	0.831067	1.06374	0.9759	0.753	1.03935	1.07088	1.32583				+	Caco2_exosome_Caco2_WH	Up_in_WhL	10	10	9	39.8	39.8	39.8	38.169	0	36.974	297060000	139	13.4035	0	-2.75558	-1.3046	O75436	O75436	Vacuolar protein sorting-associated protein 26A	VPS26A
-1.1631	-0.527663	-0.943725	-1.27948	-1.18828	-0.782905	-1.04375	-0.645278	-0.923585	0.641846	0.62868	0.642204	1.13608	1.16005	1.08939	1.03425	1.06374	1.10152				+	Caco2_exosome_Caco2_WH	Up_in_WhL	5	5	5	48.9	48.9	48.9	15.55	0	131.84	827700000	376	10.7069	0	-4.16939	-1.84977	P08708	P08708	40S ribosomal protein S17	RPS17
-0.999604	-0.971407	-1.4375	-0.87271	-0.315245	-0.926021	-0.783176	-1.092	-1.1412	0.880546	0.874016	0.864604	0.886164	0.880435	1.0277	0.99151	1.04737	1.08653				+	Caco2_exosome_Caco2_WH	Up_in_WhL	12	12	12	52	52	52	32.463	0	87.385	1220400000	500	11.3285	0	-4.26975	-1.90888	Q9UKM9	Q9UKM9	RNA-binding protein Raly	RALY
-1.12251	-1.09159	-0.941881	-1.43826	-0.276951	-0.778351	-0.650354	-1.07107	-0.878547	1.11859	1.12601	1.15523	0.886365	0.819572	1.1096	1.06798	0.0255829	0.940574				+	Caco2_exosome_Caco2_WH	Up_in_WhL	26	26	26	23.7	23.7	23.7	148.85	0	170.9	1188500000	578	8.34066	6.81431e-06	-2.42251	-1.0945	Q9BQG0	Q9BQG0	Myb-binding protein 1A	MYBBP1A
-0.866056	-1.23186	-1.05631	-1.3377	-0.241042	-1.12162	-0.98149	-0.870328	-0.746229	0.802676	0.82452	0.788528	1.00972	0.776763	1.05543	0.750895	1.22338	1.22073				+	Caco2_exosome_Caco2_WH	Up_in_WhL	9	9	9	24	24	24	55.873	0	64.498	288740000	169	10.1348	0	-2.4817	-1.14628	Q96A33	Q96A33	Coiled-coil domain-containing protein 47	CCDC47
-1.13651	-1.01724	-1.4409	-1.02879	-0.405073	-0.879565	-0.468897	-1.06784	-1.07002	1.00652	0.90474	1.01333	0.905598	0.961812	0.837445	0.867096	0.97327	1.04502				+	Caco2_exosome_Caco2_WH	Up_in_WhL	86	86	86	23.7	23.7	23.7	532.4	0	323.31	2919700000	1289	10.9515	0	-3.21033	-1.46694	Q14204	Q14204	Cytoplasmic dynein 1 heavy chain 1	DYNC1H1
-1.05577	-1.04811	-1.31553	-1.32718	-0.553482	-0.701557	-0.86081	-1.04493	-0.658019	0.977746	0.925652	0.89338	1.11735	0.988668	1.01154	0.803436	1.01865	0.828962				+	Caco2_exosome_Caco2_WH	Up_in_WhL	15	15	15	17.2	17.2	17.2	134.13	0	87.856	435860000	224	11.799	0	-3.25831	-1.50266	P69849;Q5JPE7;Q15155	P69849	Nodal modulator 3;Nodal modulator 2;Nodal modulator 1	NOMO3;NOMO2;NOMO1
-0.999456	-0.984276	-1.2253	-1.15251	-0.099544	-1.00974	-1.09461	-0.893589	-1.01232	0.849566	0.882734	0.752417	0.813811	1.19903	0.887148	0.908995	1.07771	1.09993				+	Caco2_exosome_Caco2_WH	Up_in_WhL	7	7	7	28.6	28.6	28.6	40.736	0	68.673	444880000	220	10.3604	0	-3.10516	-1.4118	P55036;A2A3N6	P55036	26S proteasome non-ATPase regulatory subunit 4	PSMD4
-0.87039	-1.05924	-0.859029	-1.07609	-0.364767	-1.06541	-1.35068	-1.15518	-0.751185	0.807647	0.873545	0.858212	0.940253	0.894079	0.912927	1.05657	1.0377	1.17105				+	Caco2_exosome_Caco2_WH	Up_in_WhL	20	20	20	27.4	27.4	27.4	106.81	0	176.18	825660000	400	11.553	0	-3.79305	-1.72148	P49588	P49588	Alanine--tRNA ligase, cytoplasmic	AARS
-0.955953	-1.1279	-1.15367	-1.2652	-0.444242	-0.752454	-1.01711	-0.588319	-1.19099	0.678417	0.756295	0.88328	0.873462	0.931801	0.849835	1.07794	1.18154	1.26327				+	Caco2_exosome_Caco2_WH	Up_in_WhL	22	22	22	30.6	30.6	30.6	121	0	99.708	1144400000	493	10.6806	0	-3.82458	-1.71204	P27816	P27816	Microtubule-associated protein 4	MAP4
-1.16164	-0.685288	-0.769025	-1.16721	-0.531303	-1.0422	-0.958623	-1.29101	-0.959976	0.812203	0.781241	0.787719	1.15545	1.12847	1.14965	0.869039	0.898311	0.984175				+	Caco2_exosome_Caco2_WH	Up_in_WhL	14	14	12	48.8	48.8	46	57.221	0	323.31	2247300000	818	11.816	0	-4.86115	-2.15998	P26599	P26599	Polypyrimidine tract-binding protein 1	PTBP1
-0.750924	-1.081	-0.871011	-1.05806	-0.514933	-1.08445	-1.00207	-1.24158	-1.0286	1.00797	1.02181	1.00937	1.00453	1.00977	0.745406	0.889884	0.976666	0.967209				+	Caco2_exosome_Caco2_WH	Up_in_WhL	16	16	16	59.9	59.9	59.9	44.969	0	250.78	1575200000	562	13.4016	0	-3.6179	-1.68482	P18754	P18754	Regulator of chromosome condensation	RCC1
-1.11654	-1.11279	-0.826409	-1.02665	-0.575634	-1.08377	-0.849465	-1.23056	-0.788478	0.672272	0.94219	0.996837	1.20705	1.00678	1.07152	0.910074	0.964516	0.83905				+	Caco2_exosome_Caco2_WH	Up_in_WhL	11	11	11	14.7	14.7	14.7	118.29	0	71.601	403940000	109	12.7825	0	-3.10159	-1.45041	O15042	O15042	U2 snRNP-associated SURP motif-containing protein	U2SURP
-0.45549	-1.07875	-1.57907	-1.16329	-0.180073	-0.745632	-1.09426	-1.07995	-0.99044	0.868634	0.959664	0.752168	1.07217	0.874411	0.927656	0.944127	0.934171	1.03395				+	Caco2_exosome_Caco2_WH	Up_in_WhL	15	15	15	55.2	55.2	55.2	37.106	0	323.31	2149100000	749	9.25906	0	-3.25892	-1.44961	O43852	O43852	Calumenin	CALU
-1.05262	-1.01506	-0.602576	-0.706935	-0.869008	-1.04808	-0.990116	-1.20506	-1.14508	0.873743	0.823688	0.880984	1.17628	0.819141	1.05159	0.947223	1.02652	1.03536				+	Caco2_exosome_Caco2_WH	Up_in_WhL	27	27	27	25	25	25	177.19	0	107.54	773000000	305	13.4601	0	-3.76384	-1.74901	Q9NYU2;Q9NYU1	Q9NYU2	UDP-glucose:glycoprotein glucosyltransferase 1	UGGT1
-0.820596	-0.973718	-0.996529	-0.685656	-0.931926	-0.815223	-1.12844	-1.04038	-1.28443	0.91273	0.966046	0.953021	0.996469	0.907037	0.943668	0.992313	1.00353	1.00209				+	Caco2_exosome_Caco2_WH	Up_in_WhL	28	28	26	41.4	41.4	37.9	87.343	0	323.31	4264400000	1701	15.1069	0	-6.3328	-2.87747	Q9NR30	Q9NR30	Nucleolar RNA helicase 2	DDX21
-0.612241	-1.06171	-0.964631	-0.843772	-0.686843	-0.711048	-1.59687	-0.748228	-1.28349	0.980468	0.894453	0.901199	1.10074	0.972226	1.03192	0.885352	0.762233	0.980233				+	Caco2_exosome_Caco2_WH	Up_in_WhL	7	7	7	12.7	12.7	12.7	81.627	0	63.568	499660000	195	10.8635	0	-2.65643	-1.23095	Q9H307	Q9H307	Pinin	PNN
-1.42737	-0.872532	-0.879994	-0.746801	-0.585007	-0.610483	-1.19126	-1.3457	-0.72961	1.08976	1.06285	0.965951	0.942577	1.06681	1.04588	1.14928	0.275274	0.790377				+	Caco2_exosome_Caco2_WH	Up_in_WhL	12	12	12	36.7	36.7	36.7	47.346	0	104.56	497900000	186	9.46104	6.76819e-06	-2.37252	-1.09079	Q7L0Y3	Q7L0Y3	Mitochondrial ribonuclease P protein 1	TRMT10C
-1.02076	-1.07845	-0.707835	-1.09427	-0.827871	-0.996564	-0.682465	-1.09347	-1.0258	1.09505	1.05229	1.08092	1.303	1.21497	0.952944	0.476564	0.733742	0.618003				+	Caco2_exosome_Caco2_WH	Up_in_WhL	10	10	10	29.4	29.4	29.4	45.394	0	59.695	343400000	152	11.1447	0	-3.57708	-1.62304	Q6YN16	Q6YN16	Hydroxysteroid dehydrogenase-like protein 2	HSDL2
-0.932524	-1.33396	-0.665636	-0.819151	-0.671758	-0.937797	-0.984996	-1.06054	-1.16366	0.91797	1.03611	0.986463	1.15779	1.20194	1.10417	0.715067	0.717672	0.732843				+	Caco2_exosome_Caco2_WH	Up_in_WhL	11	11	11	12.2	12.2	12.2	145.81	0	33.665	568390000	49	11.8887	0	-3.03824	-1.40992	Q14692	Q14692	Ribosome biogenesis protein BMS1 homolog	BMS1
-1.12994	-0.815617	-1.11989	-0.801663	-0.583962	-1.00556	-1.13971	-1.04649	-1.01792	0.913628	0.933894	0.916304	1.12188	0.933657	1.01446	0.874315	1.00798	0.944646				+	Caco2_exosome_Caco2_WH	Up_in_WhL	10	10	9	30	30	27.9	57.293	0	139.4	270600000	126	14.3842	0	-4.03503	-1.88357	Q01581	Q01581	Hydroxymethylglutaryl-CoA synthase, cytoplasmic	HMGCS1
-0.889197	-1.16884	-1.0196	-0.60389	-0.715701	-0.514833	-1.35127	-1.16275	-1.07904	0.900609	0.782666	0.90926	1.15372	1.13939	1.15699	0.648413	0.77445	1.03963				+	Caco2_exosome_Caco2_WH	Up_in_WhL	8	8	8	46.6	46.6	46.6	24.205	0	171.14	3450100000	910	10.8102	0.000765253	-1.3905	-0.667422	P62241	P62241	40S ribosomal protein S8	RPS8
-1.19832	-1.01646	-1.07667	-0.729924	-0.741294	-0.858306	-1.09642	-1.06023	-0.907715	0.952038	0.908619	0.937899	1.06578	0.944828	0.990578	0.912779	0.95596	1.01686				+	Caco2_exosome_Caco2_WH	Up_in_WhL	32	32	25	63.8	63.8	53.4	70.897	0	323.31	22805000000	3869	15.5548	1.21581e-05	-2.09639	-1.01654	P11142	P11142	Heat shock cognate 71 kDa protein	HSPA8
-1.09295	-0.791369	-1.10508	-0.520345	-0.896688	-0.48393	-1.16636	-1.07566	-1.24438	0.840563	1.08772	0.947504	1.39675	1.26414	1.10621	0.680417	0.476069	0.577383				+	Caco2_exosome_Caco2_WH	Up_in_WhL	15	15	15	35.4	35.4	35.4	47.697	0	87.275	4534000000	1208	9.34839	0.00116917	-1.31123	-0.624857	P36578	P36578	60S ribosomal protein L4	RPL4
-0.664318	-0.456027	-0.940046	-1.08505	-1.01345	-0.947824	-1.03687	-1.34636	-1.10564	0.867444	0.910195	0.842291	0.993555	0.960782	0.9278	0.990219	1.06055	1.04274				+	Caco2_exosome_Caco2_WH	Up_in_WhL	14	14	14	38.6	38.6	38.6	59.578	0	205.74	1995800000	823	12.4283	0	-4.5993	-2.07516	Q9Y2X3	Q9Y2X3	Nucleolar protein 58	NOP58
-0.933953	-0.916901	-1.00028	-0.85735	-0.903528	-1.24952	-1.05289	-0.814777	-0.978049	1.02215	0.957558	0.975933	0.891493	0.920383	0.928833	0.982815	0.972212	1.05588				+	Caco2_exosome_Caco2_WH	Up_in_WhL	35	35	35	33.9	33.9	33.9	152.45	0	323.31	2139800000	874	17.0948	0	-6.54833	-3.038	Q9P2E9;Q8N4C6	Q9P2E9	Ribosome-binding protein 1	RRBP1
-1.04724	-0.826862	-0.845476	-0.977687	-0.969226	-0.984216	-0.640172	-1.07234	-1.30377	1.03929	0.904846	1.02726	1.05586	0.982961	0.89239	0.882788	0.930359	0.951232				+	Caco2_exosome_Caco2_WH	Up_in_WhL	19	19	19	31.5	31.5	31.5	82.431	0	110.78	812460000	395	14.6452	0	-3.93505	-1.84441	Q92499	Q92499	ATP-dependent RNA helicase DDX1	DDX1
-1.00354	-0.563288	-0.78091	-0.872013	-1.04984	-1.3576	-1.13886	-0.929689	-0.906268	0.974934	1.03412	0.955888	1.15423	0.944383	1.03472	1.03205	0.712473	0.759222				+	Caco2_exosome_Caco2_WH	Up_in_WhL	10	10	10	22.7	22.7	22.7	56.805	0	45.144	136960000	55	12.5786	0	-3.05627	-1.42776	Q16850	Q16850	Lanosterol 14-alpha demethylase	CYP51A1
-0.863277	-0.871759	-0.927067	-1.05404	-1.05595	-1.20055	-0.853563	-0.861713	-1.01722	0.867453	0.870581	0.941496	1.01238	1.05832	1.05986	0.994763	0.981719	0.91856				+	Caco2_exosome_Caco2_WH	Up_in_WhL	20	20	20	31.3	31.3	31.3	96.557	0	206.8	943470000	462	16.9126	0	-4.37739	-2.07782	P33991	P33991	DNA replication licensing factor MCM4	MCM4
-0.720753	-0.850422	-0.775309	-0.81225	-1.09429	-1.53893	-0.889238	-1.04927	-0.884374	0.937202	0.947317	0.934561	0.955902	0.90751	0.935832	0.980903	1.03086	0.984753				+	Caco2_exosome_Caco2_WH	Up_in_WhL	16	16	16	34.1	34.1	34.1	50.118	0	258.05	5608600000	1565	12.8999	0	-2.41571	-1.14708	P26641	P26641	Elongation factor 1-gamma	EEF1G
-0.953093	-0.76972	-1.13493	-1.10787	-0.732116	-1.362	-0.602686	-0.913452	-1.01577	0.8287	0.890264	0.855716	0.97819	0.825158	0.885044	0.966211	1.12332	1.23904				+	Caco2_exosome_Caco2_WH	Up_in_WhL	8	8	8	26.2	26.2	26.2	33.969	0	56.618	479020000	179	12.3395	0	-2.99258	-1.39667	P23193	P23193	Transcription elongation factor A protein 1	TCEA1
-0.621948	-0.707364	-1.13047	-1.01331	-0.958829	-1.20589	-0.824791	-1.20914	-0.763236	0.732889	0.454217	0.511157	1.05531	0.915403	1.07659	1.03522	1.33837	1.31582				+	Caco2_exosome_Caco2_WH	Up_in_WhL	5	5	5	20.6	20.6	20.6	40.623	0	80.049	294890000	92	9.93466	0	-2.72786	-1.24729	O94992	O94992	Protein HEXIM1	HEXIM1
-0.790444	-0.639147	-1.0481	-1.04575	-0.582333	-1.09302	-1.20824	-0.860907	-1.17928	0.544255	0.663262	0.543876	1.02139	1.00484	0.980901	1.05212	1.22011	1.41646				+	Caco2_exosome_Caco2_WH	Up_in_WhL	95	90	89	54.7	53	52.1	280.74	0	323.31	16761000000	6668	10.0722	0.00121946	-1.29378	-0.619969	P21333	P21333	Filamin-A	FLNA
-0.74641	-0.834151	-1.44574	-1.06154	-0.905755	-0.848449	-0.392134	-1.3787	-0.91516	0.983178	1.00378	0.929727	0.886779	0.975268	0.906002	0.906178	0.927887	1.00925				+	Caco2_exosome_Caco2_WH	Up_in_WhL	15	15	15	34.4	34.4	34.4	71.428	0	323.31	1654300000	553	11.1534	0	-4.20249	-1.87671	Q16643	Q16643	Drebrin	DBN1
-1.41824	-0.307281	-0.914864	-0.833813	-1.11774	-1.38654	-0.181159	-1.33074	-0.811654	0.812977	0.793272	0.815901	1.02012	0.896894	0.982973	0.976285	0.994642	1.00896				+	Caco2_exosome_Caco2_WH	Up_in_WhL	12	12	12	56	56	56	41.487	0	131.45	938130000	490	8.72049	0	-3.99721	-1.71457	Q15019	Q15019	Septin-2	2020-09-02
-0.93698	-0.836925	-1.28917	-0.753461	-1.08205	-1.10084	-0.771007	-1.22002	-0.641711	0.954776	0.911943	0.828658	1.06287	0.952339	1.02212	0.940711	0.980455	0.978304				+	Caco2_exosome_Caco2_WH	Up_in_WhL	17	17	17	22.6	22.6	22.6	112.42	0	103.14	1007600000	431	13.3879	0	-3.87483	-1.79545	P78347	P78347	General transcription factor II-I	GTF2I
-0.852271	-1.17311	-1.35104	-0.540042	-0.935304	-1.06705	-0.50258	-1.2831	-0.8287	0.992181	0.99055	0.92115	1.08719	1.01436	0.915999	1.03598	0.823442	0.75234				+	Caco2_exosome_Caco2_WH	Up_in_WhL	10	10	10	23.5	23.5	23.5	56.068	0	71.668	499460000	266	11.2356	0	-3.29536	-1.50795	P54578	P54578	Ubiquitin carboxyl-terminal hydrolase 14	USP14
-0.858691	-1.09021	-1.29593	-1.13163	-0.902037	-0.878353	-0.556245	-1.13346	-0.756059	0.861239	0.834612	0.849725	0.929892	1.07972	1.09293	0.889932	0.867013	1.19755				+	Caco2_exosome_Caco2_WH	Up_in_WhL	10	10	10	21.1	21.1	21.1	73.46	0	53.572	477150000	231	12.5931	0	-3.52282	-1.62964	O94925	O94925	Glutaminase kidney isoform, mitochondrial	GLS
-0.847965	-0.702398	-1.44138	-0.70837	-0.872781	-0.991694	-0.698854	-1.26381	-1.01882	0.677929	0.810587	0.730411	1.04858	1.0697	1.09813	0.988777	0.988438	1.13353				+	Caco2_exosome_Caco2_WH	Up_in_WhL	20	20	20	45.2	45.2	45.2	76.572	0	309.06	1261300000	492	11.4502	0	-5.18386	-2.27137	P20810	P20810	Calpastatin	CAST
-0.70084	-1.13945	-1.25648	-1.02374	-1.09018	-0.812578	-1.00289	-0.981452	-0.652736	0.947664	0.981937	0.966257	0.94211	0.918942	0.953527	0.958655	0.972437	1.01882				+	Caco2_exosome_Caco2_WH	Up_in_WhL	17	17	17	40.4	40.4	40.4	55.21	0	111.22	974520000	477	14.3675	0	-4.31512	-2.00472	Q9Y3I0	Q9Y3I0	tRNA-splicing ligase RtcB homolog	RTCB
-0.75336	-0.933235	-1.20326	-1.26654	-1.211	-0.700301	-0.770352	-0.996836	-0.544382	1.0868	1.20415	1.0984	1.2606	0.588634	0.557841	0.618287	0.613003	1.35156				+	Caco2_exosome_Caco2_WH	Up_in_WhL	4	4	4	7.8	7.8	7.8	74.518	0	19.165	97662000	86	9.37169	0	-2.54139	-1.16038	Q92544	Q92544	Transmembrane 9 superfamily member 4	TM9SF4
-0.714927	-1.09329	-0.794287	-1.01262	-1.1285	-0.97783	-1.03544	-1.08677	-0.81992	0.985061	0.878622	1.02036	1.14882	0.818626	1.19121	0.87999	0.876019	0.864881				+	Caco2_exosome_Caco2_WH	Up_in_WhL	5	5	4	21.4	21.4	21.4	27.366	0	49.748	1498800000	339	14.5	0	-4.05961	-1.8964	Q16629	Q16629	Serine/arginine-rich splicing factor 7	SRSF7
-0.268132	-1.38014	-1.05097	-0.698992	-1.00391	-1.41852	-0.972987	-1.02099	-0.539763	0.842845	0.873108	0.925382	0.976339	0.448659	1.06675	0.907703	1.09428	1.21935				+	Caco2_exosome_Caco2_WH	Up_in_WhL	9	9	9	30.7	30.7	30.7	44.23	0	74.357	328790000	151	9.14793	1.72911e-05	-2.11954	-0.979354	Q13561	Q13561	Dynactin subunit 2	DCTN2
0.0884233	-0.901545	-1.17968	-1.33785	-1.39146	-0.767451	-1.09781	-0.973254	-0.74521	1.01409	1.08509	0.97904	1.01519	0.842439	0.733481	0.921848	0.892855	0.821816				+	Caco2_exosome_Caco2_WH	Up_in_WhL	9	9	9	32.1	32.1	32.1	29.096	0	24.156	525650000	264	8.74987	0	-3.47554	-1.51987	Q00059	Q00059	Transcription factor A, mitochondrial	TFAM
-0.630761	-1.00224	-0.803897	-1.29276	-1.23178	-0.818943	-1.05299	-0.940035	-0.817835	0.934809	1.01728	0.971182	1.15143	1.15687	1.00881	0.835139	0.598168	0.91755				+	Caco2_exosome_Caco2_WH	Up_in_WhL	12	12	10	58.3	58.3	46.8	33.232	0	194.79	395660000	235	12.3305	0	-3.29325	-1.52664	P54920	P54920	Alpha-soluble NSF attachment protein	NAPA
-0.452139	-0.912284	-1.02977	-1.58112	-1.02891	-0.984608	-0.652589	-1.18317	-0.638058	0.823245	0.689022	0.737615	1.01133	1.05106	1.10193	0.961456	1.01652	1.07047				+	Caco2_exosome_Caco2_WH	Up_in_WhL	4	4	4	27.3	27.3	27.3	19.595	0	38.613	615360000	314	10.2536	0	-3.52191	-1.57939	P13693;Q56UQ5	P13693	Translationally-controlled tumor protein;TPT1-like protein	TPT1
-0.586306	-1.0551	-0.983825	-1.03553	-1.36089	-1.03247	-0.894481	-1.07931	-0.585991	0.896944	0.954567	0.968021	1.00829	0.876358	0.972722	0.871969	1.02215	1.04288				+	Caco2_exosome_Caco2_WH	Up_in_WhL	5	5	5	32.5	32.5	32.5	18.565	0	59.572	1320200000	269	12.8757	0	-4.38521	-1.9996	P46778	P46778	60S ribosomal protein L21	RPL21
-0.741715	-1.02575	-0.920969	-1.42969	-0.994143	-0.503614	-1.02979	-1.1207	-0.788269	1.03403	0.932096	0.902167	0.930384	1.18557	1.12116	0.796237	0.675772	0.977228				+	Caco2_exosome_Caco2_WH	Up_in_WhL	16	16	16	33.3	33.3	33.3	92.25	0	69.839	449750000	204	11.6005	0	-3.25904	-1.49945	Q99459	Q99459	Cell division cycle 5-like protein	CDC5L
-0.972549	-0.845567	-0.826477	-1.11757	-1.14217	-0.565789	-1.0339	-1.17149	-0.881988	1.19422	1.12394	1.20529	0.627846	0.912603	1.16948	0.906068	0.708142	0.709911				+	Caco2_exosome_Caco2_WH	Up_in_WhL	9	9	9	52.9	52.9	52.9	26.72	0	31.174	462790000	131	11.6522	0	-2.98641	-1.38404	Q92979	Q92979	Ribosomal RNA small subunit methyltransferase NEP1	EMG1
-0.984904	-1.14096	-0.947049	-0.944155	-1.06569	-0.944991	-0.916567	-0.955869	-0.824967	0.958781	0.970109	0.928432	0.926563	0.919684	0.935471	1.01737	1.02698	1.04175				+	Caco2_exosome_Caco2_WH	Up_in_WhL	23	23	22	48.8	48.8	46.8	73.114	0	323.31	3557900000	1336	19.2131	0	-5.90099	-2.80587	Q92945	Q92945	Far upstream element-binding protein 2	KHSRP
-1.05643	-1.14924	-1.13028	-0.796312	-1.07832	-0.712761	-0.95064	-0.925541	-0.880942	0.956085	0.932335	0.917355	0.822881	0.939197	0.931793	0.946522	1.12231	1.11198				+	Caco2_exosome_Caco2_WH	Up_in_WhL	22	22	22	24.8	24.8	24.8	117.36	0	106.7	754890000	332	15.2892	0	-3.98737	-1.87807	Q7L014	Q7L014	Probable ATP-dependent RNA helicase DDX46	DDX46
-0.788836	-1.09672	-0.929613	-1.38037	-1.08878	-0.857988	-0.808678	-0.973537	-0.63681	0.827106	0.757721	0.847078	0.813035	0.809869	0.846227	1.2471	1.22516	1.18803				+	Caco2_exosome_Caco2_WH	Up_in_WhL	13	13	6	19.5	19.5	9.3	102.64	0	142.61	453740000	174	11.7228	0	-2.97586	-1.38057	Q15424	Q15424	Scaffold attachment factor B1	SAFB
-1.07121	-1.06162	-0.853055	-1.21751	-0.968118	-0.985624	-0.898732	-0.962926	-0.672897	0.981465	0.97161	0.907475	0.92725	0.948986	0.900615	1.01776	0.958456	1.07807				+	Caco2_exosome_Caco2_WH	Up_in_WhL	28	28	24	44.4	44.4	40.6	95.337	0	323.31	6035200000	2229	15.9355	0	-6.11299	-2.81473	Q12906	Q12906	Interleukin enhancer-binding factor 3	ILF3
-1.27545	-1.2821	-0.980373	-0.966126	-0.953431	-0.764761	-0.946027	-0.788182	-0.694935	0.990366	0.996152	0.971296	0.965874	0.937216	0.819352	0.991228	0.980635	0.999264				+	Caco2_exosome_Caco2_WH	Up_in_WhL	12	12	12	62.2	62.2	62.2	22.611	0	75.706	897010000	214	14.0247	0	-5.94105	-2.67523	Q01995	Q01995	Transgelin	TAGLN
-0.989677	-1.2436	-0.712276	-1.32465	-0.852366	-0.584905	-0.55724	-1.23379	-0.914939	0.875143	1.3348	1.12654	0.684856	0.679573	0.76457	0.584271	1.12489	1.2388				+	Caco2_exosome_Caco2_WH	Up_in_WhL	7	7	7	33	33	33	25.177	0	57.023	448570000	254	9.70577	1.21766e-05	-2.19374	-1.01759	Q00688	Q00688	Peptidyl-prolyl cis-trans isomerase FKBP3	FKBP3
-0.661941	-0.887085	-1.07763	-1.22984	-1.04641	-0.811004	-1.09751	-1.08842	-0.754475	0.956048	0.919154	0.956771	0.80404	0.995207	0.86075	1.09693	1.06175	1.00367				+	Caco2_exosome_Caco2_WH	Up_in_WhL	4	4	4	33.6	33.6	33.6	14.173	0	45.586	940540000	282	14.133	0	-3.73154	-1.74659	P55769	P55769	NHP2-like protein 1;NHP2-like protein 1, N-terminally processed	NHP2L1
-0.798292	-1.5277	-0.921386	-1.05064	-0.944877	-1.05389	-0.696886	-0.737431	-0.886676	0.97721	0.977562	0.953742	0.942505	0.909643	0.944023	0.94962	0.996635	0.966831				+	Caco2_exosome_Caco2_WH	Up_in_WhL	5	5	5	29.1	29.1	29.1	18.898	0	71.431	1754400000	766	12.9778	0	-4.81132	-2.17843	P46783;Q9NQ39	P46783	40S ribosomal protein S10;Putative 40S ribosomal protein S10-like	RPS10;RPS10P5
-0.927723	-1.11794	-0.786698	-0.96971	-1.38605	-0.840735	-0.750327	-1.02169	-0.862452	0.980226	0.97459	0.944213	0.933948	0.921719	0.99146	0.925188	0.94755	1.04443				+	Caco2_exosome_Caco2_WH	Up_in_WhL	16	16	16	25.7	25.7	25.7	89.301	0	143.61	1327600000	625	14.4892	0	-4.81591	-2.22222	P46087	P46087	Probable 28S rRNA (cytosine(4447)-C(5))-methyltransferase	NOP2
-1.11908	-1.02997	-1.07596	-1.04246	-0.773888	-1.02488	-0.816048	-0.897299	-0.913021	1.05936	1.07403	1.02204	0.875282	0.866696	0.757518	1.00317	0.99544	1.03909				+	Caco2_exosome_Caco2_WH	Up_in_WhL	13	13	12	63.3	63.3	59.4	31.121	0	247.14	3989000000	954	15.9949	0	-3.61975	-1.723	P29692	P29692	Elongation factor 1-delta	EEF1D
-1.04974	-1.08434	-0.852579	-1.10146	-1.1321	-0.731216	-0.876402	-0.873457	-0.987549	0.8774	0.929041	0.934535	0.882279	0.87356	0.945004	1.03966	1.07573	1.13164				+	Caco2_exosome_Caco2_WH	Up_in_WhL	6	4	4	53.9	46.9	46.9	13.509	0	98.953	2891000000	470	15.76	0	-4.83973	-2.26206	Q71UI9;P0C0S5	Q71UI9	Histone H2A.V;Histone H2A.Z	H2AFV;H2AFZ
-1.20102	-0.834248	-1.07218	-1.15421	-0.935983	-0.887363	-0.784589	-1.15807	-0.57859	1.00255	1.18039	1.08787	0.938339	0.9221	1.0861	0.913649	0.807298	0.667938				+	Caco2_exosome_Caco2_WH	Up_in_WhL	10	7	5	28.1	22.8	16.1	32.95	0	162.8	3246200000	734	12.6814	7.13012e-06	-2.38911	-1.13322	P06753	P06753	Tropomyosin alpha-3 chain	TPM3
-0.914592	-1.08726	-0.989449	-1.06923	-1.28075	-1.08483	-0.665058	-0.929522	-0.627774	0.975254	0.927791	0.936911	0.866424	1.04394	0.979745	0.893848	1.05117	0.973384				+	Caco2_exosome_Caco2_WH	Up_in_WhL	8	8	7	85.2	85.2	70.4	11.665	0	243.55	5141000000	968	13.9201	0	-3.17404	-1.49735	P05387	P05387	60S acidic ribosomal protein P2	RPLP2
-0.955089	-0.994656	-1.00039	-0.954627	-1.1737	-1.02652	-0.657048	-1.1916	-0.628183	1.0898	1.09976	1.13734	1.04678	1.00517	1.07576	0.844076	0.739254	0.543873				+	Caco2_exosome_Caco2_WH	Up_in_WhL	10	10	10	44.6	44.6	44.6	32.575	0	323.31	21989000000	2390	12.1271	0	-2.60425	-1.22373	P06748	P06748	Nucleophosmin	NPM1
-1.3042	-1.11063	-0.442351	-1.34149	-0.875878	-1.17751	-0.849847	-0.929759	-0.434811	1.13627	1.11501	1.11499	0.806512	0.816878	0.804987	0.943634	0.781247	0.94696				+	Caco2_exosome_Caco2_WH	Up_in_WhL	46	46	46	31.5	31.5	31.5	238.26	0	323.31	2300900000	914	10.3003	0	-4.83054	-2.08833	Q14980	Q14980	Nuclear mitotic apparatus protein 1	NUMA1
-0.890215	-1.15111	-1.08129	-0.973273	-0.989005	-1.24336	-1.04208	-0.8298	-0.408714	1.09076	1.04915	1.06751	0.895906	0.841412	0.899476	0.965634	0.897906	0.90109				+	Caco2_exosome_Caco2_WH	Up_in_WhL	20	20	20	29.7	29.7	29.7	92.888	0	236.8	1580600000	618	12.7462	0	-5.0185	-2.25531	Q14566	Q14566	DNA replication licensing factor MCM6	MCM6
-0.769922	-1.19123	-1.08951	-1.09701	-0.810479	-1.15451	-1.27376	-0.73303	-0.459799	0.849507	0.853078	0.939649	1.0224	0.978714	1.03984	0.888992	0.915356	1.09169				+	Caco2_exosome_Caco2_WH	Up_in_WhL	17	17	17	28.1	28.1	28.1	81.074	0	128.54	1482000000	770	12.0735	0	-4.04858	-1.8396	Q08945	Q08945	FACT complex subunit SSRP1	SSRP1
-1.13664	-1.33907	-1.08461	-0.830442	-1.19031	-1.01903	-0.853197	-0.6916	-0.387956	1.05153	1.18339	1.0949	0.85803	0.944137	0.758625	0.848059	0.889784	0.9044				+	Caco2_exosome_Caco2_WH	Up_in_WhL	12	12	10	69.3	69.3	59.8	22.11	0	142.28	14045000000	1488	11.2301	0.000435072	-1.53077	-0.733773	Q06830	Q06830	Peroxiredoxin-1	PRDX1
-1.20983	-0.921922	-0.982732	-0.878556	-0.942651	-1.31443	-0.994171	-0.775988	-0.63264	0.99593	0.994568	0.974134	1.05187	0.915152	0.908805	0.881999	0.98181	0.948655				+	Caco2_exosome_Caco2_WH	Up_in_WhL	9	8	8	32.1	30.3	30.3	42.592	0	106.08	734030000	414	14.0811	0	-3.80032	-1.77581	P39748	P39748	Flap endonuclease 1	FEN1
-0.832028	-1.21476	-0.786574	-0.70463	-0.699632	-1.26087	-1.16356	-1.31066	-0.584702	1.0755	1.08559	1.05747	0.849772	0.976877	0.947909	0.807834	0.862873	0.893592				+	Caco2_exosome_Caco2_WH	Up_in_WhL	14	12	12	30.8	29	29	57.206	0	113.52	439500000	261	11.6507	0	-4.31217	-1.93559	P30837	P30837	Aldehyde dehydrogenase X, mitochondrial	ALDH1B1
-1.28632	-1.38425	-0.78604	-0.935408	-0.606099	-1.53019	-0.643442	-0.597181	-0.622295	1.14703	1.06435	1.17382	0.672665	0.917325	0.858624	0.946611	0.708774	0.902029				+	Caco2_exosome_Caco2_WH	Up_in_WhL	10	10	8	64.5	64.5	47.6	18.502	0	323.31	7368200000	1191	9.48483	0.000374134	-1.61646	-0.762906	P23528	P23528	Cofilin-1	CFL1
-1.05828	-1.01339	-1.12467	-1.10645	-0.910465	-1.0573	-1.03297	-1.0536	-0.193488	0.982711	1.01398	1.01418	0.972454	0.841455	0.733621	1.01807	0.947592	1.02656				+	Caco2_exosome_Caco2_WH	Up_in_WhL	31	30	30	59	57.7	57.7	66.408	0	323.31	6849600000	1522	11.5291	0	-5.94117	-2.56121	P20700	P20700	Lamin-B1	LMNB1
-0.847836	-1.0495	-1.12465	-1.17184	-0.819101	-1.27307	-0.885525	-0.976607	-0.478976	0.978639	0.944957	0.919051	0.973026	0.997361	0.940874	0.883128	0.978953	1.01112				+	Caco2_exosome_Caco2_WH	Up_in_WhL	46	46	46	26.7	26.7	26.7	267.29	0	304.02	2328300000	1075	13.238	0	-4.88647	-2.21721	P12270	P12270	Nucleoprotein TPR	TPR
-1.29489	-1.20555	-0.958904	-0.977299	-0.860224	-1.06575	-0.982363	-0.878331	-0.32877	1.07085	1.00149	0.917677	0.730763	0.761288	0.940094	0.92721	1.10688	1.09581				+	Caco2_exosome_Caco2_WH	Up_in_WhL	42	40	23	59.5	57.9	38	83.263	0	323.31	20826000000	3069	11.5547	0.000224664	-1.72183	-0.82294	P08238;Q58FF7;Q58FG1	P08238	Heat shock protein HSP 90-beta	HSP90AB1
-1.30291	-0.944455	-0.959182	-0.959569	-0.839075	-1.05887	-0.892519	-1.16191	-0.494606	1.067	1.11041	1.13629	0.946926	0.863587	0.93129	0.865493	0.844431	0.847672				+	Caco2_exosome_Caco2_WH	Up_in_WhL	11	11	11	36.6	36.6	36.6	33.67	0	189.21	10825000000	1874	12.8546	0	-2.59422	-1.22684	P07910;P0DMR1;O60812;B7ZW38;B2RXH8	P07910	Heterogeneous nuclear ribonucleoproteins C1/C2;Heterogeneous nuclear ribonucleoprotein C-like 4;Heterogeneous nuclear ribonucleoprotein C-like 1;Heterogeneous nuclear ribonucleoprotein C-like 3;Heterogeneous nuclear ribonucleoprotein C-like 2	HNRNPC;HNRNPCL4;HNRNPCL1;HNRNPCL3;HNRNPCL2
-1.05882	-1.38539	-0.409349	-1.11536	-0.784174	-1.17518	-0.994301	-1.0738	-0.489405	0.919459	1.0225	0.982521	0.748458	0.863816	0.707411	1.0865	1.02734	1.12777				+	Caco2_exosome_Caco2_WH	Up_in_WhL	13	13	12	23.5	23.5	21.6	75.022	0	95.684	497730000	236	10.5453	0	-2.92946	-1.342	O94776	O94776	Metastasis-associated protein MTA2	MTA2
-0.950527	-1.19627	-1.2925	-1.28941	-0.996678	-1.02327	-0.63362	-0.670653	-0.513904	1.00952	0.892843	1.0177	0.988524	0.966784	0.952156	0.957343	0.860324	0.921626				+	Caco2_exosome_Caco2_WH	Up_in_WhL	28	28	28	58.9	58.9	58.9	57.116	0	323.31	13725000000	2996	11.8266	9.98686e-05	-1.87549	-0.894574	P07237	P07237	Protein disulfide-isomerase	P4HB
-0.718625	-0.95191	-0.0835963	-1.15878	-1.1259	-0.709769	-1.12634	-1.17827	-1.32443	0.967392	1.00765	0.971199	1.03043	0.982578	0.49079	1.10589	0.896789	0.924894				+	Caco2_exosome_Caco2_WH	Up_in_WhL	4	4	4	36.8	36.8	36.8	19.889	0	122.23	1036300000	255	9.35631	0	-3.30324	-1.46959	Q9Y5S9	Q9Y5S9	RNA-binding protein 8A	RBM8A
-0.644384	-1.17164	-0.791468	-1.31318	-1.53065	-0.263113	-1.06518	-0.925746	-0.654864	0.907627	0.930906	1.00882	0.674398	0.724023	0.773841	1.01258	1.10286	1.22517				+	Caco2_exosome_Caco2_WH	Up_in_WhL	16	16	16	36.3	36.3	36.3	65.401	0	148.12	643240000	359	9.19896	0	-3.05812	-1.36825	Q9UHD8	Q9UHD8	Septin-9	2020-09-09
-0.677453	-1.13716	-0.644242	-1.13696	-1.20965	-0.803578	-1.22954	-0.843689	-0.934972	0.881023	0.870921	0.842823	1.06577	0.909902	1.04158	0.940012	0.924197	1.14102				+	Caco2_exosome_Caco2_WH	Up_in_WhL	9	9	9	20.3	20.3	20.3	58.743	0	48.887	522230000	260	12.9639	0	-3.91414	-1.8037	Q8WXF1	Q8WXF1	Paraspeckle component 1	PSPC1
-0.798331	-0.990255	-0.787483	-0.887257	-1.27857	-0.817702	-1.19843	-1.12038	-0.777771	0.807767	0.945071	0.985251	0.950198	0.930295	0.972086	0.935562	1.03657	1.09339				+	Caco2_exosome_Caco2_WH	Up_in_WhL	58	58	58	30.1	30.1	30.1	273.6	0	323.31	2879200000	1335	14.2041	0	-3.72993	-1.74705	Q6P2Q9	Q6P2Q9	Pre-mRNA-processing-splicing factor 8	PRPF8
-0.91785	-1.29881	-0.834626	-0.748457	-1.06201	-0.769523	-1.0149	-1.26807	-0.72814	0.93999	0.92767	0.924669	0.904613	0.900253	0.968067	0.995043	1.00289	1.07918				+	Caco2_exosome_Caco2_WH	Up_in_WhL	23	23	23	16.8	16.8	16.8	175.49	0	175.65	1663700000	786	13.7115	0	-5.14025	-2.33647	Q04637;O43432	Q04637	Eukaryotic translation initiation factor 4 gamma 1	EIF4G1
-0.937427	-0.939443	-0.690272	-0.613726	-1.18028	-1.05008	-1.15263	-1.3168	-0.699482	0.89238	0.997252	0.955939	0.95821	0.84793	0.752519	0.846438	1.15473	1.17475				+	Caco2_exosome_Caco2_WH	Up_in_WhL	6	6	6	43.4	43.4	43.4	15.798	0	86.382	3046100000	694	12.0924	0	-2.48019	-1.16844	P61353	P61353	60S ribosomal protein L27	RPL27
-0.997351	-1.23484	-0.734034	-0.926481	-0.791392	-0.602238	-1.07651	-1.29327	-0.882898	0.740349	0.669986	0.787663	0.920425	0.874041	0.884792	1.17999	1.2374	1.24437				+	Caco2_exosome_Caco2_WH	Up_in_WhL	12	12	12	37.7	37.7	37.7	34.362	0	71.814	2999200000	731	11.3307	1.25e-05	-2.20506	-1.03902	P46777	P46777	60S ribosomal protein L5	RPL5
-0.951239	-1.13235	-0.912921	-0.841144	-0.922888	-0.59358	-1.15285	-1.29128	-0.850274	0.906632	0.911272	1.03039	1.01487	1.07455	0.947496	0.884617	0.987923	0.890784				+	Caco2_exosome_Caco2_WH	Up_in_WhL	32	32	32	41.5	41.5	41.5	113.08	0	266.46	3780900000	1432	13.9221	0	-4.63144	-2.12968	P09874	P09874	Poly [ADP-ribose] polymerase 1	PARP1
-0.83609	-0.980642	-0.420806	-0.744859	-1.22471	-0.729699	-1.74456	-1.13392	-0.589281	0.849902	0.846484	0.868428	0.933829	0.993725	0.894137	0.931351	1.07387	1.01284				+	Caco2_exosome_Caco2_WH	Up_in_WhL	62	62	62	36.8	36.8	36.8	244.5	0	323.31	6379900000	1807	9.61576	0	-4.31998	-1.86919	O75643	O75643	U5 small nuclear ribonucleoprotein 200 kDa helicase	SNRNP200
-0.969009	-0.621513	-0.801891	-0.835604	-1.12053	-0.609024	-1.23825	-1.55131	-0.760404	0.987997	1.07223	1.1465	0.941469	0.824341	1.01134	0.698234	0.856189	0.96923				+	Caco2_exosome_Caco2_WH	Up_in_WhL	8	8	8	35.6	35.6	35.6	44.292	0	69.883	229590000	126	10.8446	0	-3.25441	-1.48321	P09110	P09110	3-ketoacyl-CoA thiolase, peroxisomal	ACAA1
-0.674668	-0.661114	-1.0071	-1.15641	-1.26907	-0.806256	-1.04283	-0.917435	-1.01217	1.19821	1.28186	1.24291	0.701168	0.810848	0.801357	0.743697	0.803866	0.963147				+	Caco2_exosome_Caco2_WH	Up_in_WhL	9	9	9	41.4	41.4	41.4	33.488	0	298.29	4379200000	681	11.4671	0	-3.10982	-1.43383	Q01105;P0DME0	Q01105	Protein SET	SET
-0.956948	-0.550359	-1.50887	-1.05099	-1.10915	-0.772586	-0.734727	-1.02226	-0.847784	1.17244	0.983613	1.0185	0.76722	0.802949	0.922214	1.02847	0.824779	1.03349				+	Caco2_exosome_Caco2_WH	Up_in_WhL	17	17	17	40.5	40.5	40.5	51.294	0	122.28	1984000000	825	11.5832	0	-4.6225	-2.05745	P55084	P55084	Trifunctional enzyme subunit beta, mitochondrial;3-ketoacyl-CoA thiolase	HADHB
-0.566417	-0.603171	-1.62675	-0.945479	-1.04598	-0.520877	-1.04182	-0.915436	-1.12417	1.08195	1.06712	1.06764	0.614043	0.777159	0.550916	1.0658	1.01847	1.14699				+	Caco2_exosome_Caco2_WH	Up_in_WhL	21	21	21	27.5	27.5	27.5	106.92	0	121.36	809810000	306	9.47399	0	-3.34891	-1.49067	O94906	O94906	Pre-mRNA-processing factor 6	PRPF6
-1.03272	-0.453595	-1.36506	-1.09188	-1.46331	-1.00349	-0.78244	-0.631782	-0.634335	0.95059	0.984892	0.949683	1.08151	1.0698	0.875101	0.748508	0.703024	1.09551				+	Caco2_exosome_Caco2_WH	Up_in_WhL	12	12	12	21.9	21.9	21.9	87.334	0	51.465	374960000	86	10.2052	0	-2.53347	-1.16932	P42224	P42224	Signal transducer and activator of transcription 1-alpha/beta	STAT1
-1.36927	-0.386307	-1.00308	-1.00638	-0.789171	-0.845362	-1.21447	-0.985562	-0.976708	1.04733	1.05419	1.05879	0.923638	0.903175	0.896934	0.916633	0.894142	0.881473				+	Caco2_exosome_Caco2_WH	Up_in_WhL	101	101	101	53.2	53.2	53.2	284.54	0	323.31	6404200000	2436	12.0135	0	-5.81811	-2.53938	Q13813	Q13813	Spectrin alpha chain, non-erythrocytic 1	SPTAN1
-1.25831	-0.56765	-1.19625	-0.709588	-0.972077	-0.932064	-1.22172	-1.0299	-0.721354	0.914757	1.05475	1.03458	1.01941	0.944358	0.86113	0.873076	0.946352	0.960494				+	Caco2_exosome_Caco2_WH	Up_in_WhL	9	9	9	39.2	39.2	39.2	24.831	0	116.06	3506200000	935	12.7477	0	-4.26553	-1.94652	P62906	P62906	60S ribosomal protein L10a	RPL10A
-0.964045	-0.61453	-1.0838	-0.477855	-1.29063	-1.01468	-1.31344	-1.01251	-0.761515	1.11312	1.08559	1.10383	0.805163	0.874023	0.683414	1.02427	0.940434	0.903163				+	Caco2_exosome_Caco2_WH	Up_in_WhL	23	22	22	41.3	40	40	69.948	0	175.46	2630200000	780	11.2326	0	-4.22682	-1.88882	Q03252	Q03252	Lamin-B2	LMNB2
-1.65506	-0.551814	-1.27394	-1.13061	-1.11631	-0.707888	-0.716892	-0.668133	-0.604378	0.922243	1.06432	1.05427	0.999331	0.717957	0.918655	0.994082	0.913317	0.840846				+	Caco2_exosome_Caco2_WH	Up_in_WhL	8	8	8	17.9	17.9	17.9	82.588	0	60.917	231370000	76	9.82692	1.74419e-05	-2.11187	-0.983537	Q9NY33	Q9NY33	Dipeptidyl peptidase 3	DPP3
-1.52041	-0.361073	-0.970987	-0.679887	-1.42919	-1.03668	-1.06382	-0.615838	-0.70646	0.978665	0.869047	0.930011	0.949281	0.821201	0.695315	1.20323	1.14735	0.790238				+	Caco2_exosome_Caco2_WH	Up_in_WhL	4	4	4	15	15	15	46.089	0	33.9	140100000	60	9.41925	0.000227053	-1.73537	-0.81516	Q9BY77	Q9BY77	Polymerase delta-interacting protein 3	POLDIP3
-1.33992	-0.72557	-0.884377	-1.01998	-1.01903	-0.602574	-0.778644	-0.894623	-1.30416	0.953325	1.08557	1.08366	0.876016	0.703392	0.738644	0.99855	0.986107	1.1436				+	Caco2_exosome_Caco2_WH	Up_in_WhL	11	10	10	30.6	29	29	61.64	0	48.144	459370000	186	11.8661	0	-3.1076	-1.43939	Q96I24	Q96I24	Far upstream element-binding protein 3	FUBP3
-1.16091	-0.750349	-1.16839	-0.82148	-1.18274	-0.788883	-0.933037	-1.05576	-0.783125	1.0862	1.00318	1.03751	0.870828	0.727704	0.827608	1.04544	1.08557	0.960614				+	Caco2_exosome_Caco2_WH	Up_in_WhL	20	20	20	30.9	30.9	30.9	93.487	0	187.81	1307500000	566	13.7881	0	-3.97187	-1.84497	Q8N1F7	Q8N1F7	Nuclear pore complex protein Nup93	NUP93
-1.27104	-0.489225	-1.44632	-0.507796	-1.32865	-0.593231	-0.799105	-1.00086	-0.969265	0.883674	0.890535	0.826048	0.993782	0.92515	1.31375	0.647886	0.982004	0.942661				+	Caco2_exosome_Caco2_WH	Up_in_WhL	9	9	9	30.1	30.1	30.1	36.067	0	21.892	265100000	176	9.62499	0.000223301	-1.73592	-0.816959	Q16698	Q16698	2,4-dienoyl-CoA reductase, mitochondrial	DECR1
-1.80256	-0.635082	-0.751125	-1.17704	-1.15766	-0.760808	-0.718299	-0.656312	-0.769196	1.05197	0.985429	0.918031	0.940776	0.824991	0.850738	1.0366	0.927555	0.891996				+	Caco2_exosome_Caco2_WH	Up_in_WhL	5	5	5	9.9	9.9	9.9	68.477	0	92.382	857060000	296	9.85969	0	-3.24695	-1.45917	Q01844	Q01844	RNA-binding protein EWS	EWSR1
-1.57024	-0.79857	-0.87089	-1.29285	-1.01593	-0.284919	-0.912693	-0.939724	-0.748366	0.941997	1.1114	1.03947	0.775221	0.670345	0.838336	1.07489	0.9757	1.00682				+	Caco2_exosome_Caco2_WH	Up_in_WhL	13	13	13	21	21	21	83.165	0	81.7	838750000	368	9.92595	0	-3.03538	-1.37448	P41250	P41250	Glycine--tRNA ligase	GARS
-1.34781	-0.868289	-1.11717	-0.915062	-1.29848	-0.831203	-0.574678	-0.985133	-0.646352	1.02784	1.01382	1.04816	0.86359	0.859106	0.862946	0.865659	1.00236	1.0407				+	Caco2_exosome_Caco2_WH	Up_in_WhL	8	8	8	49	49	49	22.237	0	219.23	871340000	395	12.1771	0	-4.58309	-2.06091	O43399	O43399	Tumor protein D54	TPD52L2
-1.06449	-0.46717	-1.17861	-0.631164	-2.11395	-0.53586	-0.581831	-0.687976	-0.602299	0.877082	1.03949	0.862979	0.774263	0.0248062	1.19473	1.0116	0.788872	1.28953				+	Caco2_exosome_Caco2_WH	Up_in_WhL	10	10	10	15.7	15.7	15.7	90.069	0	12.255	223530000	41	6.40466	0.000179775	-1.88545	-0.845654	P23921	P23921	Ribonucleoside-diphosphate reductase large subunit	RRM1
-1.2363	-1.16508	-0.545708	-0.871096	-1.26883	-1.10435	-0.4551	-0.939008	-0.926563	0.966493	1.03703	0.653819	0.855648	0.919573	0.743857	1.06998	1.15685	1.10878				+	Caco2_exosome_Caco2_WH	Up_in_WhL	4	4	4	42.5	42.5	42.5	15.33	0	58.917	490370000	194	10.9102	0	-3.59963	-1.62685	P00167	P00167	Cytochrome b5	CYB5A
-0.774803	-1.24293	-0.596706	-0.827815	-1.22347	-0.918108	-0.453637	-0.787078	-1.37522	0.24138	0.780646	0.250019	1.13351	1.07472	1.06787	1.20926	1.19021	1.25214				+	Caco2_exosome_Caco2_WH	Up_in_WhL	8	7	7	36.2	32.8	32.8	36.413	0	21.491	233820000	122	8.01708	0	-2.82597	-1.24919	Q15417	Q15417	Calponin-3	CNN3
-0.920026	-1.27425	-0.995936	-0.950818	-0.710617	-0.856301	-0.416027	-0.518965	-1.75497	0.914882	0.892351	0.856466	1.03593	1.00867	1.00446	0.915279	0.845707	0.924153				+	Caco2_exosome_Caco2_WH	Up_in_WhL	35	35	28	53.4	53.4	45.1	100.07	0	323.31	1304100000	718	9.54972	0.000115033	-1.89881	-0.888053	P35221	P35221	Catenin alpha-1	CTNNA1
-0.980326	-1.65897	-0.617862	-0.799945	-1.05751	-0.959651	-0.489822	-0.660856	-1.23612	1.03897	1.00964	1.0283	0.8801	0.977411	1.00398	0.903233	0.809136	0.810293				+	Caco2_exosome_Caco2_WH	Up_in_WhL	4	4	4	19.1	19.1	19.1	44.385	0	76.931	377490000	202	10.2344	0	-2.63449	-1.21266	Q15427	Q15427	Splicing factor 3B subunit 4	SF3B4
-1.37116	-0.784256	-0.898871	-0.358345	-1.15897	-0.40035	-0.566391	-1.0053	-1.7187	0.928196	0.836822	0.742709	0.958963	1.0578	0.9303	0.641822	1.03236	1.13336				+	Caco2_exosome_Caco2_WH	Up_in_WhL	14	14	14	22.2	22.2	22.2	91.706	0	117.09	696260000	353	8.42952	5.36193e-05	-2.00128	-0.920653	Q96QK1	Q96QK1	Vacuolar protein sorting-associated protein 35	VPS35
-1.46971	-1.21531	-0.813267	-0.862302	-1.17935	-0.671597	-0.490473	-0.571859	-1.22747	0.938538	0.952992	0.923146	0.980892	0.978058	0.91584	1.00803	0.898696	0.905147				+	Caco2_exosome_Caco2_WH	Up_in_WhL	5	5	5	54.3	54.3	54.3	11.749	0	12.743	594590000	257	10.7568	0	-3.25691	-1.48249	P99999;CON__P62894	P99999	Cytochrome c	CYCS
-1.08428	-1.11807	-1.19695	-0.840457	-1.16291	-0.883871	-0.567865	-0.487256	-1.24205	0.956373	0.963118	0.974139	0.981945	0.965693	0.904295	0.873417	0.969111	0.995623				+	Caco2_exosome_Caco2_WH	Up_in_WhL	19	19	19	34.8	34.8	34.8	87.301	0	202.52	1376300000	788	12.1672	0	-5.14568	-2.28528	P54886	P54886	Delta-1-pyrroline-5-carboxylate synthase;Glutamate 5-kinase;Gamma-glutamyl phosphate reductase	ALDH18A1
-1.79115	-0.968577	-0.918006	-0.93321	-0.854342	-0.752653	-0.594537	-0.612114	-1.03009	0.758099	0.868852	0.841714	0.89629	1.02326	0.887266	1.00277	1.04004	1.13639				+	Caco2_exosome_Caco2_WH	Up_in_WhL	14	14	14	31.4	31.4	31.4	57.861	0	267.17	1214400000	578	10.1587	0	-3.31778	-1.49465	P52292	P52292	Importin subunit alpha-1	KPNA2
-1.31369	-1.24259	-1.25867	-0.734834	-0.99128	-0.995838	-0.353559	-0.483022	-1.10687	0.910395	0.948349	0.897719	0.98405	1.1421	0.961861	0.86741	0.882486	0.885986				+	Caco2_exosome_Caco2_WH	Up_in_WhL	21	21	21	53.1	53.1	53.1	46.44	0	323.31	4617600000	1562	10.4746	7.24638e-06	-2.45501	-1.13924	P50454	P50454	Serpin H1	SERPINH1
-1.83533	-1.52814	-0.714273	-0.644532	-0.717506	-0.688995	-0.592515	-0.552794	-1.00689	0.786307	0.848698	0.827358	0.872174	1.09692	0.962106	0.870204	1.06438	0.952833				+	Caco2_exosome_Caco2_WH	Up_in_WhL	22	22	16	59.6	59.6	44.9	50.663	0	249.22	998410000	530	8.56305	4.85175e-05	-2.01479	-0.927947	P50395	P50395	Rab GDP dissociation inhibitor beta	GDI2
-1.63368	-1.04867	-1.18858	-0.823686	-0.869329	-0.756268	-0.570234	-0.425105	-1.14491	0.868787	0.83575	0.91839	0.919645	0.916854	0.940279	0.958	1.04564	1.05712				+	Caco2_exosome_Caco2_WH	Up_in_WhL	16	16	16	67.5	67.5	67.5	26.688	0	125.26	5760900000	1962	10.2273	6.92042e-06	-2.39745	-1.1114	P23396	P23396	40S ribosomal protein S3	RPS3
-1.35866	-0.856853	-0.67335	-1.13589	-0.836778	-0.785337	-0.421895	-0.898684	-1.36286	0.971162	0.882366	0.172908	1.01184	1.1214	1.22199	1.19459	0.987938	0.766118				+	Caco2_exosome_Caco2_WH	Up_in_WhL	15	15	15	33	33	33	73.457	0	160.79	803500000	327	8.94447	0	-2.89983	-1.29921	P46063	P46063	ATP-dependent DNA helicase Q1	RECQL
-0.754822	-1.46028	-1.73157	-0.33028	-0.566232	-1.22882	-0.475946	-0.513221	-0.540731	1.45774	1.44083	1.47677	0.291185	0.273021	0.38455	0.538931	0.661918	1.07696				+	Caco2_exosome_Caco2_WH	Up_in_WhL	6	6	6	41.1	41.1	41.1	21.77	0	26.154	443480000	144	5.54602	9.47368e-05	-2.05765	-0.897476	Q9Y3D9	Q9Y3D9	28S ribosomal protein S23, mitochondrial	MRPS23
-0.538707	-1.49732	-0.860586	-1.48965	-0.913977	-0.644925	-0.257547	-1.11061	-0.647426	1.45061	1.52832	1.30625	0.314318	0.708801	0.515706	0.694877	0.688349	0.753524				+	Caco2_exosome_Caco2_WH	Up_in_WhL	7	7	7	31	31	31	20.777	0	12.783	398430000	206	6.79501	6.3745e-05	-2.02514	-0.907963	Q04760	Q04760	Lactoylglutathione lyase	GLO1
-1.15742	-1.2652	-1.3222	-1.12843	-0.832089	-1.10458	-0.211661	-0.813029	-0.453793	1.33474	1.14833	1.22795	0.6145	0.652055	0.634336	0.984244	0.849301	0.842958				+	Caco2_exosome_Caco2_WH	Up_in_WhL	6	6	6	22.3	22.3	22.3	27.978	0	18.016	346950000	169	8.61779	1.69492e-05	-2.08989	-0.960394	P57088	P57088	Transmembrane protein 33	TMEM33
-1.15973	-1.16282	-1.30985	-1.03152	-0.791388	-0.849303	-0.474093	-0.43649	-0.646968	1.55496	1.57506	1.50099	0.833443	0.63435	0.666995	-0.0234592	0.458566	0.661254				+	Caco2_exosome_Caco2_WH	Up_in_WhL	11	11	11	57.6	57.6	57.6	23.356	0	323.31	4772000000	1625	6.40013	0.000872057	-1.41973	-0.653347	P09211	P09211	Glutathione S-transferase P	GSTP1
-1.04232	-0.799747	-1.29295	-1.15769	-1.45806	-0.766007	-0.617929	-0.367036	-0.391635	1.51754	1.37637	1.57917	0.231627	0.472393	0.586428	0.588205	0.641933	0.899708				+	Caco2_exosome_Caco2_WH	Up_in_WhL	11	11	11	20.4	20.4	20.4	63.523	0	23.662	265400000	131	6.52	1.75182e-05	-2.23855	-0.987397	O95470	O95470	Sphingosine-1-phosphate lyase 1	SGPL1
-0.826325	-2.1103	-1.05105	-0.188812	-1.0116	-0.867062	-0.0106475	-0.863041	-0.408157	1.64792	1.27453	1.38298	0.351756	0.222768	0.471803	0.620317	0.871976	0.492951				+	Caco2_exosome_Caco2_WH	Up_in_WhL	11	11	11	33	33	33	61.594	0	59.189	380000000	110	4.86618	0.000612115	-1.5551	-0.690456	O95817	O95817	BAG family molecular chaperone regulator 3	BAG3
-0.815886	-1.07276	-1.46134	-0.930857	-1.03705	-0.733059	-0.295487	-1.10681	-0.99885	1.25442	1.16314	1.1769	0.795121	0.759976	0.758922	0.85102	0.894327	0.798284				+	Caco2_exosome_Caco2_WH	Up_in_WhL	9	9	9	26.8	26.8	26.8	31.791	0	29.189	994260000	272	10.1285	0	-3.2173	-1.45309	Q9H3N1	Q9H3N1	Thioredoxin-related transmembrane protein 1	TMX1
-0.995143	-0.90675	-1.4306	-0.784292	-0.79343	-1.04184	-0.233284	-1.16045	-0.868893	1.37818	1.16734	1.44054	0.589728	0.429725	0.582967	0.577057	0.944698	1.10445				+	Caco2_exosome_Caco2_WH	Up_in_WhL	17	17	16	51.8	51.8	48.2	36.688	0	235.57	8067300000	1614	8.11086	0.00815479	-0.929023	-0.445594	P00338	P00338	L-lactate dehydrogenase A chain	LDHA
-0.960815	-1.20891	-1.46208	-0.985062	-0.709903	-0.0167634	-0.567571	-0.835929	-1.15856	1.42273	1.1177	1.39321	0.313537	0.41213	0.812851	1.40115	0.49889	0.533392				+	Caco2_exosome_Caco2_WH	Up_in_WhL	16	16	16	29	29	29	90.254	0	165.18	588060000	243	6.56812	4.86486e-05	-2.08789	-0.929164	O43290	O43290	U4/U6.U5 tri-snRNP-associated protein 1	SART1
-1.14083	-1.30968	-1.50824	-0.693659	-1.13675	-0.335399	0.4404	-1.26589	-0.895007	1.04781	1.14247	1.13349	0.591235	0.597396	0.639969	0.843818	0.923247	0.925611				+	Caco2_exosome_Caco2_WH	Up_in_WhL	11	11	11	74.5	74.5	74.5	18.491	0	77.075	925680000	246	6.33634	0	-3.27572	-1.36279	O75947	O75947	ATP synthase subunit d, mitochondrial	ATP5H
-0.90833	-0.557966	-1.6007	-1.33281	-0.728343	-1.10601	-0.402837	-0.773318	-0.915583	1.26201	1.1205	1.07306	0.596857	0.903219	0.529872	0.974977	1.05479	0.8106				+	Caco2_exosome_Caco2_WH	Up_in_WhL	8	8	7	17.7	17.7	16	48.162	0	52.869	652530000	133	8.90843	0	-2.82621	-1.26885	Q9Y6E2	Q9Y6E2	Basic leucine zipper and W2 domain-containing protein 2	BZW2
-0.937114	0.152792	-1.59478	-0.909122	-0.382801	-1.3071	-0.429501	-1.37718	-0.444231	2.00793	0.0631879	1.42591	0.403481	0.405071	0.579144	0.863786	0.635791	0.844727				+	Caco2_exosome_Caco2_WH	Up_in_WhL	6	6	4	18.4	18.4	12.8	46.513	0	72.395	355070000	143	4.62763	0.000423634	-1.68936	-0.738469	Q9Y383	Q9Y383	Putative RNA-binding protein Luc7-like 2	LUC7L2
-0.962234	-0.622913	-1.88593	-0.827426	-0.757392	-0.629548	-0.279988	-0.923061	-1.03735	1.21809	1.27269	1.23252	0.120254	0.342091	0.58815	1.05357	1.21712	0.881355				+	Caco2_exosome_Caco2_WH	Up_in_WhL	9	9	9	36	36	36	40.282	0	159.03	500440000	187	6.6496	6.54664e-06	-2.45063	-1.07206	Q12792	Q12792	Twinfilin-1	TWF1
-0.481997	-0.974423	-0.831109	-1.82866	-0.420363	-1.10034	-0.316198	-0.856077	-1.34139	1.11934	1.13334	1.06031	0.496926	0.621208	0.870568	0.993222	0.967809	0.887846				+	Caco2_exosome_Caco2_WH	Up_in_WhL	8	8	8	13.2	13.2	13.2	70.729	0	39.627	269480000	178	7.72552	0.000161209	-1.8567	-0.851421	Q9UHB9	Q9UHB9	Signal recognition particle subunit SRP68	SRP68
-1.45506	-0.561895	-1.08755	-1.06885	-1.05381	-0.928158	-0.519642	-0.790825	-0.851627	1.33971	1.3504	1.27728	0.39523	0.710286	0.624176	1.06801	0.81796	0.734361				+	Caco2_exosome_Caco2_WH	Up_in_WhL	12	12	12	12.3	12.3	12.3	151.86	0	155.56	915320000	207	8.84054	0	-2.8936	-1.29449	Q9UKV3	Q9UKV3	Apoptotic chromatin condensation inducer in the nucleus	ACIN1
-1.45021	-0.835155	-0.854967	-0.303164	-1.02446	-1.02965	-0.200374	-1.41092	-0.977161	1.28856	1.33574	1.41932	0.661053	0.614353	0.647678	0.907902	0.728393	0.483053				+	Caco2_exosome_Caco2_WH	Up_in_WhL	14	14	14	19.6	19.6	19.6	100.67	0	128.21	1090900000	375	7.37862	0	-2.95428	-1.28195	Q9BXP5	Q9BXP5	Serrate RNA effector molecule homolog	SRRT
-1.71437	-1.03309	-1.21772	-0.712386	-0.787167	-0.652299	-0.449586	-1.21884	-0.274949	1.17103	1.261	1.18563	0.536542	0.422787	0.444215	1.20037	0.792382	1.04645				+	Caco2_exosome_Caco2_WH	Up_in_WhL	7	7	7	30.8	30.8	30.8	35.386	0	77.712	387160000	148	7.25031	1.72662e-05	-2.18022	-0.977846	Q8TC12	Q8TC12	Retinol dehydrogenase 11	RDH11
-1.53223	-0.746889	-1.00939	-0.649655	-0.884562	-0.625173	-0.83596	-0.995763	-1.10831	1.32399	1.22799	1.35529	0.627716	0.528052	0.773466	0.952232	0.73965	0.859557				+	Caco2_exosome_Caco2_WH	Up_in_WhL	7	7	7	16	16	16	56.034	0	20.39	212760000	86	9.45333	0	-2.89192	-1.30642	Q6P1A2	Q6P1A2	Lysophospholipid acyltransferase 5	LPCAT3
-1.58268	-0.42516	-0.6893	-1.25916	-0.632909	-1.03981	-0.671483	-1.10108	-0.882305	1.14192	1.35779	1.29379	0.541233	0.82012	0.681777	0.963216	0.899266	0.584776				+	Caco2_exosome_Caco2_WH	Up_in_WhL	14	14	14	24.9	24.9	24.9	83.629	0	168.16	583420000	254	8.58433	6.73401e-06	-2.39497	-1.08721	Q14137	Q14137	Ribosome biogenesis protein BOP1	BOP1
-0.976094	-0.681023	-1.05092	-0.720773	-0.810556	-1.0153	-0.967161	-1.04618	-0.979624	1.43238	1.42781	1.33815	0.0347202	0.638937	0.539342	1.05775	0.902693	0.875848				+	Caco2_exosome_Caco2_WH	Up_in_WhL	9	9	9	48	48	48	17.718	0	89.845	2873500000	641	8.32785	0.000416573	-1.58847	-0.74221	P62269	P62269	40S ribosomal protein S18	RPS18
-1.73975	-0.715903	-0.898377	-0.901932	-1.18961	-0.830215	-0.452629	-0.993257	-0.259618	1.50332	1.32309	1.36339	0.35791	0.417221	0.642789	0.725861	0.886466	0.761241				+	Caco2_exosome_Caco2_WH	Up_in_WhL	5	5	5	15.1	15.1	15.1	57.13	0	19.822	44784000	19	6.88377	1.22888e-05	-2.30846	-1.02204	O00515	O00515	Ladinin-1	LAD1
[truncated: 202 more rows]

## Sheet: HTC116 (EVs vs. WhL)
LFQ intensity HTC116_exo2_r1	LFQ intensity HTC116_exo1_r2	LFQ intensity HTC116_exo1_r1	LFQ intensity HTC116_exo3_r2	LFQ intensity HTC116_exo3_r3	LFQ intensity HTC116_exo3_r1	LFQ intensity HTC116_exo2_r3	LFQ intensity HTC116_exo1_r3	LFQ intensity HTC116_exo2_r2	LFQ intensity HCT116_WH_r3_r2	LFQ intensity HCT116_WH_r3_r3	LFQ intensity HCT116_WH_r3_r1	LFQ intensity HCT116_WH_r2_r2	LFQ intensity HCT116_WH_r2_r3	LFQ intensity HCT116_WH_r2_r1	LFQ intensity HCT116_WH_r1_r3	LFQ intensity HCT116_WH_r1_r2	LFQ intensity HCT116_WH_r1_r1	Only identified by site	Reverse	Potential contaminant	Student's T-test Significant HCT116_WH_HTC116_exosome	Student's T-test significant	Cluster	Peptides	Razor + unique peptides	Unique peptides	Sequence coverage [%]	Unique + razor sequence coverage [%]	Unique sequence coverage [%]	Mol. weight [kDa]	Q-value	Score	Intensity	MS/MS count	-Log Student's T-test p-value HCT116_WH_HTC116_exosome	Student's T-test q-value HCT116_WH_HTC116_exosome	Student's T-test Difference HCT116_WH_HTC116_exosome	Student's T-test Test statistic HCT116_WH_HTC116_exosome	Protein IDs	Majority protein IDs	Protein names	Gene names
[truncated: 1,243 more rows]

[truncated: 1 more sheets: HT29 (EVs vs. WhL)]
