# Supplementary material for: Proteomic Approach for Searching for Universal, Tissue-Specific, and Line-Specific Markers of Extracellular Vesicles in Lung and Colorectal Adenocarcinoma Cell Lines
Source: Int J Mol Sci. 2020 Sep 9;21(18):6601. doi: 10.3390/ijms21186601 (PMC7555231; doi:10.3390/ijms21186601)
Supplement: Supplementary file 1 [file ijms-21-06601-s001.zip › Supplement 1-EV_proteins_all_identified.xlsx]

## Sheet: proteinGroups
Protein IDs	Majority protein IDs	Peptide counts (all)	Peptide counts (razor+unique)	Peptide counts (unique)	Protein names	Gene names	Fasta headers	Number of proteins	Peptides	Razor + unique peptides	Unique peptides	Peptides A549_exo1_r1	Peptides A549_exo1_r2	Peptides A549_exo1_r3	Peptides A549_exo2_r1	Peptides A549_exo2_r2	Peptides A549_exo2_r3	Peptides A549_exo3_r1	Peptides A549_exo3_r2	Peptides A549_exo3_r3	Peptides Caco2_exo1_r1	Peptides Caco2_exo1_r2	Peptides Caco2_exo1_r3	Peptides Caco2_exo2_r1	Peptides Caco2_exo2_r2	Peptides Caco2_exo2_r3	Peptides Caco2_exo3_r1	Peptides Caco2_exo3_r2	Peptides Caco2_exo3_r3	Peptides H23_exo1_r1	Peptides H23_exo1_r2	Peptides H23_exo1_r3	Peptides H23_exo2_r1	Peptides H23_exo2_r2	Peptides H23_exo2_r3	Peptides H23_exo3_r1	Peptides H23_exo3_r2	Peptides H23_exo3_r3	Peptides HT29_exo1_r1	Peptides HT29_exo1_r2	Peptides HT29_exo1_r3	Peptides HT29_exo2_r1	Peptides HT29_exo2_r2	Peptides HT29_exo2_r3	Peptides HT29_exo3_r1	Peptides HT29_exo3_r2	Peptides HT29_exo3_r3	Peptides HTC116_exo1_r1	Peptides HTC116_exo1_r2
A0A0C4DH55;P01624	A0A0C4DH55;P01624	1;1	1;1	1;1	Ig kappa chain V-III region POM	IGKV3D-7	;	2	1	1	1	0	0	0	1	1	1	0	0	0	0	0	0	0	0	0	0	0	0	0	0	0	0	0	0	1	1	1	0	0	0	0	0	0	0	0	0	0	0
A5D8V6	A5D8V6	2	2	2	Vacuolar protein sorting-associated protein 37C	VPS37C		1	2	2	2	1	2	2	1	1	2	1	2	2	1	0	0	0	1	0	0	0	0	0	0	0	0	2	2	2	1	1	0	0	0	0	0	0	0	1	0	0	0
A6NC98	A6NC98	1	1	1	Coiled-coil domain-containing protein 88B	CCDC88B		1	1	1	1	0	0	0	0	0	0	0	0	0	0	0	0	1	0	0	0	0	0	0	0	0	0	0	0	0	0	0	0	0	0	0	0	0	0	1	0	0	0
A6NIE6	A6NIE6	1	1	1	Putative RRN3-like protein RRN3P2	RRN3P2		1	1	1	1	1	1	1	1	1	0	1	1	1	0	0	0	0	0	0	0	0	0	0	0	0	1	1	1	1	1	1	0	0	0	0	0	0	0	0	0	0	0
A8MPS7	A8MPS7	2	2	2	Carbohydrate deacetylase	YDJC		1	2	2	2	0	1	0	0	1	0	1	1	1	1	1	1	1	0	0	1	1	0	1	0	0	1	0	1	0	0	0	1	1	1	2	1	1	1	0	1	1	1
P62308;A8MWD9	P62308;A8MWD9	1;1	1;1	1;1	Small nuclear ribonucleoprotein G;Putative small nuclear ribonucleoprotein G-like protein 15	SNRPG;SNRPGP15	;	2	1	1	1	0	0	0	0	0	0	0	0	0	0	0	0	0	0	0	0	0	1	1	1	1	1	1	1	1	0	1	0	0	0	0	0	0	0	0	0	0	1
B9A064;P0CG04;P0CF74;A0M8Q6	B9A064;P0CG04;P0CF74	3;2;2;1	3;2;2;1	1;0;0;0	Immunoglobulin lambda-like polypeptide 5;Ig lambda-1 chain C regions;Ig lambda-6 chain C region	IGLL5;IGLC1;IGLC6	;;	4	3	3	1	2	3	3	2	3	3	2	1	3	2	2	2	2	2	2	3	3	3	3	3	3	2	2	2	2	3	3	2	2	1	3	3	3	2	1	2	3	3
CON__A2I7N1	CON__A2I7N1	7	2	0				1	7	2	0	2	1	0	2	3	2	4	3	2	6	6	6	5	4	4	5	4	4	6	6	5	3	4	3	2	3	4	7	6	7	6	6	6	4	4	4	5	4
CON__ENSEMBL:ENSBTAP00000006074;P49747;P35443	CON__ENSEMBL:ENSBTAP00000006074;P49747;P35443	1;1;1	1;1;1	1;1;1	Cartilage oligomeric matrix protein;Thrombospondin-4	COMP;THBS4	;;	3	1	1	1	0	0	0	0	0	0	0	1	0	1	1	1	1	1	1	1	1	0	1	1	1	0	0	0	1	0	0	1	1	1	1	1	0	0	1	1	0	0
CON__ENSEMBL:ENSBTAP00000007350;P39748	CON__ENSEMBL:ENSBTAP00000007350	63;1	63;1	16;0				2	63	63	16	23	20	23	13	17	17	42	40	39	55	55	55	56	57	57	56	56	49	43	45	45	51	49	47	39	38	41	55	54	54	55	55	54	55	54	55	49	48
CON__ENSEMBL:ENSBTAP00000014147	CON__ENSEMBL:ENSBTAP00000014147	3	3	3				1	3	3	3	2	1	1	1	0	0	2	2	2	2	2	2	2	2	2	1	2	3	2	2	2	3	3	3	3	2	3	2	2	2	2	2	2	2	2	3	2	3
CON__ENSEMBL:ENSBTAP00000016046;P23142	CON__ENSEMBL:ENSBTAP00000016046	14;5	14;5	14;5				2	14	14	14	5	3	3	4	3	2	9	9	9	10	11	12	11	13	10	11	12	9	10	11	10	12	12	12	11	10	10	13	12	14	12	11	11	10	11	12	10	11
CON__ENSEMBL:ENSBTAP00000018574	CON__ENSEMBL:ENSBTAP00000018574	9	9	9				1	9	9	9	2	3	3	5	2	1	4	3	6	5	6	6	6	7	5	7	5	5	5	6	4	7	5	5	5	4	6	5	9	7	5	6	5	3	6	4	3	3
CON__ENSEMBL:ENSBTAP00000023055;Q04756	CON__ENSEMBL:ENSBTAP00000023055;Q04756	2;2	2;2	2;2	Hepatocyte growth factor activator;Hepatocyte growth factor activator short chain;Hepatocyte growth factor activator long chain	HGFAC	;	2	2	2	2	0	0	0	1	0	0	0	0	0	1	1	1	2	1	2	2	1	0	0	0	0	0	0	0	0	0	0	0	0	0	0	0	0	0	0	0	0	0
CON__ENSEMBL:ENSBTAP00000024146;P20742	CON__ENSEMBL:ENSBTAP00000024146	57;2	57;2	51;0				2	57	57	51	27	28	31	30	29	29	45	44	44	51	52	50	48	49	48	50	50	49	38	38	36	44	44	45	42	39	39	52	53	51	47	48	49	45	46	47	42	43
CON__ENSEMBL:ENSBTAP00000024466;CON__ENSEMBL:ENSBTAP00000024462	CON__ENSEMBL:ENSBTAP00000024466;CON__ENSEMBL:ENSBTAP00000024462	5;5	5;5	5;5			;	2	5	5	5	1	1	0	0	1	2	3	5	4	3	3	3	3	3	3	2	2	3	3	3	4	4	4	4	5	5	5	3	3	3	3	3	2	2	3	2	4	3
CON__ENSEMBL:ENSBTAP00000025008;Q9H4B7	CON__ENSEMBL:ENSBTAP00000025008;Q9H4B7	18;9	15;6	14;5	Tubulin beta-1 chain	TUBB1	;	2	18	15	14	8	8	8	6	8	5	14	14	15	16	17	18	18	18	18	17	16	15	12	11	11	14	14	15	12	9	10	18	17	17	18	17	18	15	14	14	14	15
CON__ENSEMBL:ENSBTAP00000031360	CON__ENSEMBL:ENSBTAP00000031360	4	4	4				1	4	4	4	0	0	0	0	0	0	3	4	3	3	3	3	3	3	3	3	3	2	2	1	1	4	4	3	2	1	2	3	2	2	3	3	3	2	3	2	2	1
CON__ENSEMBL:ENSBTAP00000032840	CON__ENSEMBL:ENSBTAP00000032840	23	23	20				1	23	23	20	12	14	13	7	8	10	14	14	14	19	20	21	17	17	19	22	21	18	11	13	11	13	12	14	15	14	12	17	20	20	10	13	13	19	17	14	19	16
CON__ENSEMBL:ENSBTAP00000033053	CON__ENSEMBL:ENSBTAP00000033053	1	1	1				1	1	1	1	0	0	0	0	0	0	1	1	1	1	1	1	1	1	1	1	1	1	1	1	1	1	1	1	1	1	1	1	1	1	1	1	1	1	1	1	1	1
CON__ENSEMBL:ENSBTAP00000034412	CON__ENSEMBL:ENSBTAP00000034412	8	8	8				1	8	8	8	2	3	4	2	2	2	6	5	5	6	8	8	8	8	8	7	6	4	6	3	4	5	5	5	4	4	3	8	8	8	8	7	8	7	7	7	6	6
CON__ENSEMBL:ENSBTAP00000037665	CON__ENSEMBL:ENSBTAP00000037665	8	8	8				1	8	8	8	0	1	1	1	1	1	4	6	6	8	8	8	6	7	7	6	7	7	2	5	0	4	4	5	4	2	3	7	6	7	7	7	7	6	6	7	8	7
CON__ENSEMBL:ENSBTAP00000038329	CON__ENSEMBL:ENSBTAP00000038329	2	1	1				1	2	1	1	1	1	1	1	1	1	2	2	2	2	2	2	2	2	0	2	2	2	2	2	1	2	2	2	1	2	2	2	2	2	2	2	2	1	1	1	1	2
CON__O43790;O43790;CON__Q14533;Q14533;CON__Q6NT21;P78385;CON__P78385;A6NCN2	CON__O43790;O43790;CON__Q14533;Q14533;CON__Q6NT21;P78385;CON__P78385;A6NCN2	12;12;11;11;9;9;8;6	11;11;10;10;8;8;7;6	5;5;4;4;3;3;2;2	Keratin, type II cuticular Hb6;Keratin, type II cuticular Hb1;Keratin, type II cuticular Hb3;Putative keratin-87 protein	KRT86;KRT81;KRT83;KRT87P	;;;;;;;	8	12	11	5	2	2	1	1	2	2	2	3	1	1	1	0	3	3	2	4	4	5	0	0	0	1	1	2	0	0	0	10	11	12	0	0	0	0	0	2	2	3
CON__O76013;O76013;CON__O76015;O76015	CON__O76013;O76013	9;9;2;2	7;7;0;0	6;6;0;0	Keratin, type I cuticular Ha6	KRT36	;	4	9	7	6	2	1	1	2	1	1	1	2	1	1	1	2	2	2	2	2	3	2	1	1	2	1	1	1	1	1	1	3	2	2	1	1	1	2	1	1	9	9
CON__P00735	CON__P00735	20	20	13				1	20	20	13	13	12	13	12	11	11	17	16	17	15	16	16	12	13	11	12	14	10	13	15	15	14	17	17	15	13	14	16	18	18	15	17	16	13	15	15	17	17
CON__P00761	CON__P00761	8	8	8				1	8	8	8	7	7	7	6	7	6	6	7	6	6	7	6	6	6	7	7	7	5	7	6	6	6	5	6	6	5	6	5	6	7	6	7	6	7	7	7	7	7
CON__P00978	CON__P00978	7	7	7				1	7	7	7	1	0	0	0	0	0	2	3	2	6	6	7	3	4	3	6	4	4	2	3	4	3	4	4	2	2	2	7	7	7	5	5	6	3	5	5	2	5
CON__P01030	CON__P01030	61	15	15				1	61	15	15	20	21	23	14	17	15	36	36	34	54	54	53	55	55	55	54	52	50	39	41	39	47	46	45	37	33	37	51	52	53	54	53	52	52	52	53	48	45
CON__P01045-1	CON__P01045-1	12	3	2				1	12	3	2	1	1	2	0	0	2	3	4	3	8	9	9	7	6	7	9	9	3	8	8	7	5	6	4	2	3	3	10	10	10	7	9	7	7	8	8	7	7
CON__P01966;P02008	CON__P01966	7;1	7;1	4;0				2	7	7	4	7	7	7	6	6	7	7	7	7	6	6	6	6	6	6	7	6	6	7	7	7	7	7	7	7	6	6	6	6	6	6	6	6	7	7	7	7	6
CON__P02070;P69892;P69891;P02100	CON__P02070	8;2;2;2	4;1;1;1	4;1;1;1				4	8	4	4	7	6	7	6	4	5	7	7	6	5	5	4	6	5	6	5	6	4	5	6	6	8	7	7	7	7	6	5	6	6	5	6	5	5	6	6	5	6
CON__P02533;P02533;CON__A2A4G1;CON__Q9D312;CON__Q8N1A0;CON__A2AB72;CON__Q7Z3Y9;Q8N1A0;Q7Z3Y9	CON__P02533;P02533	24;24;6;2;1;1;1;1;1	21;21;3;2;1;0;0;1;0	4;4;0;0;0;0;0;0;0	Keratin, type I cytoskeletal 14	KRT14	;	9	24	21	4	21	21	20	19	18	19	18	17	18	19	19	20	20	21	21	22	20	23	19	20	20	16	18	17	20	19	19	16	16	17	23	23	21	19	21	19	23	23
CON__P02538;P02538	CON__P02538;P02538	25;25	19;19	2;2	Keratin, type II cytoskeletal 6A	KRT6A	;	2	25	19	2	17	21	19	19	19	19	15	14	14	17	20	18	19	19	21	20	20	23	19	18	17	21	22	19	17	17	17	16	19	19	23	23	22	20	19	19	25	23
CON__P02584	CON__P02584	4	2	2				1	4	2	2	2	2	2	2	2	2	2	2	2	1	1	1	2	1	1	1	1	2	4	1	4	3	3	3	2	3	2	2	3	3	3	3	2	3	3	3	2	2
CON__P02672	CON__P02672	20	20	19				1	20	20	19	5	3	5	4	5	4	13	11	13	18	16	17	19	20	19	19	18	16	10	13	10	14	18	16	12	13	11	20	20	20	18	19	19	15	17	16	17	16
CON__P02676	CON__P02676	23	23	21				1	23	23	21	4	7	7	2	4	4	16	16	18	22	21	21	22	22	22	19	22	17	16	10	11	21	20	21	14	15	16	20	22	21	20	21	21	19	18	17	18	21
CON__P02754	CON__P02754	2	2	2				1	2	2	2	0	0	0	0	0	0	0	0	1	1	2	2	0	0	0	0	0	0	0	0	0	0	0	0	0	0	0	0	0	0	0	0	0	0	0	0	2	2
CON__P02768-1;P02768	CON__P02768-1;P02768	43;43	38;38	38;38	Serum albumin	ALB	;	2	43	38	38	30	29	34	40	39	37	28	27	28	28	25	25	28	26	26	23	24	30	26	28	29	24	22	23	40	36	39	21	21	23	28	28	28	22	27	26	25	26
CON__P02769	CON__P02769	47	47	42				1	47	47	42	33	31	32	34	32	31	41	38	40	46	45	46	44	46	45	45	45	47	43	45	44	40	39	40	36	38	36	43	46	45	47	44	44	45	44	44	42	43
CON__P02777	CON__P02777	3	3	3				1	3	3	3	0	0	0	0	0	0	2	1	2	3	3	3	3	2	3	2	2	3	2	2	1	2	3	3	1	2	2	3	2	2	2	1	1	0	0	0	0	1
CON__P04259	CON__P04259	25	3	0				1	25	3	0	17	21	19	17	17	18	13	12	14	16	19	18	19	18	19	20	19	21	18	18	16	21	22	19	17	15	16	14	16	17	22	23	22	18	17	17	25	24
CON__P05784	CON__P05784	10	1	1				1	10	1	1	4	5	7	5	2	5	7	6	5	5	5	5	7	7	6	9	9	8	5	6	6	3	4	4	3	3	3	8	8	8	8	8	8	9	10	10	4	5
CON__P05787;P05787;CON__H-INV:HIT000292931;CON__Q9H552;CON__H-INV:HIT000016045;CON__REFSEQ:XP_092267	CON__P05787;P05787;CON__H-INV:HIT000292931	22;22;12;7;2;2	19;19;11;6;1;2	18;18;11;6;1;2	Keratin, type II cytoskeletal 8	KRT8	;;	6	22	19	18	13	12	11	8	9	6	11	11	12	18	16	17	19	19	19	21	21	20	14	14	13	7	7	8	9	8	7	21	21	21	20	21	21	22	22	21	12	13
CON__P06868;P00747	CON__P06868	16;1	16;1	16;1				2	16	16	16	0	2	3	1	2	1	7	7	5	14	13	14	12	12	10	12	12	8	11	13	12	14	11	14	12	11	13	16	13	16	14	15	15	12	11	11	10	12
CON__P07224;P07225	CON__P07224	6;1	6;1	6;1				2	6	6	6	1	2	0	2	1	1	3	2	2	2	2	2	0	0	1	1	1	1	3	4	2	4	6	5	4	4	4	0	1	0	2	1	0	0	1	0	1	1
CON__P08727;P08727	CON__P08727;P08727	17;17	9;9	9;9	Keratin, type I cytoskeletal 19	KRT19	;	2	17	9	9	9	10	11	9	8	8	7	6	6	9	10	10	16	13	15	15	16	13	8	8	9	7	8	8	6	6	6	10	12	11	12	13	11	15	14	13	9	10
CON__P08779;P08779;CON__Q9Z2K1;CON__Q3ZAW8	CON__P08779;P08779	22;22;9;9	12;12;4;4	11;11;4;4	Keratin, type I cytoskeletal 16	KRT16	;	4	22	12	11	18	17	16	12	12	12	13	12	10	15	15	15	19	18	19	19	18	17	15	16	15	17	17	17	13	13	13	15	16	15	21	21	20	16	17	17	22	22
CON__P12763;P02765	CON__P12763	13;2	13;2	13;2				2	13	13	13	9	8	9	9	10	9	12	13	11	11	12	12	11	11	12	10	12	10	12	12	12	13	11	11	11	12	12	11	10	9	9	9	9	12	11	12	12	12
CON__P13645;P13645;CON__Q7Z3Y7;Q7Z3Y7;CON__Q148H6;CON__Q7Z3Z0;CON__Q7Z3Y8;CON__Q2M2I5;Q7Z3Z0;Q7Z3Y8;Q2M2I5	CON__P13645;P13645	33;33;4;4;3;2;2;2;2;2;2	33;33;4;4;3;2;2;2;2;2;2	24;24;2;2;1;1;1;0;1;1;0	Keratin, type I cytoskeletal 10	KRT10	;	11	33	33	24	27	27	28	30	30	28	28	27	27	27	27	26	29	28	28	29	27	30	28	28	30	27	29	29	28	27	27	25	23	22	28	28	27	28	27	29	30	31
CON__P13646-1;CON__Q9C075;Q9C075	CON__P13646-1	15;1;1	1;0;0	1;0;0				3	15	1	1	10	10	12	6	6	6	5	4	5	13	14	13	5	7	6	11	12	12	6	5	5	9	10	9	5	5	5	9	8	7	12	11	10	10	9	10	9	13
CON__P13647;P13647;CON__P07744;CON__Q14CN4-1;CON__Q6IME9;Q14CN4;CON__REFSEQ:XP_932229;CON__Q9DCV7;CON__Q3KNV1;CON__P08729;P08729	CON__P13647;P13647	22;22;3;2;2;2;1;1;1;1;1	14;14;0;0;0;0;0;0;0;0;0	5;5;0;0;0;0;0;0;0;0;0	Keratin, type II cytoskeletal 5	KRT5	;	11	22	14	5	18	20	19	20	20	19	16	14	15	17	16	18	18	20	20	20	20	20	19	18	15	16	18	17	18	18	18	15	14	17	19	20	18	18	19	18	21	21
CON__P15497	CON__P15497	16	16	15				1	16	16	15	15	15	13	12	12	10	15	16	15	15	16	16	16	16	16	16	16	16	12	16	14	16	15	16	15	13	14	16	16	16	15	15	16	15	14	14	14	15
CON__P17690;P02749	CON__P17690	10;1	10;1	10;1				2	10	10	10	4	5	5	5	2	3	5	5	5	9	9	9	5	3	3	5	6	3	7	9	8	5	6	6	7	6	7	8	7	7	7	6	6	5	6	5	5	7
CON__P17697	CON__P17697	10	10	10				1	10	10	10	4	5	3	2	2	2	6	8	6	9	10	10	9	9	8	9	9	8	8	7	6	6	8	7	6	6	6	10	10	10	8	9	8	9	9	9	8	8
CON__P19013;P19013;CON__Q3SY84;Q3SY84	CON__P19013;P19013	7;7;2;2	5;5;1;1	3;3;0;0	Keratin, type II cytoskeletal 4	KRT4	;	4	7	5	3	3	4	4	3	2	3	2	2	2	7	4	7	3	2	2	3	5	2	2	4	1	3	4	3	2	3	3	3	4	4	6	5	6	4	6	4	4	4
CON__P21752	CON__P21752	1	1	1				1	1	1	1	1	1	1	1	0	0	1	0	1	0	0	0	0	0	1	0	0	0	0	0	0	1	1	0	0	0	0	0	0	0	0	0	0	0	0	0	0	0
CON__P28800;P08697	CON__P28800	9;1	9;1	9;1				2	9	9	9	0	0	2	1	3	3	2	3	1	6	7	7	5	6	6	6	6	4	3	5	5	5	4	2	4	4	3	8	7	8	7	7	7	5	6	5	6	6
CON__P34955	CON__P34955	17	17	17				1	17	17	17	11	9	12	12	11	11	14	16	16	14	15	16	14	14	14	16	16	15	17	17	16	16	15	14	14	15	15	15	15	15	15	16	16	12	15	15	15	14
CON__P35527;P35527	CON__P35527;P35527	29;29	28;28	28;28	Keratin, type I cytoskeletal 9	KRT9	;	2	29	28	28	24	26	26	23	23	23	22	20	21	21	22	23	25	23	25	26	28	26	21	21	21	22	22	21	23	23	23	20	21	20	23	25	21	23	21	23	25	26
CON__P35900;P35900	CON__P35900;P35900	5;5	2;2	2;2	Keratin, type I cytoskeletal 20	KRT20	;	2	5	2	2	2	2	1	1	1	1	2	1	2	2	2	2	2	2	2	2	2	2	2	2	2	3	2	2	1	2	2	3	3	3	2	3	2	3	3	3	2	2
CON__P35908	CON__P35908	31	1	1				1	31	1	1	28	27	27	27	28	27	24	25	23	25	26	25	25	26	28	27	27	26	25	26	24	23	22	21	25	27	25	24	23	24	26	26	25	24	25	25	28	28
CON__P41361	CON__P41361	10	10	8				1	10	10	8	1	1	2	1	1	3	5	4	4	7	7	8	6	5	6	6	6	6	6	4	5	6	6	7	3	3	3	9	8	9	8	8	8	6	4	5	6	7
CON__P50448	CON__P50448	5	5	5				1	5	5	5	0	0	0	1	0	0	2	3	3	5	5	5	5	4	4	5	5	3	5	5	5	4	3	4	4	4	4	4	5	5	4	5	4	4	5	4	3	3
CON__P78386;P78386;CON__Q61726	CON__P78386;P78386	11;11;4	4;4;1	4;4;1	Keratin, type II cuticular Hb5	KRT85	;	3	11	4	4	1	1	0	0	1	1	1	2	0	1	1	0	3	2	1	4	3	6	0	0	1	0	1	2	0	0	0	10	11	11	0	0	2	0	0	1	3	5
CON__P81644	CON__P81644	3	3	3				1	3	3	3	2	2	2	1	1	2	2	2	2	2	3	1	2	2	3	2	2	2	3	3	3	3	3	3	3	2	2	2	2	2	2	2	2	1	3	2	3	3
CON__Q03247	CON__Q03247	11	11	9				1	11	11	9	8	6	8	7	6	5	9	8	8	9	9	10	10	11	10	11	11	10	10	9	10	10	11	10	11	11	10	10	10	10	10	10	9	10	10	10	11	11
CON__Q04695;Q04695	CON__Q04695;Q04695	22;22	13;13	6;6	Keratin, type I cytoskeletal 17	KRT17	;	2	22	13	6	17	17	14	14	11	14	10	7	9	11	12	12	17	16	17	20	19	16	15	14	16	14	13	15	13	13	14	10	12	12	18	17	16	14	14	14	18	20
CON__Q05B55	CON__Q05B55	8	8	8				1	8	8	8	4	4	5	2	3	3	6	6	6	8	7	7	8	8	8	7	7	7	5	5	5	8	8	8	4	4	5	7	7	7	7	5	7	7	7	8	4	6
CON__Q29443;CON__Q0IIK2;P02788	CON__Q29443;CON__Q0IIK2	20;20;1	20;20;1	20;20;1			;	3	20	20	20	2	0	1	5	6	6	9	8	10	19	17	17	18	18	18	16	17	14	15	14	16	13	11	10	8	7	8	19	19	19	16	17	17	13	16	12	16	17
CON__Q0V8M9;Q06033	CON__Q0V8M9	12;3	12;3	12;3				2	12	12	12	1	0	2	3	1	0	6	8	6	12	12	12	12	10	12	12	11	9	8	9	9	8	8	8	6	7	8	12	12	12	10	11	12	10	11	9	8	10
CON__Q0VCM5	CON__Q0VCM5	5	5	4				1	5	5	4	0	0	0	1	0	0	1	1	1	3	3	4	2	2	2	4	3	2	2	2	2	1	2	1	1	0	2	4	4	4	2	2	2	1	1	1	2	2
CON__Q14525;Q14525;CON__Q14532;Q14532;CON__Q6IFU5;CON__O76014;Q6A162;O76014	CON__Q14525;Q14525	15;15;4;4;2;2;2;2	13;13;3;3;1;1;1;1	3;3;0;0;0;0;0;0	Keratin, type I cuticular Ha3-II	KRT33B	;	8	15	13	3	1	1	1	2	1	1	1	2	1	2	1	1	5	4	6	5	6	7	2	2	1	5	4	4	2	1	1	14	14	13	3	2	3	5	3	2	10	11
CON__Q9UE12;CON__Q15323;Q15323;CON__Q9D646;CON__A2A5Y0	CON__Q9UE12;CON__Q15323;Q15323	14;14;14;6;6	4;4;4;1;1	2;2;2;0;0	Keratin, type I cuticular Ha1	KRT31	;;	5	14	4	2	1	1	1	2	1	1	1	1	1	2	1	1	4	3	5	6	7	7	1	1	1	4	3	3	2	1	1	12	12	12	3	2	3	5	2	2	11	13
CON__Q1A7A4	CON__Q1A7A4	7	7	7				1	7	7	7	0	1	0	1	2	1	5	6	4	4	5	5	5	4	4	5	4	2	3	3	1	5	5	4	3	2	4	7	7	6	4	2	4	3	2	5	4	3
CON__Q1RMK2	CON__Q1RMK2	19	19	19				1	19	19	19	11	12	10	7	7	9	15	15	13	19	18	18	19	19	19	18	18	18	14	15	16	19	19	18	17	15	14	18	19	19	18	18	18	18	18	19	16	15
CON__Q1RMN8	CON__Q1RMN8	3	3	3				1	3	3	3	2	2	2	1	1	1	3	3	3	3	2	3	2	2	2	2	2	2	2	2	2	3	3	3	2	3	3	3	3	3	2	3	2	3	3	3	2	2
CON__Q28065	CON__Q28065	16	16	16				1	16	16	16	2	0	1	1	0	1	10	8	8	16	16	15	16	16	15	14	15	9	3	2	4	11	11	9	4	3	2	16	16	16	15	16	15	13	13	13	6	9
CON__Q28085	CON__Q28085	14	14	14				1	14	14	14	0	0	1	1	2	2	9	9	9	12	11	12	7	10	7	10	10	6	9	7	8	9	10	10	7	5	7	11	11	11	10	11	7	8	8	8	9	10
CON__Q28107;P12259	CON__Q28107	37;9	37;9	37;9				2	37	37	37	23	23	24	16	18	13	27	26	27	32	30	31	31	34	31	31	33	31	27	31	26	32	32	31	26	25	25	36	35	35	34	33	35	34	36	34	29	29
CON__Q28194;P35442;P49746	CON__Q28194	29;2;1	29;2;1	11;0;0				3	29	29	11	2	2	4	3	2	3	14	17	17	23	22	23	20	20	19	14	14	12	16	10	14	23	23	24	13	15	17	20	23	24	17	16	18	10	10	15	15	16
CON__Q29RQ1	CON__Q29RQ1	8	8	8				1	8	8	8	0	1	1	1	1	1	1	2	3	6	5	6	5	4	5	5	5	2	3	4	2	3	4	4	2	3	1	8	7	7	6	3	4	2	3	1	3	4
CON__Q2KIG3;P15086	CON__Q2KIG3	5;1	5;1	4;0				2	5	5	4	1	0	0	2	1	1	2	3	2	2	3	3	4	5	4	5	5	2	3	1	2	4	5	5	4	3	4	3	5	4	4	5	5	3	3	4	1	2
CON__Q2KIS7;P05452	CON__Q2KIS7;P05452	4;4	4;4	4;4	Tetranectin	CLEC3B	;	2	4	4	4	0	0	0	1	0	1	1	1	1	4	4	4	3	2	3	3	3	2	2	2	1	1	1	1	0	1	0	4	3	3	3	4	4	4	4	4	2	3
CON__Q2KJ62	CON__Q2KJ62	14	14	1				1	14	14	1	2	1	2	1	0	2	4	5	4	9	12	11	8	7	8	10	10	5	9	8	8	7	6	7	5	4	5	11	11	11	9	9	9	5	7	8	7	8
CON__Q2KJC7	CON__Q2KJC7	7	7	3				1	7	7	3	0	0	0	0	0	0	1	1	0	3	5	6	3	3	2	6	5	2	3	1	2	2	2	2	1	1	2	7	7	6	4	3	3	5	5	5	4	4
CON__Q2KJF1	CON__Q2KJF1	10	10	10				1	10	10	10	0	0	0	1	1	0	0	1	3	10	7	8	7	5	6	7	8	6	9	6	7	3	3	3	3	3	4	7	8	8	7	8	7	6	6	4	6	9
CON__Q2TBQ1	CON__Q2TBQ1	2	2	2				1	2	2	2	0	0	0	0	0	0	1	2	1	2	2	2	2	2	2	2	1	0	2	0	0	2	2	2	2	2	1	2	2	2	2	2	2	2	1	2	2	2
CON__Q2UVX4	CON__Q2UVX4	54	54	49				1	54	54	49	17	13	16	18	18	14	34	33	33	47	48	50	44	46	45	46	47	44	42	36	36	41	39	45	38	35	33	50	50	51	47	49	51	44	46	43	38	43
CON__Q32PI4	CON__Q32PI4	7	7	7				1	7	7	7	0	0	0	0	0	0	4	3	4	6	6	6	6	6	6	5	6	3	6	5	4	5	5	4	3	4	4	6	7	6	4	7	6	3	4	3	3	5
CON__Q3KUS7	CON__Q3KUS7	7	7	7				1	7	7	7	0	0	0	1	0	0	0	1	1	6	5	5	2	3	3	5	4	2	4	4	4	2	3	2	1	1	1	5	5	6	5	5	5	3	4	3	5	4
CON__Q3MHN2;P02748	CON__Q3MHN2	6;2	6;2	6;2				2	6	6	6	1	0	1	0	0	0	3	4	3	5	5	4	4	4	4	4	4	4	3	3	4	5	4	4	5	4	5	5	4	5	5	4	4	4	5	3	4	4
CON__Q3MHN5;CON__ENSEMBL:ENSBTAP00000018229;P02774	CON__Q3MHN5;CON__ENSEMBL:ENSBTAP00000018229	8;7;2	8;7;2	8;7;2			;	3	8	8	8	0	1	0	2	3	1	4	6	6	8	8	8	6	7	7	7	8	8	8	8	8	7	6	6	6	6	6	8	7	8	7	7	8	7	6	7	8	7
CON__Q3SX09	CON__Q3SX09	13	13	8				1	13	13	8	11	11	13	13	12	12	13	13	13	12	12	12	13	12	13	13	13	10	12	13	13	13	13	12	12	12	13	12	12	13	12	13	12	13	12	13	12	13
CON__Q3SX14;P06396	CON__Q3SX14;P06396	14;7	14;7	14;7	Gelsolin	GSN	;	2	14	14	14	3	5	1	4	3	4	6	8	7	11	11	10	8	8	9	10	9	8	9	8	9	7	8	8	9	7	8	11	11	10	8	6	9	8	9	5	8	7
CON__Q3SX28;P07951;P09493	CON__Q3SX28;P07951;P09493	5;5;3	2;2;1	2;2;1	Tropomyosin beta chain;Tropomyosin alpha-1 chain	TPM2;TPM1	;;	3	5	2	2	4	3	3	2	1	2	2	2	2	1	1	1	2	1	2	0	0	2	4	4	4	3	3	3	2	3	3	1	1	0	2	2	1	4	2	3	1	0
CON__Q3SZ57;P02771	CON__Q3SZ57	14;2	14;2	14;2				2	14	14	14	2	2	1	3	2	2	5	8	8	14	14	14	7	10	8	8	10	8	10	11	9	6	5	6	4	3	3	13	12	12	10	12	11	8	8	8	8	11
CON__Q3SZH5	CON__Q3SZH5	8	8	8				1	8	8	8	1	1	1	3	2	2	3	2	2	7	7	7	7	7	7	7	7	6	6	6	5	5	5	4	4	4	3	7	8	7	7	7	7	6	6	5	5	5
CON__Q3SZR3	CON__Q3SZR3	6	6	6				1	6	6	6	2	1	1	1	0	1	2	2	2	4	5	5	4	4	3	4	4	5	5	5	5	5	5	4	4	4	3	4	4	4	4	4	4	4	3	4	5	4
CON__Q3SZV7	CON__Q3SZV7	7	7	7				1	7	7	7	0	0	0	0	0	0	1	1	1	6	6	7	4	5	4	6	6	3	3	4	3	2	4	1	2	1	1	6	7	6	5	5	4	4	4	3	4	4
CON__Q3T052;Q14624	CON__Q3T052	22;2	22;2	22;2				2	22	22	22	7	7	9	10	8	10	11	11	12	20	21	21	15	15	16	18	20	15	15	18	17	14	15	15	12	15	14	16	17	20	17	19	16	13	14	13	17	16
CON__Q3Y5Z3	CON__Q3Y5Z3	3	3	3				1	3	3	3	0	0	0	0	0	0	0	1	0	3	3	3	1	2	2	2	3	2	0	1	0	0	0	0	1	0	0	3	3	3	3	2	2	0	1	0	2	3
CON__Q3ZBS7	CON__Q3ZBS7	12	12	11				1	12	12	11	9	8	8	5	6	5	11	11	11	12	12	12	12	12	12	12	12	11	11	11	11	12	12	12	10	12	12	12	12	11	12	11	11	12	11	11	12	11
CON__Q58D62	CON__Q58D62	8	8	8				1	8	8	8	3	3	3	2	3	4	5	6	5	7	7	8	7	7	7	7	7	6	8	7	6	5	7	7	4	5	5	8	8	7	8	8	8	5	6	6	7	6
CON__Q5D862;Q5D862	CON__Q5D862;Q5D862	2;2	2;2	2;2	Filaggrin-2	FLG2	;	2	2	2	2	2	2	2	2	2	2	2	1	0	2	2	2	2	1	2	2	2	1	2	2	2	2	2	1	2	1	1	1	1	1	1	1	1	2	2	2	1	2
CON__Q5XKE5;Q5XKE5	CON__Q5XKE5;Q5XKE5	6;6	1;1	0;0	Keratin, type II cytoskeletal 79	KRT79	;	2	6	1	0	5	5	5	5	6	6	4	5	5	4	4	4	4	3	5	4	6	5	4	6	4	5	5	5	5	6	6	4	4	4	5	4	4	3	4	4	5	5
CON__Q9NSB2;CON__Q6ISB0;Q9NSB2;CON__Q9NSB4;Q9NSB4	CON__Q9NSB2;CON__Q6ISB0;Q9NSB2	19;19;19;1;1	18;18;18;1;1	16;16;16;0;0	Keratin, type II cuticular Hb4	KRT84	;;	5	19	18	16	1	1	1	1	3	3	2	3	3	1	1	2	2	1	1	2	2	2	2	1	0	2	1	2	2	3	1	2	2	2	1	1	1	1	1	1	15	17
CON__Q8N1N4-2;CON__Q7RTT2;Q8N1N4	CON__Q8N1N4-2;CON__Q7RTT2;Q8N1N4	6;6;6	4;4;4	4;4;4	Keratin, type II cytoskeletal 78	KRT78	;;	3	6	4	4	1	2	0	4	1	1	0	0	0	2	0	3	3	4	3	4	6	1	3	3	1	0	1	0	1	1	2	1	2	2	3	2	2	0	2	3	4	5
CON__Q7Z794;Q7Z794	CON__Q7Z794;Q7Z794	6;6	4;4	4;4	Keratin, type II cytoskeletal 1b	KRT77	;	2	6	4	4	2	3	3	5	5	4	2	3	2	2	2	2	3	2	2	4	5	2	2	2	1	2	3	4	3	3	3	2	2	2	4	2	3	3	4	4	6	6
CON__Q86YZ3;Q86YZ3	CON__Q86YZ3;Q86YZ3	5;5	5;5	5;5	Hornerin	HRNR	;	2	5	5	5	4	4	3	4	3	3	3	2	2	2	3	4	3	2	3	3	4	4	2	3	1	4	3	3	3	2	3	0	0	2	3	1	2	2	3	3	4	3
CON__Q8BGZ7	CON__Q8BGZ7	9	1	1				1	9	1	1	8	7	6	7	6	6	5	5	5	7	7	6	6	7	7	8	7	8	7	8	7	7	7	6	6	4	6	7	7	7	8	8	8	7	7	7	9	8
CON__Q95121;P36955	CON__Q95121	12;4	12;4	12;4				2	12	12	12	1	2	2	1	1	1	7	7	6	11	8	9	9	9	9	7	8	8	9	8	9	10	10	9	8	9	8	9	10	10	8	7	8	7	5	7	5	7
CON__Q9N2I2	CON__Q9N2I2	7	7	7				1	7	7	7	0	0	1	0	0	0	3	3	3	5	6	6	5	5	5	6	6	4	5	5	4	7	7	7	4	4	4	6	6	6	6	6	6	4	5	4	4	6
CON__Q9TRI1	CON__Q9TRI1	18	18	13				1	18	18	13	8	7	8	12	9	11	15	14	16	17	17	17	16	16	15	18	18	16	16	16	16	14	13	13	14	13	14	17	17	16	17	18	18	15	16	16	15	15
CON__Q9TT36	CON__Q9TT36	1	1	1				1	1	1	1	0	0	0	0	0	0	0	0	0	1	1	1	0	0	0	1	1	1	1	0	0	0	0	0	0	0	0	1	1	1	1	1	1	0	1	0	1	0
CON__Q9TTE1	CON__Q9TTE1	9	8	3				1	9	8	3	2	1	0	1	2	2	3	4	3	8	8	8	6	6	6	6	6	7	7	7	7	5	5	5	4	4	5	9	8	9	8	8	8	6	6	6	7	7
CON__REFSEQ:XP_001252647	CON__REFSEQ:XP_001252647	10	10	5				1	10	10	5	1	1	1	1	1	1	5	3	4	9	10	10	6	7	6	8	8	7	8	9	6	5	6	5	2	2	2	10	8	10	9	9	10	4	6	6	6	7
CON__REFSEQ:XP_585019	CON__REFSEQ:XP_585019	3	3	3				1	3	3	3	0	0	0	0	0	0	0	0	0	3	3	2	0	1	1	3	2	0	2	0	1	0	0	0	0	0	1	2	2	1	2	3	1	1	1	0	0	1
Q13765;E9PAV3;Q9BZK3	Q13765;E9PAV3;Q9BZK3	2;2;1	2;2;1	2;2;1	Nascent polypeptide-associated complex subunit alpha;Nascent polypeptide-associated complex subunit alpha, muscle-specific form;Putative nascent polypeptide-associated complex subunit alpha-like protein	NACA;NACAP1	;;	3	2	2	2	0	0	0	0	0	0	1	0	0	0	0	1	0	0	0	0	0	2	0	2	2	1	1	1	1	1	0	1	1	1	1	1	0	1	1	2	0	0
O00148;Q13838	O00148;Q13838	2;2	2;2	2;2	ATP-dependent RNA helicase DDX39A;Spliceosome RNA helicase DDX39B	DDX39A;DDX39B	;	2	2	2	2	0	0	0	0	0	0	0	0	0	0	0	1	1	1	1	1	0	1	2	1	2	2	2	2	1	2	0	0	0	0	0	1	1	0	1	2	1	0
O00159	O00159	27	27	27	Unconventional myosin-Ic	MYO1C		1	27	27	27	7	7	9	3	0	2	7	7	5	2	4	1	6	2	5	3	1	5	4	6	4	8	9	7	5	5	5	22	22	22	18	19	16	24	24	24	1	3
O00161	O00161	1	1	1	Synaptosomal-associated protein 23	SNAP23		1	1	1	1	0	0	0	0	0	0	0	0	0	0	0	0	0	1	0	0	1	1	0	0	1	0	0	0	0	0	0	1	1	1	1	1	1	1	1	1	0	0
O00194;P51159	O00194;P51159	2;1	2;1	2;1	Ras-related protein Rab-27B;Ras-related protein Rab-27A	RAB27B;RAB27A	;	2	2	2	2	1	1	0	1	0	0	1	0	2	0	0	1	0	0	0	0	0	0	0	0	1	2	2	2	2	1	0	0	0	1	1	0	0	0	0	0	0	0
O00299	O00299	8	8	8	Chloride intracellular channel protein 1	CLIC1		1	8	8	8	5	4	4	3	3	3	5	3	2	3	2	4	3	4	5	4	5	4	4	4	4	6	5	5	4	4	4	8	6	7	6	4	5	8	7	8	1	1
O00303	O00303	4	4	4	Eukaryotic translation initiation factor 3 subunit F	EIF3F		1	4	4	4	2	0	0	0	0	0	1	0	1	3	2	1	3	3	3	2	2	2	2	3	2	3	3	3	2	1	1	1	2	1	2	1	2	4	3	3	0	0
O00410	O00410	3	3	3	Importin-5	IPO5		1	3	3	3	0	0	0	0	0	0	0	0	0	0	0	0	0	0	0	0	0	0	0	0	0	0	0	0	0	0	0	0	0	1	1	0	0	2	3	3	0	0
O00468	O00468	11	11	11	Agrin;Agrin N-terminal 110 kDa subunit;Agrin C-terminal 110 kDa subunit;Agrin C-terminal 90 kDa fragment;Agrin C-terminal 22 kDa fragment	AGRN		1	11	11	11	0	0	0	0	0	0	7	7	5	1	0	3	3	3	2	1	2	0	2	3	2	10	9	10	1	1	2	7	6	6	5	5	4	5	6	4	1	0
Q9P289;O00506;Q9Y6E0	Q9P289;O00506;Q9Y6E0	1;1;1	1;1;1	1;1;1	Serine/threonine-protein kinase 26;Serine/threonine-protein kinase 25;Serine/threonine-protein kinase 24;Serine/threonine-protein kinase 24 36 kDa subunit;Serine/threonine-protein kinase 24 12 kDa subunit	STK26;STK25;STK24	;;	3	1	1	1	0	0	0	0	0	0	0	0	0	0	0	0	0	0	0	0	0	0	0	0	0	0	0	0	0	0	0	0	0	0	0	0	0	0	1	1	0	0
O00560	O00560	6	6	6	Syntenin-1	SDCBP		1	6	6	6	5	5	5	5	5	4	4	4	4	3	2	1	4	3	3	2	3	2	4	4	3	5	5	5	3	3	3	5	5	5	5	5	4	4	5	4	0	0
O15523;O00571;Q9NQI0	O15523;O00571	3;3;1	2;2;1	2;2;1	ATP-dependent RNA helicase DDX3Y;ATP-dependent RNA helicase DDX3X	DDX3Y;DDX3X	;	3	3	2	2	2	2	1	0	0	0	1	2	2	1	1	1	3	1	1	2	3	3	1	1	1	1	1	1	0	0	1	1	2	1	2	1	2	2	2	2	2	0
O00622	O00622	1	1	1	Protein CYR61	CYR61		1	1	1	1	0	0	0	0	0	0	1	0	0	0	0	0	1	1	0	1	0	1	1	1	0	0	1	1	0	0	0	0	0	0	0	0	0	0	0	0	0	0
O14523	O14523	1	1	1	C2 domain-containing protein 2-like	C2CD2L		1	1	1	1	0	0	1	1	1	1	1	1	1	1	1	1	1	1	0	1	1	0	1	1	1	0	0	1	1	1	1	1	1	0	0	1	0	1	1	0	1	1
O14578	O14578	19	19	19	Citron Rho-interacting kinase	CIT		1	19	19	19	5	7	5	1	1	2	2	4	2	0	0	0	0	0	0	0	0	1	0	0	0	0	0	1	0	0	0	1	0	0	0	0	0	16	14	15	0	0
O14672	O14672	12	12	12	Disintegrin and metalloproteinase domain-containing protein 10	ADAM10		1	12	12	12	12	12	12	11	10	8	10	11	12	0	1	1	1	1	0	2	0	0	0	1	0	2	2	2	4	3	3	6	5	6	4	5	4	6	7	6	0	0
O14745	O14745	2	2	2	Na(+)/H(+) exchange regulatory cofactor NHE-RF1	SLC9A3R1		1	2	2	2	1	0	0	0	0	0	0	1	0	1	1	1	2	2	2	2	2	1	1	0	0	0	0	0	1	0	1	1	2	1	2	1	1	1	2	1	0	0
O14786	O14786	6	6	6	Neuropilin-1	NRP1		1	6	6	6	6	5	5	3	2	3	5	6	6	0	0	0	1	1	1	0	0	1	0	0	0	0	0	0	0	0	0	1	1	1	0	0	0	0	0	0	0	0
O14818;Q8TAA3	O14818;Q8TAA3	3;3	3;3	3;3	Proteasome subunit alpha type-7;Proteasome subunit alpha type-7-like	PSMA7;PSMA8	;	2	3	3	3	1	0	0	0	0	0	1	1	0	0	1	1	1	0	1	1	1	1	1	1	2	1	1	1	1	0	0	1	1	1	1	1	1	2	2	1	1	0
O14828	O14828	2	2	2	Secretory carrier-associated membrane protein 3	SCAMP3		1	2	2	2	0	0	0	0	0	0	1	0	1	1	1	1	1	1	1	1	1	2	2	1	1	2	2	2	2	1	1	0	0	0	0	0	0	0	0	0	0	0
O14893	O14893	1	1	1	Gem-associated protein 2	GEMIN2		1	1	1	1	1	0	0	0	0	0	0	0	0	0	0	0	0	0	0	0	0	0	0	0	0	0	0	0	0	0	0	0	0	0	0	0	0	0	0	0	0	0
Q9NUP9;Q9HAP6;O14910	Q9NUP9;Q9HAP6;O14910	1;1;1	1;1;1	1;1;1	Protein lin-7 homolog C;Protein lin-7 homolog B;Protein lin-7 homolog A	LIN7C;LIN7B;LIN7A	;;	3	1	1	1	0	0	0	0	0	0	0	0	0	0	0	1	0	0	0	1	1	0	0	0	0	0	0	0	0	0	0	1	1	0	0	0	0	1	1	1	0	0
P19105;O14950;P24844	P19105;O14950;P24844	6;6;4	6;6;4	6;6;4	Myosin regulatory light chain 12A;Myosin regulatory light chain 12B;Myosin regulatory light polypeptide 9	MYL12A;MYL12B;MYL9	;;	3	6	6	6	2	1	2	1	2	1	3	3	3	3	5	3	5	4	5	5	3	3	2	2	3	3	2	2	2	1	2	6	6	6	5	3	4	5	6	6	2	1
O14965	O14965	5	5	5	Aurora kinase A	AURKA		1	5	5	5	5	4	5	2	3	1	4	4	5	0	0	0	0	0	1	0	0	0	2	1	2	3	3	3	2	2	2	0	0	0	0	0	0	0	0	0	0	0
O15143	O15143	5	5	5	Actin-related protein 2/3 complex subunit 1B	ARPC1B		1	5	5	5	2	0	0	0	0	0	1	0	1	1	0	0	1	0	2	2	1	0	1	0	0	0	0	0	0	0	0	3	4	3	3	3	2	4	3	5	0	0
O15144	O15144	7	7	7	Actin-related protein 2/3 complex subunit 2	ARPC2		1	7	7	7	0	1	1	1	0	0	0	0	0	1	0	1	2	1	1	1	0	2	0	3	1	2	1	1	1	1	1	5	5	5	4	3	5	6	7	7	0	0
O15145	O15145	3	3	3	Actin-related protein 2/3 complex subunit 3	ARPC3		1	3	3	3	0	0	0	0	0	0	1	0	0	0	0	1	0	2	0	2	0	1	1	0	1	0	0	0	0	0	0	2	2	2	1	1	1	1	2	3	0	0
O15195	O15195	1	1	1	Villin-like protein	VILL		1	1	1	1	0	1	1	1	1	1	0	0	0	1	1	0	1	0	0	0	0	1	0	0	0	0	0	0	1	1	1	1	0	0	0	0	0	0	0	0	0	1
O15230	O15230	10	10	10	Laminin subunit alpha-5	LAMA5		1	10	10	10	1	1	0	2	0	1	6	7	7	5	5	6	8	7	8	5	7	3	1	0	1	2	3	3	1	0	0	3	4	3	3	2	4	2	1	1	0	0
O15260	O15260	1	1	1	Surfeit locus protein 4	SURF4		1	1	1	1	0	0	0	0	0	0	0	0	0	0	0	1	1	1	1	1	1	0	0	0	0	0	0	0	0	0	0	1	0	0	0	0	0	1	1	1	0	1
O15371	O15371	2	2	2	Eukaryotic translation initiation factor 3 subunit D	EIF3D		1	2	2	2	0	0	0	0	0	0	0	0	0	0	0	1	0	0	0	2	1	0	0	0	0	2	2	2	2	1	0	0	0	0	0	0	0	0	1	1	0	0
O15427	O15427	3	3	3	Monocarboxylate transporter 4	SLC16A3		1	3	3	3	0	1	1	0	0	0	0	0	1	0	0	0	0	1	1	0	0	1	2	3	2	3	3	3	3	3	3	2	1	2	2	2	3	3	3	2	0	1
O15438	O15438	4	4	3	Canalicular multispecific organic anion transporter 2	ABCC3		1	4	4	3	2	1	2	1	0	1	1	2	1	0	0	0	0	1	0	0	0	0	0	1	1	0	0	0	0	0	0	2	2	0	0	1	1	3	2	3	0	0
O15511	O15511	1	1	1	Actin-related protein 2/3 complex subunit 5	ARPC5		1	1	1	1	0	0	0	0	0	0	0	0	0	0	0	0	0	0	0	0	0	0	0	0	0	0	0	1	0	0	0	1	1	1	1	1	1	1	1	1	0	0
O15551;O14493;O95484;P56747	O15551	3;1;1;1	3;1;1;1	3;1;1;1	Claudin-3	CLDN3		4	3	3	3	0	0	0	1	0	1	0	0	0	1	1	1	1	1	1	1	1	1	0	0	0	0	0	0	0	0	0	3	3	3	3	3	3	3	3	3	0	0
O43143;O60231;Q14562	O43143	26;1;1	26;1;1	26;1;1	Pre-mRNA-splicing factor ATP-dependent RNA helicase DHX15	DHX15		3	26	26	26	25	25	24	22	24	22	23	25	24	1	0	0	1	1	3	0	2	0	17	12	13	20	20	19	17	16	16	0	1	0	2	1	0	1	0	1	0	0
O43169	O43169	4	4	4	Cytochrome b5 type B	CYB5B		1	4	4	4	1	1	1	0	0	0	1	1	0	2	3	3	4	3	4	4	4	4	2	2	2	0	0	0	0	0	0	2	2	0	2	2	2	3	3	3	1	1
O43242	O43242	2	2	2	26S proteasome non-ATPase regulatory subunit 3	PSMD3		1	2	2	2	0	0	0	0	0	0	0	0	0	0	0	0	1	1	0	0	0	1	0	0	0	1	1	2	0	0	0	0	0	0	0	0	0	0	0	0	0	0
O43291	O43291	5	5	5	Kunitz-type protease inhibitor 2	SPINT2		1	5	5	5	0	0	0	0	0	0	0	0	0	5	5	5	5	5	5	5	5	4	0	0	0	0	0	0	0	0	0	2	2	2	1	2	2	3	3	3	0	0
O43324	O43324	1	1	1	Eukaryotic translation elongation factor 1 epsilon-1	EEF1E1		1	1	1	1	1	1	1	0	0	1	1	1	1	0	0	0	1	0	1	0	0	1	0	0	0	1	1	0	0	0	0	0	0	0	0	0	0	1	1	1	0	0
O43463	O43463	1	1	1	Histone-lysine N-methyltransferase SUV39H1	SUV39H1		1	1	1	1	0	1	1	1	1	1	0	0	0	1	1	0	1	1	1	0	0	0	1	1	1	1	1	1	1	1	0	1	1	1	1	1	1	0	1	1	0	0
O43490	O43490	5	5	5	Prominin-1	PROM1		1	5	5	5	0	0	0	0	0	0	0	0	0	3	3	2	4	4	4	3	3	1	0	0	0	0	0	0	0	0	0	0	0	0	0	0	0	0	0	0	0	0
O43570	O43570	2	2	2	Carbonic anhydrase 12	CA12		1	2	2	2	2	2	2	2	2	2	2	2	2	0	0	0	0	0	0	0	0	0	0	0	0	0	0	0	0	0	0	0	0	0	0	0	0	0	0	0	0	0
O43633	O43633	3	3	3	Charged multivesicular body protein 2a	CHMP2A		1	3	3	3	3	2	2	3	2	3	2	1	2	0	1	0	1	1	2	1	0	0	3	1	0	3	2	3	2	2	3	2	2	2	1	1	2	2	3	3	0	0
O43657	O43657	1	1	1	Tetraspanin-6	TSPAN6		1	1	1	1	1	1	1	1	1	1	1	1	1	1	0	1	1	0	1	1	1	0	0	0	0	1	1	1	0	0	0	0	1	1	0	0	0	0	1	1	0	0
O43663	O43663	8	8	8	Protein regulator of cytokinesis 1	PRC1		1	8	8	8	1	0	1	1	0	1	1	1	0	0	1	0	1	0	1	0	0	1	1	1	1	0	0	0	0	0	0	0	0	1	0	0	0	8	8	8	0	0
O43707;P35609;Q08043;Q9H254	O43707	42;8;6;1	42;8;6;1	29;0;0;1	Alpha-actinin-4	ACTN4		4	42	42	29	20	21	18	16	10	14	20	18	14	12	9	12	17	13	15	14	15	17	11	14	18	7	7	6	3	7	8	39	38	38	36	35	35	42	42	42	9	8
O43760	O43760	1	1	1	Synaptogyrin-2	SYNGR2		1	1	1	1	0	0	0	0	0	1	0	0	0	0	0	0	1	0	0	1	0	0	1	0	0	0	0	0	0	0	0	1	1	1	0	0	0	1	1	1	0	0
O43854	O43854	1	1	1	EGF-like repeat and discoidin I-like domain-containing protein 3	EDIL3		1	1	1	1	0	0	0	0	0	0	0	0	0	0	0	0	0	0	0	0	0	0	1	0	0	1	1	1	1	1	1	0	0	0	0	0	0	0	0	0	0	0
O43865;Q96HN2	O43865;Q96HN2	1;1	1;1	1;1	Putative adenosylhomocysteinase 2;Putative adenosylhomocysteinase 3	AHCYL1;AHCYL2	;	2	1	1	1	0	0	0	0	0	0	0	0	0	0	0	0	0	0	0	0	0	0	0	0	0	0	0	0	0	0	0	0	1	0	0	0	1	1	1	1	0	0
O60218	O60218	7	7	5	Aldo-keto reductase family 1 member B10	AKR1B10		1	7	7	5	7	7	7	7	7	5	4	4	3	0	1	0	2	1	1	0	1	1	1	0	1	0	0	0	0	0	0	0	1	0	0	0	0	0	1	0	0	0
O60243	O60243	1	1	1	Heparan-sulfate 6-O-sulfotransferase 1	HS6ST1		1	1	1	1	1	1	1	1	1	1	1	1	1	0	0	0	0	0	0	0	0	0	1	0	0	1	1	1	0	1	1	0	0	0	0	0	0	0	0	0	0	0
O60635	O60635	1	1	1	Tetraspanin-1	TSPAN1		1	1	1	1	0	0	0	0	0	0	0	0	0	0	0	0	0	0	0	0	0	0	0	0	0	0	0	0	0	0	0	1	1	1	1	1	1	1	1	1	0	0
O60701	O60701	4	4	4	UDP-glucose 6-dehydrogenase	UGDH		1	4	4	4	3	3	3	2	2	2	3	3	3	1	2	2	2	2	2	3	3	3	3	3	1	1	0	1	2	1	0	1	0	1	1	1	1	1	4	2	0	0
O60716	O60716	19	19	19	Catenin delta-1	CTNND1		1	19	19	19	4	7	5	2	2	2	3	3	1	4	4	5	3	6	10	5	6	4	1	1	0	1	2	1	1	1	1	15	16	15	16	15	16	18	19	19	0	0
Q99880;Q99879;Q99877;Q93079;Q5QNW6;P62807;P58876;P57053;O60814;Q96A08	Q99880;Q99879;Q99877;Q93079;Q5QNW6;P62807;P58876;P57053;O60814;Q96A08	6;6;6;6;6;6;6;6;6;3	6;6;6;6;6;6;6;6;6;3	2;2;2;2;2;2;2;2;2;0	Histone H2B type 1-L;Histone H2B type 1-M;Histone H2B type 1-N;Histone H2B type 1-H;Histone H2B type 2-F;Histone H2B type 1-C/E/F/G/I;Histone H2B type 1-D;Histone H2B type F-S;Histone H2B type 1-K;Histone H2B type 1-A	HIST1H2BL;HIST1H2BM;HIST1H2BN;HIST1H2BH;HIST2H2BF;HIST1H2BC;HIST1H2BD;H2BFS;HIST1H2BK;HIST1H2BA	;;;;;;;;;	10	6	6	2	3	3	3	3	3	3	4	4	4	4	5	4	5	6	6	5	4	4	3	5	5	6	5	6	5	4	6	5	5	4	5	5	4	6	5	5	4	3
O60841	O60841	1	1	1	Eukaryotic translation initiation factor 5B	EIF5B		1	1	1	1	0	0	0	0	0	0	0	1	0	0	0	0	0	0	0	0	0	0	1	0	0	1	1	1	0	0	0	0	0	0	0	0	0	0	0	0	0	0
O60884	O60884	2	2	2	DnaJ homolog subfamily A member 2	DNAJA2		1	2	2	2	2	2	1	1	0	1	2	2	2	0	0	0	2	0	1	1	1	1	2	1	1	2	2	2	1	0	1	1	1	1	1	0	0	2	2	2	0	0
Q15059;O60885	Q15059;O60885	1;1	1;1	1;1	Bromodomain-containing protein 3;Bromodomain-containing protein 4	BRD3;BRD4	;	2	1	1	1	1	1	1	1	1	1	1	1	1	0	0	0	0	0	0	0	0	0	1	1	1	1	1	1	1	1	1	0	0	0	0	0	0	0	0	0	0	0
O75083	O75083	8	8	8	WD repeat-containing protein 1	WDR1		1	8	8	8	7	6	4	4	1	3	6	7	6	5	4	3	5	6	5	6	4	5	3	2	2	5	4	5	6	4	6	6	5	7	6	6	6	8	8	7	2	0
O75116;Q13464	O75116	3;1	3;1	3;1	Rho-associated protein kinase 2	ROCK2		2	3	3	3	0	0	1	0	0	1	0	0	0	2	2	2	2	2	2	1	1	2	2	1	2	1	1	1	0	0	1	2	2	1	2	2	3	3	3	2	1	1
O75190;Q8WWF6;Q8NHS0;P25686	O75190	3;1;1;1	3;1;1;1	3;1;1;1	DnaJ homolog subfamily B member 6	DNAJB6		4	3	3	3	3	3	3	3	1	2	3	3	3	0	0	0	0	0	0	0	0	1	2	2	2	3	2	3	3	2	3	0	0	0	0	0	0	0	0	0	0	0
O75340	O75340	5	5	5	Programmed cell death protein 6	PDCD6		1	5	5	5	2	2	2	2	2	2	2	2	2	4	3	3	2	3	4	3	3	3	1	1	2	3	3	2	2	1	1	4	4	5	4	4	3	5	5	5	1	1
O75351;Q9UN37;Q6PIW4	O75351;Q9UN37;Q6PIW4	2;1;1	2;1;1	2;1;1	Vacuolar protein sorting-associated protein 4B;Vacuolar protein sorting-associated protein 4A;Fidgetin-like protein 1	VPS4B;VPS4A;FIGNL1	;;	3	2	2	2	0	1	1	1	1	1	1	1	1	0	0	0	1	1	1	1	1	0	2	2	1	0	0	0	0	0	0	2	2	0	1	0	0	0	1	0	0	0
O75367;Q9P0M6	O75367	5;1	5;1	5;1	Core histone macro-H2A.1	H2AFY		2	5	5	5	0	0	0	0	0	0	0	1	1	4	4	3	5	5	5	4	5	3	1	1	1	1	2	2	1	1	1	3	4	3	3	3	2	3	3	3	1	1
O75369	O75369	71	71	66	Filamin-B	FLNB		1	71	71	66	8	6	4	3	4	3	9	9	4	8	7	8	13	17	18	20	15	14	2	4	1	4	2	3	3	1	4	53	55	57	48	46	47	66	67	70	1	1
O75390	O75390	4	4	4	Citrate synthase, mitochondrial	CS		1	4	4	4	1	1	0	0	1	0	1	1	1	1	1	1	1	2	2	3	3	2	1	1	1	1	0	0	1	0	1	1	1	1	1	1	1	3	4	3	1	1
O75531	O75531	1	1	1	Barrier-to-autointegration factor;Barrier-to-autointegration factor, N-terminally processed	BANF1		1	1	1	1	0	1	1	0	0	0	0	1	0	1	1	1	1	1	1	1	1	1	1	1	1	0	0	1	1	0	0	1	1	1	1	1	1	1	1	1	1	1
O75643	O75643	5	5	5	U5 small nuclear ribonucleoprotein 200 kDa helicase	SNRNP200		1	5	5	5	0	0	0	0	0	0	0	0	0	1	1	2	2	2	3	1	1	2	0	2	2	5	5	5	0	0	2	1	2	1	2	1	1	1	1	1	1	0
O75751	O75751	1	1	1	Solute carrier family 22 member 3	SLC22A3		1	1	1	1	1	0	0	0	0	0	0	0	0	0	0	0	0	0	0	0	0	0	0	0	0	0	0	0	0	0	0	0	0	0	0	0	0	0	0	0	0	0
O75874;P48735	O75874;P48735	2;1	2;1	2;1	Isocitrate dehydrogenase [NADP] cytoplasmic;Isocitrate dehydrogenase [NADP], mitochondrial	IDH1;IDH2	;	2	2	2	2	0	0	1	0	1	1	0	0	0	0	1	1	1	1	0	1	1	1	0	0	0	0	0	1	0	0	0	0	1	1	1	0	0	1	2	1	0	0
O75947	O75947	2	2	2	ATP synthase subunit d, mitochondrial	ATP5H		1	2	2	2	1	0	1	0	1	1	0	1	1	0	1	1	0	1	0	1	1	0	0	0	0	0	0	0	0	0	0	1	0	0	0	1	0	2	1	0	0	0
O75954	O75954	1	1	1	Tetraspanin-9	TSPAN9		1	1	1	1	0	1	0	0	0	0	1	1	0	0	0	0	0	0	0	0	0	0	1	0	0	1	1	1	1	1	1	0	0	0	0	0	0	0	0	0	0	0
O75955	O75955	7	7	7	Flotillin-1	FLOT1		1	7	7	7	1	1	2	1	0	0	2	1	2	2	2	1	3	2	2	2	2	1	2	2	0	1	1	2	2	2	1	3	3	3	2	2	2	7	4	5	2	1
O94832	O94832	3	3	3	Unconventional myosin-Id	MYO1D		1	3	3	3	0	0	0	0	0	0	0	0	0	0	0	1	1	1	2	1	1	0	1	0	0	0	0	0	0	0	0	2	3	2	1	1	2	3	3	3	0	0
O94907	O94907	1	1	1	Dickkopf-related protein 1	DKK1		1	1	1	1	1	0	1	1	1	1	1	1	1	0	0	0	0	0	0	0	0	0	0	0	0	0	0	0	0	0	0	0	0	0	0	0	0	0	0	0	0	0
O94973;O95782	O94973;O95782	2;2	2;2	2;2	AP-2 complex subunit alpha-2;AP-2 complex subunit alpha-1	AP2A2;AP2A1	;	2	2	2	2	0	1	1	0	0	0	1	0	0	0	0	0	0	0	0	1	0	0	0	1	1	2	1	1	0	0	0	1	2	1	0	2	1	2	1	2	0	0
O94985	O94985	1	1	1	Calsyntenin-1;Soluble Alc-alpha;CTF1-alpha	CLSTN1		1	1	1	1	1	1	1	1	1	1	1	1	1	0	0	0	0	0	0	0	0	0	1	0	1	1	1	1	1	1	1	0	0	0	0	0	0	0	0	0	0	0
O95084	O95084	2	2	2	Serine protease 23	PRSS23		1	2	2	2	2	2	2	2	2	1	2	2	2	2	2	2	1	1	1	1	1	1	0	0	0	1	1	1	1	0	0	0	0	0	0	0	0	0	1	0	0	0
O95197	O95197	2	2	2	Reticulon-3	RTN3		1	2	2	2	1	2	1	1	1	1	1	1	1	1	1	2	1	2	2	1	1	2	2	2	2	1	0	1	1	1	1	1	1	1	2	2	2	1	2	1	0	0
O95239;Q2VIQ3;Q9Y496;Q6ZMV9	O95239	14;6;1;1	14;6;1;1	14;6;1;1	Chromosome-associated kinesin KIF4A	KIF4A		4	14	14	14	3	3	4	0	0	1	3	4	4	0	0	1	0	0	0	0	0	0	0	1	1	0	0	0	0	0	0	0	0	0	0	1	0	11	13	14	0	0
O95297	O95297	1	1	1	Myelin protein zero-like protein 1	MPZL1		1	1	1	1	0	1	1	0	0	1	1	1	1	0	1	1	1	1	1	1	0	1	1	1	1	1	0	0	0	0	0	0	0	0	0	1	0	0	0	0	0	0
O95373	O95373	4	4	4	Importin-7	IPO7		1	4	4	4	0	1	0	0	0	0	0	1	0	0	1	1	0	0	1	1	1	0	0	1	0	1	2	1	0	0	1	1	0	1	0	0	0	4	3	4	0	0
O95376	O95376	1	1	1	E3 ubiquitin-protein ligase ARIH2	ARIH2		1	1	1	1	1	1	1	1	1	1	1	1	1	1	1	1	1	1	1	1	1	1	1	1	1	1	1	1	1	1	1	1	1	1	1	1	1	1	1	1	1	1
O95832	O95832	1	1	1	Claudin-1	CLDN1		1	1	1	1	0	0	0	1	1	1	1	0	1	1	0	0	0	0	0	1	1	0	0	1	1	1	1	1	1	1	1	1	0	0	0	0	0	0	0	0	0	0
O95858	O95858	2	2	2	Tetraspanin-15	TSPAN15		1	2	2	2	1	2	2	2	2	2	1	1	1	1	1	0	0	0	1	0	0	1	0	0	0	1	0	1	0	0	0	0	1	1	0	0	0	1	2	1	0	0
O95865	O95865	3	3	3	N(G),N(G)-dimethylarginine dimethylaminohydrolase 2	DDAH2		1	3	3	3	0	0	0	0	0	0	0	0	0	0	0	0	0	0	0	0	0	0	0	0	0	0	0	0	0	0	0	1	0	0	0	0	0	3	2	3	0	0
O95994;Q8TD06	O95994	3;1	3;1	3;1	Anterior gradient protein 2 homolog	AGR2		2	3	3	3	0	0	0	0	0	0	0	0	0	2	3	3	2	3	2	3	3	3	2	2	0	0	0	0	0	0	0	1	1	2	1	2	2	2	2	2	0	0
O96014	O96014	1	1	1	Protein Wnt-11	WNT11		1	1	1	1	0	0	0	1	0	0	0	0	0	0	0	0	0	0	0	0	0	0	0	0	0	0	0	0	0	0	0	0	0	0	1	0	0	1	1	1	0	0
P00338;Q6ZMR3;P07864	P00338	10;1;1	9;0;0	9;0;0	L-lactate dehydrogenase A chain	LDHA		3	10	9	9	7	6	8	5	5	7	9	8	9	8	8	7	7	8	9	7	8	7	6	7	8	7	6	7	6	6	6	8	8	8	9	7	9	10	10	10	4	5
P00352;P47895;P30837;O94788	P00352	19;1;1;1	19;1;1;1	17;0;0;0	Retinal dehydrogenase 1	ALDH1A1		4	19	19	17	19	18	18	16	12	13	16	16	16	1	1	2	2	2	3	1	4	6	3	4	2	0	1	0	0	2	0	6	6	3	6	5	3	7	7	8	2	3
P00367;P49448	P00367;P49448	11;6	11;6	11;6	Glutamate dehydrogenase 1, mitochondrial;Glutamate dehydrogenase 2, mitochondrial	GLUD1;GLUD2	;	2	11	11	11	0	0	0	0	0	0	0	0	0	1	0	0	5	4	4	10	11	8	0	0	1	0	0	0	0	0	0	0	0	0	0	0	0	9	7	9	0	0
P00387	P00387	1	1	1	NADH-cytochrome b5 reductase 3;NADH-cytochrome b5 reductase 3 membrane-bound form;NADH-cytochrome b5 reductase 3 soluble form	CYB5R3		1	1	1	1	1	0	0	0	0	0	0	0	0	0	0	1	1	0	0	0	1	1	0	1	0	0	1	1	0	0	0	1	1	1	0	0	0	1	1	1	0	0
P00403	P00403	2	2	2	Cytochrome c oxidase subunit 2	MT-CO2		1	2	2	2	0	0	0	0	0	0	0	0	0	0	1	0	1	1	0	2	2	1	0	0	0	0	0	0	0	0	0	1	0	0	0	0	0	2	2	2	0	0
P00488	P00488	1	1	1	Coagulation factor XIII A chain	F13A1		1	1	1	1	1	1	1	1	1	1	1	1	1	1	1	1	1	1	1	1	1	1	1	1	1	1	1	1	1	1	1	1	1	1	1	1	1	1	1	1	1	1
P00491	P00491	2	2	2	Purine nucleoside phosphorylase	PNP		1	2	2	2	0	0	0	0	0	0	0	0	0	0	0	0	0	0	0	1	0	0	0	0	1	1	1	1	0	0	0	2	1	1	0	1	0	2	2	2	0	0
P00492	P00492	2	2	2	Hypoxanthine-guanine phosphoribosyltransferase	HPRT1		1	2	2	2	0	0	0	0	0	0	0	0	0	0	0	0	0	0	0	0	0	0	0	0	0	0	0	0	0	0	0	0	0	0	0	0	0	0	1	1	0	0
P00505	P00505	3	3	3	Aspartate aminotransferase, mitochondrial	GOT2		1	3	3	3	0	0	0	0	0	0	0	0	0	0	0	0	1	1	1	1	1	1	0	0	0	0	0	0	0	0	0	2	0	0	0	0	0	3	2	2	1	0
P00533	P00533	6	6	5	Epidermal growth factor receptor	EGFR		1	6	6	5	1	1	2	1	0	0	0	2	1	0	0	0	0	0	0	0	0	0	1	0	1	1	1	1	0	0	0	4	4	5	4	4	4	5	6	6	0	0
P00558;P07205	P00558	13;2	13;2	13;2	Phosphoglycerate kinase 1	PGK1		2	13	13	13	5	6	5	3	3	1	5	6	6	9	9	9	7	10	8	9	9	9	9	9	9	6	8	8	6	5	5	11	10	9	9	8	11	12	13	12	5	7
P00738;P00739	P00738;P00739	4;2	4;2	4;2	Haptoglobin;Haptoglobin alpha chain;Haptoglobin beta chain;Haptoglobin-related protein	HP;HPR	;	2	4	4	4	0	0	0	3	3	4	0	0	0	1	1	1	2	1	2	1	0	2	2	2	2	0	1	0	3	3	1	1	0	1	2	1	1	0	0	0	0	1
P00742	P00742	2	2	2	Coagulation factor X;Factor X light chain;Factor X heavy chain;Activated factor Xa heavy chain	F10		1	2	2	2	1	1	1	1	0	1	1	1	1	0	1	1	1	0	0	1	0	0	1	0	0	0	1	1	2	1	0	0	0	0	0	1	0	0	0	1	1	1
P01008	P01008	3	1	1	Antithrombin-III	SERPINC1		1	3	1	1	0	0	1	1	2	3	2	1	2	2	1	1	1	1	1	1	1	1	2	1	1	2	2	2	3	2	3	2	2	2	2	2	2	2	1	1	1	2
P01009	P01009	6	6	6	Alpha-1-antitrypsin;Short peptide from AAT	SERPINA1		1	6	6	6	1	1	1	6	6	6	2	2	1	1	1	0	2	2	2	1	0	2	1	2	2	1	1	1	5	5	4	0	0	0	1	1	2	1	0	0	1	1
P01011	P01011	3	3	3	Alpha-1-antichymotrypsin;Alpha-1-antichymotrypsin His-Pro-less	SERPINA3		1	3	3	3	0	0	0	2	2	2	0	0	0	0	0	0	0	0	0	0	0	0	0	0	0	0	0	0	2	3	3	0	0	0	0	0	0	0	0	0	0	0
P01023	P01023	12	6	6	Alpha-2-macroglobulin	A2M		1	12	6	6	3	3	3	9	8	8	6	6	6	6	6	6	6	6	6	6	6	6	5	5	4	6	6	6	11	11	11	6	6	6	7	6	6	6	7	6	5	5
P01024	P01024	16	11	11	Complement C3;Complement C3 beta chain;C3-beta-c;Complement C3 alpha chain;C3a anaphylatoxin;Acylation stimulating protein;Complement C3b alpha chain;Complement C3c alpha chain fragment 1;Complement C3dg fragment;Complement C3g fragment;Complement C3d fragment;Complement C3f fragment;Complement C3c alpha chain fragment 2	C3		1	16	11	11	2	2	3	9	13	12	3	1	2	6	5	5	6	4	5	3	5	5	5	4	3	4	4	5	12	13	13	6	6	6	5	6	7	5	3	4	4	4
P01116;P01111;P01112	P01116;P01111	3;2;1	3;2;1	3;2;1	GTPase KRas;GTPase KRas, N-terminally processed;GTPase NRas	KRAS;NRAS	;	3	3	3	3	1	1	2	1	1	1	1	1	2	2	2	1	1	2	1	1	1	0	3	2	2	2	2	2	1	1	1	2	2	2	2	1	1	2	2	2	0	0
P01591	P01591	3	3	3	Immunoglobulin J chain	IGJ		1	3	3	3	0	0	0	1	1	0	1	0	0	1	1	1	1	1	1	2	1	1	1	0	0	1	1	1	1	2	0	1	1	1	2	3	2	1	1	2	2	1
P01619;A0A0C4DH25	P01619;A0A0C4DH25	2;1	2;1	2;1	Ig kappa chain V-III region B6	IGKV3D-20	;	2	2	2	2	0	0	0	1	2	2	0	0	0	0	0	0	0	0	0	0	0	0	1	0	1	0	0	1	2	1	2	0	0	0	0	0	0	0	0	0	0	0
P01833	P01833	2	2	2	Polymeric immunoglobulin receptor;Secretory component	PIGR		1	2	2	2	0	0	0	0	0	0	0	0	0	0	0	0	0	0	0	0	0	0	0	0	0	0	0	0	0	0	0	0	0	0	0	0	0	0	0	0	0	0
P01834	P01834	7	7	7	Ig kappa chain C region	IGKC		1	7	7	7	1	3	1	6	6	6	1	2	3	2	3	2	3	3	2	3	3	3	2	2	1	1	1	1	4	5	5	2	2	2	3	2	3	2	2	3	3	1
P01857	P01857	12	12	5	Ig gamma-1 chain C region	IGHG1		1	12	12	5	3	3	5	11	11	11	3	3	2	8	8	5	7	6	7	7	7	7	5	7	6	4	5	5	10	9	9	3	5	2	7	6	7	3	4	3	5	6
P01859	P01859	5	1	1	Ig gamma-2 chain C region	IGHG2		1	5	1	1	1	1	1	4	4	4	1	0	1	2	3	1	3	2	2	3	2	3	2	3	3	2	2	1	4	4	4	0	2	0	3	2	3	1	2	0	1	2
P01860	P01860	8	1	1	Ig gamma-3 chain C region	IGHG3		1	8	1	1	1	1	2	7	7	7	1	0	1	4	5	3	5	4	4	4	4	5	4	5	5	2	3	2	7	6	6	1	4	2	6	5	5	2	3	2	3	4
P01861	P01861	3	1	1	Ig gamma-4 chain C region	IGHG4		1	3	1	1	0	0	0	2	2	2	0	0	0	1	2	1	2	1	2	2	2	2	2	2	2	1	1	1	2	2	2	0	2	0	2	3	2	1	1	0	1	1
P01871	P01871	3	3	3	Ig mu chain C region	IGHM		1	3	3	3	0	0	0	1	1	1	0	0	0	0	0	0	0	0	0	0	0	1	0	0	1	1	1	1	1	1	2	0	0	0	2	2	2	0	0	0	0	1
P01876;P01877	P01876	5;1	5;1	5;1	Ig alpha-1 chain C region	IGHA1		2	5	5	5	0	0	0	2	3	2	0	0	0	2	2	2	1	2	3	2	3	3	4	2	0	2	3	3	2	5	3	1	1	0	3	3	2	3	3	2	4	4
P01889	P01889	2	1	1	HLA class I histocompatibility antigen, B-7 alpha chain	HLA-B		1	2	1	1	1	1	1	0	0	0	1	1	1	0	0	0	0	0	0	0	0	0	1	1	1	2	1	1	0	0	0	0	0	0	0	0	0	0	0	0	0	0
P02545	P02545	14	14	14	Prelamin-A/C;Lamin-A/C	LMNA		1	14	14	14	2	3	1	4	5	1	4	4	3	8	10	10	9	9	10	10	8	13	10	11	12	5	4	4	2	3	2	10	10	11	12	10	9	13	10	13	7	11
P02647	P02647	9	8	8	Apolipoprotein A-I;Proapolipoprotein A-I;Truncated apolipoprotein A-I	APOA1		1	9	8	8	3	1	3	7	8	8	3	3	3	3	4	3	4	5	6	3	6	4	4	6	4	1	1	1	3	7	4	3	1	1	5	6	7	1	1	2	3	4
P02649	P02649	9	7	7	Apolipoprotein E	APOE		1	9	7	7	1	0	1	0	0	0	1	1	1	8	8	9	8	8	9	7	9	7	2	2	2	1	3	1	2	2	3	2	2	2	2	2	2	2	2	3	2	2
P02652	P02652	1	1	1	Apolipoprotein A-II;Proapolipoprotein A-II;Truncated apolipoprotein A-II	APOA2		1	1	1	1	0	0	0	0	1	1	0	0	0	0	0	0	0	0	0	0	0	0	0	0	0	0	0	0	1	0	1	0	0	0	0	0	0	0	0	0	0	0
P02656	P02656	1	1	1	Apolipoprotein C-III	APOC3		1	1	1	1	0	0	1	1	1	1	1	1	1	1	1	1	1	1	1	1	1	1	1	1	1	1	1	1	1	1	1	1	1	1	1	1	1	1	1	1	1	1
P02671	P02671	3	2	2	Fibrinogen alpha chain;Fibrinopeptide A;Fibrinogen alpha chain	FGA		1	3	2	2	1	1	1	1	2	2	1	2	2	1	0	0	1	1	3	1	0	1	1	1	0	1	2	2	2	2	2	1	1	2	3	3	3	0	1	0	1	1
P02675	P02675	6	4	4	Fibrinogen beta chain;Fibrinopeptide B;Fibrinogen beta chain	FGB		1	6	4	4	0	1	1	3	4	5	3	3	2	2	2	2	3	3	2	3	2	3	3	1	2	2	2	3	2	3	2	2	2	2	4	5	5	2	2	2	1	1
P02679	P02679	5	5	5	Fibrinogen gamma chain	FGG		1	5	5	5	0	0	1	3	3	3	2	2	2	2	1	2	1	1	1	1	2	3	2	2	2	2	1	1	2	1	2	1	1	2	2	3	3	1	1	1	2	2
P02751	P02751	57	57	57	Fibronectin;Anastellin;Ugl-Y1;Ugl-Y2;Ugl-Y3	FN1		1	57	57	57	36	40	40	33	35	28	39	45	40	51	52	53	51	51	52	51	49	46	17	17	19	28	30	29	25	26	25	27	28	28	23	26	26	18	20	20	23	23
P02766	P02766	3	3	3	Transthyretin	TTR		1	3	3	3	0	1	1	3	3	3	1	0	0	0	0	0	0	0	0	0	0	0	0	0	0	0	0	0	1	2	2	0	0	0	0	0	0	0	0	0	0	0
P02786	P02786	5	5	5	Transferrin receptor protein 1;Transferrin receptor protein 1, serum form	TFRC		1	5	5	5	1	0	1	1	1	0	1	2	2	3	5	5	4	5	4	5	4	3	2	1	0	3	3	3	2	1	2	3	2	1	1	2	2	1	3	2	1	1
P02787	P02787	8	8	8	Serotransferrin	TF		1	8	8	8	0	0	0	6	5	5	0	0	0	1	1	1	1	1	1	1	1	1	2	1	1	0	1	1	5	7	7	0	1	1	2	2	2	2	1	2	0	0
P02790	P02790	2	2	2	Hemopexin	HPX		1	2	2	2	1	0	1	2	2	2	0	1	0	0	0	0	0	0	0	0	0	1	0	0	0	0	0	0	1	1	1	0	0	0	0	0	0	0	0	0	0	0
P02810	P02810	1	1	1	Salivary acidic proline-rich phosphoprotein 1/2;Salivary acidic proline-rich phosphoprotein 1/2;Salivary acidic proline-rich phosphoprotein 3/4;Peptide P-C	PRH1		1	1	1	1	0	0	0	0	0	0	0	0	0	1	1	1	0	1	1	1	1	1	0	0	0	0	0	0	0	1	1	0	0	0	1	1	1	0	1	0	0	0
P02814	P02814	2	2	2	Submaxillary gland androgen-regulated protein 3B;Peptide P-A;Peptide D1A	SMR3B		1	2	2	2	0	0	0	0	0	0	0	0	0	2	2	2	0	0	0	2	1	0	0	0	0	0	0	0	0	0	0	0	0	0	0	1	0	0	0	1	0	0
P04004	P04004	6	5	5	Vitronectin;Vitronectin V65 subunit;Vitronectin V10 subunit;Somatomedin-B	VTN		1	6	5	5	0	0	0	0	1	0	1	1	2	6	6	6	6	6	6	6	6	6	1	1	1	1	1	1	1	1	1	2	1	1	2	1	1	1	1	2	1	1
P04040	P04040	1	1	1	Catalase	CAT		1	1	1	1	1	1	1	1	0	0	1	1	1	1	1	1	1	1	1	1	1	1	1	1	0	1	1	1	1	1	1	1	1	1	0	0	1	1	1	1	1	1
P04075	P04075	11	11	11	Fructose-bisphosphate aldolase A	ALDOA		1	11	11	11	8	7	7	5	8	6	8	6	8	7	6	7	7	7	6	6	6	7	7	7	6	5	6	8	4	6	5	6	7	8	7	8	7	11	9	9	6	4
P04080	P04080	2	2	2	Cystatin-B	CSTB		1	2	2	2	1	1	1	1	1	1	1	1	0	1	1	1	2	1	1	1	2	0	1	1	1	0	0	0	0	0	0	2	2	2	2	2	2	2	2	2	1	1
P04083	P04083	13	13	13	Annexin A1	ANXA1		1	13	13	13	7	7	6	6	6	5	6	6	7	4	3	6	3	4	6	4	4	6	8	9	10	6	6	6	5	5	5	10	10	10	11	11	11	10	12	11	8	9
P04114	P04114	12	9	9	Apolipoprotein B-100;Apolipoprotein B-48	APOB		1	12	9	9	4	3	4	6	6	7	3	4	2	9	9	9	7	7	8	9	9	7	8	5	6	5	5	6	6	8	7	6	7	7	7	7	6	7	7	7	9	7
P04181	P04181	2	2	2	Ornithine aminotransferase, mitochondrial;Ornithine aminotransferase, hepatic form;Ornithine aminotransferase, renal form	OAT		1	2	2	2	0	0	1	0	1	0	1	1	0	0	0	0	0	1	1	2	2	0	0	0	0	0	0	0	0	0	0	0	0	0	0	0	0	0	0	0	0	0
P04183	P04183	1	1	1	Thymidine kinase, cytosolic	TK1		1	1	1	1	0	0	0	0	0	0	0	0	0	0	0	0	0	0	0	0	0	0	0	0	0	0	0	0	0	0	0	0	0	0	0	0	0	1	1	1	0	0
P04264;CON__P04264	P04264;CON__P04264	36;35	36;35	25;24	Keratin, type II cytoskeletal 1	KRT1	;	2	36	36	25	32	32	32	33	32	32	30	29	30	29	30	31	31	32	33	32	32	31	32	30	32	31	30	31	34	31	32	28	26	27	31	31	32	28	29	29	32	31
P04406;O14556	P04406	13;1	13;1	13;1	Glyceraldehyde-3-phosphate dehydrogenase	GAPDH		2	13	13	13	7	9	9	7	5	6	8	9	10	9	10	10	8	10	10	11	11	9	9	8	8	9	8	11	8	9	8	10	10	9	8	10	11	9	11	11	8	8
P04439	P04439	6	6	2	HLA class I histocompatibility antigen, A-3 alpha chain	HLA-A		1	6	6	2	2	1	2	2	2	1	1	2	2	3	3	3	3	3	3	3	3	2	1	3	3	5	4	4	2	2	2	2	2	2	2	2	3	2	2	2	0	0
P04632	P04632	3	3	3	Calpain small subunit 1	CAPNS1		1	3	3	3	1	1	0	2	0	1	1	1	1	1	1	1	1	2	1	1	1	1	1	2	1	1	1	1	1	1	0	2	1	2	1	2	1	3	3	3	0	1
P04792	P04792	4	4	4	Heat shock protein beta-1	HSPB1		1	4	4	4	3	3	3	1	1	2	3	4	4	1	1	0	1	1	2	2	1	3	4	4	4	4	4	3	4	4	4	1	2	1	2	2	2	4	4	4	3	3
P04843	P04843	9	9	9	Dolichyl-diphosphooligosaccharide--protein glycosyltransferase subunit 1	RPN1		1	9	9	9	1	0	0	0	0	0	1	1	1	4	2	4	5	4	5	6	7	6	2	2	2	4	2	2	1	0	3	3	4	3	1	3	2	7	6	8	1	1
P04844	P04844	5	5	5	Dolichyl-diphosphooligosaccharide--protein glycosyltransferase subunit 2	RPN2		1	5	5	5	0	0	0	0	0	0	0	0	0	1	2	2	4	3	5	5	5	4	2	1	1	0	0	2	0	0	0	2	0	2	1	1	1	5	4	5	0	0
P04899;P63096;P19087;A8MTJ3;P09471	P04899	9;4;2;2;2	9;4;2;2;2	5;0;0;0;0	Guanine nucleotide-binding protein G(i) subunit alpha-2	GNAI2		5	9	9	5	6	5	6	6	6	6	5	6	4	1	2	1	1	2	2	1	2	2	7	7	7	9	9	9	9	7	7	7	7	8	7	7	8	7	8	8	4	4
Q99878;Q96KK5;Q9BTM1;Q16777;Q93077;Q7L7L0;Q6FI13;P20671;P0C0S8;P04908;Q96QV6;P16104	Q99878;Q96KK5;Q9BTM1;Q16777;Q93077;Q7L7L0;Q6FI13;P20671;P0C0S8;P04908;Q96QV6;P16104	3;3;3;3;3;3;3;3;3;3;2;2	1;1;1;1;1;1;1;1;1;1;0;0	1;1;1;1;1;1;1;1;1;1;0;0	Histone H2A type 1-J;Histone H2A type 1-H;Histone H2A.J;Histone H2A type 2-C;Histone H2A type 1-C;Histone H2A type 3;Histone H2A type 2-A;Histone H2A type 1-D;Histone H2A type 1;Histone H2A type 1-B/E;Histone H2A type 1-A;Histone H2AX	HIST1H2AJ;HIST1H2AH;H2AFJ;HIST2H2AC;HIST1H2AC;HIST3H2A;HIST2H2AA3;HIST1H2AD;HIST1H2AG;HIST1H2AB;HIST1H2AA;H2AFX	;;;;;;;;;;;	12	3	1	1	3	3	3	3	3	3	3	3	3	3	3	3	3	3	3	3	3	3	3	3	3	3	3	3	3	3	3	2	2	2	3	3	3	3	3	3	3	3
P05023;P13637;P50993;Q13733;P20648;P54707	P05023	31;12;9;5;3;3	31;12;9;5;3;3	31;12;9;5;3;3	Sodium/potassium-transporting ATPase subunit alpha-1	ATP1A1		6	31	31	31	10	7	10	4	4	4	11	11	10	15	16	18	20	21	18	18	20	18	16	15	15	18	15	12	12	16	14	28	27	28	29	27	25	29	30	29	3	6
P05026	P05026	7	7	7	Sodium/potassium-transporting ATPase subunit beta-1	ATP1B1		1	7	7	7	2	2	2	1	0	0	3	2	2	4	4	4	4	6	6	6	6	3	1	1	0	1	2	2	0	0	0	6	6	6	7	6	6	6	7	7	1	0
P05090	P05090	3	3	3	Apolipoprotein D	APOD		1	3	3	3	0	0	0	0	0	0	0	0	0	0	0	0	0	0	0	0	1	0	0	0	0	0	0	0	0	0	0	0	0	0	0	0	0	0	0	0	2	3
P05106	P05106	13	13	13	Integrin beta-3	ITGB3		1	13	13	13	8	8	7	6	6	7	8	9	9	7	5	5	6	5	4	5	3	0	12	10	9	12	13	12	9	11	9	10	9	8	5	7	7	8	8	7	11	10
P05141;P12235;Q9H0C2	P05141;P12235	7;4;3	7;4;3	2;0;0	ADP/ATP translocase 2;ADP/ATP translocase 2, N-terminally processed;ADP/ATP translocase 1	SLC25A5;SLC25A4	;	3	7	7	2	1	1	1	1	1	0	0	1	1	2	2	1	3	3	2	3	3	5	1	3	4	1	2	2	1	1	3	4	2	2	3	3	3	6	7	4	1	3
P05161	P05161	2	2	2	Ubiquitin-like protein ISG15	ISG15		1	2	2	2	0	0	0	0	0	0	0	0	0	0	0	0	0	0	0	0	0	0	0	0	0	0	0	0	0	0	0	2	2	2	0	0	0	2	2	2	0	0
P05164	P05164	2	2	2	Myeloperoxidase;Myeloperoxidase;89 kDa myeloperoxidase;84 kDa myeloperoxidase;Myeloperoxidase light chain;Myeloperoxidase heavy chain	MPO		1	2	2	2	0	0	0	0	0	0	0	0	0	0	0	0	1	0	0	1	2	1	0	0	0	0	0	0	0	0	0	1	0	0	0	1	0	0	0	0	0	0
P05362	P05362	9	9	9	Intercellular adhesion molecule 1	ICAM1		1	9	9	9	0	0	0	0	0	0	0	0	0	0	0	0	0	0	0	0	0	0	7	9	6	9	8	9	8	8	8	0	0	0	0	0	0	0	0	0	0	0
P05387;P05386	P05387	5;1	5;1	5;1	60S acidic ribosomal protein P2	RPLP2		2	5	5	5	0	1	0	0	0	0	1	1	2	3	3	3	2	2	2	3	3	3	3	3	3	2	3	3	2	2	2	2	2	1	2	2	2	3	3	4	1	1
P05388;Q8NHW5	P05388;Q8NHW5	6;4	6;4	6;4	60S acidic ribosomal protein P0;60S acidic ribosomal protein P0-like	RPLP0;RPLP0P6	;	2	6	6	6	2	1	2	0	0	2	3	3	3	4	3	4	5	4	5	5	5	4	5	4	5	5	3	5	3	3	2	3	4	4	2	4	3	5	6	5	2	2
P05556	P05556	13	13	13	Integrin beta-1	ITGB1		1	13	13	13	10	11	13	10	12	11	12	12	12	6	6	6	6	8	5	7	6	6	11	8	9	12	11	11	11	12	11	7	10	11	10	9	9	10	12	12	2	5
P05771;P17252	P05771;P17252	2;2	2;2	2;2	Protein kinase C beta type;Protein kinase C alpha type	PRKCB;PRKCA	;	2	2	2	2	0	0	0	0	0	0	0	1	1	0	0	0	0	0	0	0	0	0	2	1	0	2	2	2	0	1	1	0	0	0	1	1	0	0	0	1	0	0
P05783;CON__H-INV:HIT000015463	P05783	23;2	22;2	14;2	Keratin, type I cytoskeletal 18	KRT18		2	23	22	14	8	9	11	5	3	6	9	9	10	9	9	8	16	14	14	17	19	18	11	13	14	3	5	5	4	3	3	18	17	16	18	17	16	21	21	21	8	8
P05976;P08590	P05976;P08590	1;1	1;1	1;1	Myosin light chain 1/3, skeletal muscle isoform;Myosin light chain 3	MYL1;MYL3	;	2	1	1	1	1	1	1	0	0	0	0	1	1	0	0	0	1	0	0	1	0	0	0	0	0	0	0	0	0	0	0	1	1	1	1	1	1	1	1	1	0	0
P05997	P05997	2	2	2	Collagen alpha-2(V) chain	COL5A2		1	2	2	2	0	0	0	0	0	0	0	0	0	1	2	0	2	2	2	0	1	0	0	0	0	1	1	1	0	0	0	0	0	0	0	0	1	0	0	0	0	0
P06454	P06454	1	1	1	Prothymosin alpha;Prothymosin alpha, N-terminally processed;Thymosin alpha-1	PTMA		1	1	1	1	0	0	0	0	0	0	0	0	0	1	1	1	1	0	1	1	1	0	1	1	1	0	0	0	0	0	0	1	1	1	1	1	1	1	1	1	1	0
P06493	P06493	2	2	2	Cyclin-dependent kinase 1	CDK1		1	2	2	2	0	0	0	0	0	0	1	1	1	0	0	0	0	0	0	1	0	0	0	0	0	0	0	0	0	0	0	0	0	1	0	1	0	2	2	2	0	0
P06576	P06576	13	13	13	ATP synthase subunit beta, mitochondrial	ATP5B		1	13	13	13	1	1	2	1	1	1	3	2	2	7	8	7	10	8	10	10	10	12	7	7	8	0	0	1	1	1	2	6	6	9	6	6	7	13	13	13	6	6
P06702	P06702	2	2	2	Protein S100-A9	S100A9		1	2	2	2	0	0	0	0	0	0	0	0	0	0	0	0	0	0	0	0	1	1	0	0	0	2	0	0	0	0	0	0	0	0	0	0	0	1	1	1	2	2
P06703	P06703	2	2	2	Protein S100-A6	S100A6		1	2	2	2	1	2	1	0	0	0	1	1	1	1	1	0	2	2	1	0	0	2	1	1	2	1	1	1	0	0	0	2	2	2	1	1	2	2	2	2	0	0
P06727	P06727	3	3	3	Apolipoprotein A-IV	APOA4		1	3	3	3	0	0	1	0	1	0	0	0	0	0	0	0	3	3	2	0	0	0	0	0	0	0	0	0	0	0	0	0	0	0	0	0	0	0	0	0	0	0
P06733;P13929	P06733	10;1	10;1	9;0	Alpha-enolase	ENO1		2	10	10	9	8	8	8	5	4	2	6	5	4	7	7	6	5	5	6	6	7	8	8	8	9	7	7	8	7	7	8	9	8	9	8	8	9	10	9	10	6	6
P06744;CON__Q3ZBD7	P06744	10;3	10;3	10;3	Glucose-6-phosphate isomerase	GPI		2	10	10	10	1	1	1	1	0	3	1	1	1	0	0	0	0	0	1	1	1	4	2	3	1	0	0	0	1	1	1	9	6	5	4	5	5	9	9	8	0	1
P06748	P06748	3	3	3	Nucleophosmin	NPM1		1	3	3	3	2	3	2	2	3	2	3	2	3	3	3	3	2	3	2	2	2	2	3	3	3	3	2	3	2	2	2	3	3	3	3	3	2	2	3	3	2	2
P06753	P06753	6	6	4	Tropomyosin alpha-3 chain	TPM3		1	6	6	4	5	4	4	3	1	2	4	4	3	3	2	2	6	3	4	2	3	2	6	6	6	5	5	5	4	3	3	3	4	2	4	4	5	6	5	6	1	2
P06756	P06756	7	7	7	Integrin alpha-V;Integrin alpha-V heavy chain;Integrin alpha-V light chain	ITGAV		1	7	7	7	3	4	1	0	1	0	3	4	3	0	0	0	0	0	0	0	0	1	0	0	0	2	2	2	2	0	0	7	7	6	5	5	5	4	6	7	0	0
Q16778;P33778;P23527;P06899;Q8N257;Q6DRA6;Q6DN03	Q16778;P33778;P23527;P06899;Q8N257	6;6;6;6;5;2;2	2;2;2;2;2;2;2	2;2;2;2;2;2;2	Histone H2B type 2-E;Histone H2B type 1-B;Histone H2B type 1-O;Histone H2B type 1-J;Histone H2B type 3-B	HIST2H2BE;HIST1H2BB;HIST1H2BO;HIST1H2BJ;HIST3H2BB	;;;;	7	6	2	2	2	3	2	2	3	2	4	3	3	4	5	4	5	6	6	5	4	4	4	5	5	6	5	6	4	3	5	4	5	4	5	5	4	5	4	5	4	3
P07099	P07099	3	3	3	Epoxide hydrolase 1	EPHX1		1	3	3	3	1	0	0	0	0	0	0	0	0	2	1	2	3	2	2	3	2	2	1	1	0	1	0	1	0	0	0	2	2	2	2	2	2	3	2	2	0	1
P07108	P07108	1	1	1	Acyl-CoA-binding protein	DBI		1	1	1	1	0	1	1	0	0	1	1	0	1	1	1	1	1	1	1	1	1	1	1	1	1	1	1	1	0	0	0	1	1	1	1	1	1	1	1	1	0	0
P07195	P07195	10	10	9	L-lactate dehydrogenase B chain	LDHB		1	10	10	9	7	8	8	6	4	5	7	7	6	9	9	9	8	9	9	9	8	7	8	8	7	6	6	6	6	7	7	9	9	9	8	9	9	10	9	9	7	8
P07237	P07237	10	10	10	Protein disulfide-isomerase	P4HB		1	10	10	10	4	2	2	1	1	1	2	4	4	8	7	8	8	8	8	8	8	9	8	8	7	4	5	5	3	1	3	8	7	7	7	7	6	10	10	10	6	5
P07305	P07305	1	1	1	Histone H1.0;Histone H1.0, N-terminally processed	H1F0		1	1	1	1	0	0	0	0	0	0	0	0	0	1	1	1	1	1	1	1	1	1	1	0	1	1	1	1	1	0	0	1	1	1	1	0	1	0	0	0	1	1
P07339	P07339	2	2	2	Cathepsin D;Cathepsin D light chain;Cathepsin D heavy chain	CTSD		1	2	2	2	0	0	0	0	0	0	0	0	0	1	1	1	1	2	2	2	2	2	0	1	0	0	0	0	0	0	0	0	0	1	0	0	0	1	1	1	0	0
P07355;A6NMY6	P07355;A6NMY6	21;16	21;16	21;16	Annexin A2;Putative annexin A2-like protein	ANXA2;ANXA2P2	;	2	21	21	21	18	17	19	17	17	16	18	19	18	15	16	14	17	17	18	18	18	16	16	17	17	15	16	15	13	15	15	19	19	19	20	20	20	20	21	21	13	15
P07384	P07384	5	5	5	Calpain-1 catalytic subunit	CAPN1		1	5	5	5	0	0	1	0	0	0	0	0	0	0	0	0	0	0	0	0	0	0	0	0	0	0	0	1	0	0	0	2	1	1	0	1	0	5	5	5	0	0
P07437;A6NNZ2	P07437	16;5	4;0	3;0	Tubulin beta chain	TUBB		2	16	4	3	11	13	13	12	11	9	13	13	14	13	13	14	14	14	14	13	14	13	14	13	14	14	14	14	12	13	13	14	13	14	15	14	15	16	16	16	9	11
P07478;CON__P07477;Q8NHM4;P07477	P07478;CON__P07477;Q8NHM4;P07477	2;1;1;1	2;1;1;1	2;1;1;1	Trypsin-2;Putative trypsin-6;Trypsin-1;Alpha-trypsin chain 1;Alpha-trypsin chain 2	PRSS2;PRSS3P2;PRSS1	;;;	4	2	2	2	1	1	1	1	1	1	1	1	1	1	1	1	1	1	1	1	1	1	1	1	1	2	2	2	1	1	1	1	1	1	1	1	1	1	1	1	1	1
P07737	P07737	5	5	3	Profilin-1	PFN1		1	5	5	3	4	4	4	4	4	3	4	4	4	3	3	2	3	2	2	3	3	3	4	2	5	5	5	5	4	5	4	4	5	5	4	4	3	5	5	5	3	3
P07741	P07741	2	2	2	Adenine phosphoribosyltransferase	APRT		1	2	2	2	0	0	0	0	0	0	0	0	0	0	0	0	0	0	0	0	0	0	0	0	0	0	0	0	0	0	0	0	1	1	1	1	0	1	2	2	0	0
P07814	P07814	5	5	5	Bifunctional glutamate/proline--tRNA ligase;Glutamate--tRNA ligase;Proline--tRNA ligase	EPRS		1	5	5	5	1	0	1	0	0	0	2	1	2	1	2	0	0	1	3	1	2	0	1	0	1	5	5	5	2	1	1	0	0	0	0	1	1	0	0	0	0	0
P07900;Q14568;Q58FG0	P07900	19;5;2	11;2;1	11;2;1	Heat shock protein HSP 90-alpha	HSP90AA1		3	19	11	11	14	13	12	11	12	12	13	12	13	13	14	14	15	15	16	16	15	16	17	17	17	12	13	14	15	12	11	13	16	15	15	17	16	17	19	18	17	16
P07910;P0DMR1;O60812;B7ZW38;B2RXH8	P07910;P0DMR1;O60812;B7ZW38;B2RXH8	6;3;3;3;3	6;3;3;3;3	6;3;3;3;3	Heterogeneous nuclear ribonucleoproteins C1/C2;Heterogeneous nuclear ribonucleoprotein C-like 4;Heterogeneous nuclear ribonucleoprotein C-like 1;Heterogeneous nuclear ribonucleoprotein C-like 3;Heterogeneous nuclear ribonucleoprotein C-like 2	HNRNPC;HNRNPCL4;HNRNPCL1;HNRNPCL3;HNRNPCL2	;;;;	5	6	6	6	2	2	2	1	1	0	4	4	5	4	3	3	5	6	5	3	4	5	5	5	4	6	6	6	3	3	4	3	2	2	5	5	5	3	4	4	5	5
P07919	P07919	1	1	1	Cytochrome b-c1 complex subunit 6, mitochondrial	UQCRH		1	1	1	1	0	0	0	0	0	0	0	0	0	0	0	0	0	0	0	1	1	0	0	0	0	0	0	0	0	0	0	0	0	0	0	0	0	1	1	1	0	0
P07947;P06239;P06241	P07947	4;1;1	4;1;1	2;0;0	Tyrosine-protein kinase Yes	YES1		3	4	4	2	2	2	2	0	2	0	2	1	2	0	1	0	0	0	0	0	0	0	1	0	0	2	1	1	0	0	0	1	2	1	1	0	1	2	1	1	0	0
P07996	P07996	19	1	1	Thrombospondin-1	THBS1		1	19	1	1	2	2	4	3	2	3	10	13	12	15	14	15	12	13	12	8	9	9	11	7	10	14	13	14	10	10	11	14	16	16	11	8	12	8	7	10	10	11
P08133	P08133	8	8	8	Annexin A6	ANXA6		1	8	8	8	5	6	4	3	2	4	6	4	3	2	2	2	1	3	2	2	1	4	4	4	3	8	8	7	7	7	6	1	3	0	2	2	2	0	3	1	3	4
P08195	P08195	19	19	19	4F2 cell-surface antigen heavy chain	SLC3A2		1	19	19	19	17	18	17	15	14	12	16	17	17	13	12	14	15	15	16	16	16	12	9	5	6	10	11	11	8	7	7	14	13	13	12	12	14	17	17	16	3	1
P08238;Q58FF7;Q58FF6;Q58FG1	P08238	23;8;3;1	23;8;3;1	13;4;0;0	Heat shock protein HSP 90-beta	HSP90AB1		4	23	23	13	15	14	15	13	12	11	17	13	14	16	14	15	19	18	18	18	18	18	21	21	19	19	19	20	17	19	16	17	15	17	14	17	17	20	20	19	16	16
P08514	P08514	2	2	2	Integrin alpha-IIb;Integrin alpha-IIb heavy chain;Integrin alpha-IIb light chain, form 1;Integrin alpha-IIb light chain, form 2	ITGA2B		1	2	2	2	1	1	1	1	1	2	1	1	1	2	1	1	2	0	0	0	1	1	1	1	1	2	2	2	2	1	1	2	1	2	1	1	2	1	1	1	2	2
P08574	P08574	2	2	2	Cytochrome c1, heme protein, mitochondrial	CYC1		1	2	2	2	0	0	0	0	0	0	0	0	0	1	1	1	1	1	1	1	1	1	1	0	1	0	0	0	0	0	0	1	0	2	1	1	1	1	1	1	0	1
P08575	P08575	3	3	3	Receptor-type tyrosine-protein phosphatase C	PTPRC		1	3	3	3	0	1	1	0	1	0	0	2	1	0	0	0	0	0	0	0	0	0	0	0	0	3	3	3	2	3	3	0	0	0	0	0	0	0	0	0	1	1
P08648	P08648	4	4	4	Integrin alpha-5;Integrin alpha-5 heavy chain;Integrin alpha-5 light chain	ITGA5		1	4	4	4	0	0	1	0	1	0	0	0	0	0	0	0	0	0	0	0	0	0	2	0	2	3	3	4	2	1	1	1	0	0	1	0	0	1	1	1	0	0
P08670;P41219;P17661;Q16352;P07196;P07197	P08670	18;2;2;1;1;1	18;2;2;1;1;1	17;2;1;0;0;0	Vimentin	VIM		6	18	18	17	6	7	6	5	6	5	9	5	6	9	8	10	11	11	15	8	10	15	14	15	15	15	12	13	11	12	11	8	8	7	11	10	14	8	7	7	11	13
P08754	P08754	8	4	4	Guanine nucleotide-binding protein G(k) subunit alpha	GNAI3		1	8	4	4	4	2	5	3	2	4	4	4	4	1	1	1	1	1	1	0	1	1	6	6	7	8	8	8	7	7	7	8	7	8	7	7	8	7	8	8	2	2
P08758	P08758	12	12	12	Annexin A5	ANXA5		1	12	12	12	6	6	8	5	6	6	5	7	6	4	3	5	6	6	6	4	5	6	4	6	6	6	8	7	5	5	5	7	7	7	7	7	6	9	8	8	6	5
P08865	P08865	8	8	8	40S ribosomal protein SA	RPSA		1	8	8	8	2	3	2	0	0	2	4	3	4	3	4	4	5	5	5	5	5	6	5	6	4	5	5	5	2	3	3	2	4	4	2	3	3	7	8	7	0	1
P08962	P08962	1	1	1	CD63 antigen	CD63		1	1	1	1	1	1	1	1	1	1	1	1	1	1	1	1	1	1	1	1	1	1	1	1	1	1	1	1	1	1	1	1	1	1	1	1	1	1	1	1	0	0
P09104	P09104	2	1	1	Gamma-enolase	ENO2		1	2	1	1	1	1	1	1	2	1	1	1	1	1	1	2	1	2	1	1	2	1	1	1	1	1	1	1	1	1	1	1	1	2	1	2	1	1	1	1	1	1
P09211	P09211	8	8	8	Glutathione S-transferase P	GSTP1		1	8	8	8	5	5	5	2	3	3	4	4	4	6	7	7	6	7	6	8	7	6	6	6	6	6	6	6	5	6	6	8	8	8	7	7	7	8	7	8	3	4
P09327	P09327	2	2	2	Villin-1	VIL1		1	2	2	2	0	1	0	0	0	0	0	0	0	2	2	2	2	2	2	2	2	1	0	0	0	0	1	0	1	0	0	1	0	2	0	0	0	1	2	2	0	0
P09382	P09382	5	5	5	Galectin-1	LGALS1		1	5	5	5	1	2	2	1	1	0	1	3	2	2	1	1	2	1	1	1	1	3	3	2	4	4	4	4	3	4	2	2	2	1	2	2	3	1	1	1	3	2
P09496	P09496	3	3	3	Clathrin light chain A	CLTA		1	3	3	3	1	0	2	0	1	1	2	1	3	1	1	2	2	2	3	1	1	2	3	2	3	2	2	3	3	3	3	1	1	1	1	1	1	1	1	0	2	3
P09525	P09525	14	14	14	Annexin A4	ANXA4		1	14	14	14	8	8	8	5	4	4	8	6	7	6	7	5	5	7	8	7	8	6	5	6	7	6	5	5	2	3	3	13	12	12	12	11	12	13	14	14	4	4
P09543	P09543	20	20	20	2,3-cyclic-nucleotide 3-phosphodiesterase	CNP		1	20	20	20	19	19	18	15	15	17	18	17	17	0	1	2	2	4	2	2	2	3	13	13	13	18	15	15	15	14	15	3	5	4	2	3	5	4	4	4	0	1
Q32P51;P09651	Q32P51;P09651	4;4	4;4	4;4	Heterogeneous nuclear ribonucleoprotein A1-like 2;Heterogeneous nuclear ribonucleoprotein A1;Heterogeneous nuclear ribonucleoprotein A1, N-terminally processed	HNRNPA1L2;HNRNPA1	;	2	4	4	4	1	1	1	2	1	1	0	2	2	4	4	4	4	4	4	4	4	4	4	4	3	2	4	3	2	2	1	4	4	4	3	4	3	3	4	4	4	4
P09758	P09758	6	6	6	Tumor-associated calcium signal transducer 2	TACSTD2		1	6	6	6	0	0	0	0	0	0	0	0	0	0	0	0	0	0	0	0	0	0	0	0	0	0	0	0	0	0	0	3	5	4	3	3	4	4	5	5	0	0
P09874	P09874	3	3	3	Poly [ADP-ribose] polymerase 1	PARP1		1	3	3	3	0	0	0	0	0	0	0	0	0	0	0	2	1	1	1	0	0	1	1	1	1	3	3	2	0	0	0	0	0	0	0	1	0	0	0	0	0	0
P09936	P09936	1	1	1	Ubiquitin carboxyl-terminal hydrolase isozyme L1	UCHL1		1	1	1	1	1	1	1	0	0	1	1	1	1	1	1	1	1	1	1	1	1	1	1	0	1	1	1	1	1	1	1	0	1	0	0	0	0	0	1	1	0	1
P09972	P09972	1	1	1	Fructose-bisphosphate aldolase C	ALDOC		1	1	1	1	0	1	1	0	0	0	1	1	1	1	1	1	0	0	1	1	1	1	0	0	1	1	0	1	1	1	1	1	1	0	1	0	1	0	0	0	0	0
P0C0L5;P0C0L4	P0C0L5;P0C0L4	11;11	4;4	4;4	Complement C4-B;Complement C4 beta chain;Complement C4-B alpha chain;C4a anaphylatoxin;C4b-B;C4d-B;Complement C4 gamma chain;Complement C4-A;Complement C4 beta chain;Complement C4-A alpha chain;C4a anaphylatoxin;C4b-A;C4d-A;Complement C4 gamma chain	C4B;C4A	;	2	11	4	4	3	2	2	5	6	7	5	4	4	7	8	7	6	7	7	7	7	6	5	5	5	5	5	4	6	7	7	7	7	7	7	7	7	5	7	6	8	7
Q71UI9;P0C0S5	Q71UI9;P0C0S5	4;4	4;4	2;2	Histone H2A.V;Histone H2A.Z	H2AFV;H2AFZ	;	2	4	4	2	2	2	2	3	3	2	3	4	4	4	4	4	4	4	4	4	4	4	4	4	3	4	4	4	2	4	4	4	4	4	4	3	4	4	3	4	3	4
P62987;P62979;P0CG47;P0CG48	P62987;P62979;P0CG47;P0CG48	4;4;4;4	4;4;4;4	4;4;4;4	Ubiquitin-60S ribosomal protein L40;Ubiquitin;60S ribosomal protein L40;Ubiquitin-40S ribosomal protein S27a;Ubiquitin;40S ribosomal protein S27a;Polyubiquitin-B;Ubiquitin;Polyubiquitin-C;Ubiquitin	UBA52;RPS27A;UBB;UBC	;;;	4	4	4	4	2	3	3	3	3	3	3	3	4	4	4	3	3	3	4	4	3	4	2	2	3	4	4	3	4	4	3	2	3	2	3	3	4	2	2	2	2	2
P0DMV9;P0DMV8	P0DMV9;P0DMV8	15;15	14;14	8;8	Heat shock 70 kDa protein 1B;Heat shock 70 kDa protein 1A	HSPA1B;HSPA1A	;	2	15	14	8	10	11	11	9	10	9	10	10	11	8	8	8	9	8	8	9	8	9	8	9	9	12	12	11	9	12	11	11	11	10	10	11	12	12	13	9	6	7
P0DP25;P0DP24;P0DP23;P27482;P02585	P0DP25;P0DP24;P0DP23	5;5;5;2;1	5;5;5;2;1	5;5;5;2;1			;;	5	5	5	5	2	2	2	2	2	2	2	2	2	3	2	3	4	4	4	3	4	4	4	3	3	2	2	2	2	3	2	4	4	5	4	4	5	5	5	5	2	2
P0DPH8;P0DPH7;Q6PEY2	P0DPH8;P0DPH7;Q6PEY2	14;14;12	1;1;1	1;1;1	Tubulin alpha-3E chain	TUBA3E	;;	3	14	1	1	10	10	9	9	9	9	11	12	11	13	13	12	12	14	13	14	13	13	12	12	11	13	13	14	10	10	9	13	13	13	13	13	13	13	13	13	11	11
P10301	P10301	4	4	3	Ras-related protein R-Ras	RRAS		1	4	4	3	2	3	2	2	2	1	3	2	2	0	0	0	0	0	0	0	0	0	2	1	2	0	0	1	0	0	0	2	2	3	1	1	2	3	2	3	0	0
P10321	P10321	3	2	2	HLA class I histocompatibility antigen, Cw-7 alpha chain	HLA-C		1	3	2	2	1	1	1	1	1	1	0	1	1	3	3	2	2	1	2	2	2	2	1	2	2	2	2	2	1	0	0	1	1	1	1	1	1	1	1	1	0	0
P10599	P10599	3	3	3	Thioredoxin	TXN		1	3	3	3	2	1	1	2	1	1	1	1	1	1	1	1	1	1	1	1	1	2	1	1	1	1	1	1	1	1	1	1	1	1	1	1	1	2	2	3	1	1
P10620	P10620	2	2	2	Microsomal glutathione S-transferase 1	MGST1		1	2	2	2	1	0	0	0	0	0	0	0	0	1	0	1	0	1	1	1	1	1	0	0	0	0	0	0	0	0	0	1	1	1	0	0	0	2	2	2	0	0
P10809	P10809	19	19	19	60 kDa heat shock protein, mitochondrial	HSPD1		1	19	19	19	6	3	5	1	2	1	5	5	5	10	10	9	10	9	10	11	12	16	8	8	8	5	6	3	3	5	2	13	14	15	8	9	9	18	18	19	8	7
P10909	P10909	4	4	4	Clusterin;Clusterin beta chain;Clusterin alpha chain	CLU		1	4	4	4	1	2	1	2	3	2	4	3	3	0	0	0	1	0	2	1	2	0	0	0	0	2	1	1	1	2	0	0	0	0	0	0	0	0	0	0	0	0
P11021	P11021	18	17	17	78 kDa glucose-regulated protein	HSPA5		1	18	17	17	6	4	5	4	2	4	5	7	6	11	12	13	14	15	15	17	15	17	13	12	13	7	10	13	7	8	8	12	13	11	14	13	13	16	16	16	9	11
P11047	P11047	6	6	6	Laminin subunit gamma-1	LAMC1		1	6	6	6	0	0	1	0	0	0	5	4	4	4	4	4	5	5	3	2	3	1	2	1	1	4	3	4	0	1	0	3	3	3	1	3	3	2	2	1	0	0
P11142;P54652	P11142	24;7	24;7	21;4	Heat shock cognate 71 kDa protein	HSPA8		2	24	24	21	21	21	22	20	18	18	22	21	20	15	16	12	15	15	14	14	15	17	19	17	18	20	20	21	18	17	20	18	19	19	20	19	20	20	21	21	11	15
P11166	P11166	6	6	6	Solute carrier family 2, facilitated glucose transporter member 1	SLC2A1		1	6	6	6	5	5	5	4	5	2	5	5	5	5	5	5	5	5	5	5	5	5	1	1	2	5	5	5	4	3	3	5	5	5	5	5	5	6	6	6	4	3
P11169;Q8TDB8	P11169;Q8TDB8	5;4	5;4	5;4	Solute carrier family 2, facilitated glucose transporter member 3;Solute carrier family 2, facilitated glucose transporter member 14	SLC2A3;SLC2A14	;	2	5	5	5	2	1	1	1	0	1	2	2	2	4	4	4	5	5	5	5	5	5	3	2	3	3	2	3	1	3	3	1	1	1	1	1	1	1	0	1	0	0
P11171	P11171	3	2	2	Protein 4.1	EPB41		1	3	2	2	1	1	1	0	0	0	2	1	0	0	1	0	1	1	0	0	0	0	2	1	1	1	2	1	1	1	0	1	1	1	1	2	0	0	2	2	1	1
P11217;P11216;P06737	P11217;P11216;P06737	2;2;1	2;2;1	2;2;1	Glycogen phosphorylase, muscle form;Glycogen phosphorylase, brain form;Glycogen phosphorylase, liver form	PYGM;PYGB;PYGL	;;	3	2	2	2	0	0	0	0	0	0	0	0	0	0	0	0	1	0	1	0	0	1	0	0	1	0	0	0	0	0	0	2	2	2	1	1	1	2	2	2	0	0
P11233	P11233	5	2	2	Ras-related protein Ral-A	RALA		1	5	2	2	3	3	3	1	1	1	2	1	2	2	0	0	1	2	2	2	1	2	2	2	2	2	2	3	2	2	3	4	5	5	4	5	4	5	5	5	0	0
P11234	P11234	5	5	2	Ras-related protein Ral-B	RALB		1	5	5	2	1	1	1	1	1	1	1	1	1	2	1	0	1	1	1	2	0	3	3	1	1	1	1	1	2	1	1	5	5	4	4	5	4	5	5	5	0	0
P11279	P11279	2	2	2	Lysosome-associated membrane glycoprotein 1	LAMP1		1	2	2	2	2	1	1	0	0	0	0	0	1	1	1	1	1	2	1	1	1	1	2	0	2	1	1	1	2	2	2	1	1	1	1	1	1	0	1	1	0	0
P11387	P11387	3	3	3	DNA topoisomerase 1	TOP1		1	3	3	3	0	0	0	1	0	1	0	0	0	1	1	1	2	2	2	2	2	3	1	1	2	3	2	2	0	0	0	2	0	0	1	0	2	1	1	0	0	0
P11388;Q02880	P11388;Q02880	2;2	2;2	2;2	DNA topoisomerase 2-alpha;DNA topoisomerase 2-beta	TOP2A;TOP2B	;	2	2	2	2	0	0	0	0	0	0	0	0	0	0	0	0	0	0	1	1	0	1	0	1	1	2	2	2	0	0	0	0	0	0	0	0	0	0	0	0	0	0
P11413	P11413	9	9	9	Glucose-6-phosphate 1-dehydrogenase	G6PD		1	9	9	9	8	8	7	8	5	5	8	6	7	6	3	5	7	6	8	5	4	5	5	4	4	3	4	2	0	0	0	7	7	7	8	6	6	7	7	8	2	6
P11488	P11488	3	1	1	Guanine nucleotide-binding protein G(t) subunit alpha-1	GNAT1		1	3	1	1	1	1	1	1	1	1	1	1	0	1	2	2	1	1	1	0	1	1	2	2	2	2	2	2	2	2	2	3	1	2	2	2	2	2	2	3	2	2
P11586	P11586	9	9	9	C-1-tetrahydrofolate synthase, cytoplasmic;Methylenetetrahydrofolate dehydrogenase;Methenyltetrahydrofolate cyclohydrolase;Formyltetrahydrofolate synthetase;C-1-tetrahydrofolate synthase, cytoplasmic, N-terminally processed	MTHFD1		1	9	9	9	2	2	2	1	0	0	1	2	3	1	1	0	2	2	1	2	3	1	3	3	2	9	8	7	7	5	5	1	1	2	1	0	1	5	4	2	0	1
P11940;Q9H361;Q13310	P11940;Q9H361	5;3;1	5;3;1	5;3;1	Polyadenylate-binding protein 1;Polyadenylate-binding protein 3	PABPC1;PABPC3	;	3	5	5	5	4	3	3	0	3	2	3	4	4	1	2	1	3	3	3	2	2	2	3	2	2	3	2	2	1	1	1	1	2	0	1	2	2	4	4	3	0	2
P12004	P12004	2	2	2	Proliferating cell nuclear antigen	PCNA		1	2	2	2	0	0	0	0	0	0	0	0	0	0	0	0	0	0	1	1	1	1	1	0	0	1	1	0	0	0	0	0	1	1	1	2	0	1	2	1	0	0
P12109	P12109	7	7	7	Collagen alpha-1(VI) chain	COL6A1		1	7	7	7	1	1	1	0	0	1	5	4	5	7	7	7	7	7	7	7	7	5	3	2	3	7	6	6	6	2	6	7	7	7	7	7	7	7	7	7	7	7
P12110	P12110	7	7	7	Collagen alpha-2(VI) chain	COL6A2		1	7	7	7	0	0	0	0	1	0	4	2	2	5	6	6	7	7	7	6	5	5	1	1	1	6	6	6	2	2	3	7	7	7	5	6	7	6	6	6	3	4
P12111	P12111	14	14	14	Collagen alpha-3(VI) chain	COL6A3		1	14	14	14	0	0	1	0	2	1	4	4	4	8	9	10	9	10	9	5	7	6	2	1	1	6	5	8	3	5	4	12	11	11	11	10	12	6	8	8	4	5
P12236	P12236	6	1	1	ADP/ATP translocase 3;ADP/ATP translocase 3, N-terminally processed	SLC25A6		1	6	1	1	1	2	1	1	2	0	1	1	1	2	2	1	4	4	3	3	3	5	2	3	4	1	2	2	1	1	3	4	2	3	3	4	4	5	6	3	2	3
P12273	P12273	2	2	2	Prolactin-inducible protein	PIP		1	2	2	2	0	0	1	1	1	1	0	0	0	2	2	2	1	1	1	2	2	1	1	0	0	1	1	1	2	2	2	0	0	0	0	1	0	1	1	1	2	2
P12277	P12277	1	1	1	Creatine kinase B-type	CKB		1	1	1	1	0	0	0	0	0	0	0	0	0	0	0	0	1	1	1	1	1	0	0	0	0	0	0	1	0	0	0	0	0	0	0	0	0	0	0	0	0	0
P12429	P12429	7	7	7	Annexin A3	ANXA3		1	7	7	7	2	1	1	1	1	2	1	1	1	2	2	0	4	4	4	3	4	3	1	0	0	1	1	1	1	1	1	4	3	3	2	2	4	6	5	5	0	0
P12814	P12814	20	7	7	Alpha-actinin-1	ACTN1		1	20	7	7	7	8	10	8	4	5	9	9	7	9	9	7	14	9	10	11	10	10	11	11	11	12	9	11	6	6	9	17	18	15	17	16	16	19	20	19	7	5
P12830	P12830	5	5	5	Cadherin-1;E-Cad/CTF1;E-Cad/CTF2;E-Cad/CTF3	CDH1		1	5	5	5	0	0	0	0	0	0	0	0	0	4	4	4	5	4	5	3	4	2	0	0	0	0	0	1	1	0	0	3	2	2	3	2	2	3	2	2	0	0
P12956	P12956	4	4	4	X-ray repair cross-complementing protein 6	XRCC6		1	4	4	4	0	0	0	0	0	0	0	0	1	1	1	1	1	1	1	1	2	4	1	2	3	1	2	1	1	2	1	1	1	1	2	2	1	2	1	2	1	1
P13010	P13010	1	1	1	X-ray repair cross-complementing protein 5	XRCC5		1	1	1	1	0	0	0	0	0	0	0	0	0	1	1	1	1	1	1	1	1	1	1	1	1	1	0	1	0	0	0	1	1	1	1	1	1	1	1	1	1	1
P13073	P13073	3	3	3	Cytochrome c oxidase subunit 4 isoform 1, mitochondrial	COX4I1		1	3	3	3	1	1	0	0	0	0	0	0	1	1	0	1	0	0	0	3	3	2	1	0	1	0	0	0	0	0	0	1	0	0	0	0	0	3	2	2	0	0
P13164;Q01629;Q01628	P13164;Q01629;Q01628	1;1;1	1;1;1	1;1;1	Interferon-induced transmembrane protein 1;Interferon-induced transmembrane protein 2;Interferon-induced transmembrane protein 3	IFITM1;IFITM2;IFITM3	;;	3	1	1	1	0	0	0	0	0	0	0	0	0	0	0	0	0	0	0	0	0	0	0	0	0	0	0	0	0	0	0	0	1	1	0	0	0	1	1	1	0	0
P13224	P13224	1	1	1	Platelet glycoprotein Ib beta chain	GP1BB		1	1	1	1	1	1	1	1	1	1	1	1	1	1	1	1	1	1	1	1	1	0	1	1	1	1	1	1	1	1	1	1	1	1	1	1	1	1	1	1	1	1
P13639;Q15029	P13639	15;1	15;1	15;1	Elongation factor 2	EEF2		2	15	15	15	4	4	7	4	4	4	8	7	5	8	8	7	9	9	8	10	8	13	14	13	15	15	15	15	13	11	9	12	11	12	9	10	6	13	13	15	2	6
P13646;CON__ENSEMBL:ENSP00000377550	P13646;CON__ENSEMBL:ENSP00000377550	15;14	9;8	0;0	Keratin, type I cytoskeletal 13	KRT13	;	2	15	9	0	10	10	12	7	6	7	6	5	6	13	14	13	6	7	6	11	12	12	7	6	6	10	11	10	6	6	6	10	9	8	12	11	10	11	10	11	9	13
P13667	P13667	11	11	11	Protein disulfide-isomerase A4	PDIA4		1	11	11	11	0	0	0	0	0	0	0	0	0	3	2	2	5	4	3	5	6	3	4	6	4	2	0	2	0	2	0	2	4	3	4	4	5	11	11	11	1	0
P13693	P13693	2	2	2	Translationally-controlled tumor protein	TPT1		1	2	2	2	1	0	1	0	0	0	0	0	0	0	0	1	0	1	1	1	0	1	1	1	0	0	0	0	0	1	0	1	1	0	1	0	1	2	2	2	0	0
P13797;P13796	P13797;P13796	2;1	2;1	2;1	Plastin-3;Plastin-2	PLS3;LCP1	;	2	2	2	2	1	1	1	0	0	0	1	1	1	1	1	0	2	0	1	2	1	0	1	1	1	1	2	2	1	0	1	0	0	0	0	0	0	1	1	0	0	0
P13804	P13804	3	3	3	Electron transfer flavoprotein subunit alpha, mitochondrial	ETFA		1	3	3	3	0	0	0	0	0	0	0	0	0	0	0	0	1	0	0	3	3	2	0	0	0	0	0	0	0	0	0	0	1	0	0	0	0	2	3	3	0	0
P13987	P13987	1	1	1	CD59 glycoprotein	CD59		1	1	1	1	1	1	1	1	1	1	1	1	1	0	0	0	0	0	1	0	1	0	0	0	0	0	0	0	0	0	0	1	1	1	1	1	0	1	1	1	0	0
P14174	P14174	2	2	2	Macrophage migration inhibitory factor	MIF		1	2	2	2	2	2	1	1	1	1	2	1	1	1	1	1	1	1	1	2	2	2	1	1	1	1	1	1	1	1	1	2	2	2	1	2	2	2	2	2	1	1
P14209	P14209	1	1	1	CD99 antigen	CD99		1	1	1	1	1	1	1	1	1	1	1	1	1	0	1	1	1	1	1	1	1	1	0	0	0	0	0	0	0	0	0	0	0	0	0	0	0	0	0	0	0	0
P14314	P14314	7	7	7	Glucosidase 2 subunit beta	PRKCSH		1	7	7	7	1	1	0	2	1	1	1	0	0	2	0	1	3	2	3	3	3	1	2	3	4	0	1	0	1	1	0	1	0	1	1	2	2	7	6	5	1	0
P14543;Q14112	P14543	3;1	3;1	3;1	Nidogen-1	NID1		2	3	3	3	0	0	0	0	0	0	1	0	1	1	1	1	2	2	3	1	2	0	0	0	0	2	2	2	0	1	1	1	0	0	0	0	1	1	1	0	0	0
P14618;P30613	P14618	23;1	23;1	23;1	Pyruvate kinase PKM	PKM		2	23	23	23	16	15	18	12	14	10	16	16	15	14	14	12	11	18	13	16	14	12	12	13	14	13	13	15	12	13	13	20	21	21	20	19	21	23	21	22	12	10
P14625;Q58FF3	P14625	20;3	19;3	19;3	Endoplasmin	HSP90B1		2	20	19	19	5	3	2	2	1	1	6	4	3	10	11	12	14	14	14	16	15	14	13	10	10	9	9	6	6	5	4	11	11	12	9	9	8	20	17	19	6	4
P14868	P14868	3	3	3	Aspartate--tRNA ligase, cytoplasmic	DARS		1	3	3	3	0	0	0	0	0	0	1	0	2	2	0	1	2	2	1	1	0	1	0	1	0	2	3	2	1	2	1	1	0	0	0	0	1	1	1	1	0	0
P14923	P14923	20	20	17	Junction plakoglobin	JUP		1	20	20	17	8	5	6	5	3	2	2	4	4	8	4	7	6	8	7	10	13	9	1	2	1	3	4	5	2	4	3	18	16	17	18	17	15	16	19	17	6	6
P14927	P14927	2	2	2	Cytochrome b-c1 complex subunit 7	UQCRB		1	2	2	2	0	0	0	0	0	0	0	0	0	0	0	0	0	0	0	0	0	0	0	0	0	0	0	0	0	0	0	0	0	0	0	0	0	1	2	2	0	0
P15151	P15151	2	2	2	Poliovirus receptor	PVR		1	2	2	2	2	1	0	0	0	1	1	1	1	0	1	0	0	0	0	0	1	0	0	0	0	0	0	0	0	0	0	0	0	2	0	0	1	2	1	2	0	0
P15260	P15260	2	2	2	Interferon gamma receptor 1	IFNGR1		1	2	2	2	0	0	0	0	0	0	0	0	0	2	2	1	2	2	2	2	2	0	0	0	0	0	0	0	0	0	0	0	0	0	0	0	0	0	0	0	0	0
P15311	P15311	14	8	8	Ezrin	EZR		1	14	8	8	8	9	9	6	7	9	7	7	8	10	9	10	10	9	8	11	10	13	5	8	8	7	6	5	7	6	5	10	11	10	10	9	10	14	12	12	4	5
P15374	P15374	1	1	1	Ubiquitin carboxyl-terminal hydrolase isozyme L3	UCHL3		1	1	1	1	0	0	0	0	0	0	0	0	0	0	0	0	0	0	0	0	0	0	0	0	0	0	0	0	0	0	0	1	0	0	0	1	0	1	1	1	0	0
P15531	P15531	6	6	3	Nucleoside diphosphate kinase A	NME1		1	6	6	3	4	5	5	3	4	5	5	4	3	5	5	5	5	5	5	5	5	5	5	5	5	4	4	4	2	4	4	5	6	5	5	5	5	6	6	6	3	4
P15559	P15559	7	7	7	NAD(P)H dehydrogenase [quinone] 1	NQO1		1	7	7	7	5	5	4	3	3	3	5	5	4	3	4	3	4	5	5	4	4	7	7	6	5	5	4	5	3	2	3	7	5	6	5	6	7	4	5	6	4	4
P15880	P15880	4	4	4	40S ribosomal protein S2	RPS2		1	4	4	4	1	1	2	1	1	1	1	2	1	3	3	2	3	3	3	3	3	2	4	3	3	4	4	4	3	3	3	3	4	3	3	4	3	4	3	4	1	2
P15924	P15924	10	10	10	Desmoplakin	DSP		1	10	10	10	1	3	2	0	2	1	0	1	0	2	2	1	6	6	6	6	6	7	0	0	1	1	2	2	2	0	0	1	3	2	7	6	6	3	3	4	6	9
P16070	P16070	5	5	5	CD44 antigen	CD44		1	5	5	5	3	4	2	2	2	2	4	5	5	3	3	3	2	2	2	3	3	3	3	1	2	2	2	2	2	1	0	3	4	3	2	2	2	3	3	3	0	0
P16144	P16144	36	36	36	Integrin beta-4	ITGB4		1	36	36	36	0	1	2	1	3	0	0	1	0	1	1	1	0	2	0	0	0	3	1	2	1	0	0	1	0	0	1	33	31	33	28	29	31	28	30	32	0	1
P16152	P16152	1	1	1	Carbonyl reductase [NADPH] 1	CBR1		1	1	1	1	1	0	0	0	0	0	0	1	1	0	0	0	0	0	0	0	0	0	0	1	0	1	0	1	0	1	0	1	0	0	0	1	0	1	0	1	0	1
P16401	P16401	4	4	4	Histone H1.5	HIST1H1B		1	4	4	4	0	0	1	1	1	1	1	0	0	4	4	4	4	4	4	4	4	4	2	4	3	4	4	4	2	2	1	2	3	2	3	3	3	2	3	3	1	2
P16403	P16403	6	6	1	Histone H1.2	HIST1H1C		1	6	6	1	4	3	3	2	1	1	3	3	4	5	5	5	5	5	5	5	5	5	4	4	3	4	4	3	1	1	1	5	5	5	5	5	4	4	4	4	5	5
P16422	P16422	4	4	4	Epithelial cell adhesion molecule	EPCAM		1	4	4	4	0	0	0	0	0	0	0	0	0	2	2	3	3	4	2	4	3	3	0	0	0	0	0	0	0	0	0	4	3	3	4	3	4	3	4	4	1	0
P17066;P48741	P17066;P48741	6;4	1;1	1;1	Heat shock 70 kDa protein 6;Putative heat shock 70 kDa protein 7	HSPA6;HSPA7	;	2	6	1	1	6	6	6	5	5	5	6	6	6	5	4	5	5	5	5	5	5	5	5	5	6	6	6	5	6	5	6	5	5	5	5	5	5	5	5	5	4	5
P17301	P17301	16	16	16	Integrin alpha-2	ITGA2		1	16	16	16	2	2	2	1	1	1	2	4	2	0	1	0	2	1	2	1	2	0	6	7	4	12	13	10	7	8	9	9	9	11	8	9	10	13	12	12	0	0
P17693	P17693	2	1	1	HLA class I histocompatibility antigen, alpha chain G	HLA-G		1	2	1	1	1	1	1	1	1	1	1	1	1	1	0	0	0	0	0	1	0	0	1	1	1	2	1	1	1	1	1	0	0	0	1	0	0	0	0	0	1	1
P17812	P17812	1	1	1	CTP synthase 1	CTPS1		1	1	1	1	0	0	0	0	0	0	0	0	0	0	0	0	0	0	0	0	0	0	0	0	0	1	1	1	0	0	0	0	1	0	1	0	0	1	0	1	0	0
P17844;Q92841	P17844;Q92841	4;3	4;3	3;2	Probable ATP-dependent RNA helicase DDX5;Probable ATP-dependent RNA helicase DDX17	DDX5;DDX17	;	2	4	4	3	2	2	3	0	0	1	1	2	2	2	2	2	2	1	2	2	2	2	3	3	3	2	3	2	1	1	1	0	0	0	1	0	1	1	1	0	1	0
P17931	P17931	3	3	3	Galectin-3	LGALS3		1	3	3	3	0	1	0	0	0	0	0	0	0	3	3	3	2	2	2	2	2	3	3	3	3	1	0	0	0	1	0	2	3	3	1	2	1	2	2	2	1	2
P17987	P17987	3	3	3	T-complex protein 1 subunit alpha	TCP1		1	3	3	3	1	1	2	2	1	1	1	1	1	1	1	1	1	1	1	1	1	2	1	0	1	2	3	2	1	1	2	1	1	1	1	1	1	3	3	2	1	0
P18065	P18065	2	2	2	Insulin-like growth factor-binding protein 2	IGFBP2		1	2	2	2	0	0	0	0	0	0	0	0	0	2	2	2	1	0	0	1	1	0	0	1	1	0	0	0	0	0	0	2	2	1	1	1	1	0	1	1	1	1
P18084	P18084	3	3	3	Integrin beta-5	ITGB5		1	3	3	3	2	2	2	2	1	1	1	2	1	0	0	0	0	0	0	0	0	0	0	0	0	0	0	0	1	1	0	1	1	1	1	1	1	2	2	3	0	1
P18085	P18085	6	3	3	ADP-ribosylation factor 4	ARF4		1	6	3	3	4	4	4	3	2	2	4	3	4	3	3	3	3	3	3	3	4	3	4	4	3	4	4	3	3	3	3	4	4	4	3	3	4	5	6	6	3	3
P18124	P18124	5	5	5	60S ribosomal protein L7	RPL7		1	5	5	5	2	1	1	0	1	2	3	3	3	5	5	5	5	5	4	5	5	5	2	3	4	4	4	4	4	4	2	4	4	4	5	5	4	4	3	5	2	3
P18206	P18206	13	13	13	Vinculin	VCL		1	13	13	13	7	8	7	4	2	4	7	8	9	5	4	1	4	4	7	5	4	3	9	9	6	11	11	11	8	7	7	5	6	4	4	5	7	8	7	5	5	6
P18621	P18621	4	4	4	60S ribosomal protein L17	RPL17		1	4	4	4	1	0	0	0	0	0	2	2	2	3	3	3	4	3	3	3	4	3	3	2	2	3	3	3	2	2	1	3	3	3	2	2	3	3	3	4	2	2
P18669;Q8N0Y7;P15259	P18669	5;2;1	5;2;1	5;2;1	Phosphoglycerate mutase 1	PGAM1		3	5	5	5	2	2	1	2	1	0	2	2	1	3	2	2	3	2	3	3	2	4	4	2	3	1	1	1	0	2	1	3	4	3	4	4	5	5	5	4	0	1
P18827	P18827	1	1	1	Syndecan-1	SDC1		1	1	1	1	1	1	1	0	0	0	1	1	1	0	0	0	0	0	0	0	0	0	0	0	0	1	0	0	0	0	0	0	0	0	0	0	0	0	0	0	0	0
P19256	P19256	1	1	1	Lymphocyte function-associated antigen 3	CD58		1	1	1	1	1	1	1	0	0	0	1	1	1	0	0	0	0	0	0	0	0	0	0	0	0	1	1	1	0	0	0	1	1	1	1	0	0	1	1	1	0	0
P19338	P19338	10	10	10	Nucleolin	NCL		1	10	10	10	2	1	1	1	1	1	1	1	2	6	6	5	7	7	6	8	8	8	8	7	7	6	4	4	3	3	3	3	4	6	6	6	4	3	5	7	3	7
P36268;P19440;A6NGU5;Q14390;B5MD39	P36268;P19440;A6NGU5	3;3;2;1;1	3;3;2;1;1	3;3;2;1;1	Inactive gamma-glutamyltranspeptidase 2;Gamma-glutamyltranspeptidase 1;Gamma-glutamyltranspeptidase 1 heavy chain;Gamma-glutamyltranspeptidase 1 light chain;Putative gamma-glutamyltranspeptidase 3;Putative gamma-glutamyltranspeptidase 3 heavy chain;Putative gamma-glutamyltranspeptidase 3 light chain	GGT2;GGT1;GGT3P	;;	5	3	3	3	3	3	3	1	1	2	2	2	3	0	0	0	0	0	0	0	0	0	0	0	0	0	0	0	0	0	0	0	0	0	0	0	0	0	0	0	0	0
P19827	P19827	3	2	2	Inter-alpha-trypsin inhibitor heavy chain H1	ITIH1		1	3	2	2	0	0	0	2	2	2	0	0	0	0	0	0	0	0	0	0	0	0	0	0	0	0	0	0	2	2	2	0	1	0	0	0	0	0	0	0	0	0
P20020;Q16720;P23634;Q01814	P20020;Q16720;P23634	4;2;2;1	4;2;2;1	4;2;2;1	Plasma membrane calcium-transporting ATPase 1;Plasma membrane calcium-transporting ATPase 3;Plasma membrane calcium-transporting ATPase 4	ATP2B1;ATP2B3;ATP2B4	;;	4	4	4	4	2	3	2	0	1	0	2	1	2	0	0	1	0	0	1	0	1	0	2	2	2	3	3	3	1	3	2	2	3	2	1	2	1	2	2	2	0	0
P20073	P20073	4	4	4	Annexin A7	ANXA7		1	4	4	4	2	2	2	1	1	1	2	2	0	3	3	3	3	3	3	3	3	2	2	1	2	1	1	1	1	1	1	3	3	3	3	3	2	2	2	1	0	0
Q9NRW1;P20340;Q14964	Q9NRW1;P20340	3;3;1	3;3;1	3;3;1	Ras-related protein Rab-6B;Ras-related protein Rab-6A	RAB6B;RAB6A	;	3	3	3	3	1	1	1	1	1	1	1	1	1	1	1	2	2	2	2	3	3	2	3	2	3	2	2	2	1	2	1	3	2	3	1	1	3	3	3	3	2	1
P20645	P20645	2	2	2	Cation-dependent mannose-6-phosphate receptor	M6PR		1	2	2	2	1	0	1	0	0	0	1	1	0	2	2	2	2	2	2	2	2	1	2	2	1	2	2	2	1	2	2	0	1	1	0	2	0	2	2	1	0	0
P20674	P20674	2	2	2	Cytochrome c oxidase subunit 5A, mitochondrial	COX5A		1	2	2	2	0	1	0	0	0	0	0	0	0	0	0	0	0	0	0	1	2	2	0	0	1	0	0	0	0	0	0	1	1	0	0	0	0	1	1	1	1	0
P21333	P21333	61	59	58	Filamin-A	FLNA		1	61	59	58	29	29	32	27	23	27	34	34	36	26	22	19	23	24	23	18	19	23	30	29	33	44	44	44	38	34	35	42	36	42	28	35	34	52	55	55	24	28
P21399	P21399	2	2	2	Cytoplasmic aconitate hydratase	ACO1		1	2	2	2	0	0	0	0	0	0	1	0	0	0	0	0	1	0	0	0	0	0	0	0	0	1	0	0	0	0	0	1	1	1	0	0	0	2	0	1	0	0
P21589	P21589	8	8	8	5-nucleotidase	NT5E		1	8	8	8	2	2	2	1	0	0	1	1	1	0	0	0	0	0	0	0	0	0	0	1	1	0	0	0	1	0	0	4	4	6	4	5	4	8	8	7	0	0
P21796	P21796	7	7	7	Voltage-dependent anion-selective channel protein 1	VDAC1		1	7	7	7	2	2	2	2	1	2	4	2	3	5	4	3	6	6	6	7	7	7	3	3	3	2	1	2	1	1	2	4	3	2	3	2	3	6	7	7	2	2
P21926	P21926	2	2	2	CD9 antigen	CD9		1	2	2	2	2	2	2	2	2	2	2	2	2	2	2	1	2	1	2	1	1	2	2	2	2	2	2	2	2	2	2	2	2	2	2	2	2	2	2	2	0	0
P21964	P21964	2	2	2	Catechol O-methyltransferase	COMT		1	2	2	2	0	0	0	0	0	0	0	0	0	0	0	0	0	0	1	0	0	0	0	0	0	0	0	0	0	0	0	1	1	1	1	0	0	2	2	2	0	0
P21980	P21980	9	9	9	Protein-glutamine gamma-glutamyltransferase 2	TGM2		1	9	9	9	0	0	0	0	0	0	0	0	0	0	0	0	1	1	1	0	0	0	0	2	0	1	0	1	0	0	0	8	8	9	6	5	5	9	9	9	0	1
P22234	P22234	3	3	3	Multifunctional protein ADE2;Phosphoribosylaminoimidazole-succinocarboxamide synthase;Phosphoribosylaminoimidazole carboxylase	PAICS		1	3	3	3	0	0	0	0	0	0	0	0	0	2	1	2	2	2	2	2	2	1	2	2	2	0	0	1	0	0	0	3	2	2	2	2	2	3	2	3	0	0
P22314	P22314	6	6	6	Ubiquitin-like modifier-activating enzyme 1	UBA1		1	6	6	6	1	2	1	1	0	0	1	1	0	1	2	3	2	2	2	3	2	2	1	2	3	3	3	4	1	2	1	3	4	3	3	5	2	6	4	5	1	1
P22392;O60361	P22392;O60361	6;4	3;2	3;2	Nucleoside diphosphate kinase B;Putative nucleoside diphosphate kinase	NME2;NME2P1	;	2	6	3	3	4	5	3	2	3	4	3	3	3	5	6	5	5	5	5	5	4	5	4	3	3	3	3	3	4	2	3	6	5	5	5	5	4	5	5	6	2	3
P22626	P22626	10	10	10	Heterogeneous nuclear ribonucleoproteins A2/B1	HNRNPA2B1		1	10	10	10	2	2	2	2	2	1	3	3	2	6	7	5	8	8	8	8	7	9	8	8	8	3	4	4	5	6	3	5	6	5	7	8	7	9	7	6	5	6
P22695	P22695	5	5	5	Cytochrome b-c1 complex subunit 2, mitochondrial	UQCRC2		1	5	5	5	0	0	0	0	0	0	0	0	0	1	0	1	1	0	1	1	1	2	0	0	0	0	0	0	0	0	0	0	0	0	0	0	0	4	4	5	1	0
P23229	P23229	24	24	24	Integrin alpha-6;Integrin alpha-6 heavy chain;Integrin alpha-6 light chain;Processed integrin alpha-6	ITGA6		1	24	24	24	7	8	7	3	3	2	10	9	11	0	1	0	2	1	0	0	0	0	6	4	4	12	12	11	8	8	5	23	22	24	24	24	24	24	24	24	1	1
P23246	P23246	1	1	1	Splicing factor, proline- and glutamine-rich	SFPQ		1	1	1	1	0	0	0	0	0	0	1	0	0	1	0	1	0	1	1	0	1	0	1	1	1	1	1	1	0	0	1	0	1	0	0	0	0	1	1	1	0	0
P23284	P23284	6	6	6	Peptidyl-prolyl cis-trans isomerase B	PPIB		1	6	6	6	2	1	2	1	1	0	3	2	3	4	4	3	4	4	4	5	5	5	5	4	4	3	4	3	2	1	1	2	4	3	2	2	3	5	6	6	1	3
P23396	P23396	9	9	9	40S ribosomal protein S3	RPS3		1	9	9	9	2	2	5	4	1	2	5	5	5	7	5	5	5	6	6	7	7	7	5	7	5	9	7	7	3	4	4	5	3	6	5	6	5	8	8	8	3	3
P23471	P23471	1	1	1	Receptor-type tyrosine-protein phosphatase zeta	PTPRZ1		1	1	1	1	1	1	1	0	0	0	1	1	1	0	0	0	0	0	0	1	0	0	0	0	0	0	0	0	0	0	0	0	0	0	0	0	0	0	0	0	0	1
P23526	P23526	11	11	11	Adenosylhomocysteinase	AHCY		1	11	11	11	1	0	2	2	0	2	1	2	1	3	5	3	6	5	7	7	6	7	3	5	5	5	5	3	2	4	3	6	5	7	6	7	4	10	11	9	2	2
P23528;Q9Y281	P23528	7;1	7;1	7;1	Cofilin-1	CFL1		2	7	7	7	6	6	5	5	5	5	6	6	6	4	4	4	5	5	4	6	5	5	6	6	6	6	5	6	6	5	5	6	5	5	4	5	4	6	6	6	2	3
P24534	P24534	4	3	3	Elongation factor 1-beta	EEF1B2		1	4	3	3	0	0	0	0	0	0	0	0	1	1	1	1	1	2	1	1	1	2	1	2	3	1	3	2	2	0	0	1	1	1	1	1	1	4	4	2	1	1
P24821	P24821	3	3	3	Tenascin	TNC		1	3	3	3	1	1	1	1	1	1	1	1	1	1	1	2	1	1	1	2	2	1	1	1	1	3	3	3	0	0	0	0	1	0	1	1	1	1	2	0	0	0
P25705	P25705	10	10	10	ATP synthase subunit alpha, mitochondrial	ATP5A1		1	10	10	10	2	1	2	1	2	1	3	3	3	3	4	3	7	5	4	5	6	8	4	5	6	1	1	0	0	1	0	5	4	4	6	5	4	8	8	8	1	3
P26006	P26006	10	10	10	Integrin alpha-3;Integrin alpha-3 heavy chain;Integrin alpha-3 light chain	ITGA3		1	10	10	10	7	8	6	5	6	4	8	9	8	0	0	0	0	0	0	0	0	0	2	2	2	3	3	4	1	2	3	7	7	6	5	6	5	7	7	8	0	0
P26038;P35241	P26038	20;7	20;7	14;1	Moesin	MSN		2	20	20	14	14	14	13	12	13	13	14	15	13	5	5	5	4	4	3	4	6	10	14	12	13	14	13	11	14	13	13	18	14	15	13	13	12	19	20	19	9	7
P26232	P26232	6	1	1	Catenin alpha-2	CTNNA2		1	6	1	1	1	2	1	1	0	1	0	1	0	1	3	1	2	1	1	1	1	2	0	1	0	0	0	0	0	0	0	5	5	5	5	4	5	5	5	6	0	0
P26373	P26373	5	5	5	60S ribosomal protein L13	RPL13		1	5	5	5	2	0	0	0	0	0	2	2	2	3	3	4	4	3	3	3	3	4	3	3	3	5	4	5	2	1	2	1	1	1	3	3	0	3	1	3	0	0
P26447	P26447	3	3	3	Protein S100-A4	S100A4		1	3	3	3	2	2	2	2	1	1	1	2	2	1	2	1	1	3	3	1	3	2	1	0	1	0	0	1	0	0	0	2	2	3	2	2	2	3	3	3	1	1
P26639	P26639	1	1	1	Threonine--tRNA ligase, cytoplasmic	TARS		1	1	1	1	0	0	0	0	0	0	0	0	0	0	0	0	0	0	0	1	1	0	0	1	0	0	0	0	0	0	1	0	0	0	0	0	0	1	1	1	0	0
P26641	P26641	7	7	7	Elongation factor 1-gamma	EEF1G		1	7	7	7	0	1	1	0	0	0	1	1	3	6	6	5	5	6	5	6	6	5	4	4	5	4	4	4	3	2	4	6	5	5	4	6	5	6	6	7	2	4
P27105	P27105	7	7	7	Erythrocyte band 7 integral membrane protein	STOM		1	7	7	7	4	5	5	5	4	6	5	6	7	3	4	4	3	2	1	4	1	3	4	5	3	7	6	7	6	6	6	1	3	2	3	3	2	1	1	2	5	5
P27348	P27348	8	5	5	14-3-3 protein theta	YWHAQ		1	8	5	5	5	4	4	4	4	4	3	4	4	4	6	5	5	5	5	5	5	3	4	5	4	7	6	5	5	5	4	6	6	7	5	6	6	8	8	8	3	3
P27635;Q96L21	P27635;Q96L21	4;2	4;2	4;2	60S ribosomal protein L10;60S ribosomal protein L10-like	RPL10;RPL10L	;	2	4	4	4	0	1	0	0	0	0	4	4	3	4	4	3	3	3	3	4	3	3	3	3	3	4	4	4	3	3	2	3	3	3	2	3	1	3	2	3	1	2
P27701	P27701	4	4	4	CD82 antigen	CD82		1	4	4	4	0	0	0	0	0	0	0	0	0	0	0	1	0	1	1	0	0	0	0	0	0	0	0	1	0	0	0	4	4	4	4	4	3	4	3	4	0	0
P27797	P27797	7	7	7	Calreticulin	CALR		1	7	7	7	0	0	0	0	0	0	1	2	0	4	4	2	6	5	6	6	6	7	5	5	2	2	2	2	0	1	2	2	2	2	4	5	6	6	6	6	2	0
P27824	P27824	8	8	8	Calnexin	CANX		1	8	8	8	1	2	2	1	0	1	1	1	1	5	5	5	6	7	6	6	6	7	6	4	3	3	4	3	2	2	1	6	5	6	7	7	5	6	8	7	2	6
P28066	P28066	1	1	1	Proteasome subunit alpha type-5	PSMA5		1	1	1	1	0	0	1	0	0	0	0	0	0	0	0	0	0	0	0	0	0	0	0	0	0	0	0	0	0	0	0	0	0	0	0	0	0	1	1	0	0	0
P29317;P54762;P54760;Q15375;P54753;Q9UF33;P29323;Q06187;P29320;P54764;P54756	P29317	17;2;2;2;2;2;2;1;1;1;1	17;2;2;2;2;2;2;1;1;1;1	16;1;1;1;1;1;1;0;0;1;0	Ephrin type-A receptor 2	EPHA2		11	17	17	16	5	3	5	2	2	3	7	7	9	0	0	1	0	0	0	1	0	1	4	7	7	10	12	12	11	12	9	13	11	11	9	10	11	13	12	14	0	0
P29373;P29762	P29373	5;1	5;1	5;1	Cellular retinoic acid-binding protein 2	CRABP2		2	5	5	5	1	0	0	0	0	0	0	0	0	0	0	0	0	1	0	1	0	0	0	0	0	0	0	0	0	0	0	3	4	4	3	3	4	5	5	5	0	0
P29401	P29401	5	5	5	Transketolase	TKT		1	5	5	5	2	2	1	1	1	1	3	2	2	3	4	3	4	5	4	4	3	4	4	4	4	2	1	2	2	2	0	2	5	3	4	3	5	4	4	5	2	2
P29692	P29692	5	5	4	Elongation factor 1-delta	EEF1D		1	5	5	4	1	1	2	1	0	0	2	2	2	1	0	2	1	1	1	2	2	1	1	2	2	3	3	5	1	2	1	2	2	2	1	2	2	3	3	2	0	0
P29966	P29966	5	5	5	Myristoylated alanine-rich C-kinase substrate	MARCKS		1	5	5	5	4	2	3	1	2	1	2	3	2	3	3	3	3	4	3	2	2	2	2	1	1	5	3	5	3	2	4	4	3	4	3	3	2	4	4	4	0	1
P30041	P30041	8	8	8	Peroxiredoxin-6	PRDX6		1	8	8	8	3	4	2	0	1	1	3	4	3	3	3	4	2	3	1	2	3	3	3	1	2	5	6	5	3	3	3	5	6	3	4	4	5	7	8	8	0	1
P30043	P30043	1	1	1	Flavin reductase (NADPH)	BLVRB		1	1	1	1	1	1	1	0	0	1	1	1	1	1	1	1	1	0	1	0	1	1	1	1	1	1	1	1	1	1	1	1	0	1	1	0	0	1	0	0	0	0
P30044	P30044	2	2	2	Peroxiredoxin-5, mitochondrial	PRDX5		1	2	2	2	0	0	0	0	0	0	0	0	0	1	2	1	1	2	1	1	1	2	2	2	2	1	1	1	1	1	0	1	2	2	1	2	1	1	2	1	0	0
P30048	P30048	3	3	3	Thioredoxin-dependent peroxide reductase, mitochondrial	PRDX3		1	3	3	3	0	0	0	0	0	0	0	0	0	2	1	1	1	2	1	3	2	3	0	2	2	0	0	0	0	0	0	1	1	1	1	1	1	2	2	2	1	2
P30049	P30049	1	1	1	ATP synthase subunit delta, mitochondrial	ATP5D		1	1	1	1	0	0	0	0	0	0	0	0	0	0	0	1	1	1	1	1	1	1	1	0	0	0	0	0	0	0	0	0	0	1	0	0	0	1	1	1	1	0
P30050	P30050	4	4	4	60S ribosomal protein L12	RPL12		1	4	4	4	2	2	1	0	0	0	1	1	1	2	2	2	2	2	2	1	2	2	2	2	2	3	3	3	2	1	1	2	2	2	2	2	2	3	3	3	0	1
P30084	P30084	3	3	3	Enoyl-CoA hydratase, mitochondrial	ECHS1		1	3	3	3	0	0	0	0	0	0	0	0	0	0	1	0	1	1	0	2	2	1	1	0	0	0	0	0	0	0	0	0	0	0	0	0	0	3	2	3	0	0
P30086	P30086	4	4	4	Phosphatidylethanolamine-binding protein 1;Hippocampal cholinergic neurostimulating peptide	PEBP1		1	4	4	4	2	0	2	1	1	0	0	0	0	1	1	0	0	0	1	1	2	1	2	0	0	3	2	1	1	2	1	4	4	4	4	3	4	4	4	4	0	0
P30101	P30101	12	12	12	Protein disulfide-isomerase A3	PDIA3		1	12	12	12	3	1	3	1	0	0	2	2	3	5	7	4	10	10	10	10	9	9	8	7	7	5	3	5	1	2	1	9	6	7	5	6	6	12	12	12	2	3
P30626	P30626	2	2	2	Sorcin	SRI		1	2	2	2	1	1	1	0	0	0	2	2	1	0	0	0	0	0	0	0	0	0	1	0	0	2	2	2	2	2	1	0	0	0	0	1	0	0	1	0	0	0
P30740	P30740	3	3	3	Leukocyte elastase inhibitor	SERPINB1		1	3	3	3	0	0	0	0	0	0	0	0	0	0	0	0	0	0	0	0	0	0	0	0	0	0	0	0	0	0	0	1	1	2	0	1	1	3	3	3	0	0
P30825;P52569	P30825	3;1	3;1	3;1	High affinity cationic amino acid transporter 1	SLC7A1		2	3	3	3	0	0	0	0	0	0	0	0	0	0	0	0	1	1	1	0	1	0	0	0	0	1	1	1	0	0	0	3	3	3	2	2	2	2	3	3	0	0
P30838	P30838	1	1	1	Aldehyde dehydrogenase, dimeric NADP-preferring	ALDH3A1		1	1	1	1	1	1	1	1	1	0	1	1	1	1	0	0	0	1	0	0	0	1	0	1	1	0	0	0	0	0	0	0	0	0	0	0	0	0	0	0	0	0
P31431	P31431	4	4	4	Syndecan-4	SDC4		1	4	4	4	0	0	0	0	0	0	0	0	0	1	1	1	2	2	1	1	2	1	2	2	2	3	3	4	2	3	3	0	1	0	0	0	0	0	0	0	0	0
P31689	P31689	5	5	5	DnaJ homolog subfamily A member 1	DNAJA1		1	5	5	5	2	2	3	1	2	2	4	3	3	1	1	0	1	0	1	0	0	2	0	1	1	4	4	4	1	1	2	1	0	1	1	1	1	3	3	2	0	0
P31930	P31930	4	4	4	Cytochrome b-c1 complex subunit 1, mitochondrial	UQCRC1		1	4	4	4	0	0	0	0	0	0	0	0	0	0	0	0	0	0	0	2	2	1	0	0	0	0	0	0	0	0	0	1	1	1	0	1	0	4	4	4	0	0
P31939	P31939	4	4	4	Bifunctional purine biosynthesis protein PURH;Phosphoribosylaminoimidazolecarboxamide formyltransferase;IMP cyclohydrolase	ATIC		1	4	4	4	1	1	1	0	0	1	1	1	1	2	1	2	3	3	2	3	2	2	2	2	1	4	4	3	3	2	2	2	2	2	2	2	1	4	4	3	1	1
P55795;P31943;P52597	P55795;P31943	3;3;1	3;3;1	3;3;1	Heterogeneous nuclear ribonucleoprotein H2;Heterogeneous nuclear ribonucleoprotein H;Heterogeneous nuclear ribonucleoprotein H, N-terminally processed	HNRNPH2;HNRNPH1	;	3	3	3	3	1	1	2	2	1	1	2	3	2	2	3	3	3	2	2	3	3	3	3	3	3	3	3	3	1	1	2	1	2	1	2	3	2	1	2	1	1	2
P31944	P31944	2	2	2	Caspase-14;Caspase-14 subunit p17, mature form;Caspase-14 subunit p10, mature form;Caspase-14 subunit p20, intermediate form;Caspase-14 subunit p8, intermediate form	CASP14		1	2	2	2	0	0	0	0	0	0	0	0	0	0	0	0	0	0	0	0	0	0	0	0	1	0	0	0	1	1	0	0	0	0	1	0	0	1	0	2	1	1
P31946	P31946	7	4	3	14-3-3 protein beta/alpha;14-3-3 protein beta/alpha, N-terminally processed	YWHAB		1	7	4	3	5	4	5	5	4	5	5	4	4	5	6	5	5	5	5	5	5	5	6	7	6	5	4	3	3	6	3	7	7	7	5	7	6	7	7	7	4	5
P31947	P31947	6	4	4	14-3-3 protein sigma	SFN		1	6	4	4	2	1	1	2	2	2	1	1	1	2	2	2	3	3	2	3	3	3	3	2	2	2	2	1	1	2	1	5	5	5	5	5	5	6	6	5	3	2
P31948	P31948	4	4	4	Stress-induced-phosphoprotein 1	STIP1		1	4	4	4	0	0	0	0	0	0	0	0	0	0	0	0	0	2	2	1	1	3	1	3	1	1	2	2	0	0	0	1	1	1	2	1	1	4	4	4	0	1
P31949	P31949	1	1	1	Protein S100-A11;Protein S100-A11, N-terminally processed	S100A11		1	1	1	1	0	0	0	0	0	0	0	0	0	0	0	0	0	0	0	0	0	0	0	0	0	1	0	1	0	0	0	0	1	0	0	0	0	1	1	0	0	0
P32119	P32119	4	3	3	Peroxiredoxin-2	PRDX2		1	4	3	3	1	1	0	1	0	0	1	1	1	0	0	1	1	1	1	1	1	0	0	1	0	0	0	1	1	0	1	2	0	0	0	2	0	4	4	4	1	0
P32969	P32969	4	4	4	60S ribosomal protein L9	RPL9		1	4	4	4	2	1	3	1	1	2	2	3	1	0	0	1	3	3	3	3	3	1	3	4	4	3	3	4	3	3	4	2	2	2	2	1	2	3	2	3	1	1
P33527	P33527	3	2	2	Multidrug resistance-associated protein 1	ABCC1		1	3	2	2	0	0	0	2	0	1	1	1	1	1	0	1	0	2	1	0	0	0	0	0	1	0	0	0	0	0	0	1	1	0	0	0	1	2	3	2	0	0
P34897	P34897	5	5	4	Serine hydroxymethyltransferase, mitochondrial	SHMT2		1	5	5	4	0	0	0	0	0	0	0	0	0	1	2	1	2	2	2	3	2	4	1	2	1	0	1	0	0	0	0	2	1	1	1	1	1	4	5	5	1	2
P35030	P35030	1	1	1	Trypsin-3	PRSS3		1	1	1	1	1	1	1	1	1	1	1	1	1	1	1	1	1	1	1	1	1	1	1	1	1	1	1	1	1	1	1	1	1	1	1	1	1	1	1	1	1	1
P35080	P35080	1	1	1	Profilin-2	PFN2		1	1	1	1	0	0	0	0	0	0	0	0	0	0	0	0	0	0	0	0	0	0	0	1	1	0	0	0	0	0	0	0	0	1	1	1	1	1	1	1	0	0
P35221;Q9UI47	P35221	20;1	20;1	15;1	Catenin alpha-1	CTNNA1		2	20	20	15	3	4	3	1	0	2	1	2	2	6	7	6	8	8	8	8	8	6	2	2	0	0	1	3	0	0	0	17	16	17	17	16	18	18	19	20	0	0
P35222	P35222	16	13	13	Catenin beta-1	CTNNB1		1	16	13	13	3	2	1	2	1	3	2	3	2	1	2	3	4	6	1	4	2	4	2	2	1	0	1	2	0	1	1	15	13	15	14	12	12	14	14	15	0	1
P35232	P35232	4	4	4	Prohibitin	PHB		1	4	4	4	0	0	2	0	0	0	2	1	0	3	3	3	3	3	3	2	3	4	3	3	4	1	0	0	1	1	0	2	2	3	3	1	2	3	3	4	2	3
P35579;REV__Q9UKV3	P35579	64;1	64;1	53;1	Myosin-9	MYH9		2	64	64	53	31	27	31	11	19	11	36	38	33	47	50	49	58	58	54	60	56	48	32	34	28	46	44	43	39	31	34	60	60	61	56	55	55	58	59	58	34	37
P35580	P35580	11	3	3	Myosin-10	MYH10		1	11	3	3	5	5	5	2	5	3	5	5	5	9	7	8	9	9	9	10	7	8	5	6	7	8	7	8	8	6	5	9	9	9	9	9	9	7	9	9	6	5
P35613	P35613	8	8	8	Basigin	BSG		1	8	8	8	3	3	4	2	0	3	4	4	3	5	4	6	5	5	6	7	6	4	7	6	6	7	7	7	7	6	7	6	7	6	6	6	7	7	7	8	1	2
P35908	P35908	31	28	1	Keratin, type II cytoskeletal 2 epidermal	KRT2		1	31	28	1	28	27	27	27	28	27	24	25	23	25	26	25	25	26	28	27	27	26	25	26	24	23	22	21	25	27	25	24	23	24	26	26	25	24	25	25	28	28
P35998	P35998	4	4	4	26S protease regulatory subunit 7	PSMC2		1	4	4	4	0	0	1	0	0	0	0	0	1	0	0	0	1	1	0	1	1	1	1	1	1	2	3	4	3	1	1	2	0	1	0	0	1	0	0	0	1	0
P36406	P36406	1	1	1	E3 ubiquitin-protein ligase TRIM23	TRIM23		1	1	1	1	1	1	1	0	0	1	1	1	1	1	0	0	0	0	1	0	0	0	1	0	0	1	1	1	0	0	0	1	1	1	1	1	1	1	1	1	0	0
P36578	P36578	9	9	9	60S ribosomal protein L4	RPL4		1	9	9	9	3	3	3	2	0	1	5	4	4	5	5	5	7	4	7	6	6	4	5	5	5	8	8	8	6	6	5	5	5	3	3	4	3	5	4	5	3	2
P36873	P36873	3	1	1	Serine/threonine-protein phosphatase PP1-gamma catalytic subunit	PPP1CC		1	3	1	1	1	1	2	0	1	0	2	2	1	2	1	2	1	1	2	1	1	1	2	2	1	1	2	2	0	0	0	2	2	3	2	2	2	3	3	3	0	0
P37802;Q9UI15	P37802	7;1	7;1	7;1	Transgelin-2	TAGLN2		2	7	7	7	3	3	4	3	2	3	2	5	3	1	1	2	3	2	3	2	4	2	6	5	4	6	6	7	5	5	4	3	4	3	2	5	1	4	5	5	1	3
P37837	P37837	2	2	2	Transaldolase	TALDO1		1	2	2	2	0	0	1	1	0	1	0	0	0	0	2	0	0	2	1	2	1	1	1	1	2	0	0	0	0	0	0	2	1	2	2	1	2	2	2	2	0	1
P38117	P38117	3	3	3	Electron transfer flavoprotein subunit beta	ETFB		1	3	3	3	0	0	0	0	0	0	0	0	0	0	1	0	0	0	0	1	2	1	0	1	0	0	0	0	0	0	0	0	1	0	0	0	0	2	2	3	0	0
P38646	P38646	11	11	11	Stress-70 protein, mitochondrial	HSPA9		1	11	11	11	4	2	2	0	1	0	3	2	2	5	6	6	7	8	6	8	8	11	7	8	8	1	2	0	2	1	1	3	4	4	4	6	5	11	10	10	3	3
P39019	P39019	2	2	2	40S ribosomal protein S19	RPS19		1	2	2	2	0	0	0	1	0	0	1	1	1	0	1	1	1	1	1	0	1	1	0	0	2	1	1	1	0	1	1	1	1	1	0	1	0	1	1	1	0	0
P39023	P39023	3	3	3	60S ribosomal protein L3	RPL3		1	3	3	3	0	0	1	0	2	0	0	1	0	2	2	2	2	2	2	1	1	2	2	3	3	2	1	0	1	1	0	1	2	1	1	2	1	2	1	1	1	1
P39060	P39060	8	8	8	Collagen alpha-1(XVIII) chain;Endostatin	COL18A1		1	8	8	8	2	2	2	3	4	2	6	6	6	6	6	6	7	5	7	7	6	4	4	2	1	3	1	3	2	1	0	4	2	2	3	3	1	1	1	1	4	4
P39656	P39656	5	5	5	Dolichyl-diphosphooligosaccharide--protein glycosyltransferase 48 kDa subunit	DDOST		1	5	5	5	0	0	0	0	0	0	0	0	0	2	1	2	3	3	3	4	4	4	1	1	1	1	2	1	0	0	1	1	3	3	3	1	0	3	4	4	0	0
P40121	P40121	5	5	5	Macrophage-capping protein	CAPG		1	5	5	5	0	0	0	0	0	0	0	0	0	1	1	1	2	1	0	1	1	0	1	1	2	0	0	0	0	1	0	3	4	3	1	2	1	4	5	4	0	0
P40227;Q92526	P40227;Q92526	3;2	3;2	3;2	T-complex protein 1 subunit zeta;T-complex protein 1 subunit zeta-2	CCT6A;CCT6B	;	2	3	3	3	0	0	0	0	0	0	1	1	1	0	0	1	1	0	1	2	2	2	2	1	1	1	1	1	1	1	0	1	1	2	0	1	0	2	3	3	1	1
P40429;Q6NVV1	P40429;Q6NVV1	2;1	2;1	2;1	60S ribosomal protein L13a;Putative 60S ribosomal protein L13a protein RPL13AP3	RPL13A;RPL13AP3	;	2	2	2	2	2	1	0	0	0	0	0	2	2	0	0	1	2	2	2	2	2	2	2	2	2	2	2	2	2	1	2	0	2	1	1	1	0	2	2	2	1	0
P40925	P40925	4	4	4	Malate dehydrogenase, cytoplasmic	MDH1		1	4	4	4	1	1	1	0	1	0	0	0	0	0	1	0	0	1	0	1	1	0	0	2	3	1	1	1	0	1	1	2	1	1	1	1	2	4	4	3	0	0
P40926	P40926	8	8	8	Malate dehydrogenase, mitochondrial	MDH2		1	8	8	8	0	1	1	0	0	1	1	0	1	3	4	3	2	4	4	5	5	4	4	4	3	1	1	1	1	0	0	4	2	3	3	3	4	7	5	8	3	3
P40939	P40939	1	1	1	Trifunctional enzyme subunit alpha, mitochondrial;Long-chain enoyl-CoA hydratase;Long chain 3-hydroxyacyl-CoA dehydrogenase	HADHA		1	1	1	1	0	0	0	0	0	0	0	0	0	0	0	0	1	1	1	1	1	0	0	0	0	0	0	0	0	0	0	0	0	0	0	1	0	1	1	1	0	0
P42330;P17516	P42330	5;2	1;0	1;0	Aldo-keto reductase family 1 member C3	AKR1C3		2	5	1	1	5	5	5	5	3	3	4	5	5	3	3	3	4	4	3	3	3	4	2	2	3	2	2	3	1	2	2	3	3	3	4	4	4	3	3	2	2	2
P42566	P42566	12	12	12	Epidermal growth factor receptor substrate 15	EPS15		1	12	12	12	10	11	11	8	8	8	9	9	9	1	1	1	0	1	0	0	0	0	6	3	6	8	7	9	4	7	6	0	1	1	0	0	0	0	1	0	0	0
P42677	P42677	1	1	1	40S ribosomal protein S27	RPS27		1	1	1	1	1	1	0	0	0	0	1	1	1	1	1	1	1	1	1	0	1	1	1	1	1	1	1	1	1	1	1	0	0	0	1	0	1	0	0	0	0	0
P42704	P42704	6	6	6	Leucine-rich PPR motif-containing protein, mitochondrial	LRPPRC		1	6	6	6	0	0	0	0	0	0	0	0	0	2	2	1	3	3	5	5	5	4	2	2	3	1	0	0	0	0	0	1	3	2	1	3	2	6	6	6	1	1
P42765	P42765	2	2	2	3-ketoacyl-CoA thiolase, mitochondrial	ACAA2		1	2	2	2	0	0	0	1	0	0	0	0	0	0	0	0	0	0	0	2	1	1	0	0	0	0	0	0	0	0	0	0	0	0	0	0	0	1	2	1	0	0
P42766	P42766	1	1	1	60S ribosomal protein L35	RPL35		1	1	1	1	0	0	0	0	0	0	0	0	1	1	1	1	1	1	1	1	1	1	1	1	1	1	1	1	0	0	0	0	0	0	1	1	1	1	1	1	1	1
P43243	P43243	2	2	2	Matrin-3	MATR3		1	2	2	2	0	0	0	0	0	0	0	0	0	1	2	2	2	2	2	2	1	2	1	0	1	0	1	1	0	1	0	1	0	1	0	1	1	2	1	1	1	1
P43304	P43304	1	1	1	Glycerol-3-phosphate dehydrogenase, mitochondrial	GPD2		1	1	1	1	0	0	0	0	0	0	0	0	0	0	0	0	0	0	0	1	1	1	0	0	0	0	0	0	0	0	0	0	0	0	0	0	0	1	1	1	0	0
P43353	P43353	1	1	1	Aldehyde dehydrogenase family 3 member B1	ALDH3B1		1	1	1	1	1	1	0	0	0	0	0	1	0	0	0	0	0	0	0	0	0	0	0	0	0	0	0	0	0	0	0	0	0	0	0	0	0	1	0	0	0	0
P43358;P43355;P43361;A2A368;A8MXT2;Q96M61;O15480;P43363;O60732	P43358;P43355;P43361;A2A368;A8MXT2;Q96M61;O15480;P43363;O60732	2;1;1;1;1;1;1;1;1	2;1;1;1;1;1;1;1;1	2;1;1;1;1;1;1;1;1	Melanoma-associated antigen 4;Melanoma-associated antigen 1;Melanoma-associated antigen 8;Melanoma-associated antigen B16;Melanoma-associated antigen B17;Melanoma-associated antigen B18;Melanoma-associated antigen B3;Melanoma-associated antigen 10;Melanoma-associated antigen C1	MAGEA4;MAGEA1;MAGEA8;MAGEB16;MAGEB17;MAGEB18;MAGEB3;MAGEA10;MAGEC1	;;;;;;;;	9	2	2	2	0	0	0	0	0	0	0	0	0	0	0	1	0	0	0	0	0	1	2	0	2	2	2	1	2	1	2	0	0	0	0	0	0	0	0	0	0	0
P43487	P43487	2	2	2	Ran-specific GTPase-activating protein	RANBP1		1	2	2	2	0	0	0	0	0	0	0	0	0	0	0	0	0	0	0	1	2	1	0	0	0	1	1	2	0	1	0	2	2	2	1	2	2	2	2	2	0	0
P43490	P43490	3	3	3	Nicotinamide phosphoribosyltransferase	NAMPT		1	3	3	3	0	0	0	0	0	1	0	0	0	0	1	0	0	0	1	0	0	1	0	0	0	0	0	0	0	0	0	3	3	2	3	2	2	3	3	3	0	0
P45880	P45880	6	6	6	Voltage-dependent anion-selective channel protein 2	VDAC2		1	6	6	6	1	1	2	0	0	0	3	1	0	3	2	2	3	3	3	6	6	4	3	2	4	1	0	0	0	1	1	2	2	1	0	1	0	6	6	6	1	0
P46776	P46776	2	2	2	60S ribosomal protein L27a	RPL27A		1	2	2	2	0	0	0	0	0	0	1	1	1	0	0	0	0	1	0	0	0	1	0	0	0	2	2	2	2	0	0	0	0	0	1	0	0	0	0	0	0	0
P46777	P46777	4	4	4	60S ribosomal protein L5	RPL5		1	4	4	4	0	0	1	0	0	0	1	2	0	3	4	2	4	4	4	4	4	1	3	0	4	4	4	3	1	1	2	3	1	3	0	3	3	4	4	4	0	0
P46779	P46779	1	1	1	60S ribosomal protein L28	RPL28		1	1	1	1	0	0	0	1	0	1	0	0	0	0	0	0	0	1	0	0	0	0	0	0	0	1	1	1	0	0	0	0	0	0	0	0	0	0	0	0	0	0
P46781	P46781	4	4	4	40S ribosomal protein S9	RPS9		1	4	4	4	0	1	0	0	0	0	3	2	3	3	3	3	4	4	4	4	4	4	1	1	1	4	4	4	2	3	3	1	2	2	1	2	2	2	3	3	0	0
P46940;Q13576	P46940	50;1	50;1	48;0	Ras GTPase-activating-like protein IQGAP1	IQGAP1		2	50	50	48	14	19	12	6	7	6	13	13	10	3	2	5	5	10	4	6	9	8	5	3	7	7	6	10	8	3	5	45	45	40	40	41	38	46	47	47	1	0
P46977	P46977	3	3	3	Dolichyl-diphosphooligosaccharide--protein glycosyltransferase subunit STT3A	STT3A		1	3	3	3	0	0	0	0	0	0	0	0	0	1	0	1	0	0	2	1	2	2	0	0	0	0	0	0	0	0	0	0	1	1	1	0	2	3	1	2	0	0
P47755	P47755	7	6	6	F-actin-capping protein subunit alpha-2	CAPZA2		1	7	6	6	2	2	3	1	1	1	3	1	2	1	1	2	1	2	1	2	2	0	1	1	0	3	2	2	1	1	1	5	6	6	3	4	3	7	6	6	0	0
P47756	P47756	6	6	6	F-actin-capping protein subunit beta	CAPZB		1	6	6	6	2	3	2	1	1	1	2	2	3	0	0	0	0	0	1	1	0	1	1	0	1	1	1	1	2	1	1	2	3	3	3	3	4	6	6	6	0	0
P47914	P47914	1	1	1	60S ribosomal protein L29	RPL29		1	1	1	1	0	0	0	0	0	0	0	0	0	0	0	0	0	0	0	0	0	0	0	0	0	1	1	1	1	0	1	0	0	0	0	0	0	0	1	1	0	0
P47985;P0C7P4	P47985;P0C7P4	2;1	2;1	2;1	Cytochrome b-c1 complex subunit Rieske, mitochondrial;Cytochrome b-c1 complex subunit 11;Putative cytochrome b-c1 complex subunit Rieske-like protein 1	UQCRFS1;UQCRFS1P1	;	2	2	2	2	0	0	0	0	0	0	0	0	0	0	0	0	0	0	0	1	1	1	0	0	0	0	0	0	0	0	0	0	0	0	0	0	0	1	2	2	0	0
P48059	P48059	1	1	1	LIM and senescent cell antigen-like-containing domain protein 1	LIMS1		1	1	1	1	1	1	0	1	1	1	0	1	1	1	1	1	1	1	1	1	1	1	0	0	0	1	1	1	1	1	1	1	1	1	1	1	1	1	1	1	1	0
P48307	P48307	4	4	4	Tissue factor pathway inhibitor 2	TFPI2		1	4	4	4	0	0	0	0	0	0	0	0	0	0	0	0	0	0	0	0	0	0	2	4	2	4	4	4	4	3	4	1	0	0	0	0	0	0	0	0	0	0
P48509	P48509	2	2	2	CD151 antigen	CD151		1	2	2	2	1	1	1	1	0	0	1	1	1	0	0	1	1	1	2	1	1	1	0	0	0	0	0	0	0	0	0	2	2	2	2	2	2	2	2	2	0	0
P48643	P48643	3	3	3	T-complex protein 1 subunit epsilon	CCT5		1	3	3	3	0	1	0	0	0	1	0	0	1	1	1	0	2	2	1	1	1	0	1	1	1	1	2	2	1	1	0	2	2	2	1	1	1	3	3	2	0	0
P48729;Q8N752	P48729;Q8N752	2;1	2;1	2;1	Casein kinase I isoform alpha;Casein kinase I isoform alpha-like	CSNK1A1;CSNK1A1L	;	2	2	2	2	1	2	2	1	1	1	1	1	1	0	0	0	0	0	0	0	0	0	0	0	0	0	1	0	0	0	0	0	0	0	0	0	0	0	0	0	0	0
P48730;P49674	P48730;P49674	1;1	1;1	1;1	Casein kinase I isoform delta;Casein kinase I isoform epsilon	CSNK1D;CSNK1E	;	2	1	1	1	1	1	1	1	0	1	1	1	1	0	0	0	0	0	0	0	0	0	1	1	1	1	1	1	1	0	1	0	0	0	0	0	0	0	0	0	0	0
P48740	P48740	1	1	1	Mannan-binding lectin serine protease 1;Mannan-binding lectin serine protease 1 heavy chain;Mannan-binding lectin serine protease 1 light chain	MASP1		1	1	1	1	0	0	0	0	0	0	0	0	0	1	1	1	1	1	1	1	1	0	0	0	0	1	1	1	0	1	0	1	1	1	1	1	0	1	1	1	0	0
P48960	P48960	1	1	1	CD97 antigen;CD97 antigen subunit alpha;CD97 antigen subunit beta	CD97		1	1	1	1	0	1	1	0	0	0	0	0	1	0	0	0	0	0	0	0	0	0	0	0	0	1	1	1	0	1	1	0	0	0	0	0	0	0	0	0	0	0
P49006	P49006	1	1	1	MARCKS-related protein	MARCKSL1		1	1	1	1	0	0	0	0	0	0	0	0	0	0	0	0	0	0	0	0	0	0	0	0	0	0	0	0	0	0	0	1	1	1	1	1	1	1	1	1	0	0
P49327	P49327	8	8	8	Fatty acid synthase;[Acyl-carrier-protein] S-acetyltransferase;[Acyl-carrier-protein] S-malonyltransferase;3-oxoacyl-[acyl-carrier-protein] synthase;3-oxoacyl-[acyl-carrier-protein] reductase;3-hydroxyacyl-[acyl-carrier-protein] dehydratase;Enoyl-[acyl-carrier-protein] reductase;Oleoyl-[acyl-carrier-protein] hydrolase	FASN		1	8	8	8	2	2	1	0	1	0	4	3	4	3	3	5	5	6	6	5	5	3	3	3	0	4	4	4	0	2	2	5	5	5	4	3	4	7	8	7	0	1
P49368	P49368	7	7	7	T-complex protein 1 subunit gamma	CCT3		1	7	7	7	1	2	2	1	0	0	2	2	2	2	1	1	3	2	4	3	3	3	2	1	1	5	5	6	3	2	3	4	3	2	1	2	2	6	5	4	0	1
P49411	P49411	6	6	6	Elongation factor Tu, mitochondrial	TUFM		1	6	6	6	0	0	0	0	0	0	0	1	0	0	0	2	0	2	1	3	2	4	0	1	1	0	1	1	2	0	0	1	0	1	0	0	0	6	6	6	0	0
P49755	P49755	1	1	1	Transmembrane emp24 domain-containing protein 10	TMED10		1	1	1	1	0	0	0	0	0	0	0	0	0	1	1	1	1	1	1	1	1	1	0	0	0	1	1	1	1	0	0	1	1	0	0	0	0	1	1	1	0	0
P50395;P31150	P50395	13;3	13;3	13;3	Rab GDP dissociation inhibitor beta	GDI2		2	13	13	13	7	9	6	3	1	2	4	5	6	3	3	4	7	6	3	6	4	4	2	3	4	4	4	4	4	4	3	11	12	11	9	10	12	12	12	12	1	1
P50454	P50454	10	10	10	Serpin H1	SERPINH1		1	10	10	10	0	0	0	0	0	0	1	0	0	9	8	9	9	10	9	10	10	10	2	2	2	3	2	1	1	1	0	1	0	1	1	1	1	8	8	3	0	0
Q8IZP2;P50502;Q8NFI4	Q8IZP2;P50502;Q8NFI4	2;2;1	2;2;1	2;2;1	Putative protein FAM10A4;Hsc70-interacting protein;Putative protein FAM10A5	ST13P4;ST13;ST13P5	;;	3	2	2	2	0	0	0	0	0	0	0	1	0	1	1	1	2	2	1	2	2	0	0	0	1	1	0	1	1	0	1	2	2	2	2	2	1	2	1	2	1	2
P50552	P50552	2	2	2	Vasodilator-stimulated phosphoprotein	VASP		1	2	2	2	0	0	0	0	0	0	0	0	0	0	1	1	1	1	1	1	1	1	1	1	0	0	1	0	0	1	0	2	2	1	1	0	1	1	1	2	1	1
P50570	P50570	2	2	2	Dynamin-2	DNM2		1	2	2	2	0	0	0	0	0	0	0	0	0	0	0	0	0	0	0	0	0	0	1	1	2	1	2	2	2	2	1	0	0	0	0	0	0	0	1	1	0	0
P50895	P50895	1	1	1	Basal cell adhesion molecule	BCAM		1	1	1	1	1	1	1	0	0	0	1	1	1	0	0	0	0	0	0	0	0	0	0	0	0	0	0	0	0	0	0	1	1	1	1	1	1	1	1	1	0	0
P50914	P50914	3	3	3	60S ribosomal protein L14	RPL14		1	3	3	3	2	2	2	1	1	1	2	2	2	3	3	3	3	3	3	1	2	3	3	3	2	3	3	3	1	2	3	2	1	2	2	1	2	3	1	3	1	1
P50990	P50990	8	8	8	T-complex protein 1 subunit theta	CCT8		1	8	8	8	1	0	0	1	2	1	2	2	3	3	3	2	3	4	2	2	2	5	3	2	2	8	6	6	3	3	5	3	2	2	1	1	2	3	5	4	0	0
P50991	P50991	6	6	6	T-complex protein 1 subunit delta	CCT4		1	6	6	6	0	2	2	0	0	0	2	2	3	2	3	3	4	5	5	5	5	1	2	4	2	6	6	6	1	2	1	3	3	5	2	2	2	4	4	4	1	1
P50995	P50995	11	11	11	Annexin A11	ANXA11		1	11	11	11	3	4	6	3	2	3	3	2	3	4	4	4	5	6	7	5	7	4	5	4	2	2	2	3	2	4	4	6	8	7	7	7	7	8	9	8	5	5
P51148;P61020;P20339	P51148;P61020;P20339	5;3;3	5;3;3	5;3;3	Ras-related protein Rab-5C;Ras-related protein Rab-5B;Ras-related protein Rab-5A	RAB5C;RAB5B;RAB5A	;;	3	5	5	5	4	4	4	3	2	4	3	4	4	3	3	3	3	4	4	3	3	3	2	2	2	4	4	3	3	3	3	3	3	3	3	3	2	3	2	3	1	1
P51149	P51149	8	8	8	Ras-related protein Rab-7a	RAB7A		1	8	8	8	3	6	3	2	3	2	2	2	2	3	3	3	5	5	5	4	4	4	4	4	4	5	6	5	4	7	5	5	3	6	4	3	4	7	7	4	2	3
P51153	P51153	4	3	3	Ras-related protein Rab-13	RAB13		1	4	3	3	3	2	4	2	3	1	3	4	3	2	1	1	1	1	2	1	1	1	1	3	1	3	3	3	4	3	2	1	1	1	1	1	1	1	1	1	1	1
P51570	P51570	1	1	1	Galactokinase	GALK1		1	1	1	1	0	0	0	0	0	0	0	0	0	0	0	0	0	0	0	0	0	1	0	0	0	0	0	0	0	0	0	1	1	1	0	1	0	1	1	1	0	0
P51571	P51571	1	1	1	Translocon-associated protein subunit delta	SSR4		1	1	1	1	0	0	0	1	0	0	0	0	0	0	0	0	1	1	1	1	1	1	0	1	1	1	1	1	0	0	0	0	1	0	0	0	1	1	1	1	0	0
P51572	P51572	4	4	4	B-cell receptor-associated protein 31	BCAP31		1	4	4	4	0	0	0	0	0	0	0	0	0	0	0	0	1	1	0	1	2	0	2	1	1	1	2	1	1	1	1	0	1	0	0	0	0	2	3	2	0	0
P51659	P51659	3	3	3	Peroxisomal multifunctional enzyme type 2;(3R)-hydroxyacyl-CoA dehydrogenase;Enoyl-CoA hydratase 2	HSD17B4		1	3	3	3	0	0	0	0	0	0	0	1	0	0	0	0	0	0	0	1	1	0	0	0	0	0	0	0	0	0	0	0	0	0	0	0	0	3	2	2	0	0
P51857	P51857	1	1	1	3-oxo-5-beta-steroid 4-dehydrogenase	AKR1D1		1	1	1	1	1	1	1	0	0	0	1	1	1	1	0	1	0	1	0	0	0	1	0	1	0	0	0	0	0	0	0	0	0	0	0	0	0	0	0	0	0	0
P51991	P51991	5	5	5	Heterogeneous nuclear ribonucleoprotein A3	HNRNPA3		1	5	5	5	0	0	0	0	0	0	0	0	1	3	2	3	3	4	4	4	3	5	5	4	5	4	5	5	2	1	3	1	1	1	2	5	4	4	4	3	2	1
P52209	P52209	5	5	5	6-phosphogluconate dehydrogenase, decarboxylating	PGD		1	5	5	5	4	4	4	0	1	0	2	2	4	1	0	0	3	4	1	0	1	1	0	2	1	0	0	0	0	0	0	3	2	3	1	0	0	3	2	3	0	0
P52272	P52272	3	3	3	Heterogeneous nuclear ribonucleoprotein M	HNRNPM		1	3	3	3	0	0	0	0	0	0	2	2	1	3	2	2	3	3	3	3	3	3	3	2	3	2	2	2	0	0	1	1	1	0	1	1	1	0	0	1	0	2
P52292	P52292	3	3	3	Importin subunit alpha-1	KPNA2		1	3	3	3	3	2	3	2	2	3	3	3	3	2	0	2	1	1	1	1	1	1	2	0	1	3	2	3	1	1	1	0	0	0	0	0	0	0	1	1	0	0
P52565	P52565	2	2	2	Rho GDP-dissociation inhibitor 1	ARHGDIA		1	2	2	2	1	1	2	0	0	0	1	1	1	1	0	0	0	0	0	0	0	0	2	0	1	1	0	0	0	1	0	1	0	0	1	1	1	1	2	1	0	0
P52895	P52895	6	6	2	Aldo-keto reductase family 1 member C2	AKR1C2		1	6	6	2	5	6	5	4	4	3	5	5	4	2	2	2	2	2	2	2	2	3	2	1	1	2	2	2	1	2	2	1	2	1	2	2	2	2	2	2	2	2
P52907	P52907	8	8	7	F-actin-capping protein subunit alpha-1	CAPZA1		1	8	8	7	4	4	4	2	3	2	4	5	3	0	1	1	2	0	1	1	3	2	3	4	2	5	3	6	4	3	5	6	7	6	5	4	4	8	7	7	0	0
P53350	P53350	1	1	1	Serine/threonine-protein kinase PLK1	PLK1		1	1	1	1	1	1	1	0	0	0	1	1	1	0	0	0	0	0	0	0	0	0	0	0	0	0	0	1	0	0	0	0	0	0	0	0	0	1	1	1	0	0
P53396	P53396	3	3	3	ATP-citrate synthase	ACLY		1	3	3	3	1	1	2	1	0	0	0	1	1	1	1	1	2	2	2	2	1	3	0	0	1	2	2	2	0	0	0	3	3	3	1	2	2	3	3	3	0	0
P53985	P53985	3	3	3	Monocarboxylate transporter 1	SLC16A1		1	3	3	3	0	0	1	1	0	0	1	1	1	0	0	0	1	1	1	1	0	0	1	3	2	3	3	3	3	3	3	2	2	2	2	3	2	3	3	3	0	0
P53990	P53990	4	4	4	IST1 homolog	IST1		1	4	4	4	1	1	1	0	0	1	1	2	2	1	1	1	2	2	2	1	2	1	2	1	2	2	2	2	1	0	1	2	3	3	1	0	2	3	3	3	0	0
P53999	P53999	2	2	2	Activated RNA polymerase II transcriptional coactivator p15	SUB1		1	2	2	2	0	0	0	0	0	0	0	0	0	2	2	2	1	1	2	1	1	1	1	0	0	1	1	1	1	0	0	1	1	1	2	2	2	2	2	2	1	1
P54136	P54136	3	3	3	Arginine--tRNA ligase, cytoplasmic	RARS		1	3	3	3	0	0	0	0	0	0	0	0	0	0	0	1	2	0	1	1	2	0	0	1	1	0	1	2	0	0	0	1	1	0	0	0	0	1	1	0	0	0
P54289	P54289	1	1	1	Voltage-dependent calcium channel subunit alpha-2/delta-1;Voltage-dependent calcium channel subunit alpha-2-1;Voltage-dependent calcium channel subunit delta-1	CACNA2D1		1	1	1	1	0	1	1	0	0	1	1	1	1	0	0	0	0	0	0	0	0	0	0	0	0	0	0	0	0	0	0	0	0	0	0	0	0	0	0	0	0	0
P54709	P54709	5	5	5	Sodium/potassium-transporting ATPase subunit beta-3	ATP1B3		1	5	5	5	1	1	0	0	0	0	1	0	0	2	2	2	2	2	2	2	2	3	5	2	3	5	5	3	2	2	2	5	5	5	2	4	3	5	4	4	0	0
P54886	P54886	1	1	1	Delta-1-pyrroline-5-carboxylate synthase;Glutamate 5-kinase;Gamma-glutamyl phosphate reductase	ALDH18A1		1	1	1	1	0	0	0	0	0	0	0	0	0	0	0	0	0	0	0	1	1	0	0	0	0	0	0	0	0	0	0	1	1	1	1	1	1	1	1	1	0	0
P54920	P54920	5	5	5	Alpha-soluble NSF attachment protein	NAPA		1	5	5	5	0	0	2	0	0	0	0	1	0	0	0	0	0	2	1	1	0	0	1	0	1	2	2	2	1	0	1	2	3	2	2	1	1	4	4	4	0	0
P55011	P55011	4	4	4	Solute carrier family 12 member 2	SLC12A2		1	4	4	4	0	0	1	0	0	0	0	0	0	2	3	2	3	2	3	3	2	3	1	1	1	0	0	0	0	0	0	3	3	3	3	4	3	3	3	4	1	1
P55060	P55060	4	4	4	Exportin-2	CSE1L		1	4	4	4	1	0	0	0	1	1	0	1	1	1	1	1	2	1	2	1	2	2	1	2	2	3	4	4	3	2	0	1	1	3	2	2	1	4	4	3	0	0
P55072	P55072	8	8	8	Transitional endoplasmic reticulum ATPase	VCP		1	8	8	8	4	3	6	2	0	1	5	3	5	2	0	0	1	3	1	1	1	4	5	5	4	7	6	7	7	7	6	2	3	1	0	1	2	5	6	5	1	0
P55209;Q99733	P55209	4;1	4;1	4;1	Nucleosome assembly protein 1-like 1	NAP1L1		2	4	4	4	3	1	3	1	0	0	2	2	3	2	3	0	1	1	1	2	2	3	3	2	2	4	4	4	2	4	3	3	4	3	2	2	2	3	3	4	0	0
P55735	P55735	1	1	1	Protein SEC13 homolog	SEC13		1	1	1	1	0	0	0	0	0	0	0	0	0	0	0	1	1	1	0	0	1	1	1	1	1	0	1	1	0	0	0	1	1	0	1	0	1	1	0	1	0	0
P55884	P55884	4	4	4	Eukaryotic translation initiation factor 3 subunit B	EIF3B		1	4	4	4	0	1	0	0	0	0	2	1	1	2	1	1	3	2	2	2	1	1	0	1	1	4	4	4	1	2	1	0	1	0	0	0	0	2	2	1	0	0
P56134	P56134	1	1	1	ATP synthase subunit f, mitochondrial	ATP5J2		1	1	1	1	0	0	0	0	0	0	0	0	0	1	1	1	0	0	0	1	1	0	0	0	0	0	0	0	0	0	0	1	1	1	0	0	0	1	1	0	0	0
P56192	P56192	2	2	2	Methionine--tRNA ligase, cytoplasmic	MARS		1	2	2	2	0	0	0	0	0	0	0	0	0	0	0	1	0	0	0	1	0	0	0	0	0	2	1	1	0	0	0	0	0	0	0	0	0	1	1	0	0	0
P56470	P56470	2	2	2	Galectin-4	LGALS4		1	2	2	2	0	0	0	1	1	0	0	0	0	0	0	0	0	0	0	0	0	0	0	0	0	0	0	0	0	0	0	2	0	1	0	2	1	2	2	2	0	0
P58107	P58107	3	1	1	Epiplakin	EPPK1		1	3	1	1	0	0	0	0	0	0	0	0	0	0	0	0	1	0	0	1	1	1	0	0	0	0	0	0	0	0	0	0	1	1	1	0	1	2	3	3	0	0
P58546	P58546	1	1	1	Myotrophin	MTPN		1	1	1	1	0	0	1	0	0	0	0	0	0	1	0	0	0	0	1	0	0	0	0	0	0	0	0	0	1	1	0	0	0	1	1	1	1	1	0	1	0	0
P59666;P59665	P59666;P59665	2;2	2;2	2;2	Neutrophil defensin 3;HP 3-56;Neutrophil defensin 2;Neutrophil defensin 1;HP 1-56;Neutrophil defensin 2	DEFA3;DEFA1	;	2	2	2	2	0	0	0	0	0	1	0	0	0	0	0	0	0	0	0	2	1	1	0	0	0	1	1	1	0	0	0	0	0	0	0	0	0	0	0	0	2	1
P59998	P59998	5	5	5	Actin-related protein 2/3 complex subunit 4	ARPC4		1	5	5	5	2	1	2	1	1	1	2	2	0	0	0	0	1	3	3	1	2	0	1	0	0	3	2	2	2	2	2	3	3	3	2	1	2	5	5	4	0	0
P60033	P60033	2	2	2	CD81 antigen	CD81		1	2	2	2	2	2	2	1	1	1	1	2	2	1	2	1	1	2	1	2	2	0	1	1	0	2	1	1	1	1	0	2	2	2	1	1	1	2	2	2	0	0
P60174	P60174	11	11	11	Triosephosphate isomerase	TPI1		1	11	11	11	5	4	6	3	2	2	5	3	5	6	6	5	7	4	5	7	7	6	9	6	4	6	7	5	6	8	6	8	8	9	7	7	8	11	9	11	3	3
P60660;P14649	P60660	7;2	7;2	7;2	Myosin light polypeptide 6	MYL6		2	7	7	7	5	6	5	4	2	2	4	6	6	6	7	6	6	6	6	6	6	5	6	6	4	7	6	7	3	7	5	7	7	7	6	6	6	7	7	7	3	5
P60709;Q9BYX7	P60709	18;3	1;0	1;0	Actin, cytoplasmic 1;Actin, cytoplasmic 1, N-terminally processed	ACTB		2	18	1	1	16	15	15	14	15	15	16	16	16	17	16	16	17	17	16	17	17	16	17	17	17	16	16	16	16	16	16	17	17	17	18	17	16	17	18	17	15	14
P60842;Q14240	P60842;Q14240	10;5	10;5	10;5	Eukaryotic initiation factor 4A-I;Eukaryotic initiation factor 4A-II;Eukaryotic initiation factor 4A-II, N-terminally processed	EIF4A1;EIF4A2	;	2	10	10	10	2	2	2	2	1	2	6	3	3	6	6	7	7	6	8	7	8	8	5	4	8	5	6	6	5	3	3	8	5	5	4	4	4	10	9	10	5	3
P60866	P60866	1	1	1	40S ribosomal protein S20	RPS20		1	1	1	1	0	0	0	0	0	1	0	0	0	0	0	0	1	0	0	0	0	1	0	1	0	1	1	1	0	1	1	0	0	1	0	1	1	1	0	0	1	1
P60903	P60903	3	3	3	Protein S100-A10	S100A10		1	3	3	3	2	2	2	2	2	1	1	1	1	2	2	2	2	3	2	2	2	3	2	2	2	1	1	1	2	1	2	3	3	3	3	3	3	3	3	3	1	2
P60953	P60953	3	3	3	Cell division control protein 42 homolog	CDC42		1	3	3	3	3	2	3	3	3	1	3	3	3	3	3	2	3	3	3	3	3	3	2	3	3	2	2	3	2	2	2	3	3	3	3	3	3	3	3	3	1	1
P60981	P60981	4	4	4	Destrin	DSTN		1	4	4	4	1	1	2	2	1	3	1	1	1	0	1	1	2	1	2	2	2	1	1	1	1	1	1	1	0	0	1	2	3	4	2	2	2	4	4	4	0	1
P61019	P61019	5	5	2	Ras-related protein Rab-2A	RAB2A		1	5	5	2	1	2	2	1	2	2	2	2	1	0	1	2	1	2	2	2	1	1	1	1	3	3	4	3	4	3	3	3	1	2	2	1	1	2	1	4	2	0
P61026;Q92930;P59190	P61026	3;1;1	2;0;0	2;0;0	Ras-related protein Rab-10	RAB10		3	3	2	2	2	2	2	2	2	2	2	2	2	2	2	2	1	2	2	3	2	2	3	2	2	2	2	2	2	2	1	3	2	3	3	2	3	3	3	3	2	2
P61088;Q5JXB2	P61088;Q5JXB2	2;1	2;1	2;1	Ubiquitin-conjugating enzyme E2 N;Putative ubiquitin-conjugating enzyme E2 N-like	UBE2N;UBE2NL	;	2	2	2	2	2	2	2	1	2	0	2	1	1	1	1	2	1	2	1	1	1	1	1	1	1	2	2	2	1	2	1	2	2	2	2	1	2	2	2	2	1	1
P61106	P61106	5	5	5	Ras-related protein Rab-14	RAB14		1	5	5	5	2	3	0	1	0	0	4	2	3	3	3	2	3	3	3	3	2	0	2	1	0	4	4	4	3	2	1	2	3	3	2	1	2	4	4	3	2	0
P61158;Q9C0K3;Q9P1U1	P61158	8;1;1	8;1;1	8;1;1	Actin-related protein 3	ACTR3		3	8	8	8	1	1	1	1	0	0	0	1	0	0	0	1	2	0	0	1	1	1	1	1	1	1	4	2	1	1	1	8	7	7	8	5	5	8	8	8	0	0
P61160	P61160	5	5	5	Actin-related protein 2	ACTR2		1	5	5	5	2	1	2	0	1	0	1	1	0	1	0	1	4	2	4	2	2	1	1	2	0	2	1	2	2	1	1	2	2	3	2	3	2	4	5	3	0	1
P61163	P61163	2	2	2	Alpha-centractin	ACTR1A		1	2	2	2	0	0	1	0	0	0	1	0	0	0	1	0	1	1	1	1	1	0	0	0	0	2	1	1	0	1	0	1	0	1	1	1	0	1	1	1	0	0
P84077;P61204	P84077;P61204	8;8	8;8	4;4	ADP-ribosylation factor 1;ADP-ribosylation factor 3	ARF1;ARF3	;	2	8	8	4	6	6	5	7	4	6	5	5	6	5	6	5	6	7	6	5	8	5	5	5	5	7	7	7	5	5	5	7	8	7	7	6	8	7	8	7	6	6
P61224;A6NIZ1;P62834	P61224;A6NIZ1;P62834	7;6;4	7;6;4	7;6;4	Ras-related protein Rap-1b;Ras-related protein Rap-1b-like protein;Ras-related protein Rap-1A	RAP1B;RAP1A	;;	3	7	7	7	7	7	6	6	7	5	6	7	7	2	3	3	4	4	5	3	3	4	6	5	5	6	7	7	6	6	6	4	5	4	4	3	3	6	5	5	3	4
P61225;Q9Y3L5;P10114	P61225;Q9Y3L5;P10114	3;2;2	3;2;2	3;2;2	Ras-related protein Rap-2b;Ras-related protein Rap-2c;Ras-related protein Rap-2a	RAP2B;RAP2C;RAP2A	;;	3	3	3	3	2	2	2	1	1	0	2	2	1	1	0	0	2	0	0	0	0	0	0	0	0	3	3	2	1	1	1	0	2	2	2	0	2	3	2	3	0	0
P61247	P61247	3	3	3	40S ribosomal protein S3a	RPS3A		1	3	3	3	0	1	1	0	0	0	1	1	1	0	0	0	2	1	1	1	1	2	0	1	1	2	2	2	1	0	1	1	1	0	1	0	1	1	1	1	0	0
P61313	P61313	4	4	4	60S ribosomal protein L15	RPL15		1	4	4	4	1	1	2	1	1	1	3	3	3	2	2	2	3	3	3	2	3	3	2	2	4	3	3	3	2	1	2	3	2	3	3	1	3	2	3	2	1	1
P61353	P61353	4	4	4	60S ribosomal protein L27	RPL27		1	4	4	4	1	2	1	0	0	0	2	1	2	3	2	2	3	3	3	3	3	4	2	1	1	3	4	4	2	2	4	0	1	1	0	0	1	2	2	1	1	2
P61586	P61586	3	3	1	Transforming protein RhoA	RHOA		1	3	3	1	3	3	3	2	2	2	3	3	3	1	0	1	2	1	1	2	2	2	2	2	2	1	2	1	2	2	2	3	2	3	3	3	3	3	3	3	1	1
P61604	P61604	5	5	5	10 kDa heat shock protein, mitochondrial	HSPE1		1	5	5	5	1	1	2	2	2	2	2	1	1	4	4	4	4	5	4	5	5	5	3	4	4	2	1	1	1	1	1	4	4	5	4	4	4	5	5	5	4	4
P61626	P61626	1	1	1	Lysozyme C	LYZ		1	1	1	1	0	0	0	0	0	0	0	0	0	0	1	0	1	0	0	0	0	1	1	1	1	1	1	0	0	0	0	1	1	1	0	0	0	1	1	1	0	0
P61769	P61769	2	2	2	Beta-2-microglobulin;Beta-2-microglobulin form pI 5.3	B2M		1	2	2	2	1	1	1	1	2	1	1	1	0	1	1	1	1	1	1	1	1	1	2	2	1	2	2	2	2	1	2	1	0	0	0	0	0	1	1	0	0	0
P61978	P61978	7	7	7	Heterogeneous nuclear ribonucleoprotein K	HNRNPK		1	7	7	7	2	2	3	1	1	1	3	2	3	1	1	1	3	3	3	3	3	5	6	6	5	5	4	4	5	4	4	3	3	2	3	2	3	6	5	6	3	4
P61981	P61981	6	3	3	14-3-3 protein gamma;14-3-3 protein gamma, N-terminally processed	YWHAG		1	6	3	3	5	4	5	5	4	5	5	5	5	4	5	4	5	5	5	5	5	4	5	4	5	5	5	5	3	6	3	6	5	5	6	6	5	6	6	6	5	5
P62070	P62070	3	2	2	Ras-related protein R-Ras2	RRAS2		1	3	2	2	1	1	1	1	1	0	1	1	1	0	0	1	0	0	0	0	0	0	0	0	1	1	1	1	0	0	0	3	3	3	2	2	2	3	3	3	0	0
P62081	P62081	2	2	2	40S ribosomal protein S7	RPS7		1	2	2	2	1	1	1	0	0	0	1	1	1	1	1	1	1	0	0	1	1	1	0	0	1	2	1	1	0	0	1	0	0	0	0	0	0	1	1	1	0	0
P62136	P62136	3	1	1	Serine/threonine-protein phosphatase PP1-alpha catalytic subunit	PPP1CA		1	3	1	1	1	1	2	0	1	0	2	2	1	2	1	2	1	1	2	1	1	1	2	2	1	1	2	2	0	0	0	3	3	2	2	2	2	2	3	3	0	0
P62140	P62140	3	3	1	Serine/threonine-protein phosphatase PP1-beta catalytic subunit	PPP1CB		1	3	3	1	1	1	2	0	1	0	2	2	1	2	1	2	1	1	2	1	1	1	2	2	1	1	2	2	0	0	0	3	2	2	2	2	2	3	3	3	0	0
P62241	P62241	6	6	6	40S ribosomal protein S8	RPS8		1	6	6	6	2	2	2	3	2	2	5	4	3	4	3	4	5	5	6	5	4	6	4	4	4	6	6	6	4	3	3	4	4	4	4	4	4	5	5	5	2	2
P62244	P62244	2	2	2	40S ribosomal protein S15a	RPS15A		1	2	2	2	1	2	2	1	0	1	2	2	2	2	2	2	2	2	2	2	2	1	2	2	1	1	2	1	2	1	2	1	1	1	1	1	2	1	2	2	1	1
P62249	P62249	4	4	4	40S ribosomal protein S16	RPS16		1	4	4	4	1	1	1	1	2	1	3	3	3	1	1	1	3	2	2	2	2	2	3	3	3	4	4	2	4	1	3	3	2	2	2	1	1	2	3	3	2	1
P62258	P62258	14	14	12	14-3-3 protein epsilon	YWHAE		1	14	14	12	8	8	6	4	4	3	8	8	8	10	8	8	11	9	7	9	9	6	8	9	8	9	8	7	7	7	6	11	10	10	10	10	12	13	12	13	6	6
P62263	P62263	3	3	3	40S ribosomal protein S14	RPS14		1	3	3	3	2	1	0	1	1	1	0	1	1	1	3	2	2	3	3	2	3	3	2	1	2	3	3	3	1	0	2	0	1	1	1	2	1	2	2	1	0	0
P62266	P62266	2	2	2	40S ribosomal protein S23	RPS23		1	2	2	2	0	0	1	1	0	1	1	1	1	2	1	1	1	1	1	0	1	2	1	2	1	2	2	2	1	1	1	1	1	1	2	1	1	1	1	1	0	0
P62269	P62269	3	3	3	40S ribosomal protein S18	RPS18		1	3	3	3	0	1	0	0	0	0	0	0	0	3	3	3	2	3	2	3	3	2	1	1	1	1	1	1	0	0	0	2	3	3	3	1	3	2	3	2	1	1
P62277	P62277	2	2	2	40S ribosomal protein S13	RPS13		1	2	2	2	0	0	0	0	0	1	0	0	0	1	0	0	0	1	1	0	0	0	1	1	1	0	1	1	0	0	0	0	0	0	1	0	0	1	2	2	0	0
P62280	P62280	1	1	1	40S ribosomal protein S11	RPS11		1	1	1	1	0	0	0	0	0	0	0	0	0	0	0	0	0	0	0	0	0	1	0	0	0	1	0	1	0	0	0	0	0	1	1	0	0	0	1	0	0	0
P62306	P62306	2	2	2	Small nuclear ribonucleoprotein F	SNRPF		1	2	2	2	1	0	0	0	0	0	1	1	0	1	1	1	1	2	1	2	1	0	1	2	0	2	2	2	0	0	0	0	1	0	0	0	0	2	0	1	0	0
P62328	P62328	1	1	1	Thymosin beta-4;Hematopoietic system regulatory peptide	TMSB4X		1	1	1	1	1	1	1	1	1	1	1	1	1	1	1	1	1	1	1	1	1	0	0	1	1	1	1	1	1	1	1	1	1	1	1	1	1	1	1	1	0	1
P62330	P62330	4	4	4	ADP-ribosylation factor 6	ARF6		1	4	4	4	3	2	3	1	2	1	2	3	3	0	0	0	0	0	0	0	0	0	0	0	0	1	2	1	2	2	2	2	2	3	4	2	2	4	4	4	0	0
P62333	P62333	2	2	2	26S protease regulatory subunit 10B	PSMC6		1	2	2	2	0	0	0	0	0	0	0	0	0	1	0	2	1	1	1	1	1	1	1	0	0	0	0	1	0	0	1	1	2	1	0	1	2	1	1	1	0	0
P62424	P62424	5	5	5	60S ribosomal protein L7a	RPL7A		1	5	5	5	0	2	1	0	1	1	2	3	2	3	2	3	2	2	2	3	2	4	1	1	3	5	4	5	2	2	2	2	0	2	2	2	3	2	2	3	0	1
P62701;Q8TD47;P22090	P62701	8;3;3	8;3;3	8;3;3	40S ribosomal protein S4, X isoform	RPS4X		3	8	8	8	1	2	2	1	1	2	4	3	4	3	5	3	4	6	5	6	5	6	4	5	8	7	7	7	5	4	5	3	4	5	3	3	4	5	4	4	0	1
P67775;P62714	P67775;P62714	2;2	2;2	2;2	Serine/threonine-protein phosphatase 2A catalytic subunit alpha isoform;Serine/threonine-protein phosphatase 2A catalytic subunit beta isoform	PPP2CA;PPP2CB	;	2	2	2	2	0	0	0	0	0	0	1	0	0	1	0	0	1	2	2	0	0	1	0	0	0	2	2	2	0	0	0	1	1	0	2	1	1	2	2	2	0	0
P62750	P62750	1	1	1	60S ribosomal protein L23a	RPL23A		1	1	1	1	0	0	0	0	0	0	0	0	0	1	1	1	1	1	1	1	1	0	1	1	1	1	1	1	1	1	0	1	1	0	1	0	0	0	0	0	0	1
P62753	P62753	3	3	3	40S ribosomal protein S6	RPS6		1	3	3	3	2	2	3	1	1	1	2	1	2	2	2	2	2	2	2	3	3	2	3	2	3	3	3	3	3	3	3	1	1	1	1	2	1	1	2	3	2	2
P62805	P62805	10	10	10	Histone H4	HIST1H4A		1	10	10	10	7	9	7	8	7	7	9	8	8	7	7	7	8	8	8	9	9	8	10	9	9	9	9	10	7	8	7	6	6	6	6	6	6	7	7	8	6	7
P62826	P62826	5	5	5	GTP-binding nuclear protein Ran	RAN		1	5	5	5	1	4	4	4	2	1	4	3	4	4	4	4	4	4	3	4	5	4	4	4	4	4	4	4	3	4	3	5	5	5	4	5	4	5	5	5	3	4
P62829	P62829	2	2	2	60S ribosomal protein L23	RPL23		1	2	2	2	0	0	0	0	0	0	2	2	2	2	1	1	2	2	2	2	2	2	1	0	1	2	2	2	0	0	0	1	1	0	0	0	1	2	2	2	0	0
P62841	P62841	1	1	1	40S ribosomal protein S15	RPS15		1	1	1	1	1	1	0	0	0	1	1	1	1	0	0	1	1	1	0	0	0	1	0	1	0	1	1	1	0	1	0	1	0	0	0	0	0	1	1	1	0	0
P62847	P62847	1	1	1	40S ribosomal protein S24	RPS24		1	1	1	1	1	1	1	0	0	0	1	1	1	0	0	0	1	0	1	1	0	0	1	1	1	1	1	1	0	0	0	0	0	0	0	0	1	1	1	1	0	0
P62851	P62851	2	2	2	40S ribosomal protein S25	RPS25		1	2	2	2	0	0	0	0	2	1	0	0	1	2	1	0	1	1	0	2	1	1	2	2	1	2	1	2	1	1	1	1	1	1	1	2	1	1	1	1	1	2
P62854;Q5JNZ5	P62854;Q5JNZ5	2;1	2;1	2;1	40S ribosomal protein S26;Putative 40S ribosomal protein S26-like 1	RPS26;RPS26P11	;	2	2	2	2	1	1	1	0	0	1	1	1	1	2	2	2	2	2	2	2	2	1	2	2	2	2	2	2	2	1	1	1	2	1	1	1	2	1	1	1	0	1
P62873;P16520	P62873	9;2	4;0	4;0	Guanine nucleotide-binding protein G(I)/G(S)/G(T) subunit beta-1	GNB1		2	9	4	4	4	4	4	4	4	4	5	5	5	4	4	3	3	3	4	4	3	2	5	6	5	7	7	6	5	5	7	5	6	7	6	6	7	8	7	7	3	3
P62879;Q9HAV0	P62879	9;3	9;3	4;1	Guanine nucleotide-binding protein G(I)/G(S)/G(T) subunit beta-2	GNB2		2	9	9	4	5	5	6	5	4	5	5	6	5	3	3	3	3	3	4	3	3	2	7	5	3	8	8	8	7	7	7	7	6	8	6	6	8	8	8	9	3	2
P62888	P62888	2	2	2	60S ribosomal protein L30	RPL30		1	2	2	2	0	0	1	0	0	0	1	1	1	0	0	0	1	1	0	1	0	0	1	1	1	2	2	2	1	1	1	0	0	0	0	1	0	2	1	1	0	0
P62910	P62910	3	3	3	60S ribosomal protein L32	RPL32		1	3	3	3	0	0	0	0	0	0	0	0	1	0	0	0	0	0	0	0	0	1	0	0	0	3	3	3	0	0	0	0	1	0	0	0	1	0	2	2	0	0
P62913	P62913	1	1	1	60S ribosomal protein L11	RPL11		1	1	1	1	1	1	1	0	1	1	0	1	1	0	0	0	0	0	1	1	0	1	0	0	1	1	1	1	1	1	1	0	0	0	0	0	0	1	1	1	0	0
P62917	P62917	2	2	2	60S ribosomal protein L8	RPL8		1	2	2	2	0	0	0	0	0	1	0	0	0	1	1	1	1	1	1	1	1	0	1	1	1	2	2	2	2	2	2	1	1	1	1	1	1	1	1	2	1	1
P62937;Q9Y536;P0DN37;P0DN26;A0A0B4J2A2;A0A075B767;A0A075B759;F5H284	P62937	8;2;1;1;1;1;1;1	8;2;1;1;1;1;1;1	8;2;1;1;1;1;1;1	Peptidyl-prolyl cis-trans isomerase A;Peptidyl-prolyl cis-trans isomerase A, N-terminally processed	PPIA		8	8	8	8	5	6	6	5	6	5	6	6	5	4	4	4	4	4	5	5	4	6	5	6	5	5	6	5	5	4	4	7	5	7	6	7	7	7	7	6	3	2
P62942	P62942	2	2	2	Peptidyl-prolyl cis-trans isomerase FKBP1A	FKBP1A		1	2	2	2	2	2	2	2	2	2	2	2	2	1	0	0	1	1	0	1	0	1	1	1	2	1	1	1	2	2	2	2	2	1	2	2	1	2	1	1	0	1
P63000;P60763;P15153	P63000;P60763	5;3;2	5;3;2	5;3;2	Ras-related C3 botulinum toxin substrate 1;Ras-related C3 botulinum toxin substrate 3	RAC1;RAC3	;	3	5	5	5	3	4	4	2	4	4	4	4	4	2	2	2	3	3	2	2	2	2	0	0	1	3	4	4	4	4	3	3	3	3	3	4	4	5	3	4	0	1
Q15836;P63027	Q15836;P63027	1;1	1;1	1;1	Vesicle-associated membrane protein 3;Vesicle-associated membrane protein 2	VAMP3;VAMP2	;	2	1	1	1	1	1	1	1	0	1	1	1	1	1	1	1	1	1	1	0	1	0	0	0	0	1	1	1	1	1	1	1	1	1	0	0	0	1	1	1	0	0
P63092;Q5JWF2;P38405	P63092;Q5JWF2	8;8;2	7;7;1	7;7;1	Guanine nucleotide-binding protein G(s) subunit alpha isoforms short;Guanine nucleotide-binding protein G(s) subunit alpha isoforms XLas	GNAS	;	3	8	7	7	1	1	2	2	1	2	1	1	0	5	4	4	5	4	5	4	3	6	4	3	4	5	3	3	4	1	3	8	8	7	7	7	7	8	8	8	1	1
P63104	P63104	10	8	7	14-3-3 protein zeta/delta	YWHAZ		1	10	8	7	7	7	7	7	7	8	6	4	6	6	7	4	6	6	6	6	6	6	7	7	6	6	6	5	6	8	6	9	9	10	7	8	7	10	10	10	6	7
P63167	P63167	3	1	1	Dynein light chain 1, cytoplasmic	DYNLL1		1	3	1	1	2	3	3	3	3	3	3	3	3	1	0	0	1	0	0	2	0	0	3	3	3	3	3	3	3	3	3	1	1	1	1	0	1	1	1	1	0	0
Q9GZV4;Q6IS14;P63241	Q9GZV4;Q6IS14;P63241	3;3;3	3;3;3	3;3;3	Eukaryotic translation initiation factor 5A-2;Eukaryotic translation initiation factor 5A-1-like;Eukaryotic translation initiation factor 5A-1	EIF5A2;EIF5AL1;EIF5A	;;	3	3	3	3	3	3	3	2	2	1	3	3	3	1	1	1	1	1	1	1	1	1	1	2	1	3	3	3	1	3	2	1	1	1	1	1	1	2	2	2	1	1
P63244	P63244	4	4	4	Guanine nucleotide-binding protein subunit beta-2-like 1;Guanine nucleotide-binding protein subunit beta-2-like 1, N-terminally processed	GNB2L1		1	4	4	4	1	2	2	2	2	2	3	3	2	1	1	2	3	2	2	1	1	2	3	2	1	3	3	4	2	2	1	2	0	1	1	0	2	3	2	2	1	1
P63261	P63261	18	18	1	Actin, cytoplasmic 2;Actin, cytoplasmic 2, N-terminally processed	ACTG1		1	18	18	1	16	15	14	13	14	14	15	15	16	17	16	16	17	17	16	17	17	16	17	17	17	16	15	16	15	15	15	17	17	17	18	17	16	17	18	17	15	15
P63313	P63313	1	1	1	Thymosin beta-10	TMSB10		1	1	1	1	1	1	1	0	1	1	0	1	1	1	0	1	1	1	1	0	0	1	0	0	0	1	1	1	1	0	0	1	1	1	1	1	1	1	1	1	0	0
P67809;Q9Y2T7;P16989	P67809;Q9Y2T7;P16989	2;1;1	2;1;1	2;1;1	Nuclease-sensitive element-binding protein 1;Y-box-binding protein 2;Y-box-binding protein 3	YBX1;YBX2;YBX3	;;	3	2	2	2	1	1	1	0	0	1	0	0	0	0	0	0	1	0	0	0	0	1	1	1	1	2	2	2	2	1	2	0	0	0	0	0	0	0	1	1	0	0
P67870	P67870	3	3	3	Casein kinase II subunit beta	CSNK2B		1	3	3	3	0	1	0	0	0	0	2	0	1	0	0	1	0	0	1	2	2	1	0	0	0	1	2	2	0	1	0	1	0	1	0	0	0	2	3	3	0	0
P67936	P67936	5	3	2	Tropomyosin alpha-4 chain	TPM4		1	5	3	2	4	4	3	2	1	2	2	3	3	3	3	3	4	1	2	1	0	3	4	5	5	3	2	2	2	2	2	2	3	2	2	2	2	5	4	5	2	1
P68133;P68032;P63267;P62736	P68133;P68032;P63267;P62736	9;9;8;8	1;1;1;1	1;1;1;1	Actin, alpha skeletal muscle;Actin, alpha cardiac muscle 1;Actin, gamma-enteric smooth muscle;Actin, aortic smooth muscle	ACTA1;ACTC1;ACTG2;ACTA2	;;;	4	9	1	1	9	9	9	8	9	9	9	9	9	9	8	9	9	9	9	9	9	9	9	9	9	9	9	9	9	9	9	9	9	9	9	9	8	9	9	9	9	9
P68104;Q5VTE0;Q05639	P68104;Q5VTE0;Q05639	12;10;7	12;10;7	12;10;7	Elongation factor 1-alpha 1;Putative elongation factor 1-alpha-like 3;Elongation factor 1-alpha 2	EEF1A1;EEF1A1P5;EEF1A2	;;	3	12	12	12	8	9	8	9	8	9	9	9	9	8	7	8	9	9	9	8	10	9	9	9	9	9	10	10	9	8	10	11	11	10	9	9	8	10	10	10	9	9
P68363	P68363	17	4	0	Tubulin alpha-1B chain	TUBA1B		1	17	4	0	12	13	12	13	13	12	14	15	14	16	15	16	16	16	16	16	16	15	15	14	14	16	16	16	14	13	13	16	16	16	16	16	16	16	16	16	14	15
P68366;Q9H853	P68366	18;1	18;1	5;0	Tubulin alpha-4A chain	TUBA4A		2	18	18	5	10	11	9	12	9	8	12	13	12	17	16	17	17	17	17	17	17	15	13	12	13	16	16	16	12	11	11	16	17	17	16	15	16	17	17	17	14	16
P68371;P04350;Q3ZCM7	P68371;P04350	18;14;6	18;14;6	4;3;1	Tubulin beta-4B chain;Tubulin beta-4A chain	TUBB4B;TUBB4A	;	3	18	18	4	12	14	14	12	10	9	14	14	15	15	15	16	15	15	15	16	15	15	15	13	15	15	15	15	12	14	13	15	14	15	17	17	15	17	18	18	10	14
P68400;Q8NEV1	P68400;Q8NEV1	9;7	9;7	9;7	Casein kinase II subunit alpha;Casein kinase II subunit alpha 3	CSNK2A1;CSNK2A3	;	2	9	9	9	1	1	0	0	1	0	3	2	2	2	2	0	4	2	4	2	3	2	1	2	0	5	4	6	1	2	0	3	4	4	2	4	3	8	9	9	0	0
P68402	P68402	2	2	2	Platelet-activating factor acetylhydrolase IB subunit beta	PAFAH1B2		1	2	2	2	0	0	0	0	0	0	0	0	0	0	0	0	1	0	1	1	1	0	0	0	0	1	1	1	1	0	0	2	2	1	1	0	1	1	2	2	0	0
P68871;P02042	P68871;P02042	7;4	5;2	5;2	Hemoglobin subunit beta;LVV-hemorphin-7;Spinorphin;Hemoglobin subunit delta	HBB;HBD	;	2	7	5	5	3	4	4	5	4	5	4	5	4	5	4	4	5	5	4	6	5	6	5	6	5	6	6	6	4	5	4	4	5	4	5	6	5	5	5	5	5	5
P69905	P69905	4	1	1	Hemoglobin subunit alpha	HBA1		1	4	1	1	4	4	4	4	4	4	4	4	4	3	4	3	3	3	4	3	4	4	3	3	3	4	4	4	4	4	4	4	4	3	4	3	3	4	4	4	4	4
P78371	P78371	7	7	7	T-complex protein 1 subunit beta	CCT2		1	7	7	7	2	2	2	0	1	2	4	4	3	2	2	3	3	2	3	3	3	4	3	2	5	5	4	4	3	4	4	3	3	3	2	3	2	5	4	3	0	2
P78417	P78417	2	2	2	Glutathione S-transferase omega-1	GSTO1		1	2	2	2	0	0	0	0	0	0	0	0	0	1	1	1	1	1	1	1	1	0	1	0	1	0	0	0	0	0	0	1	1	1	1	1	1	1	1	2	0	1
P78527	P78527	6	6	6	DNA-dependent protein kinase catalytic subunit	PRKDC		1	6	6	6	1	1	0	0	0	0	0	0	1	0	0	0	1	0	1	2	0	2	1	2	1	5	4	2	1	0	0	0	0	1	1	1	1	3	3	3	0	0
P80723	P80723	9	9	9	Brain acid soluble protein 1	BASP1		1	9	9	9	5	6	7	6	6	2	6	7	6	2	3	3	4	4	4	5	5	5	6	5	7	8	9	9	9	8	8	0	1	0	1	2	0	0	0	0	0	0
P81605	P81605	1	1	1	Dermcidin;Survival-promoting peptide;DCD-1	DCD		1	1	1	1	1	1	1	1	1	1	1	0	1	0	0	1	1	1	0	0	1	1	1	1	1	0	0	1	1	1	1	0	0	0	0	1	0	0	0	0	1	1
P83731	P83731	3	3	3	60S ribosomal protein L24	RPL24		1	3	3	3	0	0	0	0	0	0	0	0	0	1	2	1	1	2	1	1	1	0	3	2	2	3	3	3	1	1	0	0	1	1	0	0	0	1	2	1	1	0
P84095	P84095	3	3	3	Rho-related GTP-binding protein RhoG	RHOG		1	3	3	3	1	2	2	1	0	0	2	2	2	0	0	0	1	0	0	1	0	0	0	0	1	2	3	2	0	0	0	3	2	3	3	1	3	3	2	3	0	0
P84098	P84098	2	2	2	60S ribosomal protein L19	RPL19		1	2	2	2	1	0	0	0	0	0	1	0	0	1	0	0	1	1	0	1	1	0	1	1	1	1	1	1	0	1	0	0	1	0	1	0	0	1	1	1	0	0
P84103	P84103	2	2	1	Serine/arginine-rich splicing factor 3	SRSF3		1	2	2	1	1	0	0	1	0	0	1	0	0	1	1	1	1	1	1	1	1	2	1	1	2	2	2	2	1	2	2	1	1	1	1	1	1	1	1	1	1	1
P84243;Q16695;P68431;Q6NXT2	P84243;Q16695;P68431;Q6NXT2	5;4;4;3	1;0;0;0	1;0;0;0	Histone H3.3;Histone H3.1t;Histone H3.1;Histone H3.3C	H3F3A;HIST3H3;HIST1H3A;H3F3C	;;;	4	5	1	1	3	2	3	2	1	2	3	3	3	5	5	4	5	5	4	3	3	4	4	4	4	3	3	3	3	3	3	3	4	3	4	5	5	3	4	4	4	4
P98160	P98160	58	58	58	Basement membrane-specific heparan sulfate proteoglycan core protein;Endorepellin;LG3 peptide	HSPG2		1	58	58	58	23	19	23	10	13	12	38	43	43	41	39	42	44	46	46	39	39	34	11	7	6	19	22	16	8	6	8	48	49	52	42	38	41	30	34	30	0	3
P98172	P98172	2	2	2	Ephrin-B1	EFNB1		1	2	2	2	0	0	0	0	0	0	0	0	0	0	0	0	0	0	0	0	0	0	0	0	0	0	0	0	0	0	0	2	2	2	2	2	2	0	1	1	0	0
Q00325	Q00325	4	4	4	Phosphate carrier protein, mitochondrial	SLC25A3		1	4	4	4	0	0	0	0	0	0	0	1	0	1	2	2	2	2	2	3	4	3	1	1	2	0	0	0	0	0	1	1	1	1	1	2	1	3	3	3	1	1
Q00610;P53675	Q00610	43;10	43;10	43;10	Clathrin heavy chain 1	CLTC		2	43	43	43	17	19	19	12	7	13	20	20	23	21	20	21	31	31	30	26	26	23	33	32	31	39	39	39	34	36	33	13	14	15	18	19	13	24	19	22	21	21
Q00796	Q00796	3	3	3	Sorbitol dehydrogenase	SORD		1	3	3	3	1	0	1	0	1	0	0	0	1	0	0	0	1	0	0	0	1	0	0	0	0	0	0	0	0	1	0	2	1	2	1	1	0	3	3	2	0	0
Q00839	Q00839	10	10	10	Heterogeneous nuclear ribonucleoprotein U	HNRNPU		1	10	10	10	3	3	4	1	2	2	4	5	5	4	4	6	6	7	8	8	7	7	9	8	8	8	9	9	5	5	3	1	3	3	5	4	5	6	5	6	4	5
Q01082;P11277	Q01082	9;1	9;1	9;1	Spectrin beta chain, non-erythrocytic 1	SPTBN1		2	9	9	9	1	1	1	1	0	0	0	0	0	2	3	2	4	3	3	3	2	2	3	1	0	0	0	0	2	1	1	3	5	4	3	3	5	7	8	8	2	2
Q01105;P0DME0	Q01105;P0DME0	3;2	3;2	3;2	Protein SET;Protein SETSIP	SET;SETSIP	;	2	3	3	3	0	0	2	0	0	0	2	0	0	2	3	3	1	2	2	3	3	3	2	2	3	0	0	0	0	2	1	1	0	1	3	1	2	3	3	3	1	1
Q01130	Q01130	2	2	2	Serine/arginine-rich splicing factor 2	SRSF2		1	2	2	2	0	0	0	0	0	0	0	0	0	1	0	1	2	1	1	1	1	2	1	1	1	2	2	2	1	1	1	0	0	0	0	1	0	2	2	2	0	1
Q01469;A8MUU1	Q01469	5;1	5;1	5;1	Fatty acid-binding protein, epidermal	FABP5		2	5	5	5	1	1	2	0	1	1	0	0	0	3	4	3	2	1	2	2	2	1	1	1	1	1	1	1	0	0	1	2	1	2	2	2	2	4	3	4	2	3
Q01518	Q01518	6	6	6	Adenylyl cyclase-associated protein 1	CAP1		1	6	6	6	0	0	0	0	0	0	0	0	0	0	0	1	1	1	1	0	0	0	1	3	2	3	3	2	1	2	3	4	5	3	4	3	3	5	5	5	0	0
Q01650;Q9UM01;Q92536	Q01650	4;1;1	4;1;1	4;1;1	Large neutral amino acids transporter small subunit 1	SLC7A5		3	4	4	4	2	2	3	3	4	3	3	3	3	3	4	3	4	2	4	2	4	2	1	2	2	1	2	1	1	4	3	3	3	3	3	3	3	2	4	3	0	0
Q01813	Q01813	6	6	4	ATP-dependent 6-phosphofructokinase, platelet type	PFKP		1	6	6	4	3	1	2	0	0	1	5	5	5	2	2	2	3	3	4	3	3	3	2	2	2	5	5	6	0	0	1	1	1	1	1	1	1	4	3	5	0	0
Q01995	Q01995	2	2	2	Transgelin	TAGLN		1	2	2	2	1	0	0	0	0	0	1	1	1	1	0	2	2	2	1	2	2	2	0	0	0	0	0	0	0	1	1	0	0	0	0	0	0	0	0	0	0	0
Q02241	Q02241	28	28	28	Kinesin-like protein KIF23	KIF23		1	28	28	28	18	18	19	7	5	6	13	15	19	3	1	3	4	2	5	5	6	2	4	1	0	4	1	2	1	1	2	11	13	15	8	4	7	27	27	27	0	0
Q02413	Q02413	7	7	7	Desmoglein-1	DSG1		1	7	7	7	2	3	3	2	4	3	2	0	0	4	3	3	4	5	4	6	6	5	3	3	3	2	1	1	2	3	3	0	1	1	5	5	5	3	5	4	5	6
Q02543	Q02543	3	3	3	60S ribosomal protein L18a	RPL18A		1	3	3	3	0	1	0	0	0	0	1	1	2	2	2	2	2	2	2	2	2	3	3	3	1	3	3	2	2	2	2	2	2	2	2	2	2	2	2	2	0	1
Q02790	Q02790	3	3	3	Peptidyl-prolyl cis-trans isomerase FKBP4;Peptidyl-prolyl cis-trans isomerase FKBP4, N-terminally processed	FKBP4		1	3	3	3	1	0	0	0	1	1	0	0	0	0	0	0	1	0	0	0	0	0	2	2	1	2	3	3	2	2	2	1	1	0	0	0	0	2	2	2	0	0
Q02878	Q02878	9	9	9	60S ribosomal protein L6	RPL6		1	9	9	9	2	1	2	0	1	0	1	4	3	3	4	4	4	5	5	5	3	5	4	2	4	9	8	8	6	5	5	2	3	2	5	2	1	4	6	5	1	1
Q02952	Q02952	7	7	7	A-kinase anchor protein 12	AKAP12		1	7	7	7	2	1	2	0	0	1	1	0	0	0	0	0	0	1	0	0	0	0	6	3	4	7	6	7	6	6	6	0	0	0	0	0	0	0	0	0	0	0
Q03405	Q03405	1	1	1	Urokinase plasminogen activator surface receptor	PLAUR		1	1	1	1	0	0	0	0	0	0	0	0	0	0	0	0	0	0	0	0	0	0	0	0	0	0	0	0	0	0	0	1	1	1	1	1	1	1	1	1	0	0
Q04828	Q04828	6	2	0	Aldo-keto reductase family 1 member C1	AKR1C1		1	6	2	0	6	6	6	5	3	3	5	5	5	2	2	2	3	3	2	2	3	3	2	2	3	2	2	3	1	2	2	2	2	2	3	3	3	2	2	1	2	2
Q04917	Q04917	6	4	4	14-3-3 protein eta	YWHAH		1	6	4	4	3	2	1	2	2	2	3	2	2	3	2	2	3	4	3	4	3	3	5	2	2	5	4	2	2	4	3	6	6	6	4	4	5	6	6	6	2	2
Q04941	Q04941	1	1	1	Proteolipid protein 2	PLP2		1	1	1	1	1	1	1	1	1	0	1	1	1	0	1	0	0	0	0	0	0	0	0	0	0	1	1	1	0	1	0	0	0	0	0	0	0	0	0	0	0	0
Q06210;O94808	Q06210;O94808	2;1	2;1	2;1	Glutamine--fructose-6-phosphate aminotransferase [isomerizing] 1;Glutamine--fructose-6-phosphate aminotransferase [isomerizing] 2	GFPT1;GFPT2	;	2	2	2	2	0	0	0	0	0	0	0	0	0	0	0	0	0	0	0	1	0	0	0	1	0	0	0	1	0	0	1	0	1	0	0	1	1	2	2	1	0	0
Q06481;P05067	Q06481	13;1	13;1	13;1	Amyloid-like protein 2	APLP2		2	13	13	13	0	0	1	1	0	2	2	0	0	12	12	12	12	13	13	12	12	13	0	0	1	1	1	1	0	1	0	1	1	1	1	1	1	1	1	2	0	0
Q06830;Q13162	Q06830	10;1	10;1	9;1	Peroxiredoxin-1	PRDX1		2	10	10	9	5	4	5	4	5	4	6	5	5	5	4	6	7	7	7	6	6	7	7	6	5	5	5	7	8	7	7	6	7	7	6	6	7	9	9	9	4	4
Q07020	Q07020	4	4	4	60S ribosomal protein L18	RPL18		1	4	4	4	1	2	2	1	0	2	3	2	2	2	3	2	4	4	4	4	3	4	2	2	2	3	3	3	2	3	3	1	1	0	2	0	0	3	3	3	1	1
Q07021	Q07021	4	4	4	Complement component 1 Q subcomponent-binding protein, mitochondrial	C1QBP		1	4	4	4	0	1	1	0	1	0	1	2	2	3	3	2	4	2	3	4	4	3	2	1	3	1	0	1	0	1	0	3	2	3	2	3	3	4	4	4	1	2
Q07157	Q07157	3	3	3	Tight junction protein ZO-1	TJP1		1	3	3	3	0	0	0	0	0	0	0	0	0	0	0	0	0	0	0	0	0	0	0	0	0	0	0	0	0	0	0	2	1	1	0	1	1	2	2	2	0	0
Q08211	Q08211	2	2	2	ATP-dependent RNA helicase A	DHX9		1	2	2	2	1	0	0	0	0	0	0	0	1	1	1	1	1	2	1	1	2	2	2	2	2	2	2	2	1	1	1	1	1	1	1	2	1	1	1	1	0	1
Q08380	Q08380	5	5	5	Galectin-3-binding protein	LGALS3BP		1	5	5	5	1	1	0	0	0	0	1	1	2	3	3	2	4	4	4	2	3	3	1	0	0	0	0	0	1	1	0	4	4	3	4	4	3	3	3	3	0	0
Q08431	Q08431	13	13	13	Lactadherin;Lactadherin short form;Medin	MFGE8		1	13	13	13	2	2	1	1	1	1	2	2	2	12	12	12	12	10	11	11	10	9	5	3	2	7	6	5	5	3	2	6	6	4	3	3	3	5	5	4	0	0
Q08554	Q08554	3	3	3	Desmocollin-1	DSC1		1	3	3	3	1	1	2	1	2	0	0	1	0	1	1	0	1	1	1	2	3	1	0	0	0	1	0	0	2	2	2	0	1	1	1	2	1	1	1	0	1	2
Q08722	Q08722	2	2	2	Leukocyte surface antigen CD47	CD47		1	2	2	2	1	1	1	1	2	0	2	2	1	1	0	0	0	0	0	0	0	1	1	0	0	2	2	2	1	1	1	1	1	1	0	1	2	2	2	2	0	0
Q09666	Q09666	50	50	50	Neuroblast differentiation-associated protein AHNAK	AHNAK		1	50	50	50	3	4	4	1	1	0	2	2	2	4	4	4	8	9	8	9	9	12	5	7	6	6	12	9	3	3	2	35	36	35	32	36	35	44	45	42	3	4
Q10589	Q10589	3	3	3	Bone marrow stromal antigen 2	BST2		1	3	3	3	0	0	0	0	0	0	0	0	0	1	2	2	2	1	2	2	2	1	0	0	0	0	0	0	0	0	0	2	2	1	1	1	1	1	1	1	0	0
Q12792	Q12792	1	1	1	Twinfilin-1	TWF1		1	1	1	1	1	0	0	0	0	0	0	0	0	0	0	0	1	0	1	0	0	0	0	0	0	0	0	0	0	0	0	1	1	1	1	1	1	1	1	1	0	0
Q12860	Q12860	21	21	21	Contactin-1	CNTN1		1	21	21	21	20	21	20	15	16	18	18	18	20	1	0	1	0	0	1	0	0	0	1	1	0	0	1	1	1	0	0	0	0	0	0	0	0	1	1	0	0	0
Q12873	Q12873	1	1	1	Chromodomain-helicase-DNA-binding protein 3	CHD3		1	1	1	1	0	0	0	0	0	1	0	0	0	0	0	1	1	1	1	1	1	1	1	1	0	1	1	1	1	0	0	0	0	0	1	1	1	1	1	1	1	1
Q12931	Q12931	3	3	3	Heat shock protein 75 kDa, mitochondrial	TRAP1		1	3	3	3	0	0	0	0	0	0	0	0	0	0	0	0	0	0	0	1	1	1	0	0	0	0	0	0	0	0	0	0	0	0	0	0	0	3	3	3	0	0
Q12959	Q12959	2	2	2	Disks large homolog 1	DLG1		1	2	2	2	0	0	0	0	0	0	0	0	0	0	0	0	0	0	0	0	0	0	0	0	0	0	0	0	0	0	0	1	1	2	2	1	2	2	2	2	0	0
Q12965;O00160	Q12965;O00160	2;1	2;1	2;1	Unconventional myosin-Ie;Unconventional myosin-If	MYO1E;MYO1F	;	2	2	2	2	1	1	0	0	1	0	2	1	2	0	0	0	0	0	1	0	0	0	0	0	0	0	0	0	0	0	0	0	0	0	0	0	0	0	0	0	0	0
Q13011	Q13011	2	2	2	Delta(3,5)-Delta(2,4)-dienoyl-CoA isomerase, mitochondrial	ECH1		1	2	2	2	1	0	1	0	0	0	1	1	1	0	0	0	0	0	0	0	1	1	1	0	0	0	1	0	0	0	1	0	0	0	0	0	0	2	2	2	0	0
Q13103	Q13103	1	1	1	Secreted phosphoprotein 24	SPP2		1	1	1	1	0	0	0	0	0	0	0	0	0	1	1	1	1	1	1	1	1	1	0	0	0	0	0	0	0	0	0	1	1	1	1	1	1	0	1	0	1	0
Q13347	Q13347	1	1	1	Eukaryotic translation initiation factor 3 subunit I	EIF3I		1	1	1	1	1	0	0	0	0	0	0	0	0	0	0	0	0	0	0	1	0	0	0	0	0	1	1	1	0	0	0	0	0	0	0	0	0	1	0	0	0	0
Q15819;Q13404	Q15819;Q13404	2;2	2;2	2;2	Ubiquitin-conjugating enzyme E2 variant 2;Ubiquitin-conjugating enzyme E2 variant 1	UBE2V2;UBE2V1	;	2	2	2	2	0	0	0	0	0	0	0	0	0	0	0	0	0	0	0	0	0	1	0	0	0	0	0	0	0	0	0	1	1	1	0	0	0	2	2	1	0	0
Q13418	Q13418	9	9	9	Integrin-linked protein kinase	ILK		1	9	9	9	4	3	3	0	0	0	1	3	1	8	8	7	8	9	9	8	8	4	1	1	2	6	6	5	1	2	2	7	8	8	8	6	6	6	8	6	6	3
Q13443	Q13443	1	1	1	Disintegrin and metalloproteinase domain-containing protein 9	ADAM9		1	1	1	1	1	1	1	0	0	0	1	1	1	0	0	0	1	0	0	0	0	0	0	0	0	1	0	1	0	0	1	0	0	0	0	0	0	0	0	0	0	0
Q13509	Q13509	14	3	2	Tubulin beta-3 chain	TUBB3		1	14	3	2	8	9	10	7	6	6	11	11	11	9	9	9	9	9	9	9	10	11	11	10	11	10	12	11	11	9	8	10	9	9	10	9	10	11	11	11	7	10
Q13642	Q13642	1	1	1	Four and a half LIM domains protein 1	FHL1		1	1	1	1	0	0	0	0	0	0	0	0	0	0	0	0	0	0	0	0	0	0	1	0	1	1	1	1	1	1	1	0	0	0	0	0	0	0	0	0	0	0
Q13813	Q13813	13	13	13	Spectrin alpha chain, non-erythrocytic 1	SPTAN1		1	13	13	13	1	1	1	0	0	2	2	2	2	0	1	2	2	1	2	2	1	1	1	0	1	2	1	1	1	1	1	6	6	6	4	3	5	12	11	12	0	0
Q13835	Q13835	3	3	3	Plakophilin-1	PKP1		1	3	3	3	1	0	1	0	0	1	0	0	0	0	0	0	2	1	2	2	2	2	1	1	1	2	0	1	0	0	1	1	0	0	1	2	2	1	1	1	2	2
Q9BVA1;Q13885	Q9BVA1;Q13885	14;14	2;2	2;2	Tubulin beta-2B chain;Tubulin beta-2A chain	TUBB2B;TUBB2A	;	2	14	2	2	6	9	9	8	7	6	8	9	10	9	9	10	10	10	10	10	11	10	10	8	9	9	9	10	8	9	9	10	8	9	11	10	10	11	12	13	5	9
Q14019	Q14019	3	3	3	Coactosin-like protein	COTL1		1	3	3	3	1	2	2	1	1	0	1	2	2	0	0	0	0	0	0	1	0	1	0	0	1	1	0	0	1	1	1	1	0	1	2	2	1	3	1	2	0	0
Q14103	Q14103	1	1	1	Heterogeneous nuclear ribonucleoprotein D0	HNRNPD		1	1	1	1	1	0	0	0	0	0	0	1	0	1	0	0	1	0	0	1	1	1	1	1	0	0	0	0	1	0	0	0	1	0	0	0	0	0	0	0	0	1
Q14134	Q14134	1	1	1	Tripartite motif-containing protein 29	TRIM29		1	1	1	1	1	1	0	0	1	0	1	0	1	1	1	1	1	1	1	1	1	1	0	1	1	1	1	1	1	1	1	1	1	1	1	1	1	1	1	1	1	1
Q14152	Q14152	3	3	3	Eukaryotic translation initiation factor 3 subunit A	EIF3A		1	3	3	3	0	0	0	0	0	0	0	0	0	0	0	1	0	1	0	0	0	1	2	1	1	3	3	3	0	1	2	0	0	0	0	0	0	0	0	0	0	0
Q14160	Q14160	1	1	1	Protein scribble homolog	SCRIB		1	1	1	1	0	0	0	0	0	0	0	0	0	0	0	0	0	0	0	0	0	0	0	0	0	0	0	0	0	0	0	1	1	1	1	1	1	1	1	1	0	0
Q14204	Q14204	3	3	3	Cytoplasmic dynein 1 heavy chain 1	DYNC1H1		1	3	3	3	1	1	2	1	1	1	1	1	1	1	1	1	1	1	1	1	0	2	1	1	1	2	1	2	1	1	0	1	2	2	2	1	1	2	1	2	0	0
Q14247	Q14247	2	2	2	Src substrate cortactin	CTTN		1	2	2	2	0	1	0	0	0	0	0	0	1	0	0	0	0	0	0	0	1	0	0	0	0	0	1	1	0	0	0	1	1	1	0	1	0	2	2	2	0	0
Q14254	Q14254	5	5	5	Flotillin-2	FLOT2		1	5	5	5	1	1	0	0	0	1	1	1	1	2	2	1	3	2	3	1	3	2	2	1	1	2	1	2	1	1	1	4	5	4	4	4	4	4	5	5	2	1
Q14432	Q14432	1	1	1	cGMP-inhibited 3,5-cyclic phosphodiesterase A	PDE3A		1	1	1	1	0	0	0	0	0	0	1	1	0	0	1	0	0	1	0	1	1	0	0	0	0	1	0	1	0	1	1	0	1	1	1	0	0	0	0	0	0	1
Q14644	Q14644	2	2	2	Ras GTPase-activating protein 3	RASA3		1	2	2	2	0	0	0	0	0	0	0	1	1	0	0	0	0	0	0	0	0	0	1	1	0	1	1	1	1	1	1	1	1	1	1	0	0	1	2	1	0	0
Q14697	Q14697	14	14	14	Neutral alpha-glucosidase AB	GANAB		1	14	14	14	0	1	2	2	1	1	1	1	0	5	6	8	9	8	8	11	10	8	4	6	5	2	1	2	1	0	2	12	11	10	9	11	12	11	12	11	1	1
Q14764	Q14764	18	18	18	Major vault protein	MVP		1	18	18	18	8	6	8	3	5	4	8	12	10	6	7	8	10	11	10	9	8	5	9	9	9	16	16	16	9	8	6	7	6	9	4	5	4	7	3	5	0	1
Q14974	Q14974	10	10	10	Importin subunit beta-1	KPNB1		1	10	10	10	7	7	7	5	6	5	6	7	6	1	0	3	4	2	4	6	4	5	6	3	6	3	2	2	2	3	2	5	4	3	4	2	3	7	8	6	0	1
Q15019	Q15019	4	4	4	Septin-2	2020-09-02		1	4	4	4	0	0	1	0	0	1	1	0	0	1	0	0	0	1	1	1	1	0	0	0	1	0	1	0	0	0	0	3	3	3	2	3	2	4	4	4	0	1
Q15058	Q15058	11	11	11	Kinesin-like protein KIF14	KIF14		1	11	11	11	2	4	3	0	1	0	3	1	3	0	1	0	0	1	1	1	0	0	0	1	0	1	0	1	0	1	0	2	1	1	0	0	0	11	11	10	0	0
Q15084	Q15084	5	5	5	Protein disulfide-isomerase A6	PDIA6		1	5	5	5	0	0	0	0	0	0	0	0	0	3	3	3	3	4	3	4	4	3	3	2	3	2	2	1	0	1	0	3	4	2	3	3	4	5	5	5	2	3
Q15102	Q15102	2	2	2	Platelet-activating factor acetylhydrolase IB subunit gamma	PAFAH1B3		1	2	2	2	0	1	0	0	0	0	0	0	1	0	0	0	0	0	0	1	1	0	0	0	0	0	0	0	0	0	0	2	2	1	1	0	1	2	2	2	0	0
Q15149	Q15149	26	26	24	Plectin	PLEC		1	26	26	24	1	1	2	3	2	1	4	1	3	1	0	0	1	2	2	1	2	5	3	1	2	4	3	3	1	1	1	14	15	13	14	9	12	25	24	25	2	1
Q15181	Q15181	7	7	7	Inorganic pyrophosphatase	PPA1		1	7	7	7	0	0	0	0	0	0	0	0	0	1	1	1	0	1	2	1	1	0	0	0	0	1	0	0	0	0	0	5	6	5	3	2	3	7	6	7	0	0
Q15185	Q15185	4	4	4	Prostaglandin E synthase 3	PTGES3		1	4	4	4	0	0	0	0	0	0	1	0	0	1	1	0	1	1	1	2	1	2	3	1	2	3	4	3	1	1	0	2	2	3	2	3	2	4	4	4	0	0
Q15233	Q15233	4	4	4	Non-POU domain-containing octamer-binding protein	NONO		1	4	4	4	1	2	3	1	2	2	3	3	3	1	2	1	2	2	2	2	1	2	3	2	3	4	3	3	0	1	0	1	1	2	1	0	1	3	1	2	1	1
Q15286	Q15286	2	2	2	Ras-related protein Rab-35	RAB35		1	2	2	2	1	1	2	1	1	0	2	1	1	1	1	0	1	1	0	1	1	1	1	1	2	1	1	0	1	0	0	2	2	1	2	2	1	2	2	2	0	0
Q15365	Q15365	5	5	3	Poly(rC)-binding protein 1	PCBP1		1	5	5	3	4	5	5	2	1	3	4	4	5	1	1	1	1	2	1	1	1	2	1	2	2	4	4	4	2	2	2	2	2	2	1	1	1	3	2	2	0	0
Q15366;P57721	Q15366	5;2	3;0	3;0	Poly(rC)-binding protein 2	PCBP2		2	5	3	3	5	5	5	3	1	2	5	5	4	0	1	0	1	2	2	1	1	2	1	2	3	3	3	4	2	3	4	1	2	2	0	1	0	3	3	3	0	0
Q15382	Q15382	2	2	2	GTP-binding protein Rheb	RHEB		1	2	2	2	0	0	0	0	0	0	0	0	0	0	0	0	0	0	0	0	0	0	0	0	1	1	0	0	0	0	1	1	0	1	1	1	0	2	2	2	0	0
Q15404	Q15404	1	1	1	Ras suppressor protein 1	RSU1		1	1	1	1	1	1	0	0	0	0	1	1	1	0	0	0	0	0	0	0	0	0	1	0	1	1	1	1	1	1	0	0	0	0	0	0	0	0	0	0	0	0
Q15555	Q15555	2	2	2	Microtubule-associated protein RP/EB family member 2	MAPRE2		1	2	2	2	0	0	0	0	0	0	1	0	1	1	1	1	2	2	2	1	2	1	0	0	0	1	2	1	0	0	0	2	2	2	2	1	1	1	1	1	0	0
Q15582	Q15582	2	2	2	Transforming growth factor-beta-induced protein ig-h3	TGFBI		1	2	2	2	0	1	0	1	1	1	0	0	0	2	2	2	2	2	2	1	2	1	0	0	0	1	0	0	0	0	0	2	2	2	2	2	2	1	1	1	0	0
Q15758	Q15758	6	6	6	Neutral amino acid transporter B(0)	SLC1A5		1	6	6	6	4	4	5	2	1	2	4	2	4	3	2	2	3	4	2	1	1	2	2	1	1	2	2	2	1	0	2	6	6	6	6	5	6	6	6	6	0	1
Q15773	Q15773	3	3	3	Myeloid leukemia factor 2	MLF2		1	3	3	3	3	2	2	2	2	3	3	2	3	0	0	0	0	0	0	0	0	1	3	3	2	3	3	3	3	3	2	0	0	0	0	0	0	0	0	0	0	0
Q15811;CON__ENSEMBL:ENSBTAP00000001528	Q15811;CON__ENSEMBL:ENSBTAP00000001528	2;1	2;1	2;1	Intersectin-1	ITSN1	;	2	2	2	2	0	1	1	0	0	0	0	0	0	0	0	0	0	0	0	0	0	0	1	1	0	2	1	2	1	1	0	0	0	0	0	0	0	0	0	0	0	0
Q15813;Q8WVB6	Q15813;Q8WVB6	2;1	2;1	2;1	Tubulin-specific chaperone E;Chromosome transmission fidelity protein 18 homolog	TBCE;CHTF18	;	2	2	2	2	0	0	0	0	0	0	0	1	0	1	1	1	1	1	0	1	1	0	1	1	1	0	0	0	0	0	0	1	2	1	1	1	1	0	0	1	1	1
Q15833	Q15833	2	2	2	Syntaxin-binding protein 2	STXBP2		1	2	2	2	0	0	0	1	0	0	0	0	0	0	0	0	1	0	0	0	0	0	0	0	0	1	2	2	1	1	2	0	0	0	0	1	0	0	0	0	0	0
Q15907;P62491;P57735	Q15907;P62491	11;10;1	11;10;1	11;10;1	Ras-related protein Rab-11B;Ras-related protein Rab-11A	RAB11B;RAB11A	;	3	11	11	11	8	10	6	7	6	7	9	10	10	3	4	1	5	6	6	5	7	7	6	5	9	9	9	9	6	10	9	8	8	6	6	6	7	9	9	9	6	7
Q16181;Q6ZU15	Q16181	7;1	7;1	7;1	Septin-7	2020-09-07		2	7	7	7	4	3	2	0	0	0	1	3	2	1	1	1	1	1	2	1	2	0	1	0	0	3	3	1	0	0	0	5	6	5	4	5	5	7	7	7	0	1
Q16378	Q16378	1	1	1	Proline-rich protein 4	PRR4		1	1	1	1	0	0	0	0	0	0	0	0	0	1	1	1	0	0	0	1	1	0	1	1	0	0	0	0	1	1	1	0	0	0	1	0	0	1	1	1	1	1
Q16555	Q16555	1	1	1	Dihydropyrimidinase-related protein 2	DPYSL2		1	1	1	1	0	1	0	0	1	0	0	0	0	0	1	1	1	1	0	0	1	0	0	0	0	1	0	1	1	0	1	1	1	1	0	0	1	1	1	1	0	0
Q16563	Q16563	2	2	2	Synaptophysin-like protein 1	SYPL1		1	2	2	2	1	1	1	0	0	0	1	1	1	0	0	1	0	1	2	2	2	2	1	1	2	1	1	1	1	0	0	2	2	2	1	2	2	2	2	2	0	0
Q16629	Q16629	2	1	1	Serine/arginine-rich splicing factor 7	SRSF7		1	2	1	1	0	0	0	0	0	0	0	0	0	1	1	1	1	1	1	2	1	2	1	1	1	2	1	2	1	1	1	1	1	1	1	1	1	1	1	1	1	1
Q16658	Q16658	3	3	3	Fascin	FSCN1		1	3	3	3	1	1	0	1	0	2	1	1	1	0	1	0	0	0	0	1	0	1	2	1	1	3	3	2	2	2	2	0	0	0	0	0	0	1	0	0	0	0
Q16799	Q16799	2	2	2	Reticulon-1	RTN1		1	2	2	2	1	1	0	0	0	1	0	0	1	1	1	1	1	1	1	1	1	1	0	0	0	2	2	2	1	2	2	1	1	1	1	0	1	1	2	1	0	0
Q16881	Q16881	3	3	3	Thioredoxin reductase 1, cytoplasmic	TXNRD1		1	3	3	3	0	1	1	0	0	0	1	0	0	0	0	0	0	0	0	0	0	0	0	0	1	0	0	0	0	0	0	2	1	1	2	2	1	2	3	3	0	0
Q2M296	Q2M296	2	2	2	Methenyltetrahydrofolate synthase domain-containing protein	MTHFSD		1	2	2	2	1	1	1	1	1	1	1	1	1	0	0	0	0	0	1	0	0	1	0	0	0	1	1	1	1	1	1	0	0	0	0	0	0	1	1	1	0	0
Q53EZ4	Q53EZ4	5	5	5	Centrosomal protein of 55 kDa	CEP55		1	5	5	5	5	5	5	5	3	2	5	5	5	0	0	0	0	0	0	0	0	0	3	2	2	3	3	4	2	2	3	0	0	2	1	1	0	5	5	4	0	0
Q53GQ0	Q53GQ0	2	2	2	Very-long-chain 3-oxoacyl-CoA reductase	HSD17B12		1	2	2	2	0	0	0	0	0	0	0	0	1	1	0	0	1	0	0	1	1	1	0	0	1	0	0	0	0	0	0	0	0	0	0	0	0	1	2	1	0	0
Q53R12	Q53R12	1	1	1	Transmembrane 4 L6 family member 20	TM4SF20		1	1	1	1	1	1	1	1	1	1	1	1	1	0	0	0	0	0	0	0	0	0	0	0	0	0	0	0	0	0	0	0	0	0	0	0	0	0	0	0	0	0
Q562R1	Q562R1	5	1	1	Beta-actin-like protein 2	ACTBL2		1	5	1	1	4	4	4	3	4	4	4	4	4	5	5	5	5	5	5	5	5	4	5	4	4	4	4	4	5	4	4	5	5	5	5	5	5	4	4	4	4	4
Q58EX2	Q58EX2	1	1	1	Protein sidekick-2	SDK2		1	1	1	1	0	0	0	0	0	0	0	0	0	0	0	0	0	0	0	0	0	0	1	0	0	0	0	0	0	0	0	0	0	0	0	0	0	0	0	0	0	0
Q58FF8	Q58FF8	5	1	1	Putative heat shock protein HSP 90-beta 2	HSP90AB2P		1	5	1	1	2	2	2	2	3	3	3	2	2	3	3	3	3	3	3	3	2	3	3	3	3	3	3	3	4	4	3	3	3	3	3	3	3	4	5	4	4	4
Q5T749	Q5T749	5	5	5	Keratinocyte proline-rich protein	KPRP		1	5	5	5	2	2	2	2	3	2	1	2	2	1	2	1	4	4	2	4	5	2	1	1	1	2	4	1	3	3	3	1	1	0	3	3	1	2	2	2	4	3
Q5XXA6	Q5XXA6	2	2	2	Anoctamin-1	ANO1		1	2	2	2	0	0	0	0	0	0	0	0	0	0	0	0	1	1	0	0	1	1	1	1	1	1	1	1	0	0	0	2	1	1	1	2	2	1	2	2	0	1
Q6AHZ1	Q6AHZ1	2	2	2	Zinc finger protein 518A	ZNF518A		1	2	2	2	1	1	1	0	0	0	0	0	0	0	0	0	1	0	0	0	0	1	0	0	1	0	0	0	1	1	0	1	1	1	1	1	1	1	1	0	0	0
Q6IAA8	Q6IAA8	1	1	1	Ragulator complex protein LAMTOR1	LAMTOR1		1	1	1	1	0	0	0	0	0	0	0	0	0	1	1	1	1	1	1	1	1	1	0	0	0	0	0	0	0	0	0	0	0	0	0	0	0	0	0	0	0	0
Q6NZI2	Q6NZI2	2	2	2	Polymerase I and transcript release factor	PTRF		1	2	2	2	1	2	1	0	0	0	2	2	2	0	0	0	0	0	0	0	0	0	0	0	0	2	2	1	0	0	0	0	0	0	0	0	0	0	0	0	0	0
Q6PCB0	Q6PCB0	3	3	3	von Willebrand factor A domain-containing protein 1	VWA1		1	3	3	3	0	0	0	0	0	0	0	0	0	0	1	1	2	2	2	1	2	0	0	0	1	0	0	0	1	0	0	3	3	3	3	3	2	1	1	1	0	0
Q6XQN6	Q6XQN6	1	1	1	Nicotinate phosphoribosyltransferase	NAPRT		1	1	1	1	0	0	0	0	0	0	0	0	0	0	0	0	0	0	0	0	0	0	0	0	0	0	0	0	0	0	0	0	0	0	0	0	0	1	1	1	0	0
Q6YHK3	Q6YHK3	15	15	15	CD109 antigen	CD109		1	15	15	15	10	11	11	7	8	5	11	13	12	0	0	0	0	0	0	0	1	2	0	0	0	0	0	0	0	0	0	0	0	0	0	0	0	0	0	1	0	0
Q6ZVX7	Q6ZVX7	1	1	1	F-box only protein 50	NCCRP1		1	1	1	1	1	0	0	0	0	0	0	0	0	0	0	1	0	1	1	1	1	0	0	0	0	1	1	0	0	0	1	1	1	1	1	1	1	1	1	1	0	0
Q71DI3	Q71DI3	5	5	1	Histone H3.2	HIST2H3A		1	5	5	1	3	2	3	2	1	2	3	3	3	5	5	5	4	5	5	4	3	5	4	4	4	3	3	3	3	3	3	3	4	4	5	5	5	4	3	4	5	4
Q7KZI7	Q7KZI7	4	4	4	Serine/threonine-protein kinase MARK2	MARK2		1	4	4	4	3	4	3	3	2	3	4	4	3	0	0	0	0	0	0	0	0	0	0	0	0	2	1	2	0	1	0	1	0	0	1	0	0	2	0	0	0	0
Q7L576;Q96F07	Q7L576	4;1	4;1	4;1	Cytoplasmic FMR1-interacting protein 1	CYFIP1		2	4	4	4	0	0	0	0	0	0	0	0	0	0	0	0	1	0	0	0	0	0	0	0	0	0	0	0	0	1	0	1	2	1	2	2	2	3	4	3	0	0
Q7LBR1	Q7LBR1	2	2	2	Charged multivesicular body protein 1b	CHMP1B		1	2	2	2	1	0	1	0	0	1	1	1	1	0	0	0	0	0	0	0	0	0	0	0	1	1	1	1	1	1	1	0	0	2	0	0	0	1	1	1	0	0
Q7Z406	Q7Z406	15	10	10	Myosin-14	MYH14		1	15	10	10	3	3	4	2	2	2	3	3	3	7	5	5	8	8	7	8	7	6	3	3	4	5	4	5	4	3	3	9	11	9	7	8	6	14	15	13	6	4
Q86UX7	Q86UX7	3	3	3	Fermitin family homolog 3	FERMT3		1	3	3	3	1	1	1	1	0	0	1	1	1	1	1	1	1	2	2	3	2	0	2	1	0	3	2	2	2	1	0	2	1	1	1	2	1	1	2	2	1	2
Q86VI3	Q86VI3	5	3	3	Ras GTPase-activating-like protein IQGAP3	IQGAP3		1	5	3	3	0	3	1	1	2	0	1	0	0	0	0	0	0	0	0	0	0	2	0	0	1	0	0	0	1	0	1	2	2	2	2	2	2	5	4	4	0	0
Q86VP6	Q86VP6	1	1	1	Cullin-associated NEDD8-dissociated protein 1	CAND1		1	1	1	1	0	1	0	0	0	0	1	0	0	0	0	0	0	0	0	0	0	0	1	0	0	0	0	0	1	0	0	0	0	0	0	0	0	0	1	1	0	0
Q86X29	Q86X29	7	7	7	Lipolysis-stimulated lipoprotein receptor	LSR		1	7	7	7	0	0	0	0	0	0	0	0	0	3	2	3	4	3	2	3	1	0	2	2	2	2	1	1	3	2	4	6	7	6	5	4	4	5	5	6	0	0
Q86X95	Q86X95	1	1	1	Corepressor interacting with RBPJ 1	CIR1		1	1	1	1	1	1	1	1	1	1	0	0	0	0	0	0	0	0	0	0	0	0	1	1	1	1	1	1	1	1	1	0	0	0	0	0	0	0	0	0	0	0
Q86YQ8;O75131;Q96FN4;Q8IYJ1;Q96A23;O95741;Q9HCH3;Q9UBL6	Q86YQ8	3;1;1;1;1;1;1;1	3;1;1;1;1;1;1;1	3;1;1;1;1;1;1;1	Copine-8	CPNE8		8	3	3	3	0	1	0	0	0	0	1	1	1	1	1	0	1	1	1	1	1	1	2	2	2	3	3	3	3	3	3	1	0	0	0	0	0	0	0	0	0	0
Q8IUR6	Q8IUR6	1	1	1	CREB3 regulatory factor	CREBRF		1	1	1	1	1	1	1	1	1	1	0	1	1	1	0	0	1	1	0	1	1	1	1	1	1	0	1	1	1	1	1	1	1	1	1	1	1	1	1	1	1	1
Q8IZP0;Q9NYB9	Q8IZP0;Q9NYB9	2;1	2;1	2;1	Abl interactor 1;Abl interactor 2	ABI1;ABI2	;	2	2	2	2	0	1	1	0	0	0	0	0	1	0	1	0	1	0	1	0	0	0	0	0	0	0	1	1	0	1	0	2	2	2	2	2	2	2	2	2	0	0
Q8NC42	Q8NC42	1	1	1	E3 ubiquitin-protein ligase RNF149	RNF149		1	1	1	1	0	0	0	0	0	0	0	0	0	1	1	1	1	0	1	1	1	0	0	0	0	0	0	0	0	1	0	0	0	0	0	0	0	0	0	0	0	0
Q8NC56	Q8NC56	2	2	2	LEM domain-containing protein 2	LEMD2		1	2	2	2	0	0	0	2	1	1	0	0	0	0	0	0	0	0	0	1	0	0	0	0	0	2	1	1	1	1	1	0	0	0	0	0	0	0	0	0	2	2
Q8NFJ5	Q8NFJ5	4	4	4	Retinoic acid-induced protein 3	GPRC5A		1	4	4	4	4	4	4	4	3	4	4	4	4	4	4	4	4	4	4	3	4	1	4	4	4	4	4	4	4	4	4	3	3	1	1	1	1	1	1	1	0	0
Q8NFP9	Q8NFP9	2	2	2	Neurobeachin	NBEA		1	2	2	2	0	1	0	0	0	1	1	0	0	2	2	0	1	0	1	1	1	2	0	2	0	0	0	0	0	0	0	2	1	1	2	0	1	0	1	1	1	1
Q8NG11	Q8NG11	2	2	2	Tetraspanin-14	TSPAN14		1	2	2	2	2	2	2	1	2	1	2	2	2	0	0	0	0	0	0	0	0	0	0	0	0	1	0	1	1	1	0	2	2	2	2	2	2	2	2	2	0	0
Q8TCT9	Q8TCT9	1	1	1	Minor histocompatibility antigen H13	HM13		1	1	1	1	0	0	0	0	0	0	0	0	0	0	0	0	0	0	0	0	1	1	0	0	0	0	1	0	0	0	0	0	0	0	0	0	0	1	1	1	0	0
Q8TDN6	Q8TDN6	1	1	1	Ribosome biogenesis protein BRX1 homolog	BRIX1		1	1	1	1	0	0	0	0	0	0	0	0	0	0	0	0	0	0	0	0	0	0	0	0	0	0	0	0	0	0	0	1	0	0	0	0	0	0	0	0	1	1
Q8WU67	Q8WU67	1	1	1	Phospholipase ABHD3	ABHD3		1	1	1	1	0	0	0	0	0	0	0	0	0	0	0	0	0	0	0	0	0	0	0	0	0	0	0	0	0	0	0	0	0	0	0	0	0	0	0	1	0	0
Q8WUD1	Q8WUD1	4	1	1	Ras-related protein Rab-2B	RAB2B		1	4	1	1	1	2	2	1	2	2	2	2	1	1	2	2	2	3	2	3	2	1	2	2	2	3	4	2	4	3	3	3	1	2	3	2	2	2	2	2	2	0
Q8WUM4	Q8WUM4	26	26	26	Programmed cell death 6-interacting protein	PDCD6IP		1	26	26	26	20	22	21	14	15	14	22	23	21	7	9	7	12	10	15	9	10	5	13	9	9	16	18	16	14	11	11	14	17	15	18	15	18	16	16	17	0	1
Q8WV41	Q8WV41	2	2	2	Sorting nexin-33	SNX33		1	2	2	2	2	1	2	1	1	1	1	2	2	0	1	0	0	0	0	0	0	0	0	0	0	0	0	0	0	0	0	0	0	0	0	0	0	0	0	0	0	0
Q8WV92	Q8WV92	3	3	3	MIT domain-containing protein 1	MITD1		1	3	3	3	1	2	1	0	0	0	1	1	1	1	0	0	0	0	0	0	1	0	2	2	2	2	1	2	1	1	2	2	2	2	2	1	2	3	2	2	0	0
Q8WWI5	Q8WWI5	5	5	5	Choline transporter-like protein 1	SLC44A1		1	5	5	5	3	4	3	2	0	2	3	5	4	0	0	0	1	1	1	1	1	1	1	1	1	1	1	1	2	1	3	4	4	5	4	2	2	4	3	4	0	0
Q8WZ42	Q8WZ42	2	2	2	Titin	TTN		1	2	2	2	0	1	1	0	0	0	0	0	0	0	1	0	1	1	1	1	2	1	0	1	1	0	0	0	0	0	0	2	2	1	1	1	1	2	0	1	2	0
Q92563	Q92563	8	8	8	Testican-2	SPOCK2		1	8	8	8	0	0	1	1	0	0	0	1	1	0	0	0	0	0	0	0	0	0	5	6	7	7	6	7	3	4	7	0	0	0	0	0	0	0	0	0	0	0
Q92598;O95757	Q92598	10;1	10;1	10;1	Heat shock protein 105 kDa	HSPH1		2	10	10	10	0	0	0	0	0	0	0	0	1	0	0	0	0	0	0	0	0	0	0	0	0	1	1	1	0	0	1	6	5	4	4	4	2	10	10	9	0	0
Q969L2	Q969L2	1	1	1	Protein MAL2	MAL2		1	1	1	1	0	0	0	0	0	0	0	0	0	0	0	0	0	0	0	1	1	0	0	0	0	0	0	0	0	0	0	1	1	1	1	1	0	1	1	1	0	0
Q969P0	Q969P0	6	6	6	Immunoglobulin superfamily member 8	IGSF8		1	6	6	6	2	4	2	1	0	2	2	3	3	0	0	0	0	0	0	0	0	0	3	4	3	6	6	6	5	6	4	0	1	1	0	1	0	0	0	0	0	0
Q969X1	Q969X1	1	1	1	Protein lifeguard 3	TMBIM1		1	1	1	1	1	1	0	0	0	0	0	1	1	1	1	1	1	1	1	1	1	0	0	0	1	0	1	1	0	0	0	1	1	1	1	1	1	1	1	1	0	0
Q96A32	Q96A32	1	1	1	Myosin regulatory light chain 2, skeletal muscle isoform	MYLPF		1	1	1	1	0	1	1	1	1	0	1	1	0	1	1	1	1	1	1	1	1	1	0	1	0	1	1	1	0	0	0	1	1	1	1	1	1	1	1	1	1	1
Q96AE4;Q96I24	Q96AE4;Q96I24	2;1	2;1	2;1	Far upstream element-binding protein 1;Far upstream element-binding protein 3	FUBP1;FUBP3	;	2	2	2	2	1	1	1	1	0	1	1	1	1	1	1	1	1	1	1	1	1	1	1	1	1	1	1	1	1	0	1	1	1	1	1	1	1	1	0	1	1	1
Q96AG4	Q96AG4	1	1	1	Leucine-rich repeat-containing protein 59	LRRC59		1	1	1	1	0	0	0	0	0	0	0	0	0	0	1	1	1	1	1	1	1	1	1	1	1	0	0	0	0	0	0	0	1	1	1	1	1	1	1	1	1	0
Q96B97	Q96B97	3	3	3	SH3 domain-containing kinase-binding protein 1	SH3KBP1		1	3	3	3	2	2	2	2	2	1	2	2	2	0	0	0	0	0	0	0	0	0	0	0	0	0	0	0	0	1	0	0	0	0	1	0	0	1	0	1	0	0
Q96C19	Q96C19	3	3	3	EF-hand domain-containing protein D2	EFHD2		1	3	3	3	0	0	0	0	0	0	0	0	0	1	1	1	1	0	1	1	0	1	1	1	1	0	0	0	0	0	0	1	2	2	2	1	1	2	3	2	0	1
Q96DA0	Q96DA0	1	1	1	Zymogen granule protein 16 homolog B	ZG16B		1	1	1	1	0	0	1	1	1	1	0	0	0	1	1	1	0	0	0	1	1	0	1	1	1	1	1	1	1	1	1	0	0	0	0	0	0	0	0	0	1	1
Q96EY5	Q96EY5	3	3	3	Multivesicular body subunit 12A	MVB12A		1	3	3	3	3	3	3	2	1	1	3	3	3	0	0	0	0	0	0	0	0	0	1	2	1	3	3	1	3	2	2	0	0	0	0	0	0	0	0	0	0	0
Q96FJ2	Q96FJ2	4	4	2	Dynein light chain 2, cytoplasmic	DYNLL2		1	4	4	2	3	4	4	4	4	4	4	4	4	0	0	0	0	0	0	1	0	0	3	3	3	4	4	4	3	3	4	0	0	0	0	0	0	0	0	1	0	0
Q96FQ6	Q96FQ6	3	3	3	Protein S100-A16	S100A16		1	3	3	3	1	0	1	0	0	1	2	1	1	1	1	1	1	0	1	1	1	2	0	0	0	0	0	0	0	0	0	2	2	3	2	2	3	3	3	3	0	0
Q96GM8	Q96GM8	2	2	2	Target of EGR1 protein 1	TOE1		1	2	2	2	1	1	1	2	1	2	2	1	1	0	0	0	0	0	0	0	0	0	0	0	0	0	0	0	0	1	0	0	0	0	0	0	0	1	0	0	0	0
Q96JB1	Q96JB1	3	3	3	Dynein heavy chain 8, axonemal	DNAH8		1	3	3	3	1	1	1	1	1	1	1	1	1	2	2	2	2	2	1	1	0	1	1	1	2	1	1	1	1	1	1	3	2	3	2	2	2	2	1	1	2	2
Q96JB6	Q96JB6	6	6	6	Lysyl oxidase homolog 4	LOXL4		1	6	6	6	1	1	0	0	1	1	1	1	1	0	0	0	0	0	0	0	0	0	1	0	0	1	1	1	1	1	1	6	6	5	6	5	4	4	3	2	1	1
Q96QD8	Q96QD8	2	2	2	Sodium-coupled neutral amino acid transporter 2	SLC38A2		1	2	2	2	2	2	1	1	0	1	2	1	2	1	1	1	1	1	1	1	1	1	0	0	0	1	1	2	0	0	0	0	1	0	0	1	1	1	1	1	0	0
Q96S97	Q96S97	2	2	2	Myeloid-associated differentiation marker	MYADM		1	2	2	2	2	2	2	1	2	0	2	2	2	1	0	1	1	1	0	0	0	0	1	0	0	1	0	2	2	2	1	1	1	1	1	1	1	1	1	1	0	0
Q96TA1	Q96TA1	11	11	11	Niban-like protein 1	FAM129B		1	11	11	11	1	1	1	1	1	0	0	1	0	2	0	2	0	0	0	1	0	2	1	2	0	0	0	0	0	1	1	10	10	10	10	8	8	10	10	11	1	1
Q99439	Q99439	1	1	1	Calponin-2	CNN2		1	1	1	1	0	0	0	0	0	0	0	0	0	1	1	1	1	0	1	1	1	0	0	1	0	0	0	0	0	0	0	1	1	1	1	1	1	1	1	1	0	0
Q99497	Q99497	2	2	2	Protein deglycase DJ-1	PARK7		1	2	2	2	1	0	0	0	0	0	0	0	0	0	0	1	0	0	1	0	0	1	2	2	0	1	2	1	0	0	1	0	1	2	2	1	2	2	2	2	0	0
Q99536	Q99536	2	2	2	Synaptic vesicle membrane protein VAT-1 homolog	VAT1		1	2	2	2	0	1	0	0	0	0	0	0	0	0	0	0	0	0	0	0	0	0	1	0	0	1	1	1	0	1	0	0	0	0	0	0	0	0	0	1	0	0
Q99550	Q99550	2	2	2	M-phase phosphoprotein 9	MPHOSPH9		1	2	2	2	0	0	0	0	0	0	0	0	0	1	0	1	1	1	1	1	1	0	1	1	1	1	0	1	1	0	1	1	1	1	1	2	1	1	1	1	1	1
Q99613;B5ME19	Q99613;B5ME19	3;2	3;2	3;2	Eukaryotic translation initiation factor 3 subunit C;Eukaryotic translation initiation factor 3 subunit C-like protein	EIF3C;EIF3CL	;	2	3	3	3	0	0	0	0	0	0	0	0	0	0	0	0	3	2	3	0	0	0	1	1	0	3	3	3	1	0	0	0	0	0	1	0	0	0	0	0	0	0
Q99623	Q99623	7	7	7	Prohibitin-2	PHB2		1	7	7	7	1	1	1	0	1	0	1	2	2	5	5	5	6	5	5	6	6	5	4	4	3	1	1	1	1	1	2	3	3	3	4	4	3	7	6	7	3	3
Q99714	Q99714	2	2	2	3-hydroxyacyl-CoA dehydrogenase type-2	HSD17B10		1	2	2	2	0	0	0	0	0	0	1	0	0	1	0	0	2	0	1	2	2	1	0	0	0	0	0	0	0	0	0	0	0	1	1	0	0	2	2	2	0	0
Q99715	Q99715	6	6	6	Collagen alpha-1(XII) chain	COL12A1		1	6	6	6	0	0	0	0	1	0	2	1	2	0	1	0	0	0	0	0	0	0	2	2	0	6	6	6	1	2	3	0	0	0	0	0	0	0	0	0	0	0
Q99808	Q99808	1	1	1	Equilibrative nucleoside transporter 1	SLC29A1		1	1	1	1	1	1	1	0	1	0	1	1	1	0	1	0	1	1	0	0	1	1	1	1	0	1	1	1	0	1	1	0	0	0	0	0	0	0	0	0	0	0
Q99816	Q99816	13	13	13	Tumor susceptibility gene 101 protein	TSG101		1	13	13	13	12	13	12	8	9	10	11	10	11	0	1	0	2	1	4	1	1	0	8	6	3	10	11	10	8	7	8	3	3	4	3	2	2	4	3	5	0	1
Q99829	Q99829	2	2	2	Copine-1	CPNE1		1	2	2	2	0	0	0	1	0	0	0	0	0	1	0	0	0	1	0	1	2	1	0	0	1	1	1	2	1	1	1	2	2	0	1	0	0	1	1	1	0	1
Q99832	Q99832	5	5	5	T-complex protein 1 subunit eta	CCT7		1	5	5	5	1	1	1	0	0	1	1	3	2	2	4	2	4	5	5	3	4	4	3	3	4	4	4	3	1	2	2	4	3	4	3	3	3	5	5	4	0	1
Q99848	Q99848	1	1	1	Probable rRNA-processing protein EBP2	EBNA1BP2		1	1	1	1	0	0	0	0	0	0	0	0	0	0	0	0	0	0	0	0	0	0	1	0	0	1	1	1	0	0	0	0	0	0	0	0	0	0	0	0	0	0
Q99873	Q99873	2	2	2	Protein arginine N-methyltransferase 1	PRMT1		1	2	2	2	0	0	0	0	0	0	0	0	0	0	0	0	1	1	0	0	0	0	0	0	0	0	1	0	0	0	1	1	1	1	0	0	0	2	1	1	0	0
Q99961;Q99962	Q99961	4;1	4;1	4;1	Endophilin-A2	SH3GL1		2	4	4	4	4	4	4	2	3	3	4	4	3	0	0	0	0	0	0	0	0	0	2	2	2	2	2	3	2	0	2	0	0	0	0	0	0	0	0	0	0	0
Q99985	Q99985	2	2	2	Semaphorin-3C	SEMA3C		1	2	2	2	0	0	0	0	0	0	0	1	0	0	0	0	0	1	0	0	0	0	1	1	0	2	2	1	1	0	1	0	0	0	0	0	0	0	0	0	0	0
Q9BPX5	Q9BPX5	3	3	3	Actin-related protein 2/3 complex subunit 5-like protein	ARPC5L		1	3	3	3	0	0	0	0	0	0	0	0	0	0	0	0	0	0	0	0	0	0	0	0	0	0	0	0	0	0	0	3	3	3	1	2	2	3	1	3	0	0
Q9BQE3	Q9BQE3	17	3	2	Tubulin alpha-1C chain	TUBA1C		1	17	3	2	11	12	11	10	10	11	14	14	13	15	13	14	14	15	16	15	16	14	15	12	12	16	16	16	12	12	12	15	16	15	14	15	15	16	16	17	12	12
Q9BUF5	Q9BUF5	9	2	2	Tubulin beta-6 chain	TUBB6		1	9	2	2	4	5	6	3	3	3	6	6	6	5	5	5	5	5	5	5	6	5	5	5	5	5	7	7	5	4	4	5	5	5	6	6	5	6	6	6	4	5
Q9BUL8	Q9BUL8	2	2	2	Programmed cell death protein 10	PDCD10		1	2	2	2	0	0	0	0	0	0	0	1	0	1	1	0	0	0	1	0	1	0	0	0	0	2	1	1	0	0	0	2	2	1	2	1	1	2	2	2	0	0
Q9BVC6	Q9BVC6	1	1	1	Transmembrane protein 109	TMEM109		1	1	1	1	0	0	0	0	0	0	0	0	0	1	1	1	1	1	1	1	1	1	0	1	0	0	0	0	0	0	0	1	1	0	0	1	1	1	1	1	0	0
Q9BXJ1	Q9BXJ1	1	1	1	Complement C1q tumor necrosis factor-related protein 1	C1QTNF1		1	1	1	1	0	0	0	0	0	0	0	0	0	0	0	0	0	0	0	0	0	0	1	1	0	1	1	1	1	1	1	0	0	0	0	0	0	0	0	0	0	0
Q9GZM7	Q9GZM7	5	5	5	Tubulointerstitial nephritis antigen-like	TINAGL1		1	5	5	5	0	0	0	1	1	1	0	0	0	0	3	1	3	1	1	2	2	0	0	0	0	0	0	0	1	0	0	5	5	5	4	5	5	3	5	4	0	0
Q9H0H5	Q9H0H5	19	19	19	Rac GTPase-activating protein 1	RACGAP1		1	19	19	19	9	10	9	1	2	2	7	7	7	2	4	2	3	4	4	3	2	2	2	2	0	4	2	2	0	3	2	10	9	12	6	5	5	19	18	18	0	0
Q9H0U4;P62820;Q92928	Q9H0U4;P62820	6;4;2	6;4;2	5;3;1	Ras-related protein Rab-1B;Ras-related protein Rab-1A	RAB1B;RAB1A	;	3	6	6	5	3	3	3	2	2	2	3	3	3	4	4	4	4	3	5	5	5	4	4	4	4	5	3	4	3	3	2	6	6	6	5	6	5	6	6	5	4	4
Q9H1C7	Q9H1C7	1	1	1	Cysteine-rich and transmembrane domain-containing protein 1	CYSTM1		1	1	1	1	1	1	1	1	0	1	1	1	1	1	1	1	1	1	1	1	1	1	0	0	0	1	1	1	0	1	0	1	0	1	1	1	1	1	1	1	0	0
Q9H223	Q9H223	9	8	8	EH domain-containing protein 4	EHD4		1	9	8	8	2	4	3	1	0	0	1	3	2	2	3	2	3	2	3	5	4	1	0	0	2	2	1	4	2	3	2	9	9	8	7	8	7	9	7	8	2	1
Q9H299	Q9H299	2	2	2	SH3 domain-binding glutamic acid-rich-like protein 3	SH3BGRL3		1	2	2	2	0	0	0	1	0	1	0	0	1	0	0	0	0	0	0	0	0	0	0	1	0	1	0	0	0	0	0	0	1	1	1	1	1	1	2	2	0	0
Q9H444	Q9H444	5	5	5	Charged multivesicular body protein 4b	CHMP4B		1	5	5	5	4	4	4	3	3	3	4	4	4	0	3	1	2	1	2	1	1	1	2	3	2	4	4	5	2	2	2	0	2	1	1	0	0	3	2	3	0	0
Q9H4G0	Q9H4G0	5	5	4	Band 4.1-like protein 1	EPB41L1		1	5	5	4	3	2	2	0	0	0	1	2	0	0	1	0	0	0	0	0	0	0	0	0	0	0	0	0	0	0	0	4	4	4	4	4	3	3	4	5	0	0
Q9H4G4	Q9H4G4	2	2	2	Golgi-associated plant pathogenesis-related protein 1	GLIPR2		1	2	2	2	2	2	2	2	0	0	2	1	2	0	0	0	0	0	0	0	0	1	1	2	2	2	1	2	2	1	2	1	0	0	1	1	1	0	0	1	1	2
Q9H4M9	Q9H4M9	14	14	8	EH domain-containing protein 1	EHD1		1	14	14	8	5	8	5	3	3	3	4	7	8	4	5	4	7	6	4	5	4	4	1	2	0	6	4	6	4	2	6	8	7	10	7	6	5	10	10	9	3	1
Q9H7P6	Q9H7P6	1	1	1	Multivesicular body subunit 12B	MVB12B		1	1	1	1	1	0	1	0	0	0	0	0	0	0	0	0	0	0	0	0	0	0	0	0	0	0	0	0	0	0	0	0	0	0	0	0	0	0	0	0	0	0
Q9H9H4	Q9H9H4	5	5	5	Vacuolar protein sorting-associated protein 37B	VPS37B		1	5	5	5	4	4	4	4	3	4	3	3	4	0	0	0	1	0	0	0	0	0	2	2	1	4	5	3	3	3	3	0	1	2	0	2	0	1	3	1	0	0
Q9HAW8;Q9HAW9;Q9HAW7;O60656;P19224;P22309;P35504;P35503;P22310	Q9HAW8;Q9HAW9;Q9HAW7;O60656;P19224;P22309;P35504;P35503;P22310	2;1;1;1;1;1;1;1;1	2;1;1;1;1;1;1;1;1	2;1;1;1;1;1;1;1;1	UDP-glucuronosyltransferase 1-10;UDP-glucuronosyltransferase 1-8;UDP-glucuronosyltransferase 1-7;UDP-glucuronosyltransferase 1-9;UDP-glucuronosyltransferase 1-6;UDP-glucuronosyltransferase 1-1;UDP-glucuronosyltransferase 1-5;UDP-glucuronosyltransferase 1-3;UDP-glucuronosyltransferase 1-4	UGT1A10;UGT1A8;UGT1A7;UGT1A9;UGT1A6;UGT1A1;UGT1A5;UGT1A3;UGT1A4	;;;;;;;;	9	2	2	2	0	0	0	0	0	0	0	0	0	0	0	0	0	0	0	0	0	0	0	0	0	0	0	0	0	0	0	1	0	0	0	0	0	2	1	2	0	0
Q9HCE1	Q9HCE1	2	2	2	Putative helicase MOV-10	MOV10		1	2	2	2	2	2	2	1	2	1	2	2	2	0	0	0	0	0	0	0	0	0	0	0	1	0	0	0	0	1	0	0	0	0	1	0	0	0	0	1	0	0
Q9HCY8	Q9HCY8	3	3	3	Protein S100-A14	S100A14		1	3	3	3	0	0	0	0	0	0	0	0	0	3	2	3	3	3	2	3	3	3	0	0	0	0	0	1	1	0	0	3	3	3	3	2	3	3	3	3	0	1
Q9HD42	Q9HD42	2	2	2	Charged multivesicular body protein 1a	CHMP1A		1	2	2	2	1	1	1	1	2	0	1	1	1	0	1	0	0	1	0	2	1	0	1	1	0	2	2	2	0	1	1	1	0	1	1	0	0	0	2	1	0	0
Q9HD45	Q9HD45	1	1	1	Transmembrane 9 superfamily member 3	TM9SF3		1	1	1	1	0	0	0	0	0	0	0	0	0	0	0	0	0	0	0	1	1	0	0	0	0	0	0	0	0	0	0	0	1	0	0	0	0	1	1	1	0	0
Q9HD89	Q9HD89	1	1	1	Resistin	RETN		1	1	1	1	1	0	0	0	0	0	1	1	1	1	1	1	1	1	1	1	1	1	1	1	0	1	1	1	1	1	1	1	1	1	0	1	1	1	1	1	1	1
Q9NP55	Q9NP55	2	2	2	BPI fold-containing family A member 1	BPIFA1		1	2	2	2	0	0	0	0	0	0	0	0	0	0	0	0	0	0	0	2	1	1	2	2	2	2	2	2	0	0	0	0	0	0	0	0	0	1	1	2	2	2
Q9NP79	Q9NP79	3	3	3	Vacuolar protein sorting-associated protein VTA1 homolog	VTA1		1	3	3	3	3	3	3	2	1	2	2	2	2	0	0	0	0	1	0	1	0	0	1	0	0	3	3	3	2	1	2	2	3	1	2	0	0	2	1	2	0	0
Q9NQ84	Q9NQ84	1	1	1	G-protein coupled receptor family C group 5 member C	GPRC5C		1	1	1	1	1	1	1	0	1	0	1	1	1	1	0	1	1	1	1	0	1	0	0	0	0	1	1	1	0	0	0	0	0	0	0	0	0	0	0	0	0	0
Q9NQC3	Q9NQC3	3	3	3	Reticulon-4	RTN4		1	3	3	3	0	1	1	0	0	0	1	1	2	2	3	2	3	3	3	2	1	1	1	1	2	1	1	1	0	0	1	1	1	1	1	1	0	1	2	1	1	1
Q9NQX7	Q9NQX7	2	2	2	Integral membrane protein 2C;CT-BRI3	ITM2C		1	2	2	2	0	0	0	0	0	0	0	0	0	2	2	2	2	2	2	2	2	1	0	0	0	0	0	0	0	0	0	0	0	0	0	0	0	0	0	0	0	0
Q9Y6B6;Q9NR31	Q9Y6B6;Q9NR31	1;1	1;1	1;1	GTP-binding protein SAR1b;GTP-binding protein SAR1a	SAR1B;SAR1A	;	2	1	1	1	0	0	1	0	0	0	1	0	1	1	0	0	0	0	0	1	1	1	1	0	1	1	1	1	1	0	0	0	1	0	1	1	0	1	1	0	1	0
Q9NRX5	Q9NRX5	1	1	1	Serine incorporator 1	SERINC1		1	1	1	1	0	0	0	0	0	0	0	1	0	0	0	0	1	1	1	1	1	0	0	1	0	1	1	1	0	1	1	0	0	0	0	0	0	0	0	0	0	0
Q9NS69	Q9NS69	2	2	2	Mitochondrial import receptor subunit TOM22 homolog	TOMM22		1	2	2	2	0	0	0	0	0	0	0	0	0	0	0	0	1	0	0	1	1	1	1	0	0	0	0	0	0	0	0	0	0	0	0	0	0	2	2	2	0	0
Q9NUQ9	Q9NUQ9	1	1	1	Protein FAM49B	FAM49B		1	1	1	1	0	0	0	0	0	0	0	0	0	0	0	0	0	0	0	0	0	0	0	0	0	0	0	0	1	0	1	0	0	1	0	0	0	0	1	0	0	0
Q9NVA2;Q14141	Q9NVA2	5;2	5;2	5;2	Septin-11	2020-09-11		2	5	5	5	0	1	1	0	0	0	0	1	0	0	0	0	0	0	0	1	0	0	0	0	0	0	1	1	0	1	1	2	2	2	1	1	2	4	5	4	0	0
Q9NX63	Q9NX63	1	1	1	MICOS complex subunit MIC19	CHCHD3		1	1	1	1	0	0	0	0	0	0	0	0	0	0	0	0	0	0	0	1	0	0	0	0	0	0	0	0	0	0	0	0	0	0	0	0	0	1	1	1	0	0
Q9NZH0	Q9NZH0	2	2	2	G-protein coupled receptor family C group 5 member B	GPRC5B		1	2	2	2	2	2	2	2	2	2	2	2	2	0	0	0	2	1	0	1	1	0	0	0	0	0	0	0	0	0	0	0	0	0	0	0	0	0	0	0	0	0
Q9NZI8;O00425;Q9Y6M1	Q9NZI8;O00425;Q9Y6M1	2;1;1	2;1;1	2;1;1	Insulin-like growth factor 2 mRNA-binding protein 1;Insulin-like growth factor 2 mRNA-binding protein 3;Insulin-like growth factor 2 mRNA-binding protein 2	IGF2BP1;IGF2BP3;IGF2BP2	;;	3	2	2	2	0	0	0	0	0	0	0	0	0	1	1	2	1	2	1	2	1	2	0	0	0	0	1	1	0	0	0	0	0	0	0	0	0	0	0	0	0	0
Q9NZM1	Q9NZM1	2	2	2	Myoferlin	MYOF		1	2	2	2	0	1	1	0	0	0	1	2	1	2	1	1	1	0	1	2	1	1	1	0	1	1	1	1	0	0	0	0	0	0	0	0	1	0	1	1	0	0
Q9NZM3	Q9NZM3	1	1	1	Intersectin-2	ITSN2		1	1	1	1	0	0	0	0	0	0	0	0	0	0	0	0	0	0	0	0	0	0	0	1	1	1	1	1	0	1	1	0	0	0	0	0	0	0	0	0	0	0
Q9NZN3	Q9NZN3	12	6	5	EH domain-containing protein 3	EHD3		1	12	6	5	7	6	6	3	3	2	5	7	6	7	7	6	6	8	6	6	6	1	3	3	1	8	8	8	7	5	7	6	6	8	5	5	4	6	8	6	6	5
Q9NZN4	Q9NZN4	6	5	5	EH domain-containing protein 2	EHD2		1	6	5	5	3	4	4	1	2	2	4	3	3	1	1	1	1	1	1	1	0	0	1	2	1	1	1	1	1	1	1	6	5	4	5	4	6	6	6	5	0	0
Q9NZU1	Q9NZU1	1	1	1	Leucine-rich repeat transmembrane protein FLRT1	FLRT1		1	1	1	1	0	0	0	0	0	0	0	0	0	0	1	1	1	1	0	0	1	1	1	1	1	1	0	0	0	1	1	1	1	1	0	0	1	1	0	1	0	0
Q9NZZ3	Q9NZZ3	1	1	1	Charged multivesicular body protein 5	CHMP5		1	1	1	1	1	1	0	1	0	0	1	0	1	0	0	0	0	0	0	0	0	0	0	1	1	1	1	1	1	1	1	0	1	0	0	0	0	1	1	1	0	0
Q9P0L0	Q9P0L0	1	1	1	Vesicle-associated membrane protein-associated protein A	VAPA		1	1	1	1	0	0	0	0	0	0	0	0	0	0	0	0	0	1	0	1	1	0	0	0	0	0	0	0	0	0	0	0	0	0	1	0	1	1	1	1	0	0
Q9P1Z9	Q9P1Z9	1	1	1	Coiled-coil domain-containing protein 180	CCDC180		1	1	1	1	0	0	0	1	0	0	0	0	0	0	0	0	0	0	0	0	0	1	1	1	1	0	0	0	0	0	0	0	1	1	1	1	1	1	0	0	1	1
Q9P2B2	Q9P2B2	13	13	13	Prostaglandin F2 receptor negative regulator	PTGFRN		1	13	13	13	13	13	12	9	9	12	9	10	12	0	0	0	1	2	1	0	0	0	0	2	1	0	0	1	1	2	1	7	5	7	8	8	6	8	7	7	1	0
Q9UBC2	Q9UBC2	12	12	12	Epidermal growth factor receptor substrate 15-like 1	EPS15L1		1	12	12	12	9	10	10	9	7	7	12	10	11	0	0	0	0	0	0	0	1	0	9	8	9	11	12	11	11	10	9	0	0	0	0	0	0	1	1	0	0	0
Q9UBI6	Q9UBI6	3	3	3	Guanine nucleotide-binding protein G(I)/G(S)/G(O) subunit gamma-12	GNG12		1	3	3	3	2	1	2	1	2	0	1	1	1	0	0	0	1	1	0	0	2	1	2	1	1	2	2	1	1	1	1	2	2	2	2	3	3	3	2	2	0	1
Q9UBK2	Q9UBK2	1	1	1	Peroxisome proliferator-activated receptor gamma coactivator 1-alpha	PPARGC1A		1	1	1	1	1	1	1	1	1	1	1	1	1	0	0	0	0	0	0	0	0	0	1	1	1	0	1	1	1	1	1	0	0	0	0	0	0	0	0	0	0	0
Q9UBM7	Q9UBM7	1	1	1	7-dehydrocholesterol reductase	DHCR7		1	1	1	1	0	0	0	0	0	0	0	0	0	0	0	0	0	0	0	1	0	0	0	0	0	0	0	0	0	0	0	0	0	0	0	0	0	0	0	0	0	0
Q9UDW1	Q9UDW1	1	1	1	Cytochrome b-c1 complex subunit 9	UQCR10		1	1	1	1	0	0	0	0	0	0	0	0	0	0	0	0	0	0	0	0	0	0	0	0	0	0	0	0	0	0	0	0	0	0	0	0	0	1	1	1	0	0
Q9UG01	Q9UG01	1	1	1	Intraflagellar transport protein 172 homolog	IFT172		1	1	1	1	1	1	1	1	1	1	1	1	1	0	0	0	0	0	0	0	0	0	1	1	1	1	1	1	1	1	1	0	0	0	0	0	0	1	1	1	0	0
Q9UGM3	Q9UGM3	4	4	4	Deleted in malignant brain tumors 1 protein	DMBT1		1	4	4	4	0	0	0	0	0	0	1	1	1	1	1	1	1	1	1	2	3	3	1	1	0	2	1	1	1	2	1	1	1	1	2	1	1	4	3	3	1	2
Q9UHB4	Q9UHB4	2	2	2	NADPH-dependent diflavin oxidoreductase 1	NDOR1		1	2	2	2	1	1	1	1	1	1	1	1	1	0	0	0	0	0	0	0	0	0	1	1	1	1	0	0	1	1	1	0	0	0	0	0	0	0	0	1	0	0
Q9UHD8	Q9UHD8	10	10	10	Septin-9	2020-09-09		1	10	10	10	2	2	3	1	0	0	0	2	1	0	0	0	0	1	2	0	0	1	0	1	2	1	0	0	0	0	0	6	8	8	6	7	8	10	9	10	0	0
Q9UJU6	Q9UJU6	2	2	2	Drebrin-like protein	DBNL		1	2	2	2	0	0	0	0	0	0	0	0	0	0	0	0	0	0	0	0	0	0	0	0	0	0	0	0	0	0	0	2	2	2	1	0	1	2	2	2	0	0
Q9UK41	Q9UK41	5	5	5	Vacuolar protein sorting-associated protein 28 homolog	VPS28		1	5	5	5	4	5	4	5	2	3	3	4	4	0	1	0	2	1	1	2	1	1	3	1	2	4	4	3	2	2	2	0	1	0	1	0	1	2	1	1	0	0
Q9ULV4	Q9ULV4	2	2	2	Coronin-1C	CORO1C		1	2	2	2	0	0	0	0	0	0	0	0	0	0	0	0	0	1	0	0	0	0	0	0	0	0	0	0	0	0	0	1	1	2	1	1	1	2	2	2	0	0
Q9UM54	Q9UM54	2	2	2	Unconventional myosin-VI	MYO6		1	2	2	2	0	0	0	0	0	0	0	0	0	0	0	0	0	0	0	0	0	0	0	0	0	0	0	0	0	0	1	2	1	1	1	0	0	1	2	2	0	0
Q9UNF0	Q9UNF0	5	5	5	Protein kinase C and casein kinase substrate in neurons protein 2	PACSIN2		1	5	5	5	5	5	5	4	5	5	4	5	3	0	0	0	0	0	0	0	0	0	1	0	1	3	3	2	1	2	3	0	0	0	0	0	0	0	0	0	0	0
Q9UNM6	Q9UNM6	2	2	2	26S proteasome non-ATPase regulatory subunit 13	PSMD13		1	2	2	2	0	1	0	0	0	0	0	0	1	1	1	1	2	2	2	2	2	2	0	1	1	1	1	1	0	1	0	2	2	2	1	1	2	2	2	2	0	0
Q9UNP9	Q9UNP9	1	1	1	Peptidyl-prolyl cis-trans isomerase E	PPIE		1	1	1	1	0	0	0	0	1	1	1	1	1	0	0	0	0	0	0	0	0	0	0	0	0	1	1	1	1	1	1	0	0	1	0	0	0	0	0	0	1	1
Q9UPN3	Q9UPN3	1	1	1	Microtubule-actin cross-linking factor 1, isoforms 1/2/3/5	MACF1		1	1	1	1	0	0	0	0	0	0	0	0	0	0	0	0	0	0	0	0	0	0	0	0	0	0	0	0	0	0	0	0	0	0	0	0	0	1	1	0	0	0
Q9UPV0	Q9UPV0	1	1	1	Centrosomal protein of 164 kDa	CEP164		1	1	1	1	1	1	1	1	1	1	1	1	1	0	1	1	0	0	0	0	1	0	0	0	1	1	1	1	1	1	1	1	0	1	0	0	0	1	1	0	0	0
Q9UQB8	Q9UQB8	2	2	2	Brain-specific angiogenesis inhibitor 1-associated protein 2	BAIAP2		1	2	2	2	0	0	0	0	0	0	0	0	0	1	0	0	0	0	0	0	0	0	0	0	0	0	0	0	0	0	0	0	0	1	1	1	1	2	1	1	0	0
Q9Y230	Q9Y230	6	6	6	RuvB-like 2	RUVBL2		1	6	6	6	1	2	1	1	1	0	2	4	2	1	2	1	2	2	2	1	1	1	2	1	2	6	6	5	2	2	3	2	1	1	1	2	1	2	4	5	0	0
Q9Y262	Q9Y262	1	1	1	Eukaryotic translation initiation factor 3 subunit L	EIF3L		1	1	1	1	0	0	0	0	0	0	0	0	0	0	0	0	0	0	0	0	0	0	0	0	1	1	1	1	1	1	0	0	0	0	0	0	0	0	0	0	0	0
Q9Y265	Q9Y265	6	6	6	RuvB-like 1	RUVBL1		1	6	6	6	0	1	1	0	0	0	1	2	2	0	0	1	1	2	1	1	1	2	1	2	1	4	4	4	1	2	1	2	2	0	1	2	0	4	5	3	1	0
Q9Y287	Q9Y287	2	2	2	Integral membrane protein 2B;BRI2, membrane form;BRI2 intracellular domain;BRI2C, soluble form;Bri23 peptide	ITM2B		1	2	2	2	0	1	0	0	0	0	1	0	0	2	2	2	2	2	2	1	1	0	0	0	0	0	0	0	0	0	0	0	0	0	0	0	0	0	0	0	0	0
Q9Y2A7	Q9Y2A7	3	3	3	Nck-associated protein 1	NCKAP1		1	3	3	3	0	0	0	0	0	0	0	0	0	0	0	0	0	1	0	0	0	0	0	0	0	0	0	0	0	0	0	1	0	0	2	1	2	3	3	2	0	0
Q9Y2Q3	Q9Y2Q3	4	4	4	Glutathione S-transferase kappa 1	GSTK1		1	4	4	4	0	0	0	0	0	0	0	0	0	1	1	0	1	1	2	2	1	3	0	0	0	0	0	0	0	0	0	0	0	1	2	1	1	4	4	4	1	0
Q9Y342	Q9Y342	1	1	1	Plasmolipin	PLLP		1	1	1	1	0	0	0	0	0	0	0	0	0	0	1	1	1	1	1	1	1	0	0	0	0	0	0	0	0	0	0	0	0	0	0	0	0	0	0	0	0	0
Q9Y376	Q9Y376	3	3	3	Calcium-binding protein 39	CAB39		1	3	3	3	0	0	1	0	0	0	0	1	0	0	0	0	0	0	0	0	0	1	0	0	0	2	1	1	0	1	0	3	3	3	2	2	3	3	3	2	0	0
Q9Y3U8	Q9Y3U8	3	3	3	60S ribosomal protein L36	RPL36		1	3	3	3	0	0	0	0	0	1	1	1	1	2	1	0	2	1	2	2	3	2	1	2	2	3	3	3	2	3	2	0	0	2	1	1	1	2	1	2	0	0
Q9Y446	Q9Y446	4	4	4	Plakophilin-3	PKP3		1	4	4	4	2	1	2	0	0	0	2	2	2	0	0	0	0	0	0	0	0	0	0	0	0	0	0	0	0	0	0	1	1	2	2	3	2	3	3	3	0	0
Q9Y490;Q9Y4G6	Q9Y490	31;5	31;5	31;5	Talin-1	TLN1		2	31	31	31	11	9	12	8	8	7	22	20	18	18	18	16	25	23	21	19	19	11	18	20	17	25	24	24	21	21	18	27	25	24	20	16	18	21	20	20	18	18
Q9Y4F1	Q9Y4F1	2	2	2	FERM, RhoGEF and pleckstrin domain-containing protein 1	FARP1		1	2	2	2	1	0	0	0	0	0	1	0	0	0	1	0	0	1	1	0	0	0	0	0	0	0	0	0	0	0	0	1	2	0	1	0	0	2	1	2	0	0
Q9Y5K6	Q9Y5K6	3	3	3	CD2-associated protein	CD2AP		1	3	3	3	3	3	3	2	2	1	2	2	2	0	0	0	0	1	0	0	1	0	2	1	1	1	2	1	2	2	1	0	0	0	0	0	0	2	0	2	0	0
Q9Y5Y6	Q9Y5Y6	9	9	9	Suppressor of tumorigenicity 14 protein	ST14		1	9	9	9	0	0	0	0	0	0	0	0	0	0	0	0	0	0	0	0	0	0	0	0	0	0	0	0	0	0	0	8	7	7	7	5	6	6	8	8	0	0
Q9Y624	Q9Y624	3	3	3	Junctional adhesion molecule A	F11R		1	3	3	3	3	2	2	1	1	0	3	2	3	1	3	3	3	3	3	3	2	2	0	0	0	2	1	0	0	0	0	3	3	3	2	3	2	2	3	2	0	0
Q9Y639	Q9Y639	3	3	3	Neuroplastin	NPTN		1	3	3	3	2	1	1	0	1	0	3	1	0	0	0	1	0	2	1	0	0	1	0	0	0	2	1	0	0	0	1	1	1	2	1	2	2	2	1	3	0	0
Q9Y6W5	Q9Y6W5	1	1	1	Wiskott-Aldrich syndrome protein family member 2	WASF2		1	1	1	1	0	0	0	0	0	0	0	0	0	0	0	0	0	0	0	0	0	0	0	0	0	0	1	0	0	0	0	1	1	0	0	0	0	0	0	1	0	0
REV__A6NE01	REV__A6NE01	2	2	2				1	2	2	2	0	0	0	1	0	1	0	1	0	1	0	1	1	1	1	1	1	0	1	1	1	0	1	0	0	0	0	0	1	1	2	0	0	2	1	1	1	1
REV__A8MVJ9	REV__A8MVJ9	1	1	1				1	1	1	1	1	1	1	1	0	0	1	1	0	0	0	0	0	0	0	0	0	0	1	1	1	0	0	1	0	0	1	0	0	0	0	0	0	0	0	0	0	0
REV__P09486	REV__P09486	1	1	1				1	1	1	1	1	1	1	1	1	1	1	0	0	1	1	1	1	1	1	1	1	1	1	1	1	1	1	1	1	1	1	1	1	1	1	1	1	1	0	0	1	1
REV__P17050	REV__P17050	1	1	1				1	1	1	1	1	1	1	1	1	1	1	1	1	1	0	1	1	0	1	0	0	0	1	1	1	1	1	1	1	1	1	1	0	1	1	0	0	0	0	1	1	1
REV__P21333	REV__P21333	2	2	2				1	2	2	2	0	0	0	0	0	0	0	1	1	0	0	0	0	0	0	0	0	0	0	0	1	1	1	0	0	0	0	1	0	0	0	0	0	0	0	0	0	0
REV__Q5D0E6	REV__Q5D0E6	1	1	1				1	1	1	1	0	0	0	0	0	0	0	0	0	0	0	0	0	0	0	0	0	0	0	0	0	0	0	0	0	0	0	1	1	1	0	1	0	1	0	0	0	0
REV__Q5VWG9	REV__Q5VWG9	1	1	1				1	1	1	1	0	0	0	1	0	0	0	0	0	0	0	0	0	0	0	1	0	0	0	0	0	0	0	0	0	0	0	0	0	0	0	0	0	0	0	0	0	0
REV__Q86V20	REV__Q86V20	1	1	1				1	1	1	1	0	0	0	1	1	1	1	1	0	1	1	1	1	1	1	1	1	1	1	1	1	0	1	0	1	0	0	1	1	1	1	1	1	1	1	1	1	1
REV__Q9Y3D8	REV__Q9Y3D8	1	1	1				1	1	1	1	0	0	0	0	0	0	0	0	0	0	0	0	0	0	0	0	1	1	0	0	0	0	0	0	0	0	0	0	0	0	0	0	0	0	0	0	1	1
[truncated: 344 more columns]
