# Supplementary material for: Proteomic Approach for Searching for Universal, Tissue-Specific, and Line-Specific Markers of Extracellular Vesicles in Lung and Colorectal Adenocarcinoma Cell Lines
Source: Int J Mol Sci. 2020 Sep 9;21(18):6601. doi: 10.3390/ijms21186601 (PMC7555231; doi:10.3390/ijms21186601)
Supplement: Supplementary file 1 [file ijms-21-06601-s001.zip › Supplement 3-Lung_and_Colon_EV_markers.xlsx]

## Sheet: EVs proteins
Lung-derived EVs proteins
yourlist:M20200710A94466D2655679D1FD8953E075198DA817C0ED6	Entry	Entry name	Status	Protein names	Gene names	Organism	Length
P09543	P09543	CN37_HUMAN	reviewed	2',3'-cyclic-nucleotide 3'-phosphodiesterase (CNP) (CNPase) (EC 3.1.4.37)	CNP	Homo sapiens (Human)	421
P42566	P42566	EPS15_HUMAN	reviewed	Epidermal growth factor receptor substrate 15 (Protein Eps15) (Protein AF-1p)	EPS15 AF1P	Homo sapiens (Human)	896
Q8NFJ5	Q8NFJ5	RAI3_HUMAN	reviewed	Retinoic acid-induced protein 3 (G-protein coupled receptor family C group 5 member A) (Phorbol ester induced gene 1) (PEIG-1) (Retinoic acid-induced gene 1 protein) (RAIG-1)	GPRC5A GPCR5A RAI3 RAIG1	Homo sapiens (Human)	357
O00560	O00560	SDCB1_HUMAN	reviewed	Syntenin-1 (Melanoma differentiation-associated protein 9) (MDA-9) (Pro-TGF-alpha cytoplasmic domain-interacting protein 18) (TACIP18) (Scaffold protein Pbp1) (Syndecan-binding protein 1)	SDCBP MDA9 SYCL	Homo sapiens (Human)	298
Q99816	Q99816	TS101_HUMAN	reviewed	Tumor susceptibility gene 101 protein (ESCRT-I complex subunit TSG101)	TSG101	Homo sapiens (Human)	390
Q9UK41	Q9UK41	VPS28_HUMAN	reviewed	Vacuolar protein sorting-associated protein 28 homolog (H-Vps28) (ESCRT-I complex subunit VPS28)	VPS28	Homo sapiens (Human)	221
Colon-derived EVs proteins
yourlist:M20200710A94466D2655679D1FD8953E075198DA817C912X	Entry	Entry name	Status	Protein names	Gene names	Organism	Length
P0C0L5	P0C0L5	CO4B_HUMAN	reviewed	Complement C4-B (Basic complement C4) (C3 and PZP-like alpha-2-macroglobulin domain-containing protein 3) [Cleaved into: Complement C4 beta chain; Complement C4-B alpha chain; C4a anaphylatoxin; C4b-B; C4d-B; Complement C4 gamma chain]	C4B CO4 CPAMD3; C4B_2	Homo sapiens (Human)	1744
P12110	P12110	CO6A2_HUMAN	reviewed	Collagen alpha-2(VI) chain	COL6A2	Homo sapiens (Human)	1019
Q9UGM3	Q9UGM3	DMBT1_HUMAN	reviewed	Deleted in malignant brain tumors 1 protein (Glycoprotein 340) (Gp-340) (Hensin) (Salivary agglutinin) (SAG) (Surfactant pulmonary-associated D-binding protein)	DMBT1 GP340	Homo sapiens (Human)	2413
P68366	P68366	TBA4A_HUMAN	reviewed	Tubulin alpha-4A chain (Alpha-tubulin 1) (Testis-specific alpha-tubulin) (Tubulin H2-alpha) (Tubulin alpha-1 chain)	TUBA4A TUBA1	Homo sapiens (Human)	448

## Sheet: EVs(Lung) annot
FDR<0.05
Cellular Component (GO)
#term ID	term description	observed gene count	background gene count	false discovery rate	matching proteins in your network (IDs)	matching proteins in your network (labels)
GO:0000813	ESCRT I complex	2	10	0.00035	ENSP00000251968,ENSP00000366565	TSG101,VPS28
GO:0031410	cytoplasmic vesicle	6	2226	0.00035	ENSP00000014914,ENSP00000251968,ENSP00000260130,ENSP00000360798,ENSP00000366565,ENSP00000377470	CNP,EPS15,GPRC5A,SDCBP,TSG101,VPS28
GO:0044433	cytoplasmic vesicle part	5	1447	0.0004	ENSP00000014914,ENSP00000251968,ENSP00000260130,ENSP00000360798,ENSP00000366565	EPS15,GPRC5A,SDCBP,TSG101,VPS28
GO:0098805	whole membrane	5	1554	0.00047	ENSP00000251968,ENSP00000260130,ENSP00000360798,ENSP00000366565,ENSP00000377470	CNP,EPS15,SDCBP,TSG101,VPS28
GO:0031090	organelle membrane	6	3337	0.00056	ENSP00000014914,ENSP00000251968,ENSP00000260130,ENSP00000360798,ENSP00000366565,ENSP00000377470	CNP,EPS15,GPRC5A,SDCBP,TSG101,VPS28
GO:0005769	early endosome	3	341	0.0018	ENSP00000251968,ENSP00000360798,ENSP00000366565	EPS15,TSG101,VPS28
GO:0098796	membrane protein complex	4	1047	0.0018	ENSP00000251968,ENSP00000260130,ENSP00000360798,ENSP00000366565	EPS15,SDCBP,TSG101,VPS28
GO:0010008	endosome membrane	3	457	0.0035	ENSP00000251968,ENSP00000360798,ENSP00000366565	EPS15,TSG101,VPS28
GO:0070062	extracellular exosome	2	80	0.0035	ENSP00000251968,ENSP00000260130	SDCBP,TSG101
GO:0005886	plasma membrane	6	5159	0.0039	ENSP00000014914,ENSP00000251968,ENSP00000260130,ENSP00000360798,ENSP00000366565,ENSP00000377470	CNP,EPS15,GPRC5A,SDCBP,TSG101,VPS28
GO:0042470	melanosome	2	105	0.0039	ENSP00000260130,ENSP00000377470	CNP,SDCBP
GO:0031902	late endosome membrane	2	125	0.0049	ENSP00000251968,ENSP00000366565	TSG101,VPS28
GO:0031901	early endosome membrane	2	143	0.0061	ENSP00000251968,ENSP00000360798	EPS15,TSG101
GO:0098588	bounding membrane of organelle	4	1950	0.0091	ENSP00000251968,ENSP00000360798,ENSP00000366565,ENSP00000377470	CNP,EPS15,TSG101,VPS28
GO:0005615	extracellular space	3	1134	0.0218	ENSP00000251968,ENSP00000260130,ENSP00000377470	CNP,SDCBP,TSG101
GO:0005829	cytosol	5	4958	0.0303	ENSP00000251968,ENSP00000260130,ENSP00000360798,ENSP00000366565,ENSP00000377470	CNP,EPS15,SDCBP,TSG101,VPS28
GO:0044446	intracellular organelle part	6	8882	0.048	ENSP00000014914,ENSP00000251968,ENSP00000260130,ENSP00000360798,ENSP00000366565,ENSP00000377470	CNP,EPS15,GPRC5A,SDCBP,TSG101,VPS28
GO:0098797	plasma membrane protein complex	2	502	0.0491	ENSP00000260130,ENSP00000360798	EPS15,SDCBP
Biological Process (GO)
#term ID	term description	observed gene count	background gene count	false discovery rate	matching proteins in your network (IDs)	matching proteins in your network (labels)
GO:0042059	negative regulation of epidermal growth factor receptor signaling pathway	3	39	9.26e-05	ENSP00000014914,ENSP00000251968,ENSP00000360798	EPS15,GPRC5A,TSG101
GO:2000397	positive regulation of ubiquitin-dependent endocytosis	2	2	9.26e-05	ENSP00000251968,ENSP00000366565	TSG101,VPS28
GO:1903551	regulation of extracellular exosome assembly	2	6	0.00016	ENSP00000251968,ENSP00000260130	SDCBP,TSG101
GO:0007175	negative regulation of epidermal growth factor-activated receptor activity	2	14	0.00059	ENSP00000014914,ENSP00000251968	GPRC5A,TSG101
GO:0019058	viral life cycle	3	166	0.00059	ENSP00000251968,ENSP00000360798,ENSP00000366565	EPS15,TSG101,VPS28
GO:1903543	positive regulation of exosomal secretion	2	14	0.00059	ENSP00000251968,ENSP00000260130	SDCBP,TSG101
GO:0016197	endosomal transport	3	185	0.00069	ENSP00000251968,ENSP00000360798,ENSP00000366565	EPS15,TSG101,VPS28
GO:0043162	ubiquitin-dependent protein catabolic process via the multivesicular body sorting pathway	2	19	0.00069	ENSP00000251968,ENSP00000366565	TSG101,VPS28
GO:0039702	viral budding via host ESCRT complex	2	21	0.00071	ENSP00000251968,ENSP00000366565	TSG101,VPS28
GO:0030100	regulation of endocytosis	3	229	0.001	ENSP00000251968,ENSP00000260130,ENSP00000366565	SDCBP,TSG101,VPS28
GO:0036258	multivesicular body assembly	2	31	0.0011	ENSP00000251968,ENSP00000366565	TSG101,VPS28
GO:0016050	vesicle organization	3	318	0.0019	ENSP00000251968,ENSP00000360798,ENSP00000366565	EPS15,TSG101,VPS28
GO:0032269	negative regulation of cellular protein metabolic process	4	1014	0.002	ENSP00000014914,ENSP00000251968,ENSP00000260130,ENSP00000366565	GPRC5A,SDCBP,TSG101,VPS28
GO:0015031	protein transport	4	1391	0.0056	ENSP00000251968,ENSP00000260130,ENSP00000360798,ENSP00000366565	EPS15,SDCBP,TSG101,VPS28
GO:0046907	intracellular transport	4	1390	0.0056	ENSP00000251968,ENSP00000260130,ENSP00000360798,ENSP00000366565	EPS15,SDCBP,TSG101,VPS28
GO:0006996	organelle organization	5	3131	0.0071	ENSP00000251968,ENSP00000260130,ENSP00000360798,ENSP00000366565,ENSP00000377470	CNP,EPS15,SDCBP,TSG101,VPS28
GO:0007034	vacuolar transport	2	115	0.0071	ENSP00000251968,ENSP00000366565	TSG101,VPS28
GO:0031400	negative regulation of protein modification process	3	592	0.0071	ENSP00000014914,ENSP00000251968,ENSP00000366565	GPRC5A,TSG101,VPS28
GO:0016236	macroautophagy	2	132	0.0083	ENSP00000251968,ENSP00000366565	TSG101,VPS28
GO:0016192	vesicle-mediated transport	4	1699	0.0084	ENSP00000251968,ENSP00000260130,ENSP00000360798,ENSP00000366565	EPS15,SDCBP,TSG101,VPS28
GO:0031399	regulation of protein modification process	4	1747	0.0091	ENSP00000014914,ENSP00000251968,ENSP00000260130,ENSP00000366565	GPRC5A,SDCBP,TSG101,VPS28
GO:0051050	positive regulation of transport	3	892	0.0167	ENSP00000251968,ENSP00000260130,ENSP00000366565	SDCBP,TSG101,VPS28
GO:0006810	transport	5	4130	0.0194	ENSP00000251968,ENSP00000260130,ENSP00000360798,ENSP00000366565,ENSP00000377470	CNP,EPS15,SDCBP,TSG101,VPS28
GO:0051704	multi-organism process	4	2222	0.0194	ENSP00000251968,ENSP00000360798,ENSP00000366565,ENSP00000377470	CNP,EPS15,TSG101,VPS28
GO:0022607	cellular component assembly	4	2343	0.0203	ENSP00000251968,ENSP00000260130,ENSP00000360798,ENSP00000366565	EPS15,SDCBP,TSG101,VPS28
GO:0048523	negative regulation of cellular process	5	4454	0.0232	ENSP00000014914,ENSP00000251968,ENSP00000260130,ENSP00000360798,ENSP00000366565	EPS15,GPRC5A,SDCBP,TSG101,VPS28
GO:0051130	positive regulation of cellular component organization	3	1128	0.0247	ENSP00000251968,ENSP00000260130,ENSP00000366565	SDCBP,TSG101,VPS28
GO:0042176	regulation of protein catabolic process	2	368	0.0316	ENSP00000260130,ENSP00000366565	SDCBP,VPS28
GO:0001558	regulation of cell growth	2	402	0.0353	ENSP00000251968,ENSP00000260130	SDCBP,TSG101
GO:0001932	regulation of protein phosphorylation	3	1370	0.0353	ENSP00000014914,ENSP00000251968,ENSP00000260130	GPRC5A,SDCBP,TSG101
GO:0007268	chemical synaptic transmission	2	402	0.0353	ENSP00000260130,ENSP00000377470	CNP,SDCBP
GO:0009966	regulation of signal transduction	4	3033	0.0361	ENSP00000014914,ENSP00000251968,ENSP00000260130,ENSP00000360798	EPS15,GPRC5A,SDCBP,TSG101
GO:0010604	positive regulation of macromolecule metabolic process	4	3081	0.0375	ENSP00000251968,ENSP00000260130,ENSP00000360798,ENSP00000366565	EPS15,SDCBP,TSG101,VPS28
GO:0042127	regulation of cell population proliferation	3	1594	0.0434	ENSP00000251968,ENSP00000260130,ENSP00000360798	EPS15,SDCBP,TSG101
GO:0007169	transmembrane receptor protein tyrosine kinase signaling pathway	2	499	0.0436	ENSP00000260130,ENSP00000360798	EPS15,SDCBP
GO:0040017	positive regulation of locomotion	2	503	0.0436	ENSP00000251968,ENSP00000260130	SDCBP,TSG101
GO:1901575	organic substance catabolic process	3	1609	0.0436	ENSP00000251968,ENSP00000366565,ENSP00000377470	CNP,TSG101,VPS28
GO:0044248	cellular catabolic process	3	1646	0.0444	ENSP00000251968,ENSP00000366565,ENSP00000377470	CNP,TSG101,VPS28
KEGG Pathways
#term ID	term description	observed gene count	background gene count	false discovery rate	matching proteins in your network (IDs)	matching proteins in your network (labels)
hsa04144	Endocytosis	3	242	3.77e-05	ENSP00000251968,ENSP00000360798,ENSP00000366565	EPS15,TSG101,VPS28
Reactome Pathways
#term ID	term description	observed gene count	background gene count	false discovery rate	matching proteins in your network (IDs)	matching proteins in your network (labels)
HSA-162588	Budding and maturation of HIV virion	2	28	0.00029	ENSP00000251968,ENSP00000366565	TSG101,VPS28
HSA-174490	Membrane binding and targetting of GAG proteins	2	14	0.00029	ENSP00000251968,ENSP00000366565	TSG101,VPS28
HSA-174495	Synthesis And Processing Of GAG, GAGPOL Polyproteins	2	14	0.00029	ENSP00000251968,ENSP00000366565	TSG101,VPS28
HSA-175474	Assembly Of The HIV Virion	2	16	0.00029	ENSP00000251968,ENSP00000366565	TSG101,VPS28
HSA-917729	Endosomal Sorting Complex Required For Transport (ESCRT)	2	31	0.00029	ENSP00000251968,ENSP00000366565	TSG101,VPS28
HSA-5663205	Infectious disease	3	363	0.00064	ENSP00000251968,ENSP00000360798,ENSP00000366565	EPS15,TSG101,VPS28
HSA-199991	Membrane Trafficking	3	612	0.0025	ENSP00000251968,ENSP00000360798,ENSP00000366565	EPS15,TSG101,VPS28
HSA-162599	Late Phase of HIV Life Cycle	2	135	0.0026	ENSP00000251968,ENSP00000366565	TSG101,VPS28
HSA-5653656	Vesicle-mediated transport	3	649	0.0026	ENSP00000251968,ENSP00000360798,ENSP00000366565	EPS15,TSG101,VPS28
HSA-162587	HIV Life Cycle	2	148	0.0027	ENSP00000251968,ENSP00000366565	TSG101,VPS28
HSA-162906	HIV Infection	2	224	0.0054	ENSP00000251968,ENSP00000366565	TSG101,VPS28
HSA-1643685	Disease	3	1018	0.0065	ENSP00000251968,ENSP00000360798,ENSP00000366565	EPS15,TSG101,VPS28

## Sheet: EVs(Colon) annot
FDR<0.05
Cellular Component (GO)
#term ID	term description	observed gene count	background gene count	false discovery rate	matching proteins in your network (IDs)	matching proteins in your network (labels)
GO:0005576	extracellular region	4	2505	0.02	ENSP00000248437,ENSP00000300527,ENSP00000357905,ENSP00000415941	C4B,COL6A2,DMBT1,TUBA4A

## Sheet: EVs (Lung vs. Colon)
#!{C:Group1}Exo_Lung	Exo_Lung	Exo_Lung	Exo_Lung	Exo_Lung	Exo_Lung	Exo_Lung	Exo_Lung	Exo_Lung	Exo_Lung	Exo_Lung	Exo_Lung	Exo_Lung	Exo_Lung	Exo_Lung	Exo_Lung	Exo_Lung	Exo_Lung	Exo_Colon	Exo_Colon	Exo_Colon	Exo_Colon	Exo_Colon	Exo_Colon	Exo_Colon	Exo_Colon	Exo_Colon	Exo_Colon	Exo_Colon	Exo_Colon	Exo_Colon	Exo_Colon	Exo_Colon	Exo_Colon	Exo_Colon	Exo_Colon	Exo_Colon	Exo_Colon	Exo_Colon	Exo_Colon	Exo_Colon	Exo_Colon	Exo_Colon	Exo_Colon	Exo_Colon	AV LC	AV CRC	FC CRC vs. LC	Peptides	Razor + unique peptides
177879	131990	68430.9	112670	201040	108130	215831	168801	41155	263180	90133.1	316903	159451	175860	151170	144636	109701	92133	214520	165880	387361	392559	548701	602149	740952	504761	448581	7.28279e+06	8.913e+06	8.44491e+06	2.84589e+06	2.7733e+06	3.2951e+06	3.23609e+07	3.7418e+07	3.4769e+07	253981	175472	143750	298266	251762	264731	131310	444434	63485.1	151616	5.33836e+06	35.2097	71	71
309708	232226	97439.6	214126	698335	145917	273646	196085	180986	245964	336989	210076	151247	191152	275924	146962	136108	153092	1.2437e+06	1.3699e+06	1.4153e+06	1.674e+06	1.58349e+06	1.3763e+06	1.3931e+06	1.4412e+06	1.2205e+06	1.2365e+06	1.2979e+06	1.1439e+06	1.1263e+06	1.2023e+06	1.1344e+06	2.1588e+06	2.0964e+06	2.0767e+06	1.3887e+06	268152	121040	1.1559e+06	170077	1.3257e+06	1.3844e+06	1.41629e+06	1.4365e+06	233110	1.29102e+06	5.53823	15	10
144340	157181	238518	246740	355384	88350.5	126638	159765	116704	318919	225030	256998	511108	650239	96991.5	264836	747451	85644.9	1.2246e+06	1.3109e+06	1.6205e+06	2.188e+06	2.1179e+06	2.1114e+06	1.7358e+06	1.3375e+06	1.2672e+06	1.7238e+06	1.4773e+06	1.7256e+06	1.6798e+06	1.85731e+06	2.3266e+06	931380	1.0683e+06	922328	237901	907929	151747	2.34099e+06	2.1627e+06	2.0889e+06	308654	156618	137321	266158	1.37478e+06	5.16527	4	4
1.2231e+06	669020	1.0876e+06	799961	251500	274117	187244	321175	409059	144874	254569	386723	313060	225350	176690	192807	442749	508219	833718	314879	680488	1.0236e+06	1.1999e+06	1.2861e+06	1.6705e+06	1.75659e+06	1.1282e+06	3.44289e+06	3.2556e+06	4.2576e+06	3.23681e+06	3.4802e+06	3.7107e+06	6.27159e+06	6.11279e+06	4.00189e+06	1.8378e+06	1.9157e+06	1.4353e+06	1.8028e+06	1.3613e+06	1.9835e+06	234637	221365	113299	437101	2.16925e+06	4.96281	20	20
198587	333848	200151	79937.8	155926	226948	111139	133927	140784	1.91191e+06	2.40671e+06	2.3467e+06	144930	103021	207814	209464	322093	91960.1	2.60031e+06	3.0875e+06	2.74259e+06	3.64349e+06	3.4917e+06	3.5378e+06	5.41722e+06	7.02969e+06	5.62991e+06	675600	691390	327621	1.0604e+06	2.1114e+06	1.1564e+06	1.799e+06	1.7058e+06	2.1012e+06	269415	172406	181095	289670	209397	156228	245154	2.2139e+06	2.64921e+06	518102	2.04428e+06	3.9457	4	4
131076	186407	196614	238543	337096	297255	851950	845468	291230	133265	242984	104482	1.9678e+06	2.28189e+06	1.9943e+06	525390	657467	956397	3.30821e+06	3.5128e+06	3.29489e+06	4.53651e+06	4.7801e+06	4.86571e+06	1.4336e+06	1.3455e+06	923460	4.73992e+06	5.01049e+06	4.64221e+06	3.04131e+06	3.5538e+06	3.6196e+06	1.4985e+06	1.5166e+06	1.434e+06	945613	1.0667e+06	999668	1.7309e+06	1.8175e+06	1.7442e+06	182949	740988	357660	679979	2.46827e+06	3.62993	7	7
86612	339340	571590	718580	741589	823729	443059	131602	153815	3.5353e+06	3.6441e+06	4.3277e+06	219970	244447	110381	159538	254118	167921	2.3944e+06	2.4319e+06	2.0621e+06	2.6121e+06	2.6347e+06	2.66139e+06	4.48451e+06	4.09991e+06	6.1183e+06	1.6549e+06	1.4647e+06	1.5967e+06	2.1518e+06	2.34831e+06	2.3223e+06	5.1809e+06	4.43441e+06	4.9641e+06	2.1833e+06	2.85e+06	3.07179e+06	3.34601e+06	3.348e+06	3.16429e+06	4.89158e+06	5.58339e+06	5.28789e+06	926299	3.30902e+06	3.57231	5	5
258840	355411	136906	1.65151e+06	140254	175900	4.98371e+06	4.81302e+06	5.54728e+06	2.4421e+06	2.0606e+06	1.89909e+06	4.8514e+06	4.0577e+06	4.15319e+06	2.3988e+06	1.9942e+06	2.6816e+06	9.28937e+06	9.60377e+06	1.0109e+07	1.8708e+07	1.8633e+07	1.85721e+07	8.17048e+06	8.32253e+06	7.28638e+06	1.3272e+07	1.2431e+07	1.2717e+07	1.0328e+07	1.1144e+07	1.0219e+07	5.80478e+06	6.00561e+06	5.95001e+06	4.4761e+06	4.3233e+06	3.52219e+06	3.21621e+06	3.0813e+06	3.20439e+06	2.7343e+06	3.0247e+06	2.76681e+06	2.47786e+06	8.40427e+06	3.39174	18	18
174742	900053	529639	130798	198831	207067	112227	187731	289397	1.2936e+06	1.2844e+06	1.6854e+06	899891	804108	729000	581170	516869	186025	1.52451e+06	1.4764e+06	1.4699e+06	1.93009e+06	1.5372e+06	2.08519e+06	2.3276e+06	3.49871e+06	3.42789e+06	1.6311e+06	1.5788e+06	1.262e+06	1.2029e+06	1.1773e+06	1.1389e+06	4.68309e+06	5.0963e+06	5.06138e+06	942818	1.2893e+06	1.0326e+06	1.2404e+06	1.0699e+06	1.0886e+06	1.482e+06	1.3443e+06	1.7222e+06	595053	1.97487e+06	3.31881	8	8
986938	1.2096e+06	1.3074e+06	162465	644089	465535	1.4447e+06	1.3762e+06	1.2829e+06	3.8289e+06	4.49351e+06	5.6317e+06	699328	654022	717018	657331	790809	589998	3.1373e+06	2.45381e+06	2.8387e+06	3.62769e+06	3.6492e+06	3.4259e+06	5.93008e+06	6.49721e+06	8.22309e+06	3.30681e+06	3.17911e+06	3.05559e+06	2.9856e+06	2.84491e+06	3.01361e+06	1.1315e+07	1.3533e+07	1.4271e+07	2.77539e+06	3.06701e+06	3.08729e+06	3.36389e+06	3.37129e+06	3.73651e+06	6.1155e+06	5.52518e+06	5.24169e+06	1.4968e+06	4.94709e+06	3.3051	19	19
488568	441309	761762	103480	216096	150240	756578	431482	536448	1.2373e+06	965462	1.4369e+06	112021	165848	164170	311301	105862	143388	878821	734611	735691	1.1341e+06	1.0303e+06	929007	2.73311e+06	3.4346e+06	4.67191e+06	644098	565540	568279	561758	739659	668329	4.01731e+06	4.08921e+06	3.88389e+06	1.0299e+06	780041	591898	1.0912e+06	770091	879680	2.02881e+06	1.5636e+06	1.4167e+06	473790	1.56193e+06	3.29668	11	11
1.842e+06	2.07611e+06	2.3513e+06	228314	992116	340591	1.3299e+06	611889	2.019e+06	3.23479e+06	2.871e+06	4.62461e+06	114137	429759	344611	485981	120241	198253	816792	2.0252e+06	955383	2.93679e+06	2.3976e+06	2.394e+06	6.50808e+06	5.90449e+06	6.91391e+06	3.5445e+06	3.5538e+06	3.64241e+06	3.8645e+06	3.60411e+06	4.06321e+06	1.0809e+07	1.3052e+07	1.6193e+07	1.8253e+06	2.3729e+06	1.9231e+06	2.9769e+06	2.9979e+06	2.746e+06	3.76091e+06	1.83141e+06	3.4153e+06	1.34526e+06	4.33439e+06	3.22198	23	22
824409	799811	591771	262188	247341	181970	551289	452149	577600	2.272e+06	2.1568e+06	2.2456e+06	69683	233433	160295	137903	163383	238932	1.3641e+06	1.3599e+06	1.3687e+06	1.9581e+06	1.7731e+06	1.6641e+06	3.6534e+06	3.1288e+06	4.7341e+06	1.0424e+06	1.0723e+06	986603	1.1272e+06	1.2145e+06	1.1464e+06	3.4648e+06	4.1009e+06	4.07579e+06	1.5853e+06	1.5193e+06	1.6142e+06	1.5568e+06	2.1192e+06	1.7872e+06	3.20031e+06	2.2663e+06	2.40779e+06	675920	2.12191e+06	3.1393	13	13
128546	300599	329720	535661	139271	358079	77329.4	85502	117388	1.2815e+06	1.2101e+06	1.2994e+06	202390	116946	518089	223267	202681	269001	690858	733862	721780	856622	998893	931987	1.2927e+06	1.2814e+06	1.7798e+06	1.672e+06	1.6006e+06	1.6222e+06	1.5168e+06	1.4376e+06	1.5687e+06	2.90801e+06	2.3459e+06	1.8007e+06	182336	253576	449658	335874	858459	954073	1.4147e+06	1.1019e+06	1.657e+06	410859	1.22104e+06	2.97191	14	14
156697	368077	362058	197066	362874	218850	97368.7	808322	546408	1.51441e+06	162813	1.0934e+06	177102	328035	85205.6	171075	341028	162877	1.1421e+06	995478	843378	907042	1.1748e+06	1.0178e+06	1.0091e+06	1.0615e+06	1.3626e+06	691529	899342	729167	1.1211e+06	977597	1.1663e+06	1.66181e+06	1.7047e+06	1.8114e+06	189347	1.1666e+06	1.1621e+06	227340	1.2787e+06	1.1969e+06	1.6684e+06	2.0706e+06	1.8859e+06	397426	1.15269e+06	2.90039	4	4
261882	303219	76204	214408	151157	241406	169114	121768	138083	1.3955e+06	1.3747e+06	1.3733e+06	130107	5.5202e+06	6.32902e+06	186427	183088	139320	3.98241e+06	3.99989e+06	4.06541e+06	4.96221e+06	5.7286e+06	4.8307e+06	2.0116e+06	2.104e+06	1.5567e+06	3.95849e+06	3.85971e+06	3.61151e+06	4.20289e+06	3.95011e+06	4.1423e+06	2.2489e+06	2.25699e+06	2.4628e+06	1.4698e+06	2.05039e+06	1.8792e+06	2.13121e+06	2.45711e+06	2.19229e+06	1.6605e+06	1.3384e+06	191857	1.01716e+06	2.93726e+06	2.8877	11	4
628028	184360	134872	457189	218921	239383	767619	184830	166720	2.0643e+06	2.24289e+06	2.4215e+06	1.0123e+06	881982	852340	924780	458140	285221	1.5888e+06	1.4837e+06	1.62441e+06	2.3361e+06	2.3602e+06	2.2025e+06	3.55621e+06	3.31149e+06	3.32041e+06	1.3056e+06	1.2531e+06	1.1629e+06	1.2943e+06	1.3104e+06	1.2261e+06	5.1929e+06	4.7873e+06	4.89871e+06	1.5071e+06	1.1156e+06	1.2088e+06	1.6905e+06	1.49049e+06	1.3788e+06	2.4882e+06	2.33399e+06	2.399e+06	784743	2.21584e+06	2.82365	20	19
																																															FC LC vs. CRC
1.0754e+07	1.0947e+07	9.88809e+06	6.63259e+06	6.41261e+06	7.08718e+06	1.1887e+07	1.1488e+07	1.1573e+07	3.9699e+06	3.03291e+06	3.68349e+06	5.70688e+06	6.21391e+06	5.89659e+06	5.22102e+06	5.43109e+06	5.3873e+06	1.1876e+06	1.4774e+06	1.5681e+06	1.63171e+06	1.6867e+06	1.8281e+06	1.4386e+06	1.4878e+06	1.112e+06	5.21151e+06	5.9855e+06	5.6642e+06	4.56679e+06	4.93029e+06	5.0676e+06	6.04722e+06	6.20281e+06	6.30869e+06	772519	898619	632818	653478	705159	1.2753e+06	1.0724e+06	1.1528e+06	998443	7.28958e+06	2.65052e+06	2.75024	13	13
9.56763e+06	8.15052e+06	7.09391e+06	6.20612e+06	5.45361e+06	6.1627e+06	8.07197e+06	8.43888e+06	9.48568e+06	3.52451e+06	2.9157e+06	2.11569e+06	6.57509e+06	5.835e+06	5.65902e+06	4.3227e+06	5.02391e+06	4.55939e+06	1.7683e+06	1.7078e+06	145845	2.3586e+06	2.37759e+06	2.089e+06	1.49e+06	1.05e+06	965837	4.3492e+06	4.4014e+06	4.32491e+06	5.0785e+06	4.78491e+06	5.18672e+06	3.98771e+06	3.5401e+06	4.26339e+06	352484	246962	173551	248806	137246	162613	218459	185815	553729	6.06456e+06	2.07961e+06	2.9162	6	6
2.174e+06	2.0125e+06	1.3055e+06	1.2087e+06	887471	1.2348e+06	2.3402e+06	1.6071e+06	2.2736e+06	689480	639170	782749	3.4433e+06	3.3294e+06	3.4866e+06	1.99529e+06	2.1639e+06	1.8328e+06	531721	510800	598329	484689	492960	120029	461740	214001	649140	107243	349960	266290	285460	336230	321810	118107	110045	195060	1.3052e+06	1.4976e+06	1.6135e+06	886118	1.1256e+06	875137	780522	936358	925729	1.85592e+06	596273	3.11253	7	7
1.1526e+06	1.0147e+06	837773	755693	904318	833597	1.0243e+06	1.0435e+06	1.1605e+06	691021	804482	150056	535419	676101	645958	696542	732038	752859	166518	259009	187626	108085	205561	232427	90190.6	237258	296462	253703	185724	676542	119902	591960	289602	421131	360890	138283	211084	312776	142597	375400	218005	268634	186707	187100	164194	800636	255088	3.13867	5	5
837610	789730	731161	345549	307795	681111	876030	626142	685620	701912	587089	496471	986090	1.0016e+06	1.0092e+06	620990	757371	823558	187218	96169.4	213081	103498	239683	193592	250502	148411	208315	152334	153783	193168	288808	270847	486594	150532	189529	210545	196653	177761	125574	245901	117508	175376	269994	208648	210411	714724	202387	3.53148	6	6
1.5411e+06	1.6118e+06	1.4351e+06	878638	1.1219e+06	1.1322e+06	1.3175e+06	1.2549e+06	1.1871e+06	550739	472711	563591	213163	602570	622149	298837	215992	722781	112510	123739	98054.1	252379	70558.4	276630	141061	236889	132900	136346	221892	302513	223850	291371	194187	168548	573415	304065	105514	243902	121382	211566	98250	239424	325144	204849	185225	874598	207265	4.2197	4	4
1.6265e+07	1.3687e+07	1.2834e+07	8.21603e+06	9.78167e+06	8.60969e+06	1.2926e+07	1.2077e+07	1.2565e+07	3.3795e+06	2.15981e+06	2.5176e+06	4.74448e+06	4.5836e+06	4.79201e+06	3.85711e+06	5.03018e+06	4.23239e+06	1.4904e+06	1.3402e+06	1.5567e+06	2.1345e+06	2.126e+06	2.1115e+06	1.7582e+06	1.6909e+06	1.1783e+06	3.68471e+06	3.6367e+06	3.59769e+06	4.09551e+06	3.92369e+06	4.28951e+06	3.27631e+06	3.1011e+06	2.9519e+06	303261	269211	164778	212628	281113	145594	259095	272988	162140	7.90323e+06	1.85239e+06	4.26649	26	26
2.2558e+06	2.1565e+06	2.0614e+06	1.0886e+06	882392	932161	1.4413e+06	1.3006e+06	1.5322e+06	517590	651150	743952	785412	944532	687991	1.264e+06	1.2227e+06	1.1293e+06	175866	392491	101965	412810	142406	213387	143535	168825	188773	197786	375070	371450	132952	217657	172508	526688	422031	567810	250432	220459	197074	164694	315205	195712	173921	157254	273908	1.19987e+06	254543	4.7138	5	5
2.1581e+06	1.8052e+06	1.9439e+06	893092	897841	1.4548e+06	1.88289e+06	1.7988e+06	1.95901e+06	558640	719398	465700	1.0398e+06	923851	953313	568480	761920	961182	66001	123586	197216	219475	72683.5	186719	187501	98028.9	181425	173644	145328	395890	184440	161412	217287	628799	677650	678971	213949	150971	300584	304231	100944	286777	207254	189264	167292	1.20811e+06	241382	5.00495	5	5
3.1953e+06	2.5623e+06	2.4741e+06	1.1116e+06	967009	1.1505e+06	1.69079e+06	2.3882e+06	1.6928e+06	252811	251098	196482	421598	338750	436950	175833	492891	410849	189774	137351	91489	200350	194553	174853	202059	165514	241190	201108	240350	104257	160464	210211	169273	172110	406608	105044	159001	177383	168692	209336	100012	279878	341835	314336	147948	1.12277e+06	194999	5.75782	5	5
1.6983e+06	1.4906e+06	1.4277e+06	434465	213217	1.0633e+06	1.5833e+06	2.5065e+06	2.5527e+06	1.8871e+06	1.521e+06	1.6064e+06	2.61759e+06	3.17781e+06	3.61061e+06	2.6907e+06	2.5062e+06	2.4857e+06	215314	173120	143353	105804	165364	99417.3	270311	97046.6	606341	149136	372211	251701	432791	321311	308010	514040	489911	529111	561871	627658	475881	525838	541469	127148	322661	160962	200322	1.94851e+06	325485	5.98648	4	4
2.40779e+06	2.6091e+06	1.96821e+06	1.4968e+06	1.4391e+06	1.228e+06	2.2051e+06	2.66971e+06	2.2167e+06	646249	882453	753209	970158	1.1579e+06	1.2013e+06	986158	945580	928943	116925	93161.7	103878	96504.6	321451	125108	289869	158049	151141	200520	252590	243692	177935	199377	182928	240679	147421	233828	304434	369059	119208	256454	212451	337601	317928	149804	225588	1.48403e+06	208429	7.12005	5	5
6.09752e+07	1.3163e+08	1.2086e+08	8.05717e+07	8.01712e+07	8.22088e+07	9.86776e+07	1.0447e+08	1.0528e+08	3.7796e+07	3.5894e+07	3.2228e+07	4.9386e+07	4.65549e+07	4.6185e+07	5.4817e+07	5.52488e+07	5.64668e+07	7.95329e+06	8.0465e+06	7.9804e+06	1.0487e+07	1.0403e+07	9.91066e+06	7.91633e+06	8.16188e+06	9.4471e+06	1.1682e+07	1.1592e+07	1.1083e+07	1.2195e+07	1.1645e+07	1.2047e+07	1.4542e+07	1.391e+07	1.3994e+07	5.56161e+06	5.39701e+06	5.42939e+06	4.92591e+06	5.89022e+06	5.15371e+06	6.6576e+06	1.6816e+06	6.47169e+06	7.10789e+07	8.895e+06	7.99089	4	4
1.5259e+07	1.6807e+07	1.7634e+07	1.2458e+07	1.1854e+07	1.2954e+07	2.0814e+07	2.066e+07	2.2516e+07	5.02621e+06	4.924e+06	4.89019e+06	7.14741e+06	7.6227e+06	7.27411e+06	7.4284e+06	7.41729e+06	7.6861e+06	2.3766e+06	2.40699e+06	2.2452e+06	3.29489e+06	3.55441e+06	3.48189e+06	2.1945e+06	2.0653e+06	248227	834973	894257	119719	292778	325742	218392	179073	180632	279179	264301	428486	192028	356156	240926	261177	234759	194357	207867	1.16874e+07	1.02122e+06	11.4446	4	4
3.86439e+06	1.9281e+06	1.9337e+06	1.2143e+06	1.3164e+06	1.0997e+06	1.3477e+06	1.9182e+06	1.4185e+06	3.8802e+06	1.1975e+06	3.1747e+06	7.51379e+06	7.7252e+06	7.13351e+06	9.03799e+06	4.52511e+06	7.64238e+06	371080	451551	441190	544571	503328	511559	439258	484619	637670	194337	178039	192219	78857.5	339081	176138	146551	297477	285668	165222	334819	130216	294386	186436	236431	260561	97063.4	506541	3.77063e+06	314254	11.9987	9	9
4.2528e+07	3.9685e+07	2.81349e+07	4.98769e+06	4.82421e+06	5.2212e+06	5.7064e+06	1.0731e+07	1.4627e+07	446491	861320	360750	198474	334545	259760	206059	122520	119283	81058.7	91173.7	203149	219181	249431	356999	91097.9	276150	1.186e+06	976358	827460	876151	855940	790321	503251	1.8084e+06	2.11341e+06	2.0233e+06	78121.9	293390	86140.9	393889	111040	188588	496299	574270	420769	8.85303e+06	598938	14.7812	19	19
5.00709e+06	5.30481e+06	4.86329e+06	3.54489e+06	3.2108e+06	4.1278e+06	4.17209e+06	3.5111e+06	4.33788e+06	1.4297e+06	1.9711e+06	1.4007e+06	1.6364e+06	1.9596e+06	2.2482e+06	1.989e+06	2.19081e+06	2.1791e+06	107894	153371	104855	204574	164687	167788	263688	306496	233029	197430	226530	126345	157465	180960	212703	259445	270874	201800	157325	233097	198170	230979	250368	188293	215457	232798	211237	3.06024e+06	202135	15.1396	12	12
8.16352e+06	7.26902e+06	7.1392e+06	4.18571e+06	2.9243e+06	2.4291e+06	7.10883e+06	7.4434e+06	7.57429e+06	1.2061e+06	138402	1.0219e+06	2.1006e+06	2.1159e+06	2.1667e+06	1.76e+06	1.6792e+06	1.6701e+06	150956	124798	199307	423300	130441	112304	336470	214610	166706	130123	186614	154069	169154	268139	253332	672288	242262	349674	235122	260077	443225	220752	291410	113401	256106	162807	225009	3.78313e+06	240461	15.7328	5	5
3.6729e+06	3.82031e+06	3.8715e+06	2.8591e+06	3.4417e+06	3.16389e+06	3.08389e+06	2.8959e+06	3.26389e+06	2.23331e+06	1.958e+06	1.97191e+06	2.655e+06	2.53599e+06	2.81851e+06	3.56011e+06	3.20031e+06	3.47861e+06	83587.5	127299	61120.1	165627	266443	167140	131691	78080.2	184561	99219.8	207881	111250	102435	332566	246700	173577	219946	226504	133365	314491	166089	161608	237247	277824	164097	354594	298758	3.02694e+06	188656	16.0448	12	12
1.4813e+07	1.0505e+07	1.0456e+07	3.9416e+06	3.98951e+06	3.9314e+06	1.229e+07	1.3016e+07	1.2435e+07	1.0717e+06	968451	505541	2.6969e+06	2.4217e+06	2.9486e+06	1.5545e+06	1.7055e+06	1.3465e+06	118151	140751	135255	166660	125442	232030	372681	89880.5	151397	331411	294839	388720	383020	149760	189630	315100	270410	355310	247576	222048	255004	270671	144251	190810	229331	236439	219018	5.58871e+06	230578	24.2379	13	13
8.0328e+07	2.96591e+07	4.89851e+07	3.34321e+07	3.2116e+07	3.6919e+07	6.55572e+07	6.5281e+07	6.48009e+07	6.21098e+06	5.2048e+06	6.8497e+06	1.0591e+07	1.5372e+07	1.6166e+07	1.0282e+07	1.0482e+07	8.02311e+06	137607	214371	77010.6	98814.1	235700	88546	129414	244599	160482	157927	144016	192122	84615.2	183230	188647	171987	268526	325279	297432	203042	227228	160514	317114	208755	139740	289740	159855	3.03478e+07	189123	160.466	26	26
1.123e+08	9.1521e+07	6.89979e+07	5.06051e+07	5.32759e+07	2.1414e+07	8.4048e+07	6.24189e+07	6.16061e+07	1.3593e+07	6.3007e+06	1.1102e+07	1.8718e+07	2.3641e+07	2.27979e+07	1.7539e+07	1.97849e+07	1.7735e+07	135314	98076.5	21852	20305	44423.9	24250	40435.1	37740.1	51288.9	99813.7	154570	63907.2	46687.9	50989.1	77791.8	101060	128790	79136.7	213754	179160	134722	220219	176459	249737	250172	39429	209879	4.20777e+07	109258	385.123	20	20
[truncated: 16 more columns]

## Sheet: Lung (WhL vs. EVs)
Intensity A549_exo1_r1	Intensity A549_exo1_r2	Intensity A549_exo1_r3	Intensity A549_exo2_r1	Intensity A549_exo2_r2	Intensity A549_exo2_r3	Intensity A549_exo3_r1	Intensity A549_exo3_r2	Intensity A549_exo3_r3	Intensity A549_WH_r1_r1	Intensity A549_WH_r1_r2	Intensity A549_WH_r1_r3	Intensity A549_WH_r2_r1	Intensity A549_WH_r2_r2	Intensity A549_WH_r2_r3	Intensity A549_WH_r3_r1	Intensity A549_WH_r3_r2	Intensity A549_WH_r3_r3	Intensity H23_exo1_r1	Intensity H23_exo1_r2	Intensity H23_exo1_r3	Intensity H23_exo2_r1	Intensity H23_exo2_r2	Intensity H23_exo2_r3	Intensity H23_exo3_r1	Intensity H23_exo3_r2	Intensity H23_exo3_r3	Intensity H23_WH_r1_r1	Intensity H23_WH_r1_r2	Intensity H23_WH_r1_r3	Intensity H23_WH_r2_r1	Intensity H23_WH_r2_r2	Intensity H23_WH_r2_r3	Intensity H23_WH_r3_r1	Intensity H23_WH_r3_r2	Intensity H23_WH_r3_r3	Only identified by site	Reverse	Potential contaminant	Student's T-test Significant Lung_Exosome_Lung_WH	Student's T-test significant	Selection	Peptides	Razor + unique peptides	Unique peptides	Sequence coverage [%]	Unique + razor sequence coverage [%]	Unique sequence coverage [%]	Mol. weight [kDa]	Q-value
#!{Description}																																									This column indicates which data points were selected in the scatter plot.
#!{Type}E	E	E	E	E	E	E	E	E	E	E	E	E	E	E	E	E	E	E	E	E	E	E	E	E	E	E	E	E	E	E	E	E	E	E	E	C	C	C	C	C	C	N	N	N	N	N	N	N	N
#!{C:Group1}Lung_Exosome	Lung_Exosome	Lung_Exosome	Lung_Exosome	Lung_Exosome	Lung_Exosome	Lung_Exosome	Lung_Exosome	Lung_Exosome	Lung_WH	Lung_WH	Lung_WH	Lung_WH	Lung_WH	Lung_WH	Lung_WH	Lung_WH	Lung_WH	Lung_Exosome	Lung_Exosome	Lung_Exosome	Lung_Exosome	Lung_Exosome	Lung_Exosome	Lung_Exosome	Lung_Exosome	Lung_Exosome	Lung_WH	Lung_WH	Lung_WH	Lung_WH	Lung_WH	Lung_WH	Lung_WH	Lung_WH	Lung_WH	Only identified by site	Reverse	Potential contaminant	Student's T-test Significant Lung_Exosome_Lung_WH	Student's T-test significant	Selection	Peptides	Razor + unique peptides	Unique peptides	Sequence coverage [%]	Unique + razor sequence coverage [%]	Unique sequence coverage [%]	Mol. weight [kDa]	Q-value
23.2058	22.536	22.1091	21.2326	20.9812	21.3259	22.8562	22.7601	23.1304	14.7885	17.1711	17.9973	16.8789	20.1096	17.9818	19.7368	19.4703	18.856	21.4062	21.1757	20.9214	23.7386	23.589	23.6114	21.4023	21.5572	21.7016	19.8092	20.0313	20.8945	17.7601	14.2945	19.0784	18.2311	19.6164	19.2197				+	Lung_Exosome_Lung_WH	Up_in_Evs	7	7	7	31.5	31.5	31.5	32.444	0
25.2965	24.8143	24.3272	22.9994	23.0971	23.1826	25.0281	24.9856	25.1137	22.5882	22.7625	22.5167	23.0071	22.135	22.8306	22.6245	22.0587	22.4546	21.5517	21.2946	21.2526	23.5242	23.4022	23.4289	22.0915	21.9866	22.1755	20.6952	20.2267	21.2116	21.4519	20.7886	21.704	20.8389	21.0122	21.1863				+	Lung_Exosome_Lung_WH	Up_in_Evs	7	7	5	23.9	23.9	16.8	37.839	0
22.3158	22.2343	16.8017	24.2405	24.2244	24.3127	14.2857	22.0153	22.3965	18.7541	18.8795	17.2499	19.6707	16.8301	20.5408	18.7984	17.5085	19.2887	22.1946	19.3505	14.4285	18.9921	14.8978	15.7883	21.532	23.4364	21.8351	18.4788	17.5142	18.9499	17.282	19.7979	17.8514	17.8262	19.3107	19.8899				+	Lung_Exosome_Lung_WH	Up_in_Evs	7	7	7	73.8	73.8	73.8	11.765	0
18.9642	18.4997	19.0993	23.1665	23.1616	23.2989	18.7873	18.7933	17.7287	20.2343	18.774	19.2067	17.6992	18.9003	17.4641	19.8759	17.9228	18.9545	19.7133	20.0718	19.4654	18.8547	18.8082	19.1053	23.1478	23.3711	23.3303	17.6121	20.4013	19.2463	18.8417	17.8403	18.5332	19.7014	18.4744	19.3118				+	Lung_Exosome_Lung_WH	Up_in_Evs	13	13	5	51.2	51.2	26.7	36.105	0
25.4947	25.19	24.7864	23.3479	23.7142	23.1653	25.8943	25.9613	25.8965	23.4013	23.4886	23.45	23.4578	23.5406	23.6365	23.09	22.8682	23.1146	23.2872	23.1014	22.7405	25.8445	26.4318	26.4713	24.3689	24.3378	24.3649	21.5199	22.4104	21.5818	22.4959	21.9687	21.8998	21.7086	21.8922	21.6883				+	Lung_Exosome_Lung_WH	Up_in_Evs	56	56	56	35.5	35.5	35.5	272.32	0
20.8843	20.3342	20.0558	19.0612	19.2141	18.783	20.2983	21.1634	20.9808	18.0404	18.4855	17.4237	19.2312	18.6144	19.048	17.5553	19.4925	19.4196	19.5341	19.5358	19.5592	22.3093	22.2834	22.2274	20.4185	20.7447	20.1807	20.424	19.9337	19.3303	19.2835	19.6983	21.0066	19.1312	19.4402	21.3274				+	Lung_Exosome_Lung_WH	Up_in_Evs	10	9	5	36.3	33.2	19.7	40.45	0
21.9985	21.21	20.9716	19.9844	19.8402	20.3089	22.1608	22.3603	22.4372	18.8833	18.2918	19.1846	19.2536	17.5754	19.6746	18.3383	18.3223	18.3375	22.138	21.5508	21.3683	23.9344	24.0364	23.8185	22.029	22.1976	22.0074	17.9021	17.564	19.3773	19.027	19.1341	18.5181	19.1287	19.5313	19.4802				+	Lung_Exosome_Lung_WH	Up_in_Evs	13	13	13	24.1	24.1	24.1	87.057	0
26.3022	25.7999	25.5771	23.7102	23.9785	24.2116	25.8298	25.8218	25.8712	19.783	18.4855	19.7009	21.4586	21.1006	21.772	21.8436	21.2865	17.8861	23.4153	22.866	22.6872	25.0296	24.9469	24.9269	23.7087	23.9279	23.9342	21.3375	21.0598	21.2607	21.0039	19.3753	18.7214	21.7422	20.1277	20.2371				+	Lung_Exosome_Lung_WH	Up_in_Evs	19	19	19	47.3	47.3	47.3	47.578	0
22.3753	22.1552	21.7767	20.3942	20.1164	20.0024	21.8205	21.9629	21.875	19.5916	19.9116	18.634	19.5403	20.2525	19.512	19.3199	19.6415	19.5843	19.6679	18.9681	19.4152	21.2872	21.5114	21.6895	19.0871	19.8477	20.0106	19.0352	18.8479	16.8553	19.9522	18.8597	18.3177	20.1593	19.5234	19.6602				+	Lung_Exosome_Lung_WH	Up_in_Evs	11	11	11	18.1	18.1	18.1	98.655	0
14.0832	25.3629	24.7916	23.7797	23.7507	23.7263	25.2526	25.2745	25.2945	22.8855	22.6593	22.5782	23.1849	22.9283	22.8708	22.3913	22.2166	22.3175	22.6208	22.2666	14.5272	24.5789	24.5592	24.4003	23.1211	23.4423	23.2176	23.0565	20.2072	22.9661	18.8245	18.4101	19.99	20.5568	20.7959	18.6667				+	Lung_Exosome_Lung_WH	Up_in_Evs	5	5	5	28.4	28.4	28.4	22.836	0
22.2319	20.9759	21.6159	19.1377	19.2905	19.5452	23.8024	23.7731	23.8728	18.1122	18.5131	21.5479	17.8666	18.7799	18.5623	21.4293	21.8929	21.3193	20.2996	19.1391	18.7025	22.0786	22.016	21.5739	19.144	18.2079	18.574	18.7128	18.0093	19.011	17.9257	19.4219	18.6903	19.6435	18.5856	17.6817				+	Lung_Exosome_Lung_WH	Up_in_Evs	60	60	60	20.5	20.5	20.5	468.83	0
23.7652	23.6769	23.179	22.129	21.5776	22.1259	24.3469	24.1625	24.5613	21.8008	21.9602	21.4253	22.4577	21.9201	21.5219	22.032	22.258	21.5135	21.8516	21.68	21.3803	23.7039	23.7607	23.7008	22.3425	22.2112	22.2979	19.9855	19.4259	19.4583	20.8907	17.8677	19.0783	21.3254	21.3126	21.8157				+	Lung_Exosome_Lung_WH	Up_in_Evs	4	4	4	21	21	21	40.251	0
23.1967	22.8548	22.3723	21.0084	21.1194	21.2137	23.0689	23.0372	22.8701	19.4164	19.0317	17.8181	19.3031	19.2817	18.0263	20.0938	18.158	18.0796	20.3114	19.5191	19.3933	22.3717	22.2562	22.2705	20.766	20.7763	20.6275	17.836	18.9347	19.9522	18.2286	18.0177	19.238	19.1056	18.2195	19.0477				+	Lung_Exosome_Lung_WH	Up_in_Evs	13	13	13	37.2	37.2	37.2	43.944	0
23.0257	22.8134	22.5176	21.2283	21.1063	20.7028	22.1416	22.4446	22.3694	20.1341	18.9772	17.6095	20.3864	17.9727	20.3041	19.9731	20.099	18.9934	19.527	19.4245	15.2583	21.108	21.1679	21.0485	21.4617	20.4178	21.0599	19.8449	19.6687	20.1183	19.0104	19.4108	20.1459	19.6986	19.2885	19.5685				+	Lung_Exosome_Lung_WH	Up_in_Evs	4	4	4	28.1	28.1	28.1	25.425	0
15.3995	13.607	13.9734	13.91	13.5413	13.9787	15.2329	14.4067	15.0476	22.2057	21.2537	22.1075	20.7323	21.4414	21.1455	22.7709	22.1258	21.5994	15.1826	14.2042	13.2283	15.9949	16.1747	14.6485	13.6879	13.89	14.1166	21.8311	22.8429	22.9987	23.3442	23.3653	23.5968	22.7749	22.2997	22.7166				+	Lung_Exosome_Lung_WH	UP_in_WhL	4	4	4	26.9	26.9	26.9	28.17	0
16.4145	14.8586	15.4673	15.351	14.9877	13.7934	15.125	15.4644	13.8948	21.6946	22.0434	22.5293	21.4673	20.4531	18.8283	22.0378	20.5792	22.2461	14.0595	14.5362	16.9154	15.0957	15.6224	16.1206	15.0125	16.2794	13.5746	19.9317	21.5041	21.5836	22.2774	21.4217	21.7532	18.6639	18.4954	20.127				+	Lung_Exosome_Lung_WH	UP_in_WhL	12	12	12	18.3	18.3	18.3	102.36	0
14.5935	14.5502	14.5168	13.6086	12.6772	12.6523	16.1959	14.0205	15.4837	22.1157	21.5114	20.4375	22.2497	22.2512	21.7314	23.548	23.2784	23.4111	14.3998	16.4531	17.7856	15.2373	14.6632	15.603	14.9738	13.7536	16.1954	21.3994	20.2923	20.8002	19.4302	18.0295	20.3064	20.4159	20.1005	20.3646				+	Lung_Exosome_Lung_WH	UP_in_WhL	8	8	8	15.7	15.7	15.7	71.639	0
14.2235	14.7031	13.1143	13.6572	14.6557	13.0001	14.6548	15.3645	14.813	17.6275	16.9444	18.5162	17.9315	18.4001	18.8436	20.6524	20.5157	21.3125	14.1088	14.2429	14.9799	17.8763	17.7171	17.7819	17.3659	17.1484	16.8465	18.2228	21.3808	22.1642	18.0265	17.6134	19.4594	20.8349	20.9619	20.5493				+	Lung_Exosome_Lung_WH	UP_in_WhL	9	9	9	4.2	4.2	4.2	266.94	0
15.9597	15.3035	14.7063	14.1288	13.3301	15.2149	16.3389	15.0165	15.3115	21.8012	22.2475	21.9749	22.2649	22.2297	22.0746	22.2655	22.2447	22.1101	14.9214	14.1693	13.9352	16.4009	16.6365	15.2324	14.0865	15.7467	14.999	24.8819	24.8882	24.9857	24.995	24.9694	25.0679	25.1425	24.8678	25.0024				+	Lung_Exosome_Lung_WH	UP_in_WhL	22	22	22	14.5	14.5	14.5	226.37	0
15.123	13.6676	15.1049	14.4662	13.5465	14.0404	16.1971	15.6722	14.4188	25.5546	25.428	25.5565	25.7576	25.631	25.6513	24.8481	24.7717	24.9341	14.8151	15.7296	17.4521	16.8291	17.9196	17.1228	13.8314	14.0643	14.0409	24.8505	24.8819	24.8858	24.2022	24.0444	24.0298	24.8589	24.7599	24.7668				+	Lung_Exosome_Lung_WH	UP_in_WhL	5	5	5	32.6	32.6	32.6	23.384	0
14.5856	14.0381	14.4008	14.4886	13.1668	13.0115	14.3018	15.5192	13.7926	22.7065	22.1867	22.2863	21.519	22.2335	21.915	23.1301	22.9716	23.2964	14.9973	14.0706	13.8234	15.2022	15.3925	14.9657	14.1459	13.9847	14.5895	23.9746	23.9261	24.0541	24.3728	24.5621	24.464	23.494	23.7857	23.9729				+	Lung_Exosome_Lung_WH	UP_in_WhL	15	15	15	35.6	35.6	35.6	72.911	0
14.5927	14.6432	13.4125	13.4641	13.3921	12.8513	15.0406	14.1934	14.0927	22.6398	22.6857	22.6806	22.4078	21.8304	22.3167	22.4972	22.3934	22.5595	14.8833	14.0633	13.9818	15.9083	16.4416	16.7445	15.215	13.2177	12.7826	22.6625	21.8553	22.638	22.8132	22.2453	22.4695	23.2518	23.619	23.2211				+	Lung_Exosome_Lung_WH	UP_in_WhL	14	5	5	41.2	20.4	20.4	49.129	0
18.634	16.0764	16.4707	15.7838	15.8418	14.3877	14.3446	14.5988	17.5422	23.9005	23.1311	23.3123	23.6948	23.4248	23.6487	23.0337	22.8415	22.7432	17.0873	14.1781	13.4305	17.6017	13.1262	17.1448	13.0979	14.6328	14.7869	18.5801	19.3861	19.952	19.2492	18.1831	18.8187	18.8359	21.0651	19.9388				+	Lung_Exosome_Lung_WH	UP_in_WhL	12	12	12	52	52	52	36.071	0
15.1389	15.1252	14.172	12.8331	13.8649	13.9447	17.7085	15.8233	14.6733	22.254	21.7316	22.196	21.9044	22.0698	22.3783	23.3797	23.1061	23.2959	16.4654	14.3307	14.4105	17.3591	14.771	16.8633	13.3082	14.0422	14.5311	24.0036	24.1774	22.8021	23.0288	22.4844	22.952	23.2644	23.5026	23.9357				+	Lung_Exosome_Lung_WH	UP_in_WhL	7	7	7	26.8	26.8	26.8	41.796	0
20.7597	20.1642	20.2713	17.9122	18.325	17.3628	20.5279	19.9332	19.715	21.1943	21.2053	21.5175	19.2539	19.1774	18.5035	23.9535	24.0657	24.1154	18.6067	20.2014	18.2492	20.7352	20.6974	20.4612	18.7945	19.3367	18.9282	25.2458	24.962	25.2222	25.1653	25.0868	24.8332	25.2246	25.0401	24.9169				+	Lung_Exosome_Lung_WH	UP_in_WhL	34	34	34	37.2	37.2	37.2	121.68	0
15.4109	16.0968	13.4429	15.5996	13.4238	15.2516	13.9618	13.9198	13.1679	21.3756	23.1734	18.4915	18.4952	21.701	21.4296	21.0807	22.1284	21.0223	17.8534	16.6316	17.5293	19.0091	18.3162	18.2286	13.7013	13.4522	14.3477	22.6697	22.872	22.3229	22.2804	22.4502	21.2759	22.4483	22.6031	22.916				+	Lung_Exosome_Lung_WH	UP_in_WhL	6	6	6	46	46	46	23.354	0
15.4027	13.156	15.4046	13.2351	12.1703	12.8825	13.4414	15.3836	14.4155	21.875	21.595	21.5444	20.5061	21.974	21.4529	21.9666	21.7349	22.1191	14.8211	14.758	14.9744	18.3173	16.8336	17.543	16.4602	14.5602	13.4888	24.342	24.1337	24.0546	23.5356	23.2636	23.5261	23.9374	23.6709	23.6415				+	Lung_Exosome_Lung_WH	UP_in_WhL	6	6	6	29.1	29.1	29.1	37.636	0
16.7071	16.3288	13.8139	15.5486	14.0657	13.5624	17.1066	15.7939	17.8996	20.3844	17.4625	18.8606	18.5834	19.4211	19.3254	20.8569	21.3579	21.4322	15.9572	14.2966	17.1448	19.0118	18.7708	18.7377	17.7122	16.8208	13.3413	17.7173	18.0823	19.3465	17.7066	18.5547	19.2468	17.9334	17.6616	18.4018				+	Lung_Exosome_Lung_WH	UP_in_WhL	4	4	4	22.9	22.9	22.9	24.608	0
18.1343	18.1155	17.6297	17.7328	17.5072	17.7374	18.2326	18.09	18.1168	24.6864	24.9128	24.4723	25.056	25.0298	24.9775	24.1569	24.691	23.9723	17.8224	18.305	19.0623	18.729	19.2922	19.6083	17.4449	17.9674	17.7153	24.4265	23.8117	24.3601	24.2314	24.2005	24.2204	24.2148	24.4491	24.7143				+	Lung_Exosome_Lung_WH	UP_in_WhL	16	16	16	43.8	43.8	43.8	47.463	0
14.2164	13.5785	14.6066	12.8348	16.418	14.427	15.913	15.8905	13.8749	23.5806	24.0031	23.8744	24.2557	24.0432	24.246	23.4703	23.2529	23.4727	14.4305	17.1156	14.202	17.9119	16.2776	16.5012	14.6348	13.3528	13.3852	23.5725	23.4701	23.4574	22.6515	22.9487	22.6201	23.7327	23.5643	23.9163				+	Lung_Exosome_Lung_WH	UP_in_WhL	12	12	12	31.6	31.6	31.6	52.904	0
15.9602	15.919	15.387	13.1141	14.0493	12.7943	14.0263	15.0233	13.8508	23.2591	23.2956	23.1926	23.4952	23.3251	24.0184	22.8109	22.8548	22.8392	13.5459	15.1499	15.1559	15.2966	14.3879	15.0036	16.178	13.5912	14.1973	23.3002	23.4696	23.3325	23.5888	22.9965	22.7747	23.7232	23.615	23.589				+	Lung_Exosome_Lung_WH	UP_in_WhL	6	5	5	36.9	32.3	32.3	21.671	0
13.863	13.6379	14.0245	13.0444	14.2224	14.1199	14.4903	15.1574	14.3256	22.6553	23.1353	22.377	23.6446	23.3414	22.9503	23.3881	22.2486	22.282	14.8902	15.1682	13.1587	15.4262	15.4798	15.1809	14.5455	14.0624	13.6542	23.0979	22.9031	22.7685	22.7472	22.9825	23.1193	22.2863	22.9931	23.2012				+	Lung_Exosome_Lung_WH	UP_in_WhL	13	13	13	19.1	19.1	19.1	121	0
20.2823	19.7116	19.4282	18.2223	18.6077	18.373	19.7013	19.7401	19.8839	24.5629	24.4553	24.4031	24.5477	24.335	24.3838	24.8919	24.9411	25.0577	20.6714	20.455	20.4529	21.5309	22.0468	21.9039	20.3165	20.0597	20.161	26.1176	26.0797	26.0608	24.6031	24.6923	24.7368	26.2672	26.2114	26.0391				+	Lung_Exosome_Lung_WH	UP_in_WhL	10	10	10	57.7	57.7	57.7	26.922	0
16.32	15.2289	13.5078	14.4636	12.7693	13.5374	16.0257	14.2763	16.0993	23.8697	23.8737	23.7199	23.9534	23.9947	23.8831	23.1691	23.376	23.4757	17.8036	18.2225	15.1543	20.3599	19.6624	19.3224	17.0434	17.995	16.8167	24.4227	23.4862	23.5818	22.7212	22.6442	22.816	23.1038	23.247	23.3099				+	Lung_Exosome_Lung_WH	UP_in_WhL	9	9	9	34.5	34.5	34.5	37.563	0
16.812	16.328	16.7567	16.6795	17.9282	14.9975	17.7326	17.7686	18.1632	22.0411	22.3466	22.5103	23.0512	23.0902	22.3184	22.8041	22.1848	23.0502	15.1635	17.3738	15.6573	17.5834	18.631	15.0745	16.946	17.2041	15.5503	25.1728	25.1665	24.9867	24.2726	24.0935	24.2665	24.7742	24.532	24.4812				+	Lung_Exosome_Lung_WH	UP_in_WhL	22	22	20	27.6	27.6	25.9	123.63	0
13.4666	13.7188	14.9832	14.0145	15.8966	16.3056	13.4456	13.9182	14.0428	20.0803	19.8215	20.3695	19.7767	20.2061	20.1255	21.5504	20.2397	21.9141	13.9345	13.8953	14.6676	15.6621	16.6949	16.3898	14.7767	14.1533	14.0114	23.7011	23.6172	23.6454	23.7161	23.5949	23.4148	23.9898	23.8898	23.6796				+	Lung_Exosome_Lung_WH	UP_in_WhL	11	9	9	27.3	23.3	23.3	63.704	0
14.9038	14.5019	14.5309	13.9879	13.4324	14.9577	14.1672	14.6441	14.6566	20.4597	17.7401	19.9173	19.369	20.4876	20.649	20.6519	20.8963	20.892	14.7179	13.74	14.2871	14.2422	14.473	14.7665	14.9552	14.7967	13.8192	22.2985	22.0801	22.1268	21.1221	20.8802	20.4617	21.6864	21.6737	20.7769				+	Lung_Exosome_Lung_WH	UP_in_WhL	7	7	7	12.8	12.8	12.8	81.876	0
14.8104	14.8084	14.2154	13.7345	12.7764	14.7911	14.0022	15.2861	14.4178	23.094	21.7345	21.5003	22.8539	23.1773	23.1647	22.0733	21.8466	21.6592	14.1256	15.0174	12.881	15.1604	15.3458	14.9561	13.5015	14.4946	14.4846	20.8178	18.0485	19.5552	18.38	20.2134	19.7953	20.5853	20.1215	20.2535				+	Lung_Exosome_Lung_WH	UP_in_WhL	5	5	5	8.8	8.8	8.8	84.685	0
14.437	13.856	14.8244	13.4445	12.2744	12.588	14.2262	14.5786	13.923	21.4004	21.7664	21.748	21.4503	22.0001	21.4556	19.9787	19.9697	20.8832	16.4719	13.8685	16.0215	18.0689	18.0683	17.9626	16.0769	16.254	16.2975	21.9989	23.3051	21.8583	21.5306	21.6693	21.464	21.7983	23.4791	21.2734				+	Lung_Exosome_Lung_WH	UP_in_WhL	4	4	4	17.1	17.1	17.1	34.577	0
14.1216	15.0906	14.2171	13.6608	13.9111	13.5447	15.2083	14.5765	13.8295	19.637	19.2559	19.1135	19.2137	18.9501	19.0435	17.9063	19.3088	18.8347	14.414	13.3661	14.1092	14.6555	13.9364	15.2562	13.5806	14.6717	14.5546	20.3263	17.8295	18.9527	19.4784	19.4636	20.2264	20.4406	19.9352	20.5081				+	Lung_Exosome_Lung_WH	UP_in_WhL	6	6	4	14.8	14.8	10.4	57.81	0
14.5649	12.5291	13.5231	12.4059	12.577	13.6668	14.174	14.1566	14.4742	22.4629	22.4215	21.958	21.0671	22.3062	22.2778	21.9545	22.5142	21.7968	14.9946	13.1907	14.0997	15.6607	14.7815	16.6333	14.7075	14.0491	14.3221	23.7733	23.6547	23.741	23.8754	23.8879	23.7328	23.9957	23.8505	23.8919				+	Lung_Exosome_Lung_WH	UP_in_WhL	7	7	7	12.2	12.2	12.2	68.002	0
14.8475	14.822	13.9652	12.4967	13.3088	13.5878	13.093	13.5989	13.4626	22.3945	22.8035	22.476	22.4343	22.4263	22.5307	21.2312	21.079	21.4064	14.32	14.9781	14.4823	14.2609	14.7588	15.2674	14.8095	15.2226	13.2804	22.443	22.7143	22.7633	23.102	23.1271	23.0395	23.183	23.3329	23.3766				+	Lung_Exosome_Lung_WH	UP_in_WhL	8	8	8	19.4	19.4	19.4	78.863	0
14.3735	13.605	13.6464	15.7711	15.0104	16.7603	14.7253	14.436	15.4361	24.1223	24.0342	23.8209	24.0704	23.5587	24.0552	24.1144	24.2225	24.0933	16.3565	16.7872	16.1413	15.9189	15.3614	16.128	15.0941	13.21	16.2327	24.8527	25.0053	24.6785	25.2403	25.351	25.3477	25.3159	25.208	25.0369				+	Lung_Exosome_Lung_WH	UP_in_WhL	21	21	21	47.6	47.6	47.6	66.049	0
20.03	15.6947	14.422	15.4219	14.8998	13.8673	16.5882	18.3298	18.4062	25.0386	24.9496	24.9202	24.8927	24.4482	24.6383	25.6871	25.3619	25.5615	17.9474	17.2514	14.761	18.6733	17.3596	18.829	16.9515	16.4599	15.7127	26.0133	25.9522	26.0272	25.737	25.737	25.5576	25.5661	25.9271	26.0333				+	Lung_Exosome_Lung_WH	UP_in_WhL	27	26	26	50	48.3	48.3	73.243	0
18.6416	18.5123	17.5854	13.9021	13.5703	14.9274	18.1723	18.8748	17.9263	17.2405	20.9581	21.1643	18.3987	17.3939	17.3054	18.2974	17.3347	19.358	14.9095	13.0052	15.2534	17.7473	17.3084	17.7469	15.2283	13.4337	17.1179	23.6612	22.2603	23.5917	24.664	24.64	23.7462	25.0871	24.9106	24.8317				+	Lung_Exosome_Lung_WH	UP_in_WhL	6	4	4	20.5	16.1	16.1	57.886	0
15.5504	14.4125	13.9014	14.1807	13.633	14.8283	15.5766	14.9428	13.915	18.9274	18.5833	19.2716	19.6959	18.724	18.9924	17.195	18.7541	18.1776	16.8251	16.9428	16.9716	19.5074	19.1384	17.0885	17.0642	16.6917	16.6907	21.2306	21.024	21.0768	19.412	19.451	19.3759	20.8336	20.9147	20.2065				+	Lung_Exosome_Lung_WH	UP_in_WhL	4	4	4	32.4	32.4	32.4	19.652	0
14.8341	13.5927	14.3735	14.192	12.8978	14.056	14.3816	14.8266	14.7106	23.2291	23.1248	23.7657	22.5489	23.3108	22.7385	22.9517	23.1493	22.8283	13.3772	14.5136	14.2807	15.809	14.6892	14.4591	15.2071	15.279	12.9206	19.4631	20.0208	19.8969	17.6135	17.5573	21.4424	19.3236	18.2745	17.7926				+	Lung_Exosome_Lung_WH	UP_in_WhL	6	6	6	25.3	25.3	25.3	35.102	0
14.7822	13.4009	14.2343	14.1648	14.0508	15.2288	14.4947	14.7084	15.0104	19.1179	18.297	18.5518	17.9925	20.515	20.1259	20.1597	20.6789	20.0389	13.5432	14.2317	14.4852	14.6863	15.7344	14.8523	13.1293	13.2008	14.4479	18.0681	19.1285	19.4401	18.5423	18.8817	18.4449	18.7424	19.3627	18.5548				+	Lung_Exosome_Lung_WH	UP_in_WhL	4	4	4	56.1	56.1	56.1	12.615	0
15.7496	14.0449	13.7027	14.2679	14.5722	13.6211	13.8698	13.3462	13.4706	23.0695	23.0551	23.0684	23.597	23.3668	24.0197	22.2718	22.1339	20.5307	13.7057	13.6376	12.5759	15.7876	15.3425	14.5593	13.2617	14.2746	14.1505	23.4898	23.5141	23.7199	22.5882	22.5783	22.2332	22.9466	22.2613	22.8308				+	Lung_Exosome_Lung_WH	UP_in_WhL	4	4	4	21.2	21.2	21.2	17.417	0
19.1181	20.094	18.3973	16.9738	16.7638	16.8687	17.7267	18.1855	16.9684	20.6285	20.3929	17.9316	17.555	19.9904	18.8149	21.1016	20.2845	20.1724	14.2477	14.9679	13.4214	15.994	15.3577	14.3968	14.1098	14.3093	14.6411	19.1142	18.6897	18.9744	19.2246	19.9146	19.3368	20.36	20.6663	15.2572				+	Lung_Exosome_Lung_WH	UP_in_WhL	19	19	19	11.5	11.5	11.5	231.43	0
15.0466	13.8096	13.95	13.6124	13.5698	14.0117	14.5034	13.4632	13.7924	23.1737	23.023	22.8207	23.1847	22.9997	23.1291	22.7078	22.9749	22.9273	14.0275	14.0152	14.0625	14.8907	15.5831	15.2916	13.9372	13.5627	14.6967	22.9026	22.7735	22.7709	22.4746	22.6681	22.2031	22.7917	22.6407	22.6694				+	Lung_Exosome_Lung_WH	UP_in_WhL	9	9	9	41.6	41.6	41.6	34.482	0
23.0105	22.4494	21.9897	20.3122	20.5648	19.7653	22.3955	22.5029	22.8055	22.1531	22.5573	22.4004	22.0943	24.242	24.2081	21.439	23.689	23.843	14.707	14.5194	16.1878	18.2439	18.7334	17.5763	18.4206	18.0975	17.2247	18.5834	18.8428	18.2101	19.2581	18.8632	19.2658	23.0696	23.0324	22.7368				+	Lung_Exosome_Lung_WH	UP_in_WhL	13	13	13	24.9	24.9	24.9	84.141	0
17.7404	17.2483	17.201	12.1868	13.1113	13.2358	16.7601	17.1022	17.4485	23.4409	23.4565	23.3327	23.7061	23.8266	23.898	22.7735	22.1993	22.3645	15.391	16.2044	14.2538	14.9913	14.0789	15.216	14.7121	14.1622	13.3757	22.5155	22.4183	22.5712	21.1535	21.2293	20.5665	21.7566	21.4667	21.7204				+	Lung_Exosome_Lung_WH	UP_in_WhL	4	4	4	36	36	36	14.285	0
15.2796	15.5813	13.6669	14.5426	12.6878	13.6645	14.1701	15.4127	13.7173	20.3864	19.96	19.4636	19.0301	19.2711	18.6035	21.6387	21.545	21.3939	13.9369	13.9075	14.7735	18.6436	17.2035	18.7157	14.9149	14.2744	14.2018	23.2867	23.8232	23.7152	22.9873	22.8227	23.0951	23.5737	23.6835	23.5383				+	Lung_Exosome_Lung_WH	UP_in_WhL	9	9	9	19	19	19	72.683	0
18.3222	16.1044	16.1841	16.0261	13.644	16.4716	17.4052	14.249	15.6996	22.174	21.8158	21.8099	22.6854	21.3711	22.7264	21.5485	21.4692	21.6176	17.0115	13.8936	14.9236	14.815	15.6555	14.2879	16.5254	14.7924	16.0326	20.2795	20.0843	20.3678	19.8747	20.0177	19.8722	20.0726	20.6353	20.3461				+	Lung_Exosome_Lung_WH	UP_in_WhL	9	9	9	35.2	35.2	35.2	38.868	0
17.6072	17.5318	16.9202	17.0224	17.3921	17.5932	16.7231	15.8564	16.1323	24.2461	24.3205	24.3409	24.4251	24.5227	23.488	22.8777	22.2257	22.7432	14.4841	14.2746	14.9167	14.747	14.374	16.4069	13.3142	12.4913	14.3524	22.5629	22.8298	22.8085	23.2118	23.3358	23.1118	23.4143	22.7116	22.5318				+	Lung_Exosome_Lung_WH	UP_in_WhL	11	11	11	9.6	9.6	9.6	123.9	0
16.0167	15.5069	14.7376	16.2877	15.8233	16.1432	18.4225	16.3237	13.7531	25.0718	25.1454	25.0508	25.7965	25.5967	25.6507	24.6431	24.683	24.7525	18.9396	18.2575	17.9125	18.1408	17.569	18.3722	17.546	17.4098	17.6354	24.9282	24.7693	24.8987	24.8714	24.6081	24.5965	24.9644	24.8526	24.8853				+	Lung_Exosome_Lung_WH	UP_in_WhL	9	9	9	44.4	44.4	44.4	27.887	0
15.0879	15.1337	15.5164	16.7634	13.238	14.3369	15.6871	17.0627	14.3786	22.3354	17.9536	19.9699	19.916	20.0193	19.7928	22.3699	21.787	20.0675	17.8734	17.2656	17.2982	19.8033	19.4555	18.7452	17.4928	16.0222	14.4265	23.4564	23.4909	23.5594	24.0058	23.755	20.2532	20.4702	23.4521	23.5527				+	Lung_Exosome_Lung_WH	UP_in_WhL	5	5	5	26.2	26.2	26.2	38.287	0
15.576	13.8325	15.6942	14.0003	14.4157	13.009	14.3298	13.4394	13.4733	21.3236	20.9799	21.2672	20.8294	20.1131	18.6867	20.8043	20.7766	20.965	15.0161	13.0481	14.9343	14.9285	15.0393	15.968	14.409	13.5216	13.9183	17.747	17.8196	18.3162	20.3174	20.5508	21.369	21.2059	21.5368	21.2479				+	Lung_Exosome_Lung_WH	UP_in_WhL	4	4	4	16.2	16.2	16.2	36.049	0
13.7479	16.5431	15.7154	17.4135	18.0926	14.0328	14.1313	13.8005	13.8925	18.0176	19.2668	18.4491	20.3786	20.9464	20.6046	21.6868	21.9439	22.1716	16.1877	15.7914	16.1576	16.7165	14.5176	16.6618	16.7545	12.6189	18.0577	23.4087	23.4134	23.3063	23.4043	23.1665	23.3348	23.3875	23.3265	23.1232				+	Lung_Exosome_Lung_WH	UP_in_WhL	6	6	6	19.3	19.3	19.3	49.512	0
14.62	12.9611	13.2776	13.1428	12.1905	12.9878	14.3431	14.1052	15.8055	22.5746	22.4634	22.3301	22.3685	22.6049	21.6793	22.3934	22.1935	22.213	14.0082	13.6393	14.2922	15.6347	15.2041	15.5837	14.1848	14.2608	14.64	21.6004	21.4486	20.9315	22.7767	22.7168	22.8637	23.005	23.0221	22.989				+	Lung_Exosome_Lung_WH	UP_in_WhL	4	4	4	5	5	5	115.28	0
14.3622	15.1061	13.8625	13.9589	13.787	14.5016	14.5638	14.6704	15.9738	24.2333	24.0881	24.1177	23.5538	23.6168	23.9602	24.3523	23.5556	23.7514	17.988	17.1795	18.03	16.384	16.5887	15.0947	15.2713	13.8377	14.4574	22.6551	22.5797	22.349	23.7059	23.6136	23.7158	23.9305	23.1395	23.9096				+	Lung_Exosome_Lung_WH	UP_in_WhL	7	6	6	18.8	16.9	16.9	46.437	0
14.2565	16.1496	15.2576	16.8041	14.9029	14.8917	14.0192	14.6802	15.3849	22.7027	23.1696	22.5373	23.4037	22.4075	22.8163	24.4945	24.1265	24.3318	16.5364	16.6383	17.6095	15.9111	19.3032	18.6611	13.9725	17.8302	17.0067	25.2384	25.0419	25.0767	24.9091	24.6066	24.8499	25.1187	24.7335	24.8039				+	Lung_Exosome_Lung_WH	UP_in_WhL	21	21	21	23.9	23.9	23.9	123.38	0
14.8248	14.8132	14.0047	13.6481	12.4617	12.9294	14.8222	15.4007	14.9524	22.3334	21.0559	19.1323	20.5169	18.1504	20.8591	21.9403	22.4471	22.7963	16.9024	14.4364	14.9961	14.354	14.9337	15.0721	13.9933	13.6251	14.6057	23.9963	23.7597	24.0839	23.8328	24.1893	24.1358	23.6342	23.9323	23.4507				+	Lung_Exosome_Lung_WH	UP_in_WhL	11	11	11	14.7	14.7	14.7	118.29	0
13.9525	15.6035	13.4686	14.86	13.5266	13.6567	13.6143	15.3441	14.9782	18.1156	20.5949	19.5398	18.3294	18.5155	19.6099	23.1753	23.2346	23.0347	15.0747	15.0816	13.9753	15.6844	14.9232	14.749	14.1456	13.6207	15.1081	22.3375	22.7671	22.8089	18.3718	17.9884	20.4237	22.1645	22.3752	22.4669				+	Lung_Exosome_Lung_WH	UP_in_WhL	12	12	12	15	15	15	144.73	0
14.4734	14.6663	13.5444	13.6399	14.2069	13.5427	13.7031	14.1579	14.2386	22.146	22.9748	21.2002	22.9605	22.9249	22.3824	22.6273	22.4392	22.413	15.6824	14.4865	14.392	17.2281	17.6263	15.219	13.9128	13.9207	14.2161	21.7617	22.282	21.59	22.1567	22.4641	22.4591	22.1834	22.0914	22.1693				+	Lung_Exosome_Lung_WH	UP_in_WhL	4	4	4	21.6	21.6	21.6	37.92	0
18.7541	14.4739	15.202	13.7725	13.5001	13.2348	15.8432	14.4609	16.4037	23.0815	23.7727	22.3085	21.9605	23.178	23.5469	23.6785	23.2804	23.2843	16.0638	14.4842	13.3128	16.8505	14.5502	16.6846	15.039	14.2718	17.6643	23.5495	23.4589	23.5072	23.7683	23.3461	23.2402	23.6816	23.6524	23.6842				+	Lung_Exosome_Lung_WH	UP_in_WhL	8	8	7	34.9	34.9	28.8	40.949	0
16.8529	14.503	16.7252	15.8607	14.2224	16.0675	14.3413	14.775	13.4731	23.4865	22.7595	22.891	23.8284	23.6843	23.6787	22.5312	22.8302	23.086	17.0584	17.7533	17.5309	17.63	17.8756	17.5811	16.5318	17.079	17.3028	24.5132	24.5861	24.8344	24.1305	24.0038	23.8872	24.3451	24.3353	24.9943				+	Lung_Exosome_Lung_WH	UP_in_WhL	11	11	11	34.3	34.3	34.3	34.333	0
13.7403	13.9468	15.0854	13.62	13.7734	15.1728	15.0574	13.963	13.4529	21.3042	21.9382	20.6687	22.3053	21.5951	22.0469	21.8412	22.0904	22.1565	16.5953	17.8806	13.5018	18.4619	18.4832	18.3157	16.9077	17.6502	16.7224	23.4739	23.2876	23.4056	20.7888	21.7708	22.8595	23.562	23.4695	22.9497				+	Lung_Exosome_Lung_WH	UP_in_WhL	5	5	5	30.9	30.9	30.9	20.546	0
13.265	12.8006	14.9472	14.6638	12.8267	13.8775	14.2947	13.7546	14.4345	19.9285	18.7472	19.4166	18.9875	20.0688	18.6712	18.4104	18.7558	18.6261	13.8186	13.9995	15.3911	15.3914	15.7082	15.9988	15.6615	13.4725	14.4658	21.8387	21.6851	20.8986	20.8038	20.807	21.3548	21.836	22.0605	21.5944				+	Lung_Exosome_Lung_WH	UP_in_WhL	4	4	4	15	15	15	39.249	0
14.9701	13.0542	14.2371	12.1656	13.5332	13.0397	14.3751	14.4598	14.3469	23.654	23.4052	23.3975	23.5411	23.3251	23.4316	23.2637	23.3058	23.2307	14.7058	14.8501	14.3203	15.401	17.2046	14.0864	13.8293	14.7804	14.492	22.5594	22.4652	22.4121	22.9153	22.6072	22.6146	22.8151	22.5059	20.4536				+	Lung_Exosome_Lung_WH	UP_in_WhL	7	7	6	35.9	35.9	31.8	23.818	0
14.2921	14.4935	13.9011	12.723	16.2596	13.9794	15.1782	14.5582	13.3759	21.5011	22.8336	23.143	23.2821	23.4303	23.3283	22.4394	22.3255	22.6207	13.9822	14.5488	13.5842	15.2854	15.3323	13.668	14.3026	13.8184	14.1781	21.8697	22.51	23.0505	22.9018	21.3129	23.3667	23.3102	23.2617	23.364				+	Lung_Exosome_Lung_WH	UP_in_WhL	4	4	4	28.6	28.6	28.6	22.958	0
15.2204	13.758	13.9603	13.3509	15.1196	14.8575	14.0822	14.8784	13.7338	22.7193	22.4668	22.4954	22.2893	22.4558	21.8328	22.6984	22.4249	22.6988	13.242	14.4978	15.1855	16.1947	16.711	16.403	13.9678	14.7295	13.5907	22.6731	22.6057	22.6251	22.7296	22.9094	22.6465	23.0521	22.7601	23.3384				+	Lung_Exosome_Lung_WH	UP_in_WhL	5	5	5	24.5	24.5	24.5	30.394	0
15.1256	14.1697	13.9595	13.4718	14.831	13.773	15.1299	14.6772	15.5198	17.5613	18.3872	18.2882	17.7526	18.6917	17.1989	20.4319	20.2905	20.4042	15.4054	14.2382	13.8094	15.5991	14.809	16.3054	14.4391	13.5982	13.843	22.602	20.903	21.0932	17.5797	20.9138	21.6685	20.8096	20.4502	20.7387				+	Lung_Exosome_Lung_WH	UP_in_WhL	4	4	4	5.3	5.3	5.3	116.92	0
15.633	14.2658	14.687	13.7657	13.3077	14.1677	14.6751	12.6226	14.8112	24.3724	24.2573	24.1444	24.297	23.3708	23.1757	23.8902	23.8002	23.8454	15.0643	14.6457	15.5204	14.8161	15.455	14.9312	13.8193	13.9778	14.4523	22.8184	22.201	21.8391	21.319	19.9953	21.4262	22.3779	22.3069	22.7103				+	Lung_Exosome_Lung_WH	UP_in_WhL	4	4	4	20.5	20.5	20.5	22.98	0
14.9451	15.2237	13.3725	14.388	13.1011	13.5487	14.0895	16.5649	15.5042	23.9481	24.1826	24.1	23.6241	23.6548	23.6624	23.6317	23.5158	23.577	15.6502	14.2433	15.4161	15.4864	15.4374	16.3742	14.4917	13.8265	15.133	24.2528	24.3784	24.5898	24.4475	24.4066	24.1964	24.7647	24.6381	24.6363				+	Lung_Exosome_Lung_WH	UP_in_WhL	9	9	9	24.4	24.4	24.4	59.271	0
14.7261	13.9932	14.645	13.1859	13.9058	12.8669	15.275	14.9329	14.1072	22.1432	22.025	21.6284	21.7409	20.7172	21.389	22.7247	23.0307	22.8947	14.9115	15.0094	13.5958	20.1908	19.6628	19.8447	18.63	18.8869	14.4715	23.5897	23.4992	23.5128	22.8242	22.9465	22.9958	23.4098	23.2618	23.2671				+	Lung_Exosome_Lung_WH	UP_in_WhL	7	7	7	18.1	18.1	18.1	63.972	0
14.7538	13.8863	13.1967	15.5384	14.4993	13.1117	15.4255	14.4592	16.1468	22.3016	22.7738	22.6358	22.353	22.6419	21.5593	23.0031	22.0609	21.5888	13.9601	13.8904	15.6686	16.5833	14.3402	16.4302	14.6755	16.5908	13.5413	22.4779	22.7693	20.6724	22.2863	22.3494	19.9009	18.7385	20.7442	21.1561				+	Lung_Exosome_Lung_WH	UP_in_WhL	8	8	8	22.7	22.7	22.7	39.93	0
14.8604	14.4718	14.0426	13.1778	13.2447	13.1676	14.5503	14.6739	13.7736	21.8133	22.0496	21.9314	22.4594	21.9517	21.7122	22.1512	21.9966	21.9516	14.6699	16.7907	14.1271	16.06	15.3422	14.4616	16.3809	14.7394	14.4065	17.9987	18.6696	21.4144	20.9959	21.047	21.0483	20.244	21.3512	21.3265				+	Lung_Exosome_Lung_WH	UP_in_WhL	5	5	5	15.3	15.3	15.3	44.287	0
16.0155	16.1493	15.7046	13.7092	13.3722	12.8016	14.0469	13.6254	15.8076	19.1099	20.6082	20.5784	18.4721	19.5794	20.5471	21.2875	20.8119	20.5589	18.5132	18.2126	18.1678	19.8157	19.8086	19.5923	18.776	19.2466	19.0293	23.8449	24.6049	24.7092	24.823	24.88	24.8732	24.8166	24.7713	24.6554				+	Lung_Exosome_Lung_WH	UP_in_WhL	5	5	5	11.6	11.6	11.6	49.469	0
14.7236	14.6642	13.3991	13.3563	14.0872	13.2309	13.6067	13.7738	13.7044	20.9195	21.4442	21.3257	20.8466	21.0926	21.4515	20.3121	20.9805	20.7636	14.6643	15.4086	14.1066	13.9915	15.7241	15.8327	14.3017	14.4232	13.8364	21.675	21.8495	22.1074	22.1874	22.0109	21.3941	22.0817	22.0538	21.7239				+	Lung_Exosome_Lung_WH	UP_in_WhL	4	4	4	13.5	13.5	13.5	54.985	0
19.2852	19.0646	18.1543	17.4569	14.4477	17.9061	14.4943	14.9837	14.7458	20.3315	21.0395	19.9989	21.4476	19.7925	20.2661	20.509	19.2712	20.5554	14.1296	14.6637	15.8447	18.7932	18.5038	18.8267	17.4273	15.0195	13.8285	24.6021	24.4172	24.4304	24.9049	24.633	24.7295	24.9296	24.5851	24.7345				+	Lung_Exosome_Lung_WH	UP_in_WhL	5	5	5	14.3	14.3	14.3	47.625	0
14.7489	14.3027	14.1234	13.5287	13.8874	13.1531	14.5333	14.3524	14.8983	18.557	20.1531	18.5444	19.4478	20.8341	18.4139	21.5848	21.5649	21.5916	14.6326	13.7521	13.7583	15.6258	14.6397	14.0497	12.2485	14.4169	13.2303	18.9913	20.5258	19.1525	21.7739	21.171	20.3882	19.1329	20.4647	21.3871				+	Lung_Exosome_Lung_WH	UP_in_WhL	5	5	5	17.1	17.1	17.1	50.714	0
17.0549	14.428	17.6109	13.5755	12.3844	12.4641	16.8419	13.8922	16.6372	26.3194	26.3251	26.2862	26.3854	26.2109	26.2606	25.6511	25.7907	25.6422	19.0737	19.0481	18.6787	14.9582	15.6484	14.7817	14.1238	14.6981	14.9365	24.0088	24.1069	23.8857	24.2061	24.1676	24.2481	24.265	24.1435	24.0847				+	Lung_Exosome_Lung_WH	UP_in_WhL	5	5	5	59.3	59.3	59.3	16.694	0
14.3214	13.7407	14.7178	12.345	13.796	13.7994	15.4691	14.7594	13.9829	20.4537	19.3429	20.2363	19.2496	19.6034	20.2233	18.8803	21.2876	20.4253	13.7583	14.0849	13.8828	16.6005	15.7414	15.054	14.1427	12.9556	15.7655	23.1113	22.5454	22.8406	23.428	23.0112	22.7775	22.9862	22.4017	23.1141				+	Lung_Exosome_Lung_WH	UP_in_WhL	8	8	8	22.4	22.4	22.4	58.449	0
14.6744	13.8417	14.5128	15.8895	15.3931	12.9871	14.732	16.6655	14.8171	22.64	22.2484	22.8416	22.806	21.9758	21.6657	20.5159	21.4169	21.9545	14.6506	14.6232	14.8305	16.8774	17.9298	17.5267	13.3492	13.1473	16.3793	19.4781	17.8691	19.4555	18.8062	19.8111	19.3887	18.3501	18.0113	19.5528				+	Lung_Exosome_Lung_WH	UP_in_WhL	13	13	13	30.8	30.8	30.8	56.65	0
15.1892	14.2581	16.0521	14.5503	13.1241	16.402	13.89	17.4879	14.1173	25.0086	25.0617	25.0287	25.102	25.2565	25.217	24.3252	24.5311	24.4091	15.6834	15.8869	12.9959	19.4584	19.3002	24.3194	16.508	15.7183	15.798	24.4499	24.0708	24.4073	24.2274	23.84	24.1089	24.3244	24.7211	24.314				+	Lung_Exosome_Lung_WH	UP_in_WhL	17	17	17	37.6	37.6	37.6	60.977	0
15.0297	14.1441	14.0285	14.8681	14.1982	12.7259	14.4668	14.5482	14.2744	23.9291	23.771	23.9304	24.1059	24.0692	23.8078	23.1635	23.3562	23.0658	15.3987	14.0051	14.4746	15.3798	15.3694	14.7804	14.8392	15.2463	14.3198	24.3329	23.8728	23.7909	24.3381	24.5028	24.5	24.5265	24.5553	24.4323				+	Lung_Exosome_Lung_WH	UP_in_WhL	16	16	16	29	29	29	90.254	0
16.9678	16.82	16.5521	13.7337	13.9424	15.1654	16.9012	16.8354	17.1052	22.9443	22.9601	22.9452	23.0661	22.8696	22.8045	23.2196	22.9582	23.1063	15.1722	15.1223	13.602	17.6849	17.6882	18.2148	15.6304	12.6213	13.9713	22.7522	22.8538	22.7554	22.6915	22.395	22.5312	22.9265	22.9987	23.0298				+	Lung_Exosome_Lung_WH	UP_in_WhL	4	4	4	23	23	23	19.81	0
15.7764	15.9374	17.3882	14.1624	15.6535	16.5031	16.4687	15.7769	16.9983	25.3842	25.0179	25.342	25.3629	25.1896	24.9495	25.1127	25.2061	24.9719	14.6278	16.292	16.8233	15.1889	17.8263	15.9238	12.7513	16.857	14.9289	25.7036	25.6328	25.6651	25.8422	25.8318	25.8487	25.6971	25.5038	25.6865				+	Lung_Exosome_Lung_WH	UP_in_WhL	21	21	17	37	37	30.8	70.942	0
14.84	13.15	14.4113	14.871	13.0907	13.7869	14.8474	13.366	14.4332	22.4524	20.2367	20.0585	20.4147	20.1759	22.9096	20.9216	22.0768	22.836	15.1305	13.9023	16.2338	18.755	18.0925	16.6289	13.5997	16.5182	17.0268	22.589	22.4036	23.6957	22.3229	23.1843	23.4623	22.1788	22.5939	23.0895				+	Lung_Exosome_Lung_WH	UP_in_WhL	5	5	5	8.2	8.2	8.2	77.528	0
15.1187	14.043	14.5193	13.4236	13.7729	13.586	14.5676	15.4582	14.6288	24.3284	24.2786	24.0475	24.088	23.9137	24.4242	23.9828	23.6923	23.9119	15.7275	13.9263	18.9371	14.6044	15.385	14.9984	13.9666	13.6752	14.0193	23.4038	23.1759	23.6983	22.8781	23.4152	22.7421	23.0056	23.5103	23.6327				+	Lung_Exosome_Lung_WH	UP_in_WhL	7	7	7	36	36	36	32.251	0
18.6179	18.2963	17.6345	16.315	13.9967	16.8397	14.2765	18.7565	18.6029	23.7086	23.8191	23.6179	23.7172	23.5183	23.6441	23.2918	23.3669	23.196	13.9003	18.8673	17.8857	19.4595	15.2631	15.2678	13.8839	18.5119	13.857	24.6153	24.0857	24.3215	24.0378	23.8758	24.016	24.3361	24.2764	24.3899				+	Lung_Exosome_Lung_WH	UP_in_WhL	8	8	8	49	49	49	22.237	0
14.4375	16.0336	14.7641	13.3855	13.2504	14.5779	18.1902	14.3592	14.124	20.4525	20.7579	19.116	21.4566	18.7821	19.0032	21.9832	21.0755	20.9117	15.0248	13.735	13.8305	16.2065	15.0647	14.6654	13.5866	13.2672	13.3202	22.0216	22.0352	22.2248	21.195	20.3949	21.5927	21.9862	21.6109	21.4872				+	Lung_Exosome_Lung_WH	UP_in_WhL	4	4	4	12	12	12	39.589	0
15.994	14.0587	13.2133	14.0361	13.0944	14.0969	13.0629	14.3308	15.1078	18.228	18.0321	19.8252	18.2742	18.6985	18.5456	20.3461	20.0267	20.2549	14.7013	15.3403	14.1403	15.5478	15.6685	15.1111	13.845	14.1239	14.4956	21.0247	21.3485	21.2647	21.2106	20.2841	20.7852	21.0378	19.2335	20.9859				+	Lung_Exosome_Lung_WH	UP_in_WhL	4	4	4	5	5	5	109.96	0
15.0266	14.2579	13.6391	12.9014	13.8958	13.559	13.7509	14.5801	14.7896	22.9005	22.6399	21.1265	22.2759	21.5683	22.0166	20.3813	19.9703	18.7096	15.4798	15.1432	14.5199	15.7589	16.0484	15.0424	14.0382	13.6103	13.3246	23.4578	23.7061	23.3464	23.7272	23.6943	23.7196	23.2604	23.277	23.3088				+	Lung_Exosome_Lung_WH	UP_in_WhL	10	10	10	26.5	26.5	26.5	51.355	0
20.1976	18.9948	18.9875	18.4956	17.9783	18.3762	19.8554	19.3872	19.1951	21.2504	20.4233	21.1458	21.4311	20.2805	20.55	19.896	21.9598	20.8587	17.813	17.4894	15.3071	19.836	19.4054	19.8972	18.1722	18.0951	18.8546	17.8072	19.3845	19.4303	18.2646	19.2229	18.9905	18.6288	18.199	22.3498				+	Lung_Exosome_Lung_WH	UP_in_WhL	4	4	4	15.8	15.8	15.8	25.104	0
14.2495	13.9924	14.277	13.2904	12.6116	13.272	14.6066	15.0053	14.1999	19.1581	18.8892	17.6042	19.0106	18.6792	18.8248	19.4898	18.9458	19.6937	14.485	14.4656	14.9793	17.5019	15.3531	14.133	14.3661	14.7661	14.3379	20.9757	21.3679	21.5434	21.3988	21.4685	21.4089	21.825	21.609	21.4801				+	Lung_Exosome_Lung_WH	UP_in_WhL	4	4	4	11.1	11.1	11.1	57.193	0
14.8424	14.2174	12.5954	13.4901	13.1343	12.6899	14.3699	15.1297	13.8662	21.668	21.0847	21.8355	22.1033	21.9606	21.2672	20.7235	20.7519	20.2068	15.659	13.5249	14.6	15.2456	15.412	14.5922	14.3451	14.8727	14.5144	22.2061	22.0906	21.7772	20.8287	21.3366	21.6669	21.278	21.4786	21.2459				+	Lung_Exosome_Lung_WH	UP_in_WhL	4	4	4	15.5	15.5	15.5	38.792	0
15.5295	14.4946	14.0564	13.096	13.9423	13.2933	13.6277	14.4257	14.1702	24.0566	23.9037	23.7128	23.7271	23.791	23.8768	24.6764	24.3497	24.3551	13.4268	14.8666	13.3196	16.6648	18.185	15.8973	14.1663	14.878	13.7316	25.0271	25.0103	24.0807	24.764	24.9158	24.7969	24.8284	24.6971	24.6461				+	Lung_Exosome_Lung_WH	UP_in_WhL	7	7	7	26.5	26.5	26.5	37.154	0
22.715	22.0923	21.3933	20.2419	20.0754	20.269	21.6073	21.6378	21.4682	29.0726	29.0956	29.0061	29.3678	29.1127	29.211	28.5768	28.5389	28.5216	18.8333	19.0356	19.6758	18.3946	19.2733	18.8066	16.2682	17.7072	16.3776	25.9973	25.841	25.9291	25.3061	25.2645	25.2581	26.1744	26.0387	25.9962				+	Lung_Exosome_Lung_WH	UP_in_WhL	52	52	36	65.8	65.8	47	104.85	0
15.4806	14.1771	14.0264	14.2775	13.3863	13.018	13.7576	14.2458	15.2021	21.2721	21.0101	20.3665	20.8032	20.494	20.5714	20.1143	19.4429	19.4673	13.9154	14.4088	13.96	15.9984	14.3373	15.3873	13.1777	13.4063	14.3123	22.2705	21.9802	22.0871	22.968	22.1243	22.9317	20.5931	21.6001	21.6928				+	Lung_Exosome_Lung_WH	UP_in_WhL	7	7	7	14.8	14.8	14.8	85.852	0
14.9161	13.5748	15.131	13.2858	12.9815	13.8217	15.4381	15.1999	15.9624	21.0272	21.7963	21.4858	20.9141	20.672	19.6142	20.7697	21.5842	20.844	16.5493	16.3654	16.1515	17.8855	18.6541	17.8888	13.3138	13.4727	13.8127	22.0153	21.8088	20.6553	21.237	20.6259	19.8398	21.6916	21.9388	21.211				+	Lung_Exosome_Lung_WH	UP_in_WhL	7	7	7	10	10	10	91.35	0
14.0537	14.4924	12.8677	15.4658	13.1842	13.2509	14.6745	15.5478	15.3182	21.7519	21.5894	21.5764	21.179	20.0833	19.9992	18.7962	16.9446	18.3387	14.7652	16.716	17.211	17.2429	15.0456	15.6008	13.9112	15.8801	12.6886	21.967	22.7158	22.995	18.6048	19.921	19.8736	21.0651	22.1843	21.3479				+	Lung_Exosome_Lung_WH	UP_in_WhL	4	4	4	15.3	15.3	15.3	34.063	0
14.144	15.1341	14.5763	18.569	13.8929	14.0314	15.1005	15.5647	14.3534	21.9636	21.6371	21.5342	20.2298	21.2492	20.409	23.6855	23.4077	23.6658	14.2956	15.31	13.718	17.9594	16.7461	18.1419	14.2321	14.6925	18.9784	24.6734	24.0128	24.0775	22.8173	22.9124	23.17	23.3568	23.4953	23.3224				+	Lung_Exosome_Lung_WH	UP_in_WhL	13	13	13	32.3	32.3	32.3	62.942	0
15.0417	13.7155	14.4141	14.1566	14.3183	14.0768	13.6671	15.0071	16.213	24.3494	23.9448	23.3644	23.7602	23.1907	23.6522	22.9169	22.3279	22.9968	14.4273	16.9237	14.1427	15.8833	16.0387	16.132	14.6439	13.8376	13.515	23.4179	23.8524	23.3116	23.7791	23.8221	23.7246	23.6999	23.8242	23.6509				+	Lung_Exosome_Lung_WH	UP_in_WhL	7	7	7	32.6	32.6	32.6	26.227	0
15.3745	13.5148	14.0684	13.3229	13.5307	13.1363	13.942	14.5776	13.8537	20.9237	18.4546	20.1241	20.7197	18.6897	19.3692	20.3676	19.5066	19.1607	14.8478	14.4708	13.8061	18.3642	18.3889	17.9491	16.5007	16.749	16.7281	23.1854	22.7887	22.8742	23.2711	23.0974	23.2751	23.1719	22.9786	22.4746				+	Lung_Exosome_Lung_WH	UP_in_WhL	7	7	7	16.8	16.8	16.8	51.84	0
14.9841	14.0824	14.413	14.0917	14.7278	11.9456	14.8785	13.22	13.6732	23.9074	24.0821	24.071	23.9574	23.8291	23.6245	23.4775	23.2046	23.3667	13.5461	14.136	14.0972	15.6717	14.0945	15.7995	14.5449	13.416	13.9731	23.3404	23.0827	23.2967	23.4958	23.0053	23.5183	23.96	23.7794	23.7947				+	Lung_Exosome_Lung_WH	UP_in_WhL	11	11	11	38.7	38.7	38.7	42.183	0
15.2268	14.6061	13.6262	17.8921	16.7644	13.6614	14.3584	14.6535	15.5018	26.6165	26.6462	26.5464	26.8218	26.7066	26.4488	25.6485	25.5906	25.6122	16.3783	17.0613	17.9605	15.7304	14.7462	15.1183	13.993	14.1727	15.4949	25.547	25.3263	25.4153	25.373	25.2975	25.3463	25.5368	25.5467	25.4975				+	Lung_Exosome_Lung_WH	UP_in_WhL	15	15	15	55.2	55.2	55.2	37.106	0
15.2551	14.3318	14.1659	15.2273	14.0112	13.8778	13.9103	13.4516	16.6181	20.6594	21.3411	21.5779	22.1672	22.1881	22.6468	20.9669	21.2238	21.3514	14.8787	13.368	13.6877	15.1979	14.8403	15.2441	13.4352	13.8896	14.124	22.537	22.109	21.9383	22.9614	22.8028	22.8037	22.2514	22.3616	22.6023				+	Lung_Exosome_Lung_WH	UP_in_WhL	7	7	7	18.5	18.5	18.5	71.689	0
21.9679	21.6408	21.2036	19.5967	19.3376	19.919	20.3709	20.8576	20.2706	27.0539	26.6283	27.0749	27.3123	27.3084	27.2192	28.7029	28.599	28.551	17.4815	17.689	17.7866	15.2965	15.2469	14.3341	13.9755	13.1772	15.179	17.5164	18.3159	19.0719	18.3826	18.3423	18.1713	19.2575	18.5239	16.7395				+	Lung_Exosome_Lung_WH	UP_in_WhL	19	19	13	69	69	44	36.019	0
14.5758	14.5713	13.5904	14.54	13.9811	13.4762	14.1644	13.0803	14.1336	20.5376	20.7957	20.9453	20.7092	20.5738	20.407	21.333	21.1898	21.0437	13.9892	14.5846	14.3671	14.6067	15.3152	16.1782	14.0714	13.7059	13.3576	22.1315	21.8654	21.1041	21.3443	22.1817	21.5908	21.9377	22.2067	21.9049				+	Lung_Exosome_Lung_WH	UP_in_WhL	9	8	8	13	12.1	12.1	119.26	0
15.083	16.9464	14.1504	13.6065	15.4288	15.0965	14.9014	15.234	13.7378	21.5065	21.5705	21.3059	22.0983	21.7192	21.1067	22.3904	21.8005	21.6436	15.6746	15.4	15.5485	15.6087	14.9357	15.3631	16.5375	12.6604	16.7223	23.9432	23.7757	23.8597	24.276	24.1731	24.4425	23.9302	23.8712	24.0677				+	Lung_Exosome_Lung_WH	UP_in_WhL	28	28	20	33	33	26	121.9	0
14.6147	14.7387	14.945	14.303	14.1326	12.7935	13.5755	14.222	14.2424	23.4931	23.5889	23.2637	21.6425	23.0775	22.7665	19.3966	20.5752	20.1166	14.5086	14.0722	14.9538	16.0049	15.6266	15.4091	13.7055	14.0732	13.4937	22.7689	21.8487	22.0155	19.4611	19.8925	20.9081	22.6376	22.6263	21.2725				+	Lung_Exosome_Lung_WH	UP_in_WhL	7	7	7	6.7	6.7	6.7	146.2	0
14.9544	13.8199	13.8148	13.472	13.3375	12.9825	14.8656	14.6185	14.6455	18.5986	19.4084	19.3245	21.23	18.1735	19.6504	19.1701	19.2722	19.8228	14.515	13.9066	13.8052	14.8136	16.8315	15.1904	14.505	15.0553	14.0797	21.4553	21.32	20.7816	22.3163	22.2824	22.7655	22.1727	21.2643	21.8044				+	Lung_Exosome_Lung_WH	UP_in_WhL	9	8	8	7.5	7	7	171.29	0
18.3192	17.2193	16.8829	13.8933	12.352	16.1042	15.6846	14.5839	15.8994	22.2807	21.9748	20.6327	25.0552	21.2602	21.0935	25.2617	25.282	25.2461	13.3436	14.4675	17.8364	15.7073	16.2496	14.7169	14.8113	13.7097	13.8095	25.1967	25.112	23.5717	24.9078	24.9563	23.6783	25.6795	25.0346	23.7145				+	Lung_Exosome_Lung_WH	UP_in_WhL	13	13	13	16.7	16.7	16.7	111.63	0
15.7361	13.5353	13.9015	13.379	13.0424	13.8293	13.5559	14.4982	14.657	20.8694	20.1726	20.9694	19.7663	19.2243	20.1623	21.1086	20.8288	20.1864	14.6147	15.279	13.7655	14.9004	15.9473	14.8844	15.0922	13.3873	13.971	22.1782	22.3481	21.7558	22.517	22.0113	21.9593	21.9148	21.7408	21.0471				+	Lung_Exosome_Lung_WH	UP_in_WhL	5	5	5	8.3	8.3	8.3	92.902	0
14.8513	14.8763	13.6465	14.0781	13.4443	13.2009	13.5037	14.9038	14.0639	21.215	21.4108	20.7479	22.849	22.8659	22.242	21.9872	21.7024	21.4351	14.7651	14.7178	13.8343	16.2642	15.5691	13.9019	15.6123	14.2363	15.5194	17.7365	17.8416	19.148	18.487	21.0022	21.2248	21.1575	18.0564	21.1198				+	Lung_Exosome_Lung_WH	UP_in_WhL	9	9	9	9.6	9.6	9.6	146.56	0
15.109	13.8437	15.7836	13.9851	14.8531	13.1193	19.612	18.4305	13.7608	25.2439	25.2434	25.2332	25.1845	25.1146	25.1038	24.9387	25.0027	25.0916	17.8714	17.9215	17.5083	19.1759	19.7972	19.4135	17.7466	17.3096	17.7865	24.8167	25.0894	25.0953	25.208	25.1801	25.2295	25.5658	25.4184	25.4518				+	Lung_Exosome_Lung_WH	UP_in_WhL	21	17	17	42.7	36.4	36.4	69.602	0
15.1739	14.5211	13.7707	16.3061	13.1648	15.2602	14.3463	14.8061	14.9199	19.8039	19.4852	21.0352	17.9597	20.7034	17.7112	19.9592	20.3608	19.7997	15.4498	14.7342	14.0542	15.7969	15.5311	14.6497	16.0325	15.0587	13.4483	22.0486	21.7848	21.9647	22.4229	22.3603	21.3843	21.9644	22.4973	22.1274				+	Lung_Exosome_Lung_WH	UP_in_WhL	6	6	6	10.6	10.6	10.6	84.784	0
14.3056	14.1405	14.3277	14.1393	12.9258	13.8911	15.7001	14.6551	16.3412	18.5068	17.9212	18.5283	17.9918	18.0725	18.5382	17.8928	17.9541	17.7616	14.4852	13.8199	15.1532	15.9789	15.373	14.6759	13.66	14.7531	13.0609	20.3431	21.1648	19.7484	20.7426	20.1521	20.21	19.5781	19.6251	17.7422				+	Lung_Exosome_Lung_WH	UP_in_WhL	4	4	4	5.1	5.1	5.1	141.35	0
17.4438	13.9826	16.3912	17.3142	15.1671	16.7207	18.7984	15.1022	17.3292	24.6607	24.7206	24.8098	25.1244	24.9345	24.6947	23.993	23.2699	23.6715	15.7782	15.6796	14.0937	17.0286	15.2373	13.6328	16.8281	14.6366	16.1722	23.9744	23.3729	23.8371	22.9632	22.5482	23.2455	23.0114	23.0055	23.264				+	Lung_Exosome_Lung_WH	UP_in_WhL	10	10	10	34.1	34.1	34.1	47.074	0
20.4394	19.9446	19.7343	18.1477	17.9247	18.0229	19.9904	19.7668	19.8551	26.7893	26.7607	26.6645	26.6982	26.6771	26.6842	27.9006	27.8786	27.8835	18.6891	18.5409	16.3182	16.8865	17.1096	18.1734	17.5823	13.2885	13.9176	21.4422	22.3783	22.0738	21.722	20.2563	20.951	22.2693	22.954	23.237				+	Lung_Exosome_Lung_WH	UP_in_WhL	21	21	21	55.7	55.7	55.7	55.023	0
19.9501	20.9487	18.8384	15.7549	16.0337	16.543	17.8915	17.6418	17.2946	24.1915	24.2058	23.9241	24.2186	24.123	23.9812	24.0765	24.2516	24.0124	16.5085	14.0386	15.0167	15.1868	18.441	14.3081	16.0654	14.3632	15.2591	21.8784	21.5008	22.3423	21.975	22.7403	22.3192	22.5142	22.4525	21.9363				+	Lung_Exosome_Lung_WH	UP_in_WhL	26	26	26	38.8	38.8	38.8	108.17	0
14.0051	13.525	13.7851	14.0675	13.3675	13.3235	14.4302	14.9942	13.889	21.1386	20.4649	20.6615	22.1515	21.8769	21.9119	21.7404	18.1129	21.0185	13.8209	14.4182	14.2436	15.6841	14.8386	14.1469	15.9157	13.5566	14.4882	18.2548	18.8109	18.7108	18.6289	17.9281	18.7262	21.0067	17.19	17.705				+	Lung_Exosome_Lung_WH	UP_in_WhL	5	5	5	12.5	12.5	12.5	58.47	0
14.3714	14.3411	14.8435	13.9116	13.0307	13.2915	13.3587	14.6116	13.8462	22.7611	22.7776	22.5875	22.8245	22.636	22.8577	21.7556	21.5743	21.3375	14.6171	13.4882	14.4943	15.5157	17.6799	15.5286	15.1819	12.8858	13.862	21.7501	21.4256	21.7079	21.9433	22.016	22.0259	21.4842	21.5147	21.0611				+	Lung_Exosome_Lung_WH	UP_in_WhL	6	6	6	28.8	28.8	28.8	29.634	0
14.6302	16.2402	16.1048	14.1469	13.5213	15.0868	16.7103	16.7336	16.6294	22.4385	21.9616	21.8876	22.4548	22.1183	22.2458	22.0878	22.4298	22.3782	14.4571	14.4245	14.8812	17.5798	17.8108	17.4852	16.9539	16.9367	17.0836	20.3321	21.0971	20.776	19.7647	21.0407	20.1466	21.6141	19.3487	22.0218				+	Lung_Exosome_Lung_WH	UP_in_WhL	12	12	12	16.3	16.3	16.3	107.89	0
13.8135	14.4471	16.4352	15.8686	13.34	14.3132	14.8287	15.1996	15.2824	22.9131	23.1033	22.007	22.7268	22.2516	22.2169	22.7874	23.1236	22.9956	14.8106	16.4522	14.6833	14.3968	15.651	14.0261	17.4198	17.9541	17.7838	24.6005	24.2954	24.633	24.951	24.8663	24.6837	24.0194	24.4227	24.3277				+	Lung_Exosome_Lung_WH	UP_in_WhL	18	18	18	44	44	44	57.673	0
13.6998	15.0566	14.8444	13.6888	13.1941	14.2213	13.2	16.6074	14.6476	22.3335	23.0809	22.014	21.4946	21.7279	21.9624	22.2816	22.4699	22.1362	14.3813	14.6165	14.5146	18.8002	16.5668	17.6389	14.6227	14.1271	14.8021	23.7675	23.9403	23.489	23.208	22.9847	23.129	22.7857	23.3879	23.513				+	Lung_Exosome_Lung_WH	UP_in_WhL	15	15	15	17.5	17.5	17.5	138.83	0
19.1372	19.0449	18.3049	16.8546	14.6009	16.6621	19.5818	19.6477	19.4872	23.6902	22.6416	22.4993	22.9408	23.6901	22.4783	22.282	22.3094	22.1611	18.2076	17.6032	16.9593	19.4479	19.0393	19.255	16.9466	13.4745	17.1819	21.6391	21.7017	21.6369	21.7961	21.8366	22.0365	22.4844	22.3311	22.3509				+	Lung_Exosome_Lung_WH	UP_in_WhL	6	6	6	18	18	18	45.745	0
14.9301	15.2347	14.1548	14.0542	12.7822	13.0404	15.3436	15.1949	14.2347	22.6783	22.8594	22.887	22.5763	22.9909	22.2499	22.2063	21.2454	21.3709	14.621	14.1301	12.3826	14.2582	15.74	15.5782	14.5	12.6922	13.9762	21.7361	20.8426	20.7968	20.1552	20.8812	19.7939	20.9133	20.6614	20.9174				+	Lung_Exosome_Lung_WH	UP_in_WhL	5	5	5	49.2	49.2	49.2	14.21	0
21.1777	20.8169	20.5702	18.4756	16.4121	18.263	20.1283	20.3348	20.5043	24.3222	24.5977	24.3142	24.4602	24.3484	24.3316	24.9236	24.8476	24.6924	19.2125	18.1273	19.1456	21.5101	21.291	20.8438	19.7754	19.7751	19.8029	24.6	24.2564	24.6394	22.9872	23.5524	23.549	23.8282	23.8821	23.8107				+	Lung_Exosome_Lung_WH	UP_in_WhL	20	20	20	51.7	51.7	51.7	66.193	0
14.0104	13.1864	14.3325	13.5131	13.0205	14.1501	14.2914	14.5681	15.429	19.4404	19.7418	19.245	19.3706	17.7147	17.0064	20.079	17.2703	20.8701	17.7336	13.9222	16.488	17.6486	17.3805	17.6167	13.9314	14.9851	13.4877	21.1988	21.0046	20.7977	19.7445	20.5193	20.2436	21.0223	21.0756	20.8696				+	Lung_Exosome_Lung_WH	UP_in_WhL	4	4	4	3.7	3.7	3.7	160.9	0
15.1957	15.1081	14.2281	14.3996	13.3052	13.1974	14.0837	14.738	13.9146	18.5824	16.9381	19.0319	17.9323	18.4692	18.7072	20.8557	21.36	20.9392	14.3258	14.4274	15.4036	14.2478	16.23	15.4189	14.0799	15.0564	14.3545	22.7408	21.8765	22.5572	21.2152	20.3853	20.6569	22.2628	22.5697	22.3762				+	Lung_Exosome_Lung_WH	UP_in_WhL	11	11	10	11.5	11.5	10.9	146.67	0
14.8316	14.3129	13.6613	14.0005	15.0821	15.6408	13.2915	13.7802	14.9812	22.15	22.2877	21.3403	22.1316	21.6041	22.003	22.3798	22.6289	22.7148	15.3219	14.7627	13.7018	14.8563	14.8091	16.0779	13.7593	15.7772	16.0022	23.6961	23.2338	23.4229	23.6899	23.9367	23.707	23.9159	23.3882	23.2515				+	Lung_Exosome_Lung_WH	UP_in_WhL	9	9	9	26.6	26.6	26.6	52.545	0
17.2834	16.0729	15.9749	15.5055	14.7572	13.752	17.478	13.856	14.7871	20.67	20.6552	20.9026	21.0428	21.0061	21.1083	20.0645	19.1334	19.5911	14.0306	14.9951	13.6861	14.8159	15.4787	15.5245	13.8165	14.7658	14.8327	21.0807	21.7464	21.6069	19.0083	18.4677	18.3425	21.1944	21.3354	20.9355				+	Lung_Exosome_Lung_WH	UP_in_WhL	6	6	6	16.3	16.3	16.3	50.925	0
18.3465	17.9893	17.6316	16.1706	17.0484	17.0844	18.3472	18.3547	17.5615	22.7675	23.1399	22.9363	22.9087	22.6906	23.0165	22.56	22.1812	22.1936	14.0391	13.8661	16.2121	19.4816	19.5271	19.4521	16.117	16.6	16.3095	21.5253	20.8868	21.4815	21.4928	21.802	21.1499	21.7792	20.7738	20.6555				+	Lung_Exosome_Lung_WH	UP_in_WhL	6	6	6	33	33	33	21.868	0
15.0364	14.6048	20.3841	20.1673	15.3711	14.8996	19.9259	16.6636	14.819	24.2336	24.1884	23.9991	24.5619	24.4728	24.4428	22.9829	22.9217	22.9318	16.8249	14.948	16.7171	17.2909	15.1036	17.2923	13.9495	16.496	16.2491	24.3435	24.2274	24.2556	23.0395	22.9019	22.4835	22.6096	24.0494	23.7667				+	Lung_Exosome_Lung_WH	UP_in_WhL	6	6	6	40.7	40.7	40.7	12.855	0
18.1717	19.1654	17.6063	17.0619	18.2385	17.0708	18.5446	18.566	18.5673	20.0716	19.6399	20.7198	20.8345	21.0451	20.9014	18.7291	20.485	19.9685	18.2465	18.2737	17.2476	16.3039	18.0642	18.1791	16.4311	15.368	15.4265	21.7229	21.4431	21.9756	19.8206	20.7475	18.9044	21.1051	21.0378	20.6482				+	Lung_Exosome_Lung_WH	UP_in_WhL	5	5	5	14.6	14.6	14.6	49.301	0
18.8747	18.7922	18.7291	17.2287	16.8329	15.2262	18.3508	19.3393	17.4555	25.0359	25.2201	25.2032	25.3636	25.2218	25.1514	24.952	24.9148	24.9499	17.7336	14.0597	16.4148	20.5571	19.9945	19.7908	17.6042	17.2551	17.9403	24.3416	24.1519	24.0149	24.368	24.3236	24.3653	24.6297	24.3748	24.378				+	Lung_Exosome_Lung_WH	UP_in_WhL	12	12	10	41.1	41.1	34.1	39.617	0
19.8759	19.934	19.1129	19.5536	19.1954	18.9054	19.5573	19.0019	17.9564	27.7828	27.6915	27.8112	27.7241	27.7063	27.6863	27.6647	27.5711	27.4996	20.5495	20.6855	19.9258	21.7102	21.695	21.5752	19.2788	17.0678	18.9243	24.5721	24.4995	24.9148	23.9619	24.0243	24.2563	24.5413	24.9147	24.8401				+	Lung_Exosome_Lung_WH	UP_in_WhL	107	107	99	59.6	59.6	56.2	278.16	0
19.7963	19.3991	18.8655	18.6711	18.9443	18.5692	21.1803	21.5567	21.5277	25.5506	25.5202	25.4509	25.5374	25.5362	25.4935	25.4383	25.318	25.4008	21.905	19.9244	21.3943	22.2508	22.0918	20.3225	20.6516	20.6748	20.8733	26.1594	26.0959	26.1491	26.3328	26.1902	26.2627	26.4542	26.4351	26.3435				+	Lung_Exosome_Lung_WH	UP_in_WhL	12	12	12	32.6	32.6	32.6	51.712	0
16.8625	13.4923	14.595	12.9396	13.0415	13.8945	14.6605	13.9877	16.9049	21.9613	23.853	23.7859	22.4278	22.9995	20.9839	23.5452	23.5088	22.6082	15.9757	16.7823	16.4874	16.047	17.5707	14.9231	15.0758	15.6001	14.3414	23.7771	24.1346	23.4916	24.7644	24.7617	24.815	24.2924	24.2507	24.241				+	Lung_Exosome_Lung_WH	UP_in_WhL	5	5	5	29.3	29.3	29.3	24.593	0
14.3476	15.0838	13.9866	13.8353	13.4933	12.5887	15.6728	15.1485	13.7489	23.2669	23.4441	23.2433	22.5265	23.1348	23.391	23.0105	22.3105	22.3956	16.3463	14.4153	15.4937	18.2769	15.5624	17.9535	14.3995	13.753	15.3003	23.5861	23.469	23.3162	23.675	23.6099	23.6106	23.381	23.7602	23.4387				+	Lung_Exosome_Lung_WH	UP_in_WhL	11	11	11	12.4	12.4	12.4	108.8	0
14.9172	13.7288	14.0379	13.9711	12.7273	15.0138	14.2376	15.106	15.1433	23.3399	23.0334	22.5949	23.0173	22.4882	22.2119	23.0438	22.9375	22.9664	14.2876	15.9426	15.9013	16.4333	17.062	14.9424	14.2673	13.402	15.0187	22.0952	22.2725	21.3578	20.4997	20.3256	20.515	23.131	21.9698	22.8357				+	Lung_Exosome_Lung_WH	UP_in_WhL	10	10	9	39.8	39.8	39.8	38.169	0
13.2445	18.496	14.3759	15.6201	14.3493	13.6677	14.7676	14.985	14.1378	20.9139	19.3683	20.0543	18.4175	18.2361	18.8712	19.7754	20.9943	21.5099	14.6893	15.078	13.5628	15.2608	14.9319	14.2442	14.7581	13.7594	13.0348	23.4279	22.9151	23.8329	23.8516	23.6696	23.3592	23.7105	24.073	23.0421				+	Lung_Exosome_Lung_WH	UP_in_WhL	8	8	8	18	18	18	54.366	0
14.3628	14.5213	14.0254	14.4531	13.0942	13.6842	16.4799	15.2327	16.2844	24.1212	24.026	24.108	24.4504	24.4163	24.4449	23.6164	23.4989	23.4648	14.7256	13.8346	16.1049	14.6765	15.6042	15.3035	15.8305	17.0092	13.7881	22.323	22.5068	22.1294	22.458	22.0146	22.2616	21.8831	22.5847	22.648				+	Lung_Exosome_Lung_WH	UP_in_WhL	10	9	9	18.5	17	17	60.103	0
14.6925	15.2027	13.6293	13.6709	13.8094	14.5549	13.988	13.6742	13.8353	21.5238	21.4869	21.6475	22.09	21.7054	21.4933	21.6559	21.704	21.5987	14.2457	14.6355	14.5686	15.2732	14.8714	14.6583	13.7756	14.0598	14.3152	21.9733	21.9043	21.8724	22.1459	22.1895	22.3183	21.499	21.6521	21.7564				+	Lung_Exosome_Lung_WH	UP_in_WhL	6	4	4	20.4	13.5	13.5	39.171	0
14.3959	14.0867	15.6023	13.663	16.5621	13.9587	14.325	17.5501	15.7861	22.7074	23.2025	22.8783	23.0787	23.046	23.1987	22.3115	22.5249	22.3342	16.2798	13.6317	16.4632	15.8928	16.8106	14.8944	13.4931	14.5344	12.9202	22.5243	22.9402	22.7759	23.32	22.8362	22.8337	22.8235	22.878	22.7454				+	Lung_Exosome_Lung_WH	UP_in_WhL	6	6	6	31.1	31.1	31.1	30.241	0
14.5188	14.4699	15.8202	15.5275	16.0681	16.2501	14.0716	14.3325	14.8504	23.46	23.3873	23.2082	22.7388	22.7329	22.9184	22.6937	21.7162	22.6446	15.3755	15.4718	15.811	14.9676	17.1506	14.3012	14.2359	14.4362	13.26	22.9014	22.7155	23.0925	23.598	23.5653	23.6782	23.5475	23.5706	23.5489				+	Lung_Exosome_Lung_WH	UP_in_WhL	5	5	5	18.7	18.7	18.7	31.3	0
13.9979	15.6541	13.0674	13.5102	13.9707	13.4506	14.7919	14.494	14.0341	21.5723	19.4893	21.6746	20.3996	19.4079	19.128	20.8102	21.3483	18.0287	14.9594	16.0193	14.7854	14.499	14.8715	14.1849	13.7474	14.2945	14.3324	21.0581	20.3294	21.4752	22.3677	22.1392	22.2349	21.6483	22.0953	21.8292				+	Lung_Exosome_Lung_WH	UP_in_WhL	4	4	4	13.2	13.2	13.2	43.585	0
17.7007	18.7195	18.7175	17.847	18.1337	18.0204	18.4739	17.1447	14.6928	25.5129	25.104	25.298	25.1391	25.0349	24.9629	25.3871	25.0336	25.0168	18.7687	18.7348	18.5515	21.2069	19.5736	18.8233	18.2911	14.5534	13.6068	26.3109	26.3786	26.4278	26.4646	26.5017	26.6492	26.4493	26.2964	26.324				+	Lung_Exosome_Lung_WH	UP_in_WhL	40	40	40	40	40	40	145.83	0
14.2012	13.3913	14.342	14.0383	16.4063	15.5101	14.1309	14.6363	13.6717	21.7832	21.8678	20.9538	21.9022	21.3734	20.7571	22.2168	21.7018	22.1833	13.9039	13.6932	13.7364	14.5365	15.211	15.2241	15.6527	15.8637	14.8469	23.2424	23.0569	23.0542	22.4709	21.9834	22.0185	23.2799	23.3327	22.467				+	Lung_Exosome_Lung_WH	UP_in_WhL	12	12	12	17.4	17.4	17.4	88.884	0
19.1812	19.3336	18.7223	19.0444	18.7907	18.7958	19.0603	19.52	19.8485	26.4882	26.4129	26.4296	26.0313	25.9014	25.9699	26.9052	26.6501	26.5965	17.5332	19.7261	18.7843	21.2381	21.7078	21.5098	14.5935	14.6575	17.9148	27.7445	27.626	27.6691	27.4903	27.511	27.46	27.8175	27.6194	27.7407				+	Lung_Exosome_Lung_WH	UP_in_WhL	62	62	62	36.8	36.8	36.8	244.5	0
14.8756	14.7528	13.6405	13.2781	15.6043	14.3031	14.5388	14.4756	14.1494	17.947	18.8508	18.6227	20.232	18.1576	18.5042	18.8685	18.7502	18.3668	14.412	15.205	14.5486	16.3391	14.4066	14.8324	14.9017	15.8956	15.9963	21.9908	21.9862	22.1298	22.9759	22.9026	22.5647	21.8309	22.3476	22.4909				+	Lung_Exosome_Lung_WH	UP_in_WhL	9	9	9	4.8	4.8	4.8	318.38	0
15.7628	13.8044	13.9137	14.0731	13.091	12.9229	13.7593	15.3708	14.4128	19.4279	19.8711	19.6498	20.6164	18.7996	18.3844	23.0199	22.5454	23.0907	13.2527	14.6449	14.1616	15.5632	14.385	16.7743	13.0595	14.376	14.4727	25.0021	24.9031	25.0052	25.035	24.9708	25.1412	25.2004	25.0115	25.4293				+	Lung_Exosome_Lung_WH	UP_in_WhL	20	20	20	21.2	21.2	21.2	155.2	0
14.7843	15.8502	15.7268	15.1304	15.0602	14.1916	13.9731	14.8287	16.4903	23.1623	23.3664	23.353	23.2403	22.8867	23.1194	22.8227	22.8558	22.8333	14.5536	17.5413	13.7407	15.6844	15.6805	14.3104	16.55	15.8921	16.8459	23.8659	23.5577	23.6643	23.6844	23.6476	23.657	24.5778	23.6353	23.4549				+	Lung_Exosome_Lung_WH	UP_in_WhL	7	7	7	8.7	8.7	8.7	125.97	0
15.5427	12.6748	14.2214	13.6769	13.6677	13.7626	14.818	14.5536	14.0688	17.5902	18.3011	18.9742	18.3489	19.2517	20.7524	17.4105	20.0764	19.545	15.0147	14.2008	13.9606	15.0441	13.85	14.3095	14.3144	13.9824	14.1336	21.9347	21.908	21.5598	22.6597	22.0723	22.1197	22.7282	22.7462	22.3319				+	Lung_Exosome_Lung_WH	UP_in_WhL	11	8	8	19.6	15.3	15.3	74.761	0
16.9417	14.1916	14.3822	13.156	13.8645	13.7023	17.3498	17.3289	17.0362	23.6201	23.5954	23.2797	23.833	23.4357	23.6374	23.5442	23.4158	23.5519	14.5088	17.4704	17.2875	19.4908	19.5065	19.1744	17.6805	17.5044	17.6617	23.7127	23.3343	23.3999	23.5196	22.9717	23.4285	24.1359	23.4313	24.1375				+	Lung_Exosome_Lung_WH	UP_in_WhL	5	5	5	20	20	20	35.611	0
15.9002	13.7943	14.1174	13.4188	13.3496	13.9899	14.5274	14.1134	13.7766	22.866	22.8081	22.755	22.0815	22.9119	22.4543	22.072	22.0492	21.7796	15.5315	13.9337	13.6771	14.4202	14.2615	14.495	13.5283	13.3936	13.4981	18.9266	17.7602	18.3877	18.5101	19.827	19.693	22.3915	22.3451	22.4942				+	Lung_Exosome_Lung_WH	UP_in_WhL	8	8	8	28.7	28.7	28.7	29.062	0
14.1991	13.9347	13.9132	13.6197	13.5089	13.6439	15.4992	15.3477	14.8751	22.7885	22.1145	22.4872	22.7757	22.3342	22.2168	22.0663	22.6856	22.4151	13.9416	14.8923	13.3806	14.7723	15.0341	15.3854	13.4617	14.9073	15.4619	21.3246	22.1125	21.6429	21.794	22.1083	22.647	21.8588	21.1539	21.2256				+	Lung_Exosome_Lung_WH	UP_in_WhL	7	7	7	18.7	18.7	18.7	54.812	0
15.4837	15.0998	14.3894	16.3253	11.9129	14.2645	14.1514	14.2885	15.5363	24.1147	23.9234	23.6604	24.1408	23.8231	24.192	24.5791	24.6141	24.6229	16.7987	17.0333	16.6963	16.4942	15.2673	15.5308	15.1351	14.2533	14.1244	22.6196	22.7861	23.06	21.6459	22.1971	21.5536	22.3401	22.5151	22.739				+	Lung_Exosome_Lung_WH	UP_in_WhL	16	16	15	46.1	46.1	44	46.659	0
14.7898	13.5603	14.1273	13.3969	13.9618	13.9752	14.4351	15.03	13.4308	22.4471	21.8658	22.1683	21.9853	20.4683	21.5293	21.1571	20.0908	21.5754	15.0836	13.8559	13.167	15.6004	15.5171	14.6215	14.4937	14.0724	15.0529	18.46	18.2679	18.4355	18.3702	19.5683	19.8496	18.8238	18.1679	20.4639				+	Lung_Exosome_Lung_WH	UP_in_WhL	5	5	5	25	25	25	21.614	0
13.5702	13.373	12.9506	17.9915	12.2942	17.6465	14.929	13.8464	14.4458	22.6005	22.2337	22.0591	23.5839	23.4822	22.866	22.3625	22.0743	21.2126	14.3213	15.1306	13.4173	16.4581	15.3141	15.4278	12.4785	14.7443	14.3037	23.297	23.2032	22.3736	23.1752	23.2853	23.3657	23.1076	22.766	22.6798				+	Lung_Exosome_Lung_WH	UP_in_WhL	4	4	4	15.8	15.8	15.8	29.841	0
14.2883	15.8891	15.4234	17.4461	15.5762	17.3039	17.115	17.0958	17.0037	21.559	21.4772	21.4662	18.9354	21.4887	20.9338	19.6588	19.976	20.2259	15.9021	13.4454	15.1088	15.3779	15.858	15.18	17.1323	14.872	13.0716	20.0102	20.0854	20.1743	20.2866	21.0562	20.2097	20.1576	20.6596	20.4663				+	Lung_Exosome_Lung_WH	UP_in_WhL	4	4	4	29.4	29.4	29.4	26.711	0
16.4159	16.5214	17.4938	14.7762	15.9796	15.8502	17.7471	16.7751	17.0899	24.1799	22.8871	23.717	23.3206	23.8062	24.0062	23.1208	23.2113	23.1785	16.8983	14.9084	14.2972	14.7323	15.814	15.1619	13.0123	13.9419	18.2433	23.7352	24.4408	24.6154	24.9357	24.3827	24.4454	24.8775	24.7951	24.81				+	Lung_Exosome_Lung_WH	UP_in_WhL	11	11	11	74.5	74.5	74.5	18.491	0
18.0448	15.4752	16.5584	13.5516	14.8936	13.5579	17.2517	19.7074	17.5535	23.8963	23.9679	23.9721	23.9661	23.8605	23.8745	23.7142	23.4972	23.421	17.4848	17.812	14.4089	18.9133	18.2756	19.4842	16.906	17.8051	15.9051	22.2947	22.551	22.3833	22.8702	23.1755	23.3996	22.9284	22.2673	22.4392				+	Lung_Exosome_Lung_WH	UP_in_WhL	13	13	13	38.9	38.9	38.9	47.355	0
15.7254	14.3346	14.0275	15.1747	14.18	14.1124	14.2537	14.431	14.2553	22.5699	22.5286	22.6145	22.8251	22.9833	22.5178	21.6832	21.6359	21.4717	15.7256	13.1343	13.7934	14.6518	15.0973	14.8902	13.8765	13.912	15.4383	22.0539	22.0662	22.296	22.6467	22.5619	22.7889	22.5945	22.4898	22.4427				+	Lung_Exosome_Lung_WH	UP_in_WhL	4	4	4	38.8	38.8	38.8	11.428	0
17.7364	20.2685	20.2699	17.6452	17.7556	17.8688	21.4734	21.6294	21.3991	22.6306	21.6528	21.6453	22.1794	22.1255	22.5409	22.2459	22.262	22.2894	15.4563	14.9147	13.7826	22.128	21.905	21.7446	17.7199	18.0732	17.8753	19.0958	19.5294	20.2267	20.5112	19.2847	18.8936	19.0156	19.9944	19.4729				+	Lung_Exosome_Lung_WH	UP_in_WhL	12	12	12	11.8	11.8	11.8	152.93	0
18.4973	15.2814	13.7219	13.2237	13.9235	13.403	14.5047	15.3697	15.3378	24.2716	24.079	24.1095	24.5053	24.0933	24.2893	23.8497	23.4438	22.1798	14.9985	14.0307	15.9022	15.6332	15.5334	14.9378	16.3429	16.653	16.6331	23.0803	22.4671	22.399	18.5483	21.6866	22.6635	24.4289	24.4608	24.2602				+	Lung_Exosome_Lung_WH	UP_in_WhL	8	8	8	31	31	31	37.432	0
13.5915	13.2077	13.0342	13.8697	14.6358	12.5255	14.834	14.5646	14.7284	23.935	23.5949	23.7948	23.5229	23.4492	23.5882	23.264	23.4214	23.5371	14.2029	16.8511	14.6077	17.8035	17.9402	17.1867	14.4739	14.1294	14.9639	24.6967	24.4483	24.3435	24.8069	24.6892	24.7192	24.4232	24.5028	24.4363				+	Lung_Exosome_Lung_WH	UP_in_WhL	13	13	13	30.6	30.6	30.6	54.972	0
14.3574	13.6169	14.9255	13.6364	13.7596	12.9592	14.3558	14.101	20.7253	22.0325	21.8155	21.5596	21.9606	22.2961	20.7545	21.4504	20.7054	21.6721	16.4868	14.8925	14.3593	21.2352	20.8867	15.431	13.8246	13.2266	13.7661	21.8551	22.4976	21.3583	23.3294	22.4646	22.368	23.687	21.4161	21.7029				+	Lung_Exosome_Lung_WH	UP_in_WhL	7	7	7	16.6	16.6	16.6	69.223	0
13.8353	14.2176	14.4516	13.0133	13.3958	13.4005	15.0506	15.6346	16.1182	23.101	22.7737	22.7995	23.3958	23.1245	22.7611	22.292	21.6671	21.7086	13.6847	14.4136	14.8341	18.4612	18.9203	18.5396	14.8098	13.747	14.1418	23.153	23.1602	22.9993	22.7903	22.2989	22.596	23.2189	23.3437	23.1213				+	Lung_Exosome_Lung_WH	UP_in_WhL	8	8	8	15.8	15.8	15.8	74.605	0
15.4501	12.9505	13.9578	13.3393	13.4475	13.7403	15.5646	13.9697	14.5521	20.8254	19.2068	21.4473	20.9275	18.8455	20.7462	22.4431	22.2087	22.0828	15.3356	13.8955	14.0057	15.2495	15.1216	14.2434	14.5398	14.1395	13.0472	24.0256	23.8649	23.8299	23.9646	24.0066	24.0886	23.8874	23.8614	23.7947				+	Lung_Exosome_Lung_WH	UP_in_WhL	13	13	12	23.5	23.5	21.6	75.022	0
14.1182	14.37	13.8156	14.0042	14.0727	14.0801	15.7751	15.8176	14.7405	24.2855	24.1615	24.2228	24.7297	24.3682	24.28	24.1334	23.8357	24.1572	14.1076	13.6794	18.3367	14.5672	14.4777	14.5343	14.0094	13.3365	15.4976	24.9481	24.9414	24.7628	25.1762	25.1461	25.1174	25.4532	25.4186	25.4948				+	Lung_Exosome_Lung_WH	UP_in_WhL	14	14	14	34.9	34.9	34.9	67.454	0
15.0716	13.6577	14.0075	12.8833	13.3878	13.9438	15.6571	14.5142	14.8377	20.1975	19.0764	18.864	18.3488	21.4393	20.844	20.8582	22.196	20.1999	13.8832	14.6153	14.328	15.1966	15.1883	16.4317	14.2118	13.2281	14.3518	20.6789	18.8862	19.1475	19.8488	20.7746	20.0304	17.2879	18.3403	17.3551				+	Lung_Exosome_Lung_WH	UP_in_WhL	6	6	6	10.7	10.7	10.7	89.594	0
17.6498	17.2919	16.806	14.0707	15.44	15.0757	16.7149	13.2352	14.8397	22.3255	22.2286	21.7682	22.8684	22.6578	22.2781	23.0974	22.9633	22.6866	15.1637	14.562	14.9029	17.977	17.6997	18.5369	15.3303	16.6835	13.3436	24.5212	24.9762	24.8084	25.2342	24.7346	25.1907	24.4884	24.4186	24.9183				+	Lung_Exosome_Lung_WH	UP_in_WhL	21	21	21	27.5	27.5	27.5	106.92	0
16.2026	14.4702	14.2871	13.3674	13.5131	13.1338	14.9847	15.1049	14.4232	22.864	23.0674	23.1438	23.3412	23.2704	22.582	22.6012	21.7957	22.0227	14.5231	15.5575	13.3872	14.7972	15.3375	14.9816	15.7209	14.4708	14.7973	23.2125	23.8843	24.0149	24.1038	24.3766	24.3693	24.3025	24.149	24.3207				+	Lung_Exosome_Lung_WH	UP_in_WhL	10	10	10	21.1	21.1	21.1	73.46	0
15.633	14.0714	13.6639	13.9792	15.3997	13.4672	14.2268	14.3261	14.8217	22.9755	23.2374	22.7594	23.5024	23.4896	23.3491	22.667	22.7766	22.8746	14.2605	14.5777	13.76	15.9549	14.7056	16.7273	14.8293	14.8124	14.0519	23.3541	22.9906	23.4857	22.8864	22.1834	22.8509	22.8605	22.9133	23.1181				+	Lung_Exosome_Lung_WH	UP_in_WhL	5	5	5	20.6	20.6	20.6	40.623	0
14.9214	13.9108	14.5363	17.178	13.951	14.0776	13.5663	14.0418	13.9678	22.1528	22.7579	22.6529	22.2751	22.1427	22.58	21.3856	21.3635	21.7367	14.0509	14.5015	13.9103	15.4806	14.3137	16.0684	14.2135	14.676	13.955	19.4299	20.2556	20.0231	21.7919	21.8465	21.2481	21.6955	21.0526	21.9949				+	Lung_Exosome_Lung_WH	UP_in_WhL	4	4	4	50	50	50	9.2787	0
15.4152	14.7196	13.6381	13.9715	13.0279	12.8601	15.6189	15.9286	13.6202	21.1802	21.3626	21.0707	21.8742	22.3158	22.0726	20.2376	20.972	20.758	14.3068	15.5388	13.7657	14.0465	14.9185	15.357	13.6635	13.9549	12.3944	21.0213	21.2293	20.9569	21.1773	21.0751	20.903	17.9962	17.6538	20.4851				+	Lung_Exosome_Lung_WH	UP_in_WhL	4	4	4	25.7	25.7	25.7	12.551	0
15.2594	14.0081	14.6526	12.7048	14.5004	17.8701	13.8498	14.4958	14.4274	24.1219	23.463	23.5099	23.5057	23.5114	23.3052	21.8326	21.8563	21.4093	15.0933	14.0694	13.3359	15.2622	14.5524	14.3857	13.7524	15.2833	13.4441	23.1415	23.1759	22.3269	23.937	23.4339	23.8793	23.8072	23.5047	23.3314				+	Lung_Exosome_Lung_WH	UP_in_WhL	11	11	11	20	20	20	83.353	0
18.8698	14.6384	17.3032	16.1106	13.7943	13.6839	14.7463	17.5053	13.777	21.8408	21.3369	21.0907	19.7035	21.7545	20.9781	20.5941	20.7057	19.211	13.8766	13.8275	13.7029	15.2733	14.9357	15.4299	13.7839	14.6012	14.2447	21.2512	20.9306	21.8041	21.5899	21.4561	21.5837	22.1195	21.4476	22.6294				+	Lung_Exosome_Lung_WH	UP_in_WhL	4	4	4	13.6	13.6	13.6	37.404	0
16.5318	14.6854	13.7851	13.6587	13.3365	13.3922	14.9687	13.2771	12.7828	23.6354	23.7437	23.6855	24.0415	23.9443	23.8584	23.2128	22.9995	23.1388	14.4601	15.0122	13.0712	17.8842	14.9796	17.1375	14.8434	14.5398	14.0731	23.5973	23.5457	23.3569	23.63	23.7228	23.8517	24.3776	24.341	24.4018				+	Lung_Exosome_Lung_WH	UP_in_WhL	7	7	7	21.1	21.1	21.1	51.466	0
17.5933	18.6143	18.5956	13.7584	13.67	13.9125	18.649	18.1626	18.6316	19.1257	18.4141	18.8042	19.1727	18.6426	18.4651	19.3847	19.6553	19.1774	16.526	17.8472	17.6446	15.5025	14.5625	14.5193	17.4768	17.4944	17.5927	23.1463	22.5749	26.2464	25.2349	23.2205	24.9864	23.2869	23.5506	22.8169				+	Lung_Exosome_Lung_WH	UP_in_WhL	17	17	16	16.6	16.6	15.7	139.88	0
14.3868	14.1433	14.4346	12.798	13.7607	14.1549	12.6582	14.3799	14.3022	22.1172	22.1091	22.532	22.8208	22.5302	22.8994	22.2148	21.9598	22.4842	14.4015	14.859	13.248	14.5965	14.8546	15.8408	14.325	12.9876	14.0302	23.8615	23.8871	23.6015	24.2684	23.8252	23.9842	24.1652	23.9874	23.9061				+	Lung_Exosome_Lung_WH	UP_in_WhL	8	8	7	43.2	43.2	38.3	27.228	0
15.0279	14.66	14.1587	13.6623	13.378	14.0287	15.4796	13.4177	13.8746	22.5995	22.8481	22.788	22.3781	21.5892	23.0392	22.8619	22.4069	20.7988	14.8692	14.5873	13.9804	15.8299	15.5725	15.0257	14.8014	14.2788	14.7962	21.5939	20.8417	21.4632	21.1115	20.5646	22.0959	22.2939	20.8453	21.505				+	Lung_Exosome_Lung_WH	UP_in_WhL	8	8	8	17.5	17.5	17.5	63.083	0
15.9735	14.4909	14.8832	14.5343	13.4233	13.9172	16.0858	14.0836	14.4109	21.2668	22.085	21.4387	21.8657	21.906	22.2767	23.0226	22.4324	22.8677	16.6022	14.8995	14.1226	16.0716	14.4314	14.1559	13.887	13.9594	14.3792	22.8345	22.3101	22.8671	20.2731	20.2594	20.5516	22.1114	20.6834	21.7242				+	Lung_Exosome_Lung_WH	UP_in_WhL	5	5	5	30.2	30.2	30.2	27.547	0
22.8147	22.3893	21.9399	13.373	17.2675	14.3468	22.0133	22.1471	22.2126	19.3407	18.825	18.3385	19.2853	19.7944	18.8518	21.9084	21.9228	21.0701	21.6396	21.4323	21.1621	17.6076	17.2574	16.806	12.875	13.9703	14.1091	23.8473	23.8366	23.9407	23.458	22.5786	22.8853	23.7435	23.542	23.5266				+	Lung_Exosome_Lung_WH	UP_in_WhL	14	14	14	26.7	26.7	26.7	69.5	0
17.1547	16.5754	15.2375	16.5931	13.716	15.1813	17.4656	16.5361	15.106	22.1907	21.6508	22.2125	21.7471	22.3676	18.5698	21.5451	21.4643	21.439	17.3322	17.1644	15.2907	19.4953	18.2641	19.1714	16.6609	16.5691	17.2462	22.4141	22.4607	22.7964	22.7121	21.7452	22.6477	20.2424	22.2923	22.7409				+	Lung_Exosome_Lung_WH	UP_in_WhL	9	9	9	9	9	9	135.65	0
14.8017	16.9564	13.4937	13.3934	14.8061	13.4977	13.5211	17.7711	14.4305	23.2193	23.29	23.1558	22.7662	22.9029	21.894	23.6317	23.5652	23.8619	16.2957	15.2556	16.5038	19.4982	18.4564	19.2358	14.9201	14.5238	16.1187	23.9962	24.1899	24.1653	23.552	23.4389	23.3427	24.6907	24.4992	24.4006				+	Lung_Exosome_Lung_WH	UP_in_WhL	11	11	11	14.9	14.9	14.9	119.52	0
15.1992	15.4012	16.5469	18.2788	13.8042	13.4922	18.4335	14.5235	14.9459	23.0629	22.9654	23.1648	22.7169	22.9704	21.987	23.0811	23.3691	23.4836	16.31	14.9803	13.4436	15.5038	13.3703	16.0489	14.8068	14.6543	18.297	23.6568	23.8654	23.9602	22.9895	22.8481	22.163	23.2615	22.7969	23.6285				+	Lung_Exosome_Lung_WH	UP_in_WhL	8	8	8	32.5	32.5	32.5	38.274	0
14.5968	14.0364	13.7693	18.7176	18.5412	18.8281	20.6855	20.8393	14.6553	18.389	18.9042	20.6365	20.8422	21.0531	20.5768	18.9592	21.3254	21.0213	15.3691	13.7543	13.8594	15.4621	15.9571	14.9569	14.0609	13.1513	13.2314	21.0046	19.0752	20.8427	19.722	20.935	21.3952	21.1912	21.5278	21.3034				+	Lung_Exosome_Lung_WH	UP_in_WhL	5	5	5	9.2	9.2	9.2	73.45	0
14.3572	14.063	16.3618	13.3847	13.5682	13.7236	15.2558	15.0306	13.8049	21.8413	21.5625	20.4186	20.6994	21.1492	20.8613	21.6624	21.5709	21.5221	14.5558	14.1007	14.2761	16.1721	16.0151	16.0925	13.7706	16.9564	13.931	22.1442	20.8785	22.0595	22.1975	22.6395	21.9752	21.9335	21.9969	21.8505				+	Lung_Exosome_Lung_WH	UP_in_WhL	11	11	11	20.4	20.4	20.4	63.523	0
14.0744	14.4945	13.7014	13.4914	15.0734	13.5593	14.1381	16.102	15.381	22.8519	22.5997	22.818	22.4419	21.6234	21.7666	23.5453	23.4313	23.4624	14.8604	13.9834	14.817	14.6344	15.2998	14.5003	13.6637	14.4836	13.8294	24.0102	23.9943	23.9856	24.2216	24.1546	24.2254	23.8375	23.9491	23.9238				+	Lung_Exosome_Lung_WH	UP_in_WhL	16	16	14	33.2	33.2	29.2	80.419	0
15.5681	14.5448	15.2067	13.5383	13.668	14.0036	14.2881	14.4347	16.2239	22.3343	22.5013	21.907	22.6721	22.39	21.0124	19.5723	21.0175	21.1715	13.8833	14.003	14.3805	15.935	14.3943	15.3179	14.3154	15.2017	14.4954	22.4624	22.4621	22.5843	22.3601	22.3101	22.3728	22.5082	22.6211	22.6605				+	Lung_Exosome_Lung_WH	UP_in_WhL	4	4	4	44.8	44.8	44.8	10.403	0
17.5714	17.3644	17.0097	13.349	15.4876	13.6831	17.4858	17.0658	17.7261	18.3402	18.6177	20.3738	20.494	18.4318	18.9207	22.0198	21.921	21.2036	15.1746	13.3952	12.851	15.5687	16.1384	17.3219	14.0523	13.8719	16.3	20.9	20.652	20.6269	20.6458	21.1255	21.1103	21.4109	20.2268	18.6812				+	Lung_Exosome_Lung_WH	UP_in_WhL	8	8	5	11.4	11.4	8.1	107.54	0
14.1219	15.4531	16.4042	16.1089	16.2702	15.7185	13.7334	14.3025	13.8857	23.5014	23.1678	22.9602	23.0352	23.3281	23.1256	22.9188	22.7322	22.158	20.3973	20.2906	20.3722	15.6755	14.6418	16.4238	14.4985	14.1471	14.2233	24.2858	24.0527	23.8906	23.7456	23.417	23.568	24.4988	24.2171	24.2253				+	Lung_Exosome_Lung_WH	UP_in_WhL	13	13	13	25.6	25.6	25.6	63.182	0
20.7655	20.2067	19.7124	13.852	18.5842	15.4896	20.3174	13.7646	13.4442	22.3478	22.5319	22.5327	23.1702	23.0082	22.8227	22.2634	22.1801	21.8275	14.6368	14.2667	13.9718	14.8589	14.1264	15.1305	13.1948	16.2853	14.0584	18.5687	17.0457	17.6759	21.3277	16.9694	22.0901	18.2798	19.2187	18.0616				+	Lung_Exosome_Lung_WH	UP_in_WhL	9	9	9	27.1	27.1	27.1	47.173	0
14.9073	14.8661	14.3281	13.6787	13.8542	13.1451	14.6535	16.3737	14.0729	22.8499	22.619	22.3659	22.4634	22.202	22.4134	22.2083	21.6805	21.8697	15.4946	14.3884	13.6613	15.1191	14.563	15.1657	12.9993	14.215	14.4471	20.895	20.3207	20.0167	21.0498	19.0602	19.8099	19.0778	18.5294	18.5855				+	Lung_Exosome_Lung_WH	UP_in_WhL	6	6	6	35.5	35.5	35.5	23.772	0
14.9152	14.0119	13.9277	13.2744	15.2359	13.6623	14.4326	12.8985	14.1469	23.1213	23.2451	23.3113	23.2387	23.1801	23.2938	22.716	22.5856	22.1862	15.2665	14.0436	13.5909	15.0887	14.3894	14.4809	14.795	13.7061	13.5884	22.6312	22.8046	23.5759	22.845	22.4674	22.4326	23.5908	22.9868	23.1942				+	Lung_Exosome_Lung_WH	UP_in_WhL	11	11	11	33	33	33	61.594	0
14.8325	14.5493	13.586	14.1729	13.7802	17.0629	14.048	14.637	14.8052	24.7975	24.6664	24.6267	24.8404	24.5297	24.7358	24.8544	24.7041	24.9005	18.5889	18.0171	16.9018	17.5108	17.592	17.0423	14.6102	14.089	12.735	25.7395	25.7698	25.7014	25.901	25.9618	25.9441	26.0463	26.0014	26.0078				+	Lung_Exosome_Lung_WH	UP_in_WhL	13	13	13	25.9	25.9	25.9	66.9	0
15.1693	15.4667	14.1317	13.0305	13.4674	14.8392	14.9482	14.893	14.5513	23.4542	23.2666	23.2058	23.5552	23.7293	23.4858	23.1274	23.0282	22.9008	17.4278	17.3715	13.2462	18.3278	18.6385	18.3982	13.7514	13.7901	14.1064	22.8613	22.0316	22.8252	22.9399	22.9207	22.3671	23.1698	22.9352	22.9371				+	Lung_Exosome_Lung_WH	UP_in_WhL	7	7	7	51.2	51.2	51.2	20.776	0
14.4781	13.2382	14.1129	13.8073	13.3221	14.0403	13.4422	15.007	14.5529	24.5078	24.4504	24.3799	24.9058	24.4321	24.722	24.0496	24.1105	23.8698	13.6231	15.2048	15.4916	14.7495	14.6334	14.5625	14.7338	13.0138	13.7592	21.5302	21.5108	21.6002	18.9698	20.5305	21.5123	22.4919	19.0353	22.0742				+	Lung_Exosome_Lung_WH	UP_in_WhL	6	6	6	14.8	14.8	14.8	76.096	0
19.5481	15.0432	18.7249	12.6373	13.5283	14.078	14.7271	14.197	13.8167	24.2204	24.2888	24.2492	24.8095	24.0879	24.6542	23.5665	23.5473	23.4245	14.1899	14.7419	16.2106	15.4033	15.0645	14.8947	15.961	13.9642	13.6126	23.7283	22.7108	23.5687	23.7729	23.6116	23.7441	24.0674	24.0778	23.6619				+	Lung_Exosome_Lung_WH	UP_in_WhL	7	7	7	31.9	31.9	31.9	37.893	0
13.8113	15.337	16.1327	14.4853	14.6026	13.0137	14.1946	14.1522	14.3524	19.6603	20.2562	20.4451	21.377	21.3546	18.7104	21.9171	20.0937	21.0024	13.9956	16.5003	13.2415	14.4406	17.0103	16.2286	13.7535	14.391	15.1957	21.5697	21.3283	21.0789	21.0758	20.8073	17.6447	19.7815	21.1768	20.1154				+	Lung_Exosome_Lung_WH	UP_in_WhL	7	7	7	26.1	26.1	26.1	47.46	0
13.7889	13.1609	13.3887	12.9604	13.531	12.9123	13.7876	14.1387	15.5008	23.6726	24.0013	23.7361	24.1585	23.9759	24.0028	23.2308	22.8938	23.0682	13.5592	14.1037	12.8452	16.3326	16.6777	15.125	14.517	13.6354	15.3552	23.1333	22.8443	22.655	23.1545	23.0985	23.0688	23.2086	22.8081	23.088				+	Lung_Exosome_Lung_WH	UP_in_WhL	4	4	4	42.5	42.5	42.5	15.33	0
21.5649	21.0235	20.4856	19.272	19.4041	19.046	20.9781	20.446	20.9551	27.8442	27.8793	27.7681	27.9841	27.7817	27.5109	27.9412	27.8673	27.8748	20.808	20.7951	20.7634	21.4872	21.3857	21.4046	20.2627	20.5956	20.2704	28.2618	28.2081	28.151	27.1504	27.1052	26.9691	27.5675	27.3987	27.3314				+	Lung_Exosome_Lung_WH	UP_in_WhL	17	17	16	51.8	51.8	48.2	36.688	0
24.4699	23.9822	23.8725	22.3788	22.4248	22.0393	22.7166	23.4081	23.2148	29.0915	29.1531	29.0462	29.0476	29.0966	29.0705	30.3822	30.3451	30.3209	18.9756	18.098	18.1411	17.6869	18.1683	18.0923	13.7538	18.1796	14.627	18.5689	20.2397	21.3607	18.5774	18.7818	19.677	20.4511	19.9458	20.5535				+	Lung_Exosome_Lung_WH	UP_in_WhL	30	30	27	65.5	65.5	62.3	54.861	0
18.6551	18.2412	17.8414	18.4937	18.5687	18.5567	18.5631	18.3229	17.9807	24.5043	24.1786	23.3499	24.3091	24.1431	24.1828	24.6693	24.7126	24.6876	14.8048	14.7202	16.0948	14.5299	14.997	14.3081	13.676	14.2423	14.7285	24.4789	24.3251	24.4251	24.6759	24.3294	24.582	24.6701	24.2572	24.2814				+	Lung_Exosome_Lung_WH	UP_in_WhL	26	26	26	52.2	52.2	52.2	61.397	0
15.796	13.4218	14.6	12.8558	16.29	13.4131	13.3291	14.6203	14.8763	23.0101	22.9388	22.9477	22.7839	23.2607	22.8825	23.2097	22.9887	22.9835	14.2351	16.0474	15.8962	17.6627	17.5149	17.9626	14.5955	17.15	13.6331	23.5089	23.6443	23.5114	23.7489	23.8477	24.1299	23.3457	23.2493	23.1547				+	Lung_Exosome_Lung_WH	UP_in_WhL	8	8	8	41.2	41.2	41.2	34.234	0
13.9501	14.68	13.7055	15.8916	13.2083	15.5728	14.5515	14.0809	14.584	24.3062	24.316	24.3649	24.4795	24.3202	24.1151	25.4684	25.2098	25.2532	20.8035	22.5105	22.712	14.0726	16.2711	13.6802	13.4867	13.1437	13.6435	22.5138	22.0172	21.3469	21.3727	21.9223	21.8655	21.8978	21.725	22.0909				+	Lung_Exosome_Lung_WH	UP_in_WhL	12	12	12	38.9	38.9	38.9	56.256	0
14.8388	13.1833	12.498	14.1286	14.0053	12.7809	14.2276	14.6188	14.8154	23.8201	24.1558	23.7542	23.7261	23.7307	23.7716	23.7	23.6647	23.6912	15.0191	14.7745	14.764	16.2598	14.5337	15.4709	13.876	14.2732	15.1571	22.4023	22.2466	22.6917	23.0411	22.6729	22.605	22.7564	22.9574	22.6061				+	Lung_Exosome_Lung_WH	UP_in_WhL	4	4	4	24.7	24.7	24.7	25.565	0
14.0633	14.7058	17.652	12.7766	14.8219	12.9717	13.91	15.5173	15.3359	22.5929	22.5063	22.504	21.6074	22.3933	22.3301	24.5716	24.3862	24.3852	16.681	16.3646	16.4076	13.9321	15.7531	15.7016	13.2638	13.1213	14.2949	17.4439	18.4777	18.6596	18.2136	18.3261	18.8336	22.5003	22.3931	22.4806				+	Lung_Exosome_Lung_WH	UP_in_WhL	4	4	4	53.9	53.9	53.9	15.936	0
18.036	17.6006	17.4189	18.5242	18.3308	18.273	17.4428	18.0496	17.5462	23.4522	22.2803	22.4183	22.4837	23.0266	22.264	22.9751	23.0269	22.7463	17.6372	17.6528	17.1215	18.6947	16.4152	18.9132	14.7735	17.959	17.9785	21.537	21.9749	21.7559	19.6733	20.7573	20.0235	22.2935	21.8013	22.3018				+	Lung_Exosome_Lung_WH	UP_in_WhL	9	9	9	42.6	42.6	42.6	32.118	0
15.1778	14.1806	15.7492	15.9547	13.5239	13.1702	14.6415	16.2818	15.2587	22.8169	22.0531	22.578	22.9311	22.8102	22.6935	22.38	22.9642	23.0265	14.1995	14.5162	13.6123	15.8473	17.4413	17.5829	16.8407	14.6861	16.463	23.4808	23.4565	23.4685	21.4327	21.8194	21.5594	23.322	21.6742	22.8847				+	Lung_Exosome_Lung_WH	UP_in_WhL	6	6	6	33.5	33.5	33.5	24.579	0
15.0369	17.5953	14.9044	19.2205	19.0948	19.0042	18.1582	17.9322	17.8171	25.5844	25.4254	25.5353	25.5318	25.4042	25.2706	25.6532	25.523	25.4366	18.1651	17.7567	16.9877	20.1168	19.5278	20.2051	18.3592	18.3593	18.1278	25.8249	25.6904	25.7557	26.3955	25.9872	25.8693	25.736	25.5686	25.7486				+	Lung_Exosome_Lung_WH	UP_in_WhL	17	17	17	50.2	50.2	50.2	47.517	0
14.2487	14.4156	16.9828	14.1616	14.3788	13.3693	18.8403	19.4201	18.0877	21.8246	21.2247	21.7517	22.4359	21.8856	21.9205	20.4328	20.7643	21.013	15.131	14.2137	15.1464	19.7352	18.1724	18.6178	14.3999	14.2228	14.0207	21.0819	18.5564	20.7678	20.956	20.9682	20.4986	21.6233	21.1956	21.3145				+	Lung_Exosome_Lung_WH	UP_in_WhL	11	11	11	11.6	11.6	11.6	134.28	0
21.8837	21.7887	23.1198	22.1513	21.97	21.8717	22.8049	22.7429	22.6673	26.7585	26.5312	26.6061	26.7732	26.6649	26.7774	27.1513	27.268	27.2772	21.0782	21.032	20.98	22.4342	22.8289	22.6611	21.3963	21.3462	21.27	27.5246	27.5798	27.7027	26.1743	26.1744	26.1572	27.1584	27.1538	27.0557				+	Lung_Exosome_Lung_WH	UP_in_WhL	21	21	21	62.4	62.4	62.4	44.614	0
17.9085	17.7548	16.8099	18.8797	18.7236	18.6652	16.5272	16.3436	14.2314	18.7418	17.9995	17.9776	17.9209	17.92	20.8804	18.4622	17.8696	17.2672	18.8657	16.7855	16.9895	19.124	19.6301	18.9719	19.6861	19.3398	19.8442	22.0822	21.7118	21.8493	21.488	21.1412	18.487	21.597	21.7868	21.7382				+	Lung_Exosome_Lung_WH	UP_in_WhL	7	7	7	26.3	26.3	26.3	37.654	0
18.9174	19.1872	17.2142	19.7218	19.2198	18.7034	18.9028	18.1762	18.2823	29.0841	29.0108	29.0567	29.4842	29.4183	29.1556	28.5416	28.27	28.2546	21.6564	21.6301	21.5459	20.4851	19.9499	20.0854	19.0652	19.2594	18.9388	28.8345	28.7092	28.7218	29.0079	28.9102	29.0839	28.7143	28.6096	28.6172				+	Lung_Exosome_Lung_WH	UP_in_WhL	39	39	38	61	61	59.8	74.139	0
18.2132	17.0097	16.8812	19.1788	19.5114	18.7636	16.5404	14.5935	17.1426	17.7767	18.558	17.2983	18.0706	18.8529	18.6732	19.1413	17.6489	18.6257	16.9744	17.7368	17.7312	15.2269	14.894	14.8006	16.8662	16.7771	16.498	18.7783	18.3758	18.807	18.1949	18.301	18.1064	18.8972	17.6906	17.9417				+	Lung_Exosome_Lung_WH	UP_in_WhL	6	4	4	13.8	10.4	10.4	55.928	0.0010288
15.2329	13.5289	16.4946	14.0146	12.8201	17.3044	17.9134	17.3128	18.5028	24.0513	24.1068	23.9692	23.8999	23.7256	24.2415	23.7388	23.2849	23.2963	17.7176	18.9492	15.3136	20.6065	20.3022	20.1214	17.9971	16.3984	17.0764	25.0891	25.0071	24.9423	25.3369	25.2426	25.2479	25.7171	25.623	25.6135				+	Lung_Exosome_Lung_WH	UP_in_WhL	26	26	26	41.2	41.2	41.2	84.87	0
17.9801	16.406	17.3962	15.2027	12.9255	15.1485	17.1196	17.7106	17.5773	23.694	23.7803	24.1462	24.4327	23.6778	24.1527	23.7381	23.5432	23.9861	16.798	18.192	14.216	19.0256	19.01	18.487	18.0791	18.1029	18.4523	18.6495	17.7786	20.4512	21.4605	20.733	20.7474	20.8725	21.9478	20.8971				+	Lung_Exosome_Lung_WH	UP_in_WhL	12	12	12	30.9	30.9	30.9	59.755	0
21.6956	20.471	20.7924	18.9188	20.0588	19.456	21.4971	21.278	21.2416	26.9671	26.9431	27.1226	27.134	27.0532	26.8903	27.4888	27.3583	27.3978	21.0129	21.0137	20.9628	21.9468	21.7179	22.0557	19.3023	20.4729	20.5515	27.5021	27.7332	27.6933	26.2663	26.2601	26.2812	27.3788	26.9912	27.3541				+	Lung_Exosome_Lung_WH	UP_in_WhL	20	20	18	76.9	76.9	67.3	39.42	0
18.5672	16.7742	17.8106	13.0528	13.5905	13.9849	15.4469	16.493	16.7885	23.7805	23.936	24.1493	24.1312	23.7933	24.0687	24.0649	23.9823	24.0323	17.145	16.8011	17.4343	14.173	17.1973	14.7223	14.8115	13.0398	15.8086	21.6167	22.1731	22.3585	19.9402	19.6812	19.6788	21.2939	22.2746	21.624				+	Lung_Exosome_Lung_WH	UP_in_WhL	4	4	4	70.4	70.4	70.4	11.139	0
22.7834	22.4559	21.801	20.3691	20.4299	20.1361	21.9231	22.0274	22.0237	29.0561	29.0236	28.9635	29.0641	29.0721	28.9248	28.6342	28.6363	28.4996	21.5485	21.8466	21.5333	22.1089	22.5464	22.4237	20.9673	21.3642	20.9615	26.3948	26.3417	26.3863	26.0486	26.0758	26.0341	26.5479	26.8087	26.513				+	Lung_Exosome_Lung_WH	UP_in_WhL	20	20	20	61	61	61	38.714	0
19.796	19.2286	19.1104	19.359	21.152	21.3569	19.5598	19.6783	19.4198	21.6989	21.6206	21.44	21.6234	21.616	21.5847	21.9203	21.8331	21.8846	19.446	18.1146	18.6353	19.9408	20.0664	20.7367	21.755	21.944	21.9175	22.0027	21.7412	22.0058	21.3287	22.0625	21.3425	21.2805	21.951	21.3709				+	Lung_Exosome_Lung_WH	UP_in_WhL	14	11	11	3.8	3	3	515.6	0
15.263	14.2929	15.2834	13.1776	14.8558	14.6093	14.1905	13.7908	14.1524	23.1849	21.7301	22.3967	22.4842	21.3398	21.404	22.0775	22.4165	21.6114	14.8636	13.9555	14.1753	14.5771	15.0823	14.7086	14.0888	14.7693	13.623	18.8872	18.468	19.248	21.8543	21.6821	21.798	22.2206	22.1242	21.4126				+	Lung_Exosome_Lung_WH	UP_in_WhL	4	4	4	23	23	23	24.75	0
14.7181	14.6847	15.9408	13.42	15.6004	13.6064	16.1368	15.3313	14.8738	21.8922	21.1125	22.2778	22.6664	21.024	22.817	22.237	22.4857	21.4194	14.8192	15.9907	13.3726	15.157	14.8075	16.1792	16.9793	14.5359	13.0068	25.2125	25.1639	25.2677	25.549	25.5116	25.5325	25.3402	25.1852	25.4864				+	Lung_Exosome_Lung_WH	UP_in_WhL	15	15	15	41.2	41.2	41.2	48.534	0
23.5139	23.6421	23.542	22.6262	22.0229	21.954	23.1868	23.6034	23.3181	29.3095	29.2723	29.2435	29.5198	29.143	29.4037	29.2312	28.9191	28.98	23.7641	23.8303	23.7089	24.9757	24.9139	24.9661	23.8595	23.9467	23.9107	29.6475	29.7617	29.6173	28.7003	28.1852	28.2093	28.8828	29.1825	29.156				+	Lung_Exosome_Lung_WH	UP_in_WhL	20	20	19	77.6	77.6	75.5	36.053	0
16.5134	14.0725	17.7369	18.8981	19.321	18.8889	18.3934	18.7715	18.8266	20.8007	20.9207	20.4785	20.8423	19.8764	19.8766	19.4543	20.9799	19.5862	17.7791	18.4239	18.3455	20.5951	20.6161	20.6227	18.4079	18.1037	18.4271	23.9493	23.3846	24.3427	24.252	24.0505	24.1108	24.8116	24.4512	24.4309				+	Lung_Exosome_Lung_WH	UP_in_WhL	7	7	5	28.5	28.5	18.4	40.84	0
17.4533	17.1132	13.268	15.3257	14.0472	13.5902	17.4994	17.0645	16.7097	24.7501	24.7427	24.517	24.817	25.0511	24.7009	24.2459	24.1821	24.315	16.7394	15.4228	16.113	16.99	18.2381	16.9008	13.9058	13.0518	13.3088	23.3647	23.2687	23.2956	22.8946	23.0178	22.3259	22.5132	22.3478	23.2094				+	Lung_Exosome_Lung_WH	UP_in_WhL	7	7	7	41.8	41.8	41.8	28.315	0
20.6674	20.263	19.989	17.8857	16.8489	18.6821	21.2216	21.8666	21.8095	25.954	25.7546	25.8074	26.1264	25.919	26.0026	25.7161	25.7455	25.627	21.0849	20.8453	20.5944	22.3943	22.3245	22.9145	20.8169	20.9207	20.7888	26.1536	26.0897	26.1856	25.2457	25.6977	25.7777	25.8362	25.7214	25.7792				+	Lung_Exosome_Lung_WH	UP_in_WhL	9	9	9	52.7	52.7	52.7	22.782	0
15.5417	14.7784	13.8016	13.6383	14.038	13.571	13.6924	15.4608	14.2076	20.0667	18.6076	19.9455	17.0852	20.5558	20.9604	20.494	20.656	20.0246	15.0406	14.0582	13.7178	16.8595	14.9775	14.4606	13.8335	14.2584	13.3537	21.81	21.8282	21.7273	20.4082	20.4162	20.5109	21.7159	21.7576	21.7002				+	Lung_Exosome_Lung_WH	UP_in_WhL	4	4	4	17.6	17.6	17.6	35.716	0
19.7427	19.1464	14.0889	13.9638	18.7547	19.474	15.4758	19.7041	14.3509	26.373	26.1988	26.3604	26.3658	26.2592	26.2352	26.2767	25.8979	26.0345	18.4902	18.0668	16.6555	19.8767	18.517	18.8947	15.6914	17.3685	16.2816	26.6889	26.4703	26.7025	26.9754	26.8425	27.1723	26.8253	26.5832	26.7533				+	Lung_Exosome_Lung_WH	UP_in_WhL	23	23	23	52.1	52.1	52.1	68.569	0
14.3298	15.4396	14.2232	13.4785	15.2249	14.4457	16.5052	13.4482	14.4689	26.5556	26.5451	26.5739	26.534	26.5235	26.5384	26.1205	25.9533	25.9977	17.212	18.1574	17.8508	14.7315	14.7671	15.6786	13.9166	17.6436	17.4606	25.7908	25.8	25.8511	25.8149	25.9016	25.9468	25.8971	25.7258	26.0033				+	Lung_Exosome_Lung_WH	UP_in_WhL	19	19	19	40.9	40.9	40.9	69.283	0
21.4771	20.8294	20.9067	19.3632	19.2461	19.5606	20.9662	21.2167	20.9993	23.7361	23.9835	23.7236	22.4365	23.0868	23.2678	25.4272	25.47	25.2811	21.3802	20.8251	21.0372	22.6104	22.345	22.6786	21.1538	21.2461	21.5131	25.934	25.9319	27.0002	26.5262	26.3127	27.0805	27.5386	26.4238	26.1956				+	Lung_Exosome_Lung_WH	UP_in_WhL	36	36	36	39.4	39.4	39.4	112.89	0
17.8959	17.8591	17.2379	13.5854	15.4915	13.4632	17.8637	17.241	16.6284	23.084	23.2508	22.8803	22.987	23.2542	23.0513	22.9789	22.9154	22.9977	17.4502	14.3962	15.4384	17.8361	17.3272	16.0126	13.082	14.8232	13.9593	20.4326	19.7438	18.2015	20.0335	20.7772	20.7745	21.1952	21.7886	21.0363				+	Lung_Exosome_Lung_WH	UP_in_WhL	7	7	7	27.4	27.4	27.4	35.061	0
15.9323	13.5188	17.2047	16.5939	13.9841	12.7818	17.9663	17.8747	17.9072	25.3917	25.235	25.2864	25.1014	24.9279	25.0329	25.6421	25.5853	25.683	18.438	18.3182	18.0242	15.0423	16.2227	15.0982	12.636	14.8053	14.5023	26.0775	25.9881	25.9763	26.3443	26.3639	26.2696	26.2872	26.2281	26.3534				+	Lung_Exosome_Lung_WH	UP_in_WhL	16	7	6	48.7	25.2	19.5	32.852	0
17.0102	17.2333	16.6128	16.2982	12.9282	13.9218	16.4432	16.6791	16.6216	25.068	24.8753	24.4596	25.096	24.8162	25.1008	24.5755	24.4698	24.2784	17.8823	17.235	15.3903	19.1441	18.9585	18.9517	16.5841	15.3958	17.2828	25.4451	25.3652	25.4107	24.9736	24.9037	24.6669	25.7112	25.8608	25.757				+	Lung_Exosome_Lung_WH	UP_in_WhL	15	15	15	53.7	53.7	53.7	36.112	0
14.6326	16.7249	13.3164	14.457	13.7658	14.6208	17.1147	17.511	17.6229	26.9846	27.0833	26.9816	27.2859	27.3449	27.3244	26.659	26.5238	26.3323	19.4578	19.4214	19.9978	21.1109	19.0618	18.9561	13.3029	16.5068	18.7242	26.3808	26.1617	26.2071	25.9088	25.7565	25.9459	26.315	26.3646	26.3351				+	Lung_Exosome_Lung_WH	UP_in_WhL	8	8	7	85.2	85.2	70.4	11.665	0
17.795	17.3056	18.5524	14.1991	13.3758	17.3028	19.5756	18.9302	18.5098	26.1885	26.1246	26.1682	25.861	26.1975	26.0374	25.8086	25.548	25.3377	20.0974	19.8765	19.6924	21.3706	20.4316	21.1069	19.7432	19.5295	18.9104	25.592	24.7817	24.9881	24.7521	24.7366	24.7017	25.1385	24.9306	24.8713				+	Lung_Exosome_Lung_WH	UP_in_WhL	10	10	10	43.8	43.8	43.8	34.273	0
16.9044	16.7213	15.3151	16.3018	16.387	15.5294	18.0112	18.4442	18.1215	25.9785	25.9388	26.278	26.5196	26.4306	26.3268	25.2056	25.1939	24.9701	17.486	16.5985	18.1904	18.0745	14.6292	15.5756	13.9713	15.5562	16.243	26.1349	26.1514	26.1738	26.1306	26.1982	26.3033	25.7362	25.8621	25.9384				+	Lung_Exosome_Lung_WH	UP_in_WhL	25	25	25	50.5	50.5	50.5	46.836	0
23.3094	22.8435	22.5798	21.241	21.3208	21.3482	23.4029	23.306	23.3782	26.5939	26.6509	26.967	27.0817	27.2352	27.0308	25.9056	25.8833	25.704	21.6424	21.0773	21.0738	23.3457	23.353	23.3762	21.766	21.9095	21.7821	25.7641	25.216	25.1256	25.8666	25.8991	26.0703	25.5256	25.6653	25.7604				+	Lung_Exosome_Lung_WH	UP_in_WhL	17	17	17	26.2	26.2	26.2	88.414	0
20.8808	20.1498	19.895	19.8985	19.9079	19.3925	20.6241	20.0261	20.9018	29.1593	28.9757	29.1809	29.5929	29.5063	29.3097	29.0069	29.2184	28.7639	21.2653	20.7075	21.3675	19.7635	19.0689	19.8118	21.1197	13.8405	20.4752	26.8756	26.9278	27.0563	27.1277	27.259	27.4045	27.4021	27.3122	27.2921				+	Lung_Exosome_Lung_WH	UP_in_WhL	40	40	29	77	77	61.4	48.057	0
14.3546	16.874	16.6406	13.8081	16.8851	18.2662	16.5198	16.2809	19.6571	18.248	16.4483	18.9255	18.3424	17.7004	18.8331	18.6824	18.2183	17.5385	16.8224	14.1634	14.0139	18.2855	19.6794	17.9283	17.8553	18.1737	18.1695	21.4185	21.5158	21.3502	21.8203	21.878	21.8919	21.936	22.0106	21.8981				+	Lung_Exosome_Lung_WH	UP_in_WhL	7	7	7	7.7	7.7	7.7	144.91	0
15.8305	14.4898	15.5123	16.1335	13.703	15.7416	14.2366	15.4991	14.4726	21.1005	20.6896	19.6353	21.1664	20.5534	20.6705	20.6794	21.0814	20.1528	16.4949	16.3482	13.7231	13.8213	16.2042	14.877	14.0193	14.6271	13.9682	22.0435	23.0416	23.2539	22.633	23.2717	22.9535	21.6058	21.6711	21.5567				+	Lung_Exosome_Lung_WH	UP_in_WhL	13	5	5	23.3	10.6	10.6	85.696	0
15.2262	12.9887	14.2561	15.4506	14.7595	12.8851	15.0698	17.3752	17.1388	25.1634	24.9109	24.9097	25.2535	25.1073	25.1032	24.6155	24.6009	24.6593	18.2343	18.1681	17.6118	17.6007	15.8643	15.9797	13.7106	14.1717	13.7403	25.2302	25.1058	25.077	24.6944	24.5003	24.5869	25.2598	25.3172	25.2749				+	Lung_Exosome_Lung_WH	UP_in_WhL	4	4	4	34.2	34.2	34.2	12.203	0
21.1647	19.6594	19.0528	20.5142	18.1782	20.2024	19.3419	19.8267	19.7642	23.5097	23.9271	23.7395	23.2942	24.1594	23.7251	23.5991	23.5744	23.26	18.7782	19.7347	19.3225	18.378	17.3298	20.5004	17.2819	18.118	16.8292	22.685	22.822	22.89	22.2712	22.5818	22.5189	22.7797	22.7118	22.6075				+	Lung_Exosome_Lung_WH	UP_in_WhL	14	14	12	56.2	56.2	49.8	34.095	0
18.7249	18.1226	18.8161	18.4351	18.237	17.9519	19.4272	19.2343	19.3281	28.8828	28.7138	28.7841	28.9646	28.8685	28.8481	28.1456	27.9709	28.0812	20.6748	20.6186	20.7895	16.9785	18.8848	19.5447	18.5648	18.837	18.7608	28.767	28.6899	28.713	28.9116	28.8697	28.9507	28.5843	28.5374	28.4996				+	Lung_Exosome_Lung_WH	UP_in_WhL	25	25	25	71.1	71.1	71.1	56.559	0
22.0227	21.7777	21.1301	19.564	19.5058	19.1732	20.7388	20.1427	20.1137	28.543	28.4977	28.4992	28.733	28.73	28.7122	28.6933	28.6339	28.6325	22.17	21.5648	21.6382	22.0175	22.3676	22.4534	20.9114	21.2247	21.228	28.597	28.4774	28.5504	27.2586	27.1179	27.0859	28.2945	28.2216	28.2492				+	Lung_Exosome_Lung_WH	UP_in_WhL	23	23	20	70	70	57.4	47.168	0
14.2261	14.0092	14.1937	15.6507	13.7114	13.4181	16.0852	15.4727	14.5981	20.9647	21.4384	21.9871	21.3287	20.6334	21.6316	21.793	21.3549	21.0898	16.2139	14.4326	17.6362	13.5621	16.6694	16.7177	17.6998	17	13.6326	24.6957	24.5254	24.6798	23.493	23.6186	23.6208	23.9097	24.1197	23.7552				+	Lung_Exosome_Lung_WH	UP_in_WhL	23	21	20	32.9	30.6	29.3	97.147	0
17.1173	18.1958	16.2493	16.1294	12.3754	16.5645	14.233	17.5819	17.1326	26.9496	26.9335	27.0005	27.224	27.1411	26.8422	27.1428	26.7883	27.0539	16.15	14.9887	16.1546	15.6818	14.526	15.3957	14.4972	15.403	15.9072	25.3112	24.8599	24.9609	23.4672	22.8789	22.9183	24.4573	24.5421	24.6828				+	Lung_Exosome_Lung_WH	UP_in_WhL	19	19	14	46.4	46.4	34.2	63.146	0
20.165	19.8351	19.4694	18.7859	18.7878	18.5855	21.0299	20.796	20.8031	29.3613	29.2453	29.0971	28.7658	28.7284	28.4937	28.6352	28.4827	28.2434	21.0107	20.8906	20.4796	21.6976	21.6528	21.5843	19.7085	19.7313	20.0418	29.0126	29.0105	28.976	28.5732	28.7131	29.2099	28.7787	28.7365	29.4272				+	Lung_Exosome_Lung_WH	UP_in_WhL	10	10	10	44.6	44.6	44.6	32.575	0
19.718	19.3361	18.932	17.2817	15.8743	17.4325	19.1215	19.4533	18.8395	25.953	26.0349	25.829	26.378	26.3834	25.6028	25.3271	25.266	25.2779	20.3377	19.7359	19.2777	20.6123	20.3462	20.514	19.1881	18.0424	18.8341	27.2106	27.1687	27.1707	26.799	26.6638	26.5888	27.0788	26.8706	26.9848				+	Lung_Exosome_Lung_WH	UP_in_WhL	10	7	5	28.1	22.8	16.1	32.95	0
19.6613	19.7282	18.7892	16.3206	17.0992	17.4415	18.4393	19.9181	18.8633	21.9464	22.3042	22.0724	22.0885	22.106	22.5302	22.2331	22.1565	22.2515	14.7252	14.8816	12.8129	18.5152	16.0262	17.8827	17.2403	17.3126	16.9769	21.0958	21.7115	22.178	21.8755	21.8508	21.5846	20.9306	21.6902	22.0286				+	Lung_Exosome_Lung_WH	UP_in_WhL	10	10	10	15.3	15.3	15.3	116.04	0
18.7785	16.7067	15.8241	16.8332	13.1651	15.6155	14.1166	12.9962	15.1837	24.7233	23.8868	24.5124	23.9851	24.2914	24.1016	26.0619	25.8185	25.8599	18.4127	18.5115	17.9849	15.8581	14.927	18.6387	15.587	13.5596	13.9974	22.5316	22.0129	22.7672	22.9534	23.0229	23.0026	22.8569	21.9367	23.5495				+	Lung_Exosome_Lung_WH	UP_in_WhL	17	17	17	44.6	44.6	44.6	52.948	0
21.4854	20.7686	20.9193	19.3461	19.2544	19.2642	20.5437	20.661	20.8396	28.049	27.9777	27.9657	28.0785	28.1689	28.3878	28.2087	28.1389	28.2561	21.57	21.1598	20.9813	22.2801	22.2122	22.3269	21.1956	21.2044	21.1525	29.206	29.1673	29.1791	27.914	27.9212	27.8303	28.735	28.6776	28.0186				+	Lung_Exosome_Lung_WH	UP_in_WhL	15	14	14	42.8	39.2	39.2	36.638	0
22.2722	22.1628	21.9779	20.3337	20.3406	20.261	23.0407	23.2241	23.0806	28.3868	28.344	28.3235	28.7569	28.5895	28.5545	28.0823	27.9752	27.9258	21.6398	21.5934	21.4696	20.1784	19.4818	19.4685	18.7643	13.9748	18.8879	27.2567	27.0425	27.145	27.1459	26.8501	27.0339	27.3653	27.6166	27.6952				+	Lung_Exosome_Lung_WH	UP_in_WhL	28	28	28	58.9	58.9	58.9	57.116	0
15.2378	13.7342	13.8117	13.644	13.3086	14.0756	14.6589	16.1897	15.7018	24.3913	24.5145	24.3766	24.6379	24.5807	24.5404	22.9458	23.0226	22.9875	16.8998	13.8054	16.8326	19.4675	19.2624	19.4547	16.4132	14.0213	13.9712	24.276	24.3484	24.4505	24.6979	24.6412	24.6587	24.5865	24.6562	24.4409				+	Lung_Exosome_Lung_WH	UP_in_WhL	4	4	4	18.6	18.6	18.6	20.863	0
14.9672	16.3334	14.0258	14.27	13.7328	13.1368	18.129	17.5803	17.323	24.5942	24.5167	24.6171	24.5738	24.3518	24.4134	24.755	24.6199	24.6853	13.6299	15.9881	14.5282	15.5038	16.3041	14.8356	16.9752	16.174	16.477	21.8698	21.5851	18.9707	21.5424	20.5468	20.7264	22.8764	22.7412	23.2239				+	Lung_Exosome_Lung_WH	UP_in_WhL	12	12	12	41.3	41.3	41.3	44.552	0
25.5128	25.3127	25.2232	23.6299	23.9302	23.8845	25.4548	25.5565	25.587	30.7286	30.5098	30.5607	30.7908	30.7105	30.756	30.4819	30.5399	30.354	23.9014	23.5889	23.5451	24.7972	24.6148	24.6438	23.1211	23.2646	23.2059	28.7735	28.6944	28.7585	28.9478	28.935	28.9462	29.1252	29.0774	29.02				+	Lung_Exosome_Lung_WH	UP_in_WhL	27	27	27	65.8	65.8	65.8	38.604	0
18.2211	18.3965	18.8009	18.3522	18.541	18.5715	18.091	18.5448	18.5363	23.1139	22.9164	22.8764	23.0787	23.025	22.8787	23.88	24.84	23.5665	18.8896	18.7789	18.9269	19.1657	18.2301	18.849	18.0086	18.5984	18.2394	23.0145	24.1054	23.9226	22.9425	22.7769	22.31	22.7045	22.4641	21.9347				+	Lung_Exosome_Lung_WH	UP_in_WhL	20	20	20	34.2	34.2	34.2	81.889	0
21.6054	21.1817	20.9363	19.8211	19.4132	19.9217	21.7967	21.8583	22.0568	26.6686	26.8856	26.8218	26.8693	26.8906	26.7958	27.226	27.1188	27.1793	22.3725	22.2035	22.0373	23.9121	23.7666	23.797	22.0716	21.9407	21.9854	27.756	27.9019	27.8967	27.3001	27.2218	27.2999	27.5795	27.553	27.6222				+	Lung_Exosome_Lung_WH	UP_in_WhL	22	4	4	60.1	16	16	49.67	0
14.6263	16.5564	14.2049	13.249	13.5758	14.1591	13.0138	14.727	14.1799	24.6161	24.7285	24.4931	24.0812	23.9705	23.9674	23.6716	23.5957	22.7366	14.6913	14.4741	14.0887	15.0061	15.3689	14.8927	15.3112	14.6116	14.7953	23.6725	23.3609	23.2525	23.3578	22.1004	23.1626	23.473	23.5398	19.8874				+	Lung_Exosome_Lung_WH	UP_in_WhL	5	5	5	10.7	10.7	10.7	58.112	0
13.786	16.6288	16.4442	12.8479	16.2992	12.8085	14.8089	14.8093	14.528	22.4952	22.7017	22.5761	22.1273	23.1609	23.1298	23.3269	23.2791	23.3358	14.2987	14.0975	13.9852	14.83	14.7993	14.0838	13.815	15.3236	13.9302	21.4966	21.2592	21.6872	21.2453	21.3845	21.5598	21.0405	21.2738	21.0166				+	Lung_Exosome_Lung_WH	UP_in_WhL	8	8	8	18.3	18.3	18.3	63.111	0
22.3535	22.0891	21.8566	20.6621	20.531	20.16	21.8215	22.0533	21.9975	27.0862	27.1081	26.9937	27.0114	26.9142	26.9738	27.2263	27.1772	27.2188	21.4085	20.6923	21.0156	22.7617	22.6109	22.5239	21.2422	21.5127	21.4521	27.333	27.2028	27.2937	26.1033	26.1236	26.0387	27.2335	27.2284	27.1965				+	Lung_Exosome_Lung_WH	UP_in_WhL	8	8	5	80.7	80.7	48.6	15.054	0
16.0405	16.3481	14.277	12.891	13.2327	18.6156	13.9285	17.6916	13.8526	22.2041	21.6732	21.9745	22.3106	22.9392	22.7062	22.635	22.7261	22.8011	14.6551	16.8021	16.4922	14.6073	18.4597	18.4108	14.4428	13.3494	14.3636	22.185	21.9599	21.6048	21.1257	21.1169	20.841	21.2774	21.0929	21.6498				+	Lung_Exosome_Lung_WH	UP_in_WhL	4	4	4	26.1	26.1	26.1	19.608	0
17.4952	17.3966	18.4063	15.622	15.8838	17.2934	17.7702	17.0668	17.7638	24.0459	23.6872	23.8095	23.1608	22.9395	23.2255	24.7565	25.0547	25.0723	18.1903	16.6502	18.1815	20.7514	20.4562	20.4397	16.9131	18.0241	17.2041	26.0673	25.8577	26.0186	25.4265	25.4622	25.2154	25.886	25.7302	25.735				+	Lung_Exosome_Lung_WH	UP_in_WhL	35	35	35	32.1	32.1	32.1	170.59	0
16.7247	16.5746	12.9497	15.3298	15.665	14.0397	13.8663	14.0483	14.1314	23.8512	23.3412	23.6634	23.6517	24.0887	23.989	23.4565	23.2656	23.884	14.7676	14.5701	13.3739	15.738	15.6752	15.7533	14.4887	14.6358	13.2418	22.2495	21.5482	21.9351	18.7022	20.7903	21.1373	19.4577	20.8761	21.1418				+	Lung_Exosome_Lung_WH	UP_in_WhL	6	6	6	22.4	22.4	22.4	37.821	0
21.5713	21.071	20.8647	20.3728	20.2664	20.4667	21.4033	21.423	21.6315	28.324	28.338	28.2866	28.6381	28.5353	28.5177	27.8275	27.7651	27.7132	21.7143	21.6937	21.4546	22.8253	21.3415	21.0196	20.5027	20.1176	19.5976	27.6082	27.6079	27.5044	26.7425	26.919	26.8298	27.2875	27.2671	27.2946				+	Lung_Exosome_Lung_WH	UP_in_WhL	40	24	24	55.5	37.4	37.4	84.659	0
19.1967	18.8468	19.0396	18.4138	18.595	18.9404	20.0173	20.2381	20.3498	27.9921	28.0548	27.9134	28.3966	28.276	28.3297	27.3371	27.2138	27.1444	20.7345	20.6455	20.672	21.7967	21.6049	21.6588	18.7075	19.0762	19.4015	27.9153	27.9119	27.9836	28.2193	27.9804	27.9985	28.1922	28.1261	28.1751				+	Lung_Exosome_Lung_WH	UP_in_WhL	11	11	11	36.6	36.6	36.6	33.67	0
14.519	12.9385	14.8544	13.1054	12.0954	13.779	18.0843	17.7207	17.4211	20.8515	19.6684	20.512	20.697	18.5477	19.8953	19.5972	20.4444	20.2164	14.3891	14.9084	13.7843	17.446	17.4362	16.5828	14.7042	14.9147	13.3479	20.6085	20.0596	21.2145	21.3293	21.0423	20.5385	20.8047	21.1536	21.1868				+	Lung_Exosome_Lung_WH	UP_in_WhL	6	6	6	4.9	4.9	4.9	198.04	0
15.0449	14.7911	13.8484	13.6292	13.3936	13.6034	14.4899	13.9637	14.4711	24.1087	24.1231	24.2607	24.3951	24.4015	23.5274	23.929	23.4962	23.5069	13.337	14.7649	14.1815	18.3497	18.2656	18.2734	16.0425	14.2927	16.9249	24.4736	24.5889	24.6453	24.854	24.6758	24.5434	24.6614	24.9263	24.5751				+	Lung_Exosome_Lung_WH	UP_in_WhL	11	11	11	37.3	37.3	37.3	54.636	0
19.7686	20.1746	19.3951	18.5846	17.84	18.1258	20.6442	20.4526	21.0405	22.3189	22.4264	22.4449	21.9842	22.4065	22.5434	22.4927	22.4785	21.9588	20.3744	19.741	20.293	22.0034	22.3111	22.038	20.8365	21.576	20.4265	24.0508	24.2352	23.8254	24.2196	24.0781	24.0872	23.9925	24.0079	24.3397				+	Lung_Exosome_Lung_WH	UP_in_WhL	21	21	21	38.6	38.6	38.6	75.872	0
24.2414	23.8009	23.5884	21.8961	22.2609	21.8483	24.1188	24.2005	24.1682	27.2434	27.0943	27.0916	27.2438	27.1923	27.2704	26.5617	26.4842	26.3852	20.4265	19.5028	19.388	21.8246	22.0868	21.7884	19.6312	20.4477	20.0724	24.0181	24.1225	24.0763	24.477	24.696	24.4347	24.3161	24.3437	24.1684				+	Lung_Exosome_Lung_WH	UP_in_WhL	27	27	27	41.9	41.9	41.9	67.993	0
14.8755	14.8668	13.1696	13.608	15.8199	14.0764	13.7455	15.5659	15.3345	17.145	18.5088	17.7413	18.1048	20.511	18.8346	18.8785	19.7901	19.69	13.042	14.4191	13.7549	16.9894	17.0149	17.4959	14.2503	14.8073	15.0908	21.9127	20.9238	21.5925	21.0933	19.9181	20.4901	20.7918	20.4864	20.6778				+	Lung_Exosome_Lung_WH	UP_in_WhL	10	9	8	18.5	17.3	16.2	85.182	0
21.4736	20.8857	20.67	19.3366	19.6202	19.3999	21.2484	21.1012	21.5317	28.3007	28.3072	28.2391	28.5963	28.4971	28.5341	27.8887	27.8292	27.8775	22.8097	22.597	22.5656	24.3052	24.4476	24.0295	22.3512	22.4629	22.4079	29.4237	29.3716	29.3758	28.7086	28.6803	28.6416	29.0506	28.9598	29.0146				+	Lung_Exosome_Lung_WH	UP_in_WhL	42	40	23	59.5	57.9	38	83.263	0
17.2393	17.2901	16.4069	15.3146	15.2271	13.7606	14.0912	14.3665	17.0318	20.7626	20.6716	20.8311	21.5878	21.6119	21.418	20.7901	21.2958	20.5988	14.3243	14.8528	14.4552	15.6035	15.4559	15.7133	14.1714	13.5561	13.2642	22.3851	22.176	22.5103	22.3586	22.4843	22.6859	22.4626	22.6595	22.0508				+	Lung_Exosome_Lung_WH	UP_in_WhL	9	9	9	18.5	18.5	18.5	69.81	0
13.4572	15.5573	14.5409	14.0594	13.3615	12.5636	15.909	14.75	14.8972	19.7861	20.2921	21.1605	18.9719	20.0654	19.4456	18.0074	19.2506	18.6553	16.8827	14.4154	14.2852	16.1874	14.4946	15.1574	14.1051	13.3701	13.6103	19.116	20.7046	19.5366	18.5571	18.3524	17.0886	19.1416	19.4384	20.1834				+	Lung_Exosome_Lung_WH	UP_in_WhL	9	9	9	17.6	17.6	17.6	64.369	0
15.0933	15.1343	14.2866	13.3444	14.6995	15.6789	16.0501	17.1673	15.1868	23.4367	22.3923	23.0436	22.7799	22.4447	22.5458	22.6944	23.1407	23.2551	15.3247	14.3759	17.947	16.0314	15.8492	16.7536	16.6633	15.478	16.3246	22.5683	22.8629	22.1923	23.2781	23.0837	22.8522	22.6236	22.4188	23.0251				+	Lung_Exosome_Lung_WH	UP_in_WhL	11	11	11	31.8	31.8	31.8	43.295	0
15.7962	14.8814	13.5276	13.3633	13.4903	14.1556	14.284	15.4227	15.3485	23.084	23.3372	22.1336	23.5804	23.1105	23.1302	22.9107	22.9883	22.8185	13.6749	13.9055	16.5767	17.235	16.6752	16.9343	14.3239	13.0843	13.6101	23.7253	23.9338	23.922	22.9088	23.7559	23.8685	23.5188	23.4175	23.5639				+	Lung_Exosome_Lung_WH	UP_in_WhL	5	5	5	24	24	24	35.422	0
15.8544	16.4952	16.8361	13.5018	13.9754	14.8659	16.998	17.3446	15.8947	25.3703	25.5324	25.0788	25.8646	25.7063	25.5922	24.7779	24.7139	24.7502	17.4269	17.6895	16.8851	19.5664	18.907	19.5507	17.7801	17.5594	14.1999	25.0352	24.8604	24.8959	25.4547	25.2315	24.8138	25.3784	25.2915	25.3422				+	Lung_Exosome_Lung_WH	UP_in_WhL	9	9	9	27.9	27.9	27.9	51.556	0
14.8213	14.531	17.4468	12.4393	15.8972	13.1771	15.6808	15.9445	16.6556	19.8164	19.4554	20.1693	20.3205	20.241	17.9031	18.2961	18.9847	18.7175	17.4159	14.7634	16.4818	20.3353	20.1976	20.4766	17.7174	16.1621	16.6609	21.2141	21.0052	21.5245	21.7273	21.742	22.0014	21.9303	22.3244	20.3721				+	Lung_Exosome_Lung_WH	UP_in_WhL	6	6	6	8.9	8.9	8.9	114.54	0
21.3898	20.3422	20.1177	20.0522	20.4654	20.1995	20.8985	20.7542	20.7223	30.5777	30.5041	30.3696	30.7565	30.7437	30.6786	29.5477	29.4609	29.5476	22.6898	22.7937	22.724	22.7394	22.8902	22.8103	21.199	21.2769	21.1901	31.2012	31.2303	31.2196	31.376	31.3442	31.3026	31.5339	31.4985	31.4677				+	Lung_Exosome_Lung_WH	UP_in_WhL	38	36	35	72.7	69.5	67.6	53.651	0
14.1356	15.822	15.0361	13.476	14.4462	14.6915	17.1758	17.682	15.9977	24.0552	24	23.9251	23.9205	23.802	24.1436	24.0872	24.0034	23.8909	15.8408	14.4946	13.834	14.5328	17.0467	17.5511	14.2925	15.2349	15.6577	23.6991	23.5999	23.5873	23.308	23.2864	23.5624	24.0129	24.0083	24.3313				+	Lung_Exosome_Lung_WH	UP_in_WhL	5	5	5	48.9	48.9	48.9	15.55	0
18.4135	17.5164	18.2819	17.0881	15.053	15.7911	18.024	18.7	18.7394	19.1504	21.1027	20.6099	18.7851	20.1327	20.3552	19.4587	19.7954	19.6122	18.7443	18.1316	18.5096	20.7754	20.6607	20.8055	19.2092	19.1889	19.2544	22.7336	22.6235	22.6897	22.9018	22.8251	22.852	23.5169	23.2501	22.3301				+	Lung_Exosome_Lung_WH	UP_in_WhL	9	4	4	31.6	15	15	40.532	0
21.1323	20.7726	20.7836	20.1787	20.1386	20.2597	21.3527	21.2964	21.3689	25.4958	25.367	25.1873	25.2624	25.122	25.2185	25.5798	25.396	25.5117	21.5663	21.2875	21.2377	23.5991	23.4721	23.5692	21.9234	22.0297	21.9692	26.1511	25.6142	25.7809	25.214	25.2425	25.079	25.7526	25.7186	25.5955				+	Lung_Exosome_Lung_WH	UP_in_WhL	17	17	17	63.4	63.4	63.4	35.936	0
18.7195	18.6069	18.3189	13.2561	14.0969	16.8624	19.9103	19.2181	20.0141	27.1993	27.1994	27.119	27.4127	27.2391	27.2784	26.6263	26.5676	26.4993	20.6831	20.3928	19.9777	22.3065	22.2555	22.3032	18.5119	19.0955	19.0566	26.5035	26.3549	26.36	25.738	25.8326	25.7055	26.5874	26.4908	26.6308				+	Lung_Exosome_Lung_WH	UP_in_WhL	14	14	14	57.6	57.6	57.6	32.854	0
14.8472	14.5655	13.5247	14.5125	12.6105	12.9639	14.1179	14.3732	14.083	23.2493	23.1244	23.0876	23.8909	23.8282	23.9077	22.6293	21.9672	22.6426	14.9734	14.5236	14.9667	16.5975	14.8884	15.9219	13.2953	13.5854	13.0529	23.7057	23.6307	23.6808	23.5605	23.433	22.5178	22.7804	22.787	22.1555				+	Lung_Exosome_Lung_WH	UP_in_WhL	6	6	4	27.3	27.3	22	31.279	0
13.9824	13.5971	14.4759	13.9121	13.7211	12.1953	13.6677	13.7984	15.6131	21.2235	20.7595	19.6639	20.7153	20.7002	19.0695	21.6938	21.6056	21.4031	14.7669	14.1343	13.7761	15.4654	15.9383	14.4715	14.4596	14.5045	13.5756	21.8944	20.7099	20.6351	21.4175	21.6923	21.7591	19.7151	21.0699	21.5041				+	Lung_Exosome_Lung_WH	UP_in_WhL	8	8	8	35.6	35.6	35.6	44.292	0
21.1324	20.7814	20.1926	18.7215	19.2477	18.731	20.3612	20.047	20.3071	26.1239	25.9398	25.7387	26.3235	26.1157	26.3301	26.8661	26.9951	26.9245	21.3833	21.2216	20.7089	22.3414	22.1974	22.1908	20.83	20.7599	20.8131	27.2137	27.228	27.2726	25.5742	25.6702	25.6708	26.8193	26.7446	26.5318				+	Lung_Exosome_Lung_WH	UP_in_WhL	11	11	11	57.6	57.6	57.6	23.356	0
18.2974	18.5128	16.5892	15.4055	14.513	13.1315	16.6042	13.8012	15.9503	18.2849	18.0383	18.187	18.6455	19.9869	17.9867	20.4691	20.635	18.0596	16.9464	16.5813	17.7863	15.3699	17.9893	15.8477	17.8444	15.3346	18.0857	17.8568	19.0531	19.4749	19.397	19.4371	20.4265	17.6695	18.7542	18.7878				+	Lung_Exosome_Lung_WH	UP_in_WhL	25	25	25	39.1	39.1	39.1	92.694	0
17.8574	17.8841	17.6688	14.0982	14.2386	14.5337	16.5313	18.4901	18.6603	26.2656	26.1162	26.1692	26.5117	26.3828	26.3111	25.859	25.8413	25.846	19.0093	18.3907	19.2252	21.0278	21.0723	20.7147	16.8739	19.3105	18.129	25.9489	25.8982	25.9057	24.8012	24.7473	24.7624	26.5277	26.4962	26.5087				+	Lung_Exosome_Lung_WH	UP_in_WhL	6	6	6	57	57	57	14.716	0
13.9876	16.9098	17.9874	17.0872	13.6443	16.3263	17.9577	17.9649	17.8606	27.1906	27.1961	27.1168	27.4762	27.4063	27.3787	26.7376	26.6234	26.6338	18.4794	19.1277	17.8677	15.4192	14.6462	14.4573	14.8934	14.2724	13.3826	27.3641	27.3837	27.3645	26.6599	26.5375	26.4627	27.1816	27.2096	27.2639				+	Lung_Exosome_Lung_WH	UP_in_WhL	9	9	8	27.9	27.9	22.3	24.893	0
14.5431	15.5533	16.6118	14.3882	15.2749	14.9483	17.8064	16.4453	18.3111	22.9023	22.5532	22.5955	22.9932	22.6549	22.7361	22.0255	22.0915	22.2305	18.3556	17.6284	18.8313	20.4696	20.4347	20.5873	18.4577	18.8207	19.4596	22.7798	22.595	22.7788	22.5628	22.6394	22.2866	23.031	22.9251	23.1452				+	Lung_Exosome_Lung_WH	UP_in_WhL	4	4	4	13.3	13.3	13.3	27.076	0
14.7692	14.1963	13.1785	14.2091	13.2763	13.4941	14.3431	16.5538	16.3132	21.9377	21.679	22.0281	22.5068	22.4646	22.0238	21.3533	21.2742	20.1164	16.197	14.6476	14.8296	15.7327	14.6873	15.0544	16.2947	14.9747	14.7694	20.1366	20.5524	19.0241	18.3304	19.4658	18.8489	20.5021	19.7278	19.9529				+	Lung_Exosome_Lung_WH	UP_in_WhL	5	5	5	16.2	16.2	16.2	25.19	0
22.3522	21.8066	21.5501	19.6242	20.3846	19.3829	21.4776	21.7802	21.5928	26.2642	26.0775	26.092	26.5211	26.4654	26.4638	27.3365	27.5018	27.3702	19.9214	20.034	19.5104	21.4105	21.2026	21.3547	18.8763	17.5084	18.8808	23.3159	22.923	23.3757	23.5874	23.1925	23.2654	23.2895	22.9796	22.7417				+	Lung_Exosome_Lung_WH	UP_in_WhL	18	18	18	53.9	53.9	53.9	35.882	0
14.0497	13.5372	14.9286	13.0202	12.5592	13.4267	14.2469	14.2527	14.4334	24.4751	24.4291	24.6439	24.8471	25.2165	24.7116	24.3966	24.0056	24.043	14.2346	13.9959	17.4538	15.0138	14.973	14.639	14.3156	13.5334	14.0161	18.6623	18.161	19.6448	18.8819	19.6037	20.1578	20.8967	20.3322	20.2749				+	Lung_Exosome_Lung_WH	UP_in_WhL	8	8	8	37.8	37.8	37.8	32.818	0
15.3443	14.8435	14.313	13.1792	13.7667	13.9156	13.5233	14.576	14.5305	24.1396	23.5291	23.7731	24.5404	24.0274	23.7486	24.2258	23.6026	24.1788	13.6817	15.9008	16.7236	17.519	17.3734	17.2114	15.3633	14.0214	14.2016	25.3914	25.4049	25.4642	25.5379	25.6231	25.5699	25.5169	25.4985	25.5126				+	Lung_Exosome_Lung_WH	UP_in_WhL	10	10	10	24.2	24.2	24.2	54.177	0
18.0602	18.5203	18.5648	19.5662	17.308	17.8364	18.1848	19.0998	18.9949	27.26	27.1955	27.1503	27.3416	27.2333	27.2808	26.8837	26.928	26.9127	20.8499	20.9221	20.8513	21.1087	20.984	21.3734	18.7332	19.5568	20.6844	27.3144	27.2591	27.3082	27.5629	27.4802	27.5104	27.131	27.0704	27.1764				+	Lung_Exosome_Lung_WH	UP_in_WhL	15	15	15	43.8	43.8	43.8	38.746	0
15.1889	13.8046	14.3088	13.9791	13.9201	14.0223	14.2721	13.323	13.6731	24.7088	24.7141	24.5395	25.0164	24.926	24.929	24.0464	23.8638	24.4488	16.8976	15.0158	15.2609	15.2762	15.5753	14.3887	14.3554	14.8954	15.0159	24.5069	24.6749	24.7149	24.7442	24.6947	24.7104	25.0854	24.9364	25.0482				+	Lung_Exosome_Lung_WH	UP_in_WhL	8	8	8	33.3	33.3	33.3	28.415	0
14.4672	13.9961	14.4306	13.6251	13.7645	13.5282	13.7937	14.6621	14.6354	22.9163	22.9903	22.7805	23.6994	23.7522	23.691	22.4398	22.6188	22.4207	14.9976	15.5123	14.5485	15.2442	15.1502	15.2981	15.5345	13.8282	14.3167	22.3873	22.3878	22.2418	22.2422	22.1762	22.0594	22.0126	21.9206	21.9281				+	Lung_Exosome_Lung_WH	UP_in_WhL	5	5	5	49.3	49.3	49.3	8.7813	0
14.3691	14.0259	14.5276	16.7349	16.5216	16.861	13.6774	13.6753	14.9864	24.5523	24.8345	25.1985	24.8321	24.9724	24.9246	25.4934	25.2085	25.4551	18.2023	17.4974	17.6099	20.6498	20.8864	20.388	13.6575	12.879	15.6039	26.6759	26.5863	26.7664	26.6925	26.7791	26.6734	26.9079	26.9849	26.7715				+	Lung_Exosome_Lung_WH	UP_in_WhL	32	32	32	41.5	41.5	41.5	113.08	0
20.9644	20.5682	20.2577	17.9507	17.9629	18.9324	20.619	20.9754	20.7038	26.1523	26.0885	26.023	26.1427	26.0073	26.0894	26.4426	26.5069	26.4464	14.9036	13.8923	17.749	18.1754	18.0677	19.4013	16.7858	17.7812	17.7328	25.2197	25.1247	25.2082	23.3305	23.3546	23.4185	24.4806	24.6951	24.5446				+	Lung_Exosome_Lung_WH	UP_in_WhL	9	9	9	53.4	53.4	53.4	24.824	0
15.6182	17.3407	23.127	23.615	17.3246	13.2478	20.7293	20.6758	14.8606	23.5198	23.0169	23.27	23.3968	23.02	23.087	23.8103	23.6659	23.551	15.4444	15.4599	16.6907	17.5226	17.509	14.9153	17.4437	17.6699	17.5102	23.3693	23.4427	23.2158	21.6012	21.1591	21.7395	23.0765	22.9857	23.1188				+	Lung_Exosome_Lung_WH	UP_in_WhL	15	15	15	34.2	34.2	34.2	69.284	0
15.3565	17.5328	17.6341	14.2577	13.4201	13.5372	18.2821	17.9393	18.0245	22.6776	22.816	22.6004	22.9514	22.3949	22.6689	23.397	23.5578	23.8779	16.5624	17.7358	13.5947	14.188	17.7675	15.0163	14.0094	15.6053	13.7148	23.8637	23.6592	23.3035	22.5475	22.5909	21.9894	23.0475	22.8723	23.2531				+	Lung_Exosome_Lung_WH	UP_in_WhL	6	4	4	24.5	14.8	14.8	39.455	0
15.0153	14.4328	13.545	15.7327	14.996	13.6457	17.2665	18.204	18.1132	25.937	25.8926	25.8813	26.1735	26.0078	26.0924	25.1135	24.9029	24.8777	16.797	16.7039	15.7776	20.2888	20.2625	20.0833	17.4938	17.4042	15.4006	25.8784	25.7288	25.9331	25.3823	25.8832	25.6956	25.2874	25.3078	25.1815				+	Lung_Exosome_Lung_WH	UP_in_WhL	6	4	4	53.9	46.9	46.9	13.509	0
21.7671	21.3638	20.8349	19.5472	19.5546	19.5606	21.0163	21.453	21.4822	25.9966	25.867	25.8798	26.0671	25.8858	25.932	26.1889	25.6705	25.7598	20.5355	20.6239	20.3605	22.4422	22.087	22.268	20.0348	20.2612	19.7163	26.656	26.4996	26.468	26.2996	26.1364	26.1527	26.7484	26.6363	26.6283				+	Lung_Exosome_Lung_WH	UP_in_WhL	24	23	14	54.8	52.7	31.4	70.051	0
14.9987	15.2862	14.5678	16.6316	13.4381	15.3228	13.8532	14.1769	16.1181	19.7385	18.2021	20.0064	19.5991	19.006	18.8702	21.8593	21.1826	19.9783	14.0612	13.8496	13.3157	15.4717	15.5228	15.4936	13.9418	18.3657	12.9689	21.8788	22.2131	22.227	21.2514	20.8887	21.6609	22.0972	22.2435	22.5292				+	Lung_Exosome_Lung_WH	UP_in_WhL	4	4	4	25.8	25.8	25.8	27.872	0
21.99	21.6908	21.058	19.8982	19.48	19.7682	21.5224	21.1892	21.4797	26.8694	26.5559	26.7273	27.1369	26.975	27.0585	25.4245	26.236	26.191	20.7911	20.555	20.1581	21.7561	21.6102	21.4451	20.4128	20.5718	20.1876	26.3636	26.4004	26.4107	25.879	25.925	25.9334	25.553	25.3175	25.465				+	Lung_Exosome_Lung_WH	UP_in_WhL	9	9	9	60.4	60.4	60.4	16.837	0
14.3762	15.3745	14.2344	13.982	14.2307	13.3144	14.1027	13.3695	16.7272	22.2416	22.2573	21.9479	22.2812	22.2337	21.5845	22.6798	22.6747	22.4446	15.2071	13.7164	13.5589	15.1348	15.1425	14.6602	13.1595	13.1669	14.399	19.7891	19.6054	19.1073	19.3561	22.5154	17.9109	19.6698	19.7911	19.7493				+	Lung_Exosome_Lung_WH	UP_in_WhL	7	7	7	13.6	13.6	13.6	105.32	0
18.7013	18.4878	18.2812	17.0495	17.273	17.287	19.0584	19.1363	19.1453	22.071	21.2319	21.4973	21.9567	21.9055	22.0322	21.436	21.3875	21.3335	17.8928	16.9941	16.8531	15.4389	16.8474	17.1486	15.829	16.1948	15.0441	20.3291	20.1173	20.2267	19.9766	19.1063	20.0563	20.316	20.2704	20.3471				+	Lung_Exosome_Lung_WH	UP_in_WhL	6	6	4	41.3	41.3	28.9	23.48	0
17.8417	16.944	17.1823	14.9262	12.8962	13.7594	12.9864	14.378	14.782	23.0347	22.4695	23.1313	22.8764	23.2777	23.265	22.1272	22.8893	23.0072	15.3489	13.8861	13.1217	18.1905	20.5609	16.4619	14.3181	14.1585	14.6938	23.6347	23.681	23.605	23.9553	23.8078	23.8088	23.93	22.9574	22.8644				+	Lung_Exosome_Lung_WH	UP_in_WhL	14	14	14	30.9	30.9	30.9	68.996	0
20.7019	20.371	19.6683	19.0939	18.778	19.1288	19.9376	20.0014	19.8887	26.5886	26.5519	22.4936	26.3521	26.2488	23.0603	26.1105	26.1631	26.2603	19.5989	19.6912	16.3697	20.3575	20.3914	20.4325	19.2012	19.5074	19.5678	25.888	25.8231	25.8379	24.9539	24.9923	21.0189	21.6264	21.1408	21.3461				+	Lung_Exosome_Lung_WH	UP_in_WhL	5	5	5	42.9	42.9	42.9	11.737	0
15.9731	14.1145	13.2624	14.9004	13.3185	14.8264	16.1752	14.7141	15.6207	25.0457	25.1273	24.9786	25.5023	25.4105	25.4015	24.7871	24.6687	24.6419	14.9782	14.6813	15.598	16.6758	15.4503	18.6544	16.8329	13.8408	16.1839	24.1805	24.1107	24.0585	24.4078	24.5248	24.1719	24.8156	24.8328	25.037				+	Lung_Exosome_Lung_WH	UP_in_WhL	4	4	4	40.3	40.3	40.3	13.696	0
14.7813	14.1565	14.4666	14.1399	13.8314	13.8891	14.5668	14.9027	13.6987	21.0134	21.1129	21.3099	21.2599	20.9617	21.0238	20.8865	21.428	21.3797	16.1098	16.0063	15.7197	16.4351	15.3374	14.3697	13.8947	13.7895	14.0428	21.1333	21.1332	19.257	21.0018	21.0791	20.8577	21.0693	20.8665	20.9832				+	Lung_Exosome_Lung_WH	UP_in_WhL	4	4	4	10	10	10	54.465	0
16.5338	17.1145	14.4224	13.8667	14.3452	12.9189	14.3726	14.5465	14.7607	20.4755	19.3092	20.6904	20.1843	20.8875	21.7261	20.6671	19.7969	20.4504	13.4738	16.8353	14.6048	14.8742	15.485	15.5581	13.9549	14.6608	14.3038	20.8161	21.5368	21.2861	21.1977	20.8231	21.0763	19.7465	19.7467	20.3914				+	Lung_Exosome_Lung_WH	UP_in_WhL	4	4	4	14.2	14.2	14.2	42.981	0
20.5709	20.164	20.3407	18.6431	18.5909	18.5374	21.3339	21.5046	21.3726	29.108	28.9928	28.986	29.2044	29.0805	29.0709	28.4099	28.278	28.3178	21.865	21.5872	21.533	21.6186	21.9938	21.9472	20.6644	20.6845	20.3077	29.3923	29.4167	29.4888	29.581	29.6093	29.6262	29.6069	29.5617	29.5505				+	Lung_Exosome_Lung_WH	UP_in_WhL	44	44	44	77	77	77	61.054	0
17.697	19.077	18.4418	17.6507	17.8526	17.9178	20.2301	19.3058	20.3027	21.9654	23.2686	21.2512	22.0023	21.6797	21.923	21.6059	19.8428	21.5659	13.8364	13.0944	14.5729	18.6324	17.4189	17.6577	16.6371	16.8425	14.6263	18.5906	18.5646	17.6485	17.3706	17.8266	19.6558	18.3862	18.641	18.9454				+	Lung_Exosome_Lung_WH	UP_in_WhL	4	4	4	13.6	13.6	13.6	52.494	0
19.3672	19.1006	18.9294	18.6593	15.5213	18.0004	19.3602	20.0076	20.5987	28.817	28.7736	28.7491	29.142	28.9992	28.9925	28.1963	28.0945	28.1727	21.7983	21.9128	21.7217	20.6392	21.15	20.9806	19.6796	20.0419	20.0528	28.6796	28.6199	28.6699	28.6327	28.6241	28.5945	28.6961	28.6192	28.6174				+	Lung_Exosome_Lung_WH	UP_in_WhL	31	30	30	51.5	51.5	51.5	72.332	0
15.465	14.5148	15.667	13.4795	13.584	13.614	20.1795	19.7882	19.8806	21.1272	21.3293	21.6952	21.4514	20.7775	17.2203	21.7115	21.7753	21.4333	18.1802	16.9929	16.4689	20.6397	19.8913	19.7697	14.1281	16.7197	14.4916	22.6554	22.7095	22.176	21.4633	21.7769	22.3548	20.7956	21.5233	20.7646				+	Lung_Exosome_Lung_WH	UP_in_WhL	16	16	16	12.1	12.1	12.1	177.6	0
24.6351	24.2131	24.12	22.1642	22.1041	21.8853	24.4324	24.451	24.6332	28.8475	28.8255	28.7562	29.141	29.0117	29.0515	28.5124	28.5993	28.4966	22.9919	23.1283	22.6521	24.2227	24.2536	24.7335	22.4276	22.6549	23.2812	28.827	28.7228	28.7771	28.4757	28.2387	28.4022	28.7472	28.8192	28.9273				+	Lung_Exosome_Lung_WH	UP_in_WhL	32	32	25	63.8	63.8	53.4	70.897	0
21.6127	21.0752	21.2944	19.8546	19.7547	19.4846	21.3443	21.4848	21.2626	23.4968	22.8314	23.0836	23.5349	23.4875	23.1793	22.8265	21.1874	21.8802	16.8233	18.617	17.2605	21.1356	20.4484	21.2132	19.0041	18.3827	18.436	19.2504	19.8498	20.8848	21.435	21.3532	18.3691	21.0758	21.1336	19.0671				+	Lung_Exosome_Lung_WH	UP_in_WhL	8	8	8	14	14	14	54.083	0
19.437	17.6145	17.4554	17.563	13.102	17.6609	19.4165	19.5402	19.3443	20.4955	18.2802	20.6893	21.0094	21.1499	21.1705	17.796	18.6283	20.1935	19.0234	18.7994	19.3306	21.3874	21.5106	21.3647	19.4708	20.6883	20.4141	23.0871	22.9461	23.0571	22.6691	23.4066	23.5589	21.4442	22.7738	22.9214				+	Lung_Exosome_Lung_WH	UP_in_WhL	9	9	9	13.5	13.5	13.5	53.924	0
15.2021	14.2998	13.6995	13.6392	13.0069	12.309	13.9929	14.3391	13.9847	20.2497	19.1802	23.2984	19.5482	22.4955	19.8533	20.0714	23.5269	23.5564	19.7168	19.6418	19.0705	15.3409	19.3609	18.1781	12.5826	14.062	14.8271	23.1541	23.5378	23.3325	22.8925	20.3618	22.9858	20.5352	23.8742	23.9971				+	Lung_Exosome_Lung_WH	UP_in_WhL	5	5	5	17.9	17.9	17.9	52.221	0
14.8553	13.9294	19.7904	13.9052	13.6923	13.321	13.7805	14.8575	14.5761	23.9882	23.7059	23.4105	24.2845	24.0696	23.4045	24.3287	24.1189	24.0847	13.9886	15.0274	12.9971	15.9426	16.0022	15.5678	13.5198	14.7413	13.5931	24.1075	24.2344	24.2441	24.3162	24.2634	24.5391	24.4298	24.3778	24.3663				+	Lung_Exosome_Lung_WH	UP_in_WhL	11	11	11	35.7	35.7	35.7	39.233	0
14.5238	14.6838	16.5218	15.3562	13.0702	13.1081	15.929	14.6414	14.0827	22.9862	22.5822	22.9802	22.0056	22.2479	22.0424	24.201	23.9283	23.9556	15.2158	17.4966	15.8723	15.5032	15.3305	15.614	14.4155	14.1401	15.4951	22.4654	22.7694	22.5852	21.457	21.4084	21.1123	22.2576	21.2999	21.5807				+	Lung_Exosome_Lung_WH	UP_in_WhL	29	29	25	39.7	39.7	35	96.695	0
14.8234	14.1916	15.0381	13.4393	13.2819	14.3669	14.459	15.3862	14.2872	19.9438	21.1621	19.7756	20.9888	20.5776	20.9663	20.7507	20.2834	20.1458	13.9873	13.9221	15.2688	15.0762	14.7994	15.9659	16.1287	16.0783	14.7586	22.1954	22.3145	22.4921	22.8163	22.8578	23.0131	22.4988	22.357	22.8765				+	Lung_Exosome_Lung_WH	UP_in_WhL	8	8	8	22.8	22.8	22.8	46.588	0
14.8891	17.0219	13.5354	18.469	14.9734	17.4681	16.1438	14.6561	14.1957	24.7757	24.7142	24.6645	24.844	25.2922	24.9676	24.1582	23.9363	24.0791	17.6335	17.7257	18.2012	20.6303	20.2477	20.3117	14.6833	16.1316	15.5724	25.8006	25.7152	25.5527	26.1925	26.1632	26.1998	25.676	25.4289	25.8387				+	Lung_Exosome_Lung_WH	UP_in_WhL	21	21	21	30.8	30.8	30.8	90.725	0
15.9724	14.6276	16.3029	16.6303	17.8579	18.3718	16.6207	14.4995	16.5177	24.1575	24.4321	24.3454	23.5553	27.6636	27.7551	27.2176	27.1478	27.1689	15.9614	15.8165	18.0509	20.3384	20.1021	20.1749	15.4336	15.0168	17.185	28.0026	27.7548	27.8465	26.3365	27.8917	27.8781	27.8383	27.79	27.768				+	Lung_Exosome_Lung_WH	UP_in_WhL	42	42	32	31.5	31.5	25.3	174.38	0
23.044	22.3764	22.1351	20.7452	20.1196	19.8227	22.5232	22.2695	22.463	27.278	27.3797	27.3048	27.3498	27.6434	27.3649	28.8861	28.8341	28.5748	20.4277	20.427	20.4943	18.6173	19.3438	18.2221	19.2604	19.2051	18.9612	24.4761	24.673	24.7127	22.8291	23.3467	23.3948	24.1056	24.2408	23.57				+	Lung_Exosome_Lung_WH	UP_in_WhL	30	30	30	68	68	68	59.256	0
17.7948	17.964	18.1752	18.6654	14.051	17.4055	18.0431	17.9481	18.5744	24.5294	24.6742	24.5215	24.5362	24.5379	24.7663	25.8785	25.5702	25.5878	19.5677	19.2546	18.821	21.9773	21.4807	21.8738	19.8139	19.4815	19.401	27.0984	27.0803	27.0606	25.3341	25.8742	25.808	26.6913	26.6263	26.5551				+	Lung_Exosome_Lung_WH	UP_in_WhL	29	29	29	37.5	37.5	37.5	101.56	0
17.1091	16.9067	16.2011	13.9599	14.1072	13.4159	16.9948	16.5706	17.6533	20.4598	19.2309	20.5613	20.3346	19.3017	18.941	19.7024	22.1212	19.2055	14.7036	14.0846	16.2996	14.1408	14.0679	14.179	14.0255	14.1152	14.7721	18.3561	18.7207	20.3187	21.0326	18.4661	18.6933	20.1265	20.3962	21.1166				+	Lung_Exosome_Lung_WH	UP_in_WhL	13	13	13	7.3	7.3	7.3	274.37	0
14.3283	13.0501	13.2472	13.5272	13.7816	16.0097	14.2776	15.7251	16.398	22.5794	22.5863	22.7617	22.9968	22.8757	23.0163	22.8664	22.189	22.6337	13.7832	14.6156	13.6745	14.7658	14.107	15.3862	13.6112	14.4592	14.0941	21.8306	22.5126	22.9699	20.6276	18.9811	19.8817	21.1136	21.165	21.126				+	Lung_Exosome_Lung_WH	UP_in_WhL	7	7	7	19.8	19.8	19.8	39.724	0
19.6315	19.5495	18.8729	16.4947	17.6795	17.8805	19.3191	18.8295	19.0653	25.4256	25.1313	25.2944	25.4078	25.8217	25.7954	25.1192	24.9256	25.3563	18.4503	18.245	18.2732	19.1596	18.1126	18.3474	16.7738	16.6335	16.2762	24.9861	25.4204	25.4353	24.9808	24.9648	24.8472	23.9711	23.9735	23.1094				+	Lung_Exosome_Lung_WH	UP_in_WhL	27	27	18	48.3	48.3	30.5	70.67	0
14.9973	13.0304	14.9936	12.9913	12.9849	14.077	13.421	14.3128	13.9366	24.2671	24.0404	24.2885	24.7495	24.8336	24.7135	24.1796	24.2373	23.9603	17.2584	15.826	14.431	17.6333	17.5789	15.2997	14.3589	15.7873	16.2974	24.5151	24.3899	24.5207	24.0582	24.1667	24.3165	24.7307	24.706	24.6955				+	Lung_Exosome_Lung_WH	UP_in_WhL	11	11	11	62.1	62.1	62.1	28.768	0
14.9817	14.5275	14.2666	13.6032	14.0771	13.8353	14.9299	14.0807	14.777	22.4134	22.0612	22.012	22.8037	22.735	22.9133	22.1096	22.3605	21.4137	14.0225	14.8549	14.5088	15.5836	14.6412	15.3345	13.858	14.3225	14.1621	23.5681	23.3001	23.6242	21.8015	21.7346	21.7219	22.6159	22.2849	21.91				+	Lung_Exosome_Lung_WH	UP_in_WhL	12	12	7	26.7	26.7	17.5	57.41	0
15.4599	16.133	14.1266	14.7069	14.6543	14.9343	16.2384	14.3251	13.5238	23.8475	24.0157	23.7034	23.7671	23.749	23.7106	23.8263	23.8344	23.7314	17.8666	16.5681	17.4882	14.4392	14.5508	17.5226	13.4806	13.7377	14.1882	23.6413	23.6528	23.8032	23.3772	23.4549	23.4449	23.6687	23.1078	23.6073				+	Lung_Exosome_Lung_WH	UP_in_WhL	17	17	5	48.3	48.3	13.1	32.866	0
16.9774	17.3365	13.6975	13.9611	14.0831	14.2739	16.3288	18.5527	18.1563	23.7751	23.602	23.3244	23.7858	23.7123	23.5529	24.1083	24.0092	23.3525	16.9475	13.4222	17.6715	17.1861	15.0029	19.2706	13.8038	14.4685	14.4157	25.087	24.643	25.0461	23.2628	24.1166	23.9923	24.4363	24.3997	24.3693				+	Lung_Exosome_Lung_WH	UP_in_WhL	16	16	16	36.2	36.2	36.2	55.804	0
14.029	16.9118	17.5785	17.6761	16.9653	17.6698	17.2237	14.446	15.7832	25.9452	25.873	25.6421	25.9104	25.7098	25.8852	24.8817	25.076	24.9164	17.178	17.839	17.2432	15.3752	17.046	16.6559	13.4989	17.0462	16.8579	25.7419	25.6807	25.6863	25.9359	25.909	25.7217	25.5687	25.3083	25.6643				+	Lung_Exosome_Lung_WH	UP_in_WhL	46	46	46	26.7	26.7	26.7	267.29	0
19.1598	17.3771	18.2601	16.8128	16.2932	17.083	18.6659	18.8494	18.6232	24.2853	24.523	24.2868	24.5712	24.4752	24.8613	24.3802	24.5965	24.3745	17.0626	14.782	15.758	19.3026	19.6049	19.3486	18.1025	18.3087	17.9927	17.8428	17.4473	19.1627	19.2154	19.7255	18.5836	20.53	19.2028	20.4648				+	Lung_Exosome_Lung_WH	UP_in_WhL	18	18	18	61	61	61	36.375	0
20.574	20.6024	20.5061	19.414	19.3544	19.7148	20.4739	20.3334	21.7467	21.3343	20.4724	19.7841	18.4842	21.0523	20.2995	19.4498	19.3687	21.0411	17.4463	17.0522	17.0717	18.9454	19.1334	15.2654	14.9263	18.2503	18.9178	19.8168	20.5161	19.2464	21.6967	19.3289	19.4578	19.3159	19.2303	21.2232				+	Lung_Exosome_Lung_WH	UP_in_WhL	8	8	8	25.4	25.4	25.4	50.47	0
21.6389	21.3013	18.6531	17.9682	23.2716	23.1011	19.132	19.455	20.2639	26.2465	26.444	26.1673	26.3381	26.5351	26.4011	26.0053	25.8115	25.9598	20.378	20.2353	20.0174	21.445	20.2336	21.1363	20.2782	20.2406	20.0729	26.6234	26.6399	26.6392	25.8566	25.7164	25.7425	27.0588	27.0089	27.2814				+	Lung_Exosome_Lung_WH	UP_in_WhL	44	29	27	55.2	37.2	37.1	103.06	0
19.714	19.2083	18.4647	19.2469	19.3051	18.8277	17.1305	18.9255	20.2092	27.1519	26.9897	27.0135	27.1728	27.0771	27.1142	26.5776	26.6013	26.7963	19.6862	19.2617	19.61	20.1959	20.7715	20.957	18.7448	18.1325	17.5193	27.3544	27.276	27.221	27.3148	27.1303	27.2239	27.6273	27.4126	27.3942				+	Lung_Exosome_Lung_WH	UP_in_WhL	30	30	30	52.9	52.9	52.9	69.842	0
18.614	15.7825	18.5124	13.3042	15.7252	16.4992	16.4637	16.8533	14.6911	25.9395	25.8249	25.8623	25.8293	25.7613	25.5665	26.1486	25.8884	25.9797	19.5268	19.6141	19.3254	19.2251	19.0757	19.8889	14.2468	16.002	13.6158	26.5135	26.6043	26.5624	26.5619	26.4674	26.5868	26.4879	26.6235	26.4026				+	Lung_Exosome_Lung_WH	UP_in_WhL	28	28	28	58.5	58.5	58.5	82.704	0
17.8027	16.9557	13.8008	13.4767	14.0243	13.8863	14.1328	14.6428	15.9601	25.7768	25.7489	25.6763	26.0352	25.6186	25.8576	24.9021	24.8658	24.7419	14.6468	14.5587	16.8596	15.5872	14.4886	14.4655	14.1575	13.0815	14.073	25.0619	25.1069	25.1125	25.0585	24.9129	24.9616	25.0552	25.1257	25.0551				+	Lung_Exosome_Lung_WH	UP_in_WhL	6	6	6	38.5	38.5	38.5	19.576	0
14.4271	14.0195	14.8852	13.0836	13.0047	12.7206	14.0994	13.5959	16.1146	23.1903	23.2507	23.1673	22.8154	22.6419	22.58	23.5375	22.8081	23.4359	15.7962	14.046	14.2977	17.9643	16.1202	17.7452	17.1352	16.2077	14.5069	22.4539	22.56	21.7191	18.4367	18.1592	20.3579	22.0721	21.7632	21.8637				+	Lung_Exosome_Lung_WH	UP_in_WhL	6	6	6	18.2	18.2	18.2	49.973	0
20.3134	20.222	20.2937	18.7086	18.4972	17.971	20.5521	20.6424	20.5821	26.0128	26.0056	25.7884	25.404	25.5301	25.4885	27.2717	27.1994	27.19	22.025	21.9452	21.3902	23.6202	23.6303	23.5965	21.4648	21.1749	20.9221	28.9454	28.8923	28.8638	27.8891	27.927	27.8614	28.7414	28.5661	28.6238				+	Lung_Exosome_Lung_WH	UP_in_WhL	39	39	38	54.3	54.3	53.1	95.337	0
18.1902	18.4226	17.8555	16.0521	17.0983	15.8789	19.1579	18.1986	18.3853	28.0908	28.1191	28.0673	28.2212	28.1956	28.0916	27.4123	27.491	27.1532	18.9422	19.3994	18.48	18.4925	18.5623	18.3452	15.5404	21.6525	14.8988	27.774	27.8443	27.8784	27.7433	27.626	27.2904	28.0656	27.9494	27.8737				+	Lung_Exosome_Lung_WH	UP_in_WhL	35	35	35	50.7	50.7	50.7	72.932	0
17.013	17.8304	13.6789	16.0298	15.9235	13.6104	17.8674	17.178	17.4783	21.5499	20.5455	21.0867	22.4973	20.3553	21.1801	20.3315	20.5532	20.4152	17.9636	18.2251	17.3532	18.8437	18.6602	18.4479	17.3276	17.2518	17.4969	21.7709	21.335	20.7211	19.7819	18.4418	20.5211	20.4572	20.7613	20.0347				+	Lung_Exosome_Lung_WH	UP_in_WhL	12	12	12	27.2	27.2	27.2	61.049	0
17.2201	14.2105	16.5438	13.0716	13.6768	13.5544	15.5133	15.3286	14.4409	23.1626	23.168	22.9754	23.5283	23.4029	22.8089	22.9945	22.8491	23.0514	17.1371	17.3609	13.8938	18.1621	18.254	18.5921	13.6409	16.4281	15.3195	23.7704	23.8513	24.0598	23.0317	23.1803	22.9583	23.1799	23.1273	23.2811				+	Lung_Exosome_Lung_WH	UP_in_WhL	4	4	4	27.3	27.3	27.3	19.595	0
19.575	19.3772	19.0137	14.882	13.3441	13.5799	19.4858	19.2295	19.385	25.1066	24.825	25.1558	25.3521	25.1126	25.3314	24.7284	24.7135	24.7298	17.1249	17.5469	16.0614	19.3006	18.2288	18.8221	17.6668	17.324	18.1391	24.7189	24.6306	24.7018	23.1539	23.9472	23.3635	24.6166	24.4708	24.4978				+	Lung_Exosome_Lung_WH	UP_in_WhL	21	21	14	42.9	42.9	30	70.81	0
15.0775	14.6304	13.3994	12.9361	14.3071	13.3242	14.5175	15.0264	13.9657	21.084	18.6315	21.6772	21.3889	17.5982	18.7203	21.0024	20.3727	21.7606	14.7791	14.7134	14.7167	15.715	15.5236	15.2943	14.9887	14.692	14.9344	22.3113	21.9967	22.4632	21.2744	21.5164	21.5237	22.6739	22.057	22.4177				+	Lung_Exosome_Lung_WH	UP_in_WhL	6	6	6	12.2	12.2	12.2	81.224	0
13.7896	16.691	15.7185	14.2259	12.5913	14.2496	16.3119	15.9258	14.8738	25.4914	25.444	25.5815	25.6568	25.747	25.5463	25.4552	25.3789	25.1659	15.0268	15.5137	12.8247	14.8193	15.2253	14.5692	13.6188	14.3846	13.9207	24.1514	23.8989	24.0997	24.2388	24.4293	24.4751	24.4196	24.4917	24.5133				+	Lung_Exosome_Lung_WH	UP_in_WhL	11	11	11	49.2	49.2	49.2	35.079	0
14.1657	13.9413	13.7279	13.2123	13.0111	13.1848	14.6408	13.573	13.8677	21.0154	21.2969	19.1596	20.0584	20.0995	21.0766	20.7722	20.3794	20.1269	18.0887	14.7951	14.2494	14.5098	15.712	15.0831	13.7363	17.3391	13.0633	20.9538	21.4351	20.902	21.5796	20.2541	20.8417	22.5139	22.0584	22.6015				+	Lung_Exosome_Lung_WH	UP_in_WhL	6	6	6	21.8	21.8	21.8	45.518	0
15.6326	14.5474	13.6978	14.0566	13.5726	13.5635	15.2318	14.5373	14.532	20.386	22.4959	21.6753	21.4045	21.6523	22.5859	19.6028	18.7492	19.2929	15.2618	14.0546	13.6912	15.7851	15.3639	15.5516	14.7324	13.7902	13.9681	22.5438	21.7707	21.7649	23.0296	21.968	21.9093	22.6066	21.7228	21.5527				+	Lung_Exosome_Lung_WH	UP_in_WhL	6	6	6	32	32	32	37.895	0
15.0879	17.2343	14.6323	17.5205	16.9443	17.6588	18.4537	18.2081	14.4545	25.6673	26.2035	25.8842	26.3092	25.6051	26.1655	25.6804	25.0525	25.3136	17.7837	18.6735	18.0603	16.1099	16.938	14.9816	15.4919	14.2447	13.7135	25.537	25.4007	25.6217	25.5631	25.1513	24.9115	26.1457	26.3978	26.387				+	Lung_Exosome_Lung_WH	UP_in_WhL	14	14	14	29.5	29.5	29.5	59.425	0
18.3064	14.7669	12.6893	14.7927	15.8955	12.762	14.7931	15.1648	14.1585	21.5535	22.2643	21.8615	22.1169	21.7154	22.021	22.0235	21.5359	21.896	15.4574	15.464	15.0939	16.7313	16.8074	15.2724	15.7679	15.9268	13.4144	23.6776	23.4694	23.6461	22.5895	21.2069	22.4699	22.3184	23.0967	23.2283				+	Lung_Exosome_Lung_WH	UP_in_WhL	5	5	5	12.6	12.6	12.6	48.275	0
18.6784	18.0887	17.7639	18.1661	17.1359	18.0768	17.5049	17.545	17.5315	21.6056	21.4801	21.5664	21.1142	21.7563	21.0713	22.2886	22.3593	22.7707	16.0855	16.0336	16.1215	16.59	16.8198	16.7702	15.732	16.9807	17.8347	18.8428	20.0933	19.3312	20.1825	19.5034	18.2023	19.6367	17.9503	18.2662				+	Lung_Exosome_Lung_WH	UP_in_WhL	5	5	5	18.2	18.2	18.2	36.573	0
23.9747	23.5099	23.2143	22.0404	21.7392	21.381	23.0075	23.1221	23.1418	28.7039	28.8137	28.666	28.8066	28.6805	28.6681	29.4867	29.4216	29.3855	22.2348	22.4658	21.8864	22.9939	23.0067	23.0478	21.573	21.6358	21.9206	28.5102	28.4142	28.4746	27.2493	27.25	27.2276	27.9799	28.0031	27.9283				+	Lung_Exosome_Lung_WH	UP_in_WhL	31	31	31	67.6	67.6	67.6	57.936	0
18.7777	17.6002	16.0697	17.2131	16.2375	17.9592	18.7389	19.4579	19.4606	28.7321	28.7069	28.6228	28.8406	28.7364	28.743	28.334	28.2816	28.3108	21.3788	21.2838	20.9161	20.8872	20.5775	20.1216	18.7613	17.6276	18.0692	28.3396	28.1693	28.2882	28.2832	28.2907	28.2545	28.4096	28.3535	28.3662				+	Lung_Exosome_Lung_WH	UP_in_WhL	44	44	42	54.4	54.4	52.7	92.468	0
16.0829	15.2356	16.3467	16.1486	13.5686	13.7002	17.5861	16.9381	13.5846	24.2326	24.2864	24.2155	24.1398	24.6313	24.8953	23.6631	23.5831	23.6753	18.3466	16.8652	16.9455	18.0853	18.2348	18.7377	17.5759	17.7943	17.741	24.0816	23.8399	23.891	24.8843	24.0754	24.1671	24.1319	23.9501	24.1036				+	Lung_Exosome_Lung_WH	UP_in_WhL	5	5	5	21.7	21.7	21.7	24.61	0
14.3313	15.9436	15.9799	15.4999	15.6761	14.588	14.3228	14.547	15.6571	21.5223	21.3475	22.0234	22.4015	18.1107	21.8736	21.632	21.128	21.4866	14.8554	14.6121	15.8654	15.1618	17.1471	15.8286	15.751	15.4353	15.4787	21.3684	21.3927	21.4727	21.6445	21.6569	21.3957	21.5635	21.4891	21.4668				+	Lung_Exosome_Lung_WH	UP_in_WhL	8	8	8	8.7	8.7	8.7	117.97	0
15.4977	21.662	14.2945	14.5434	14.1733	18.4858	15.5697	14.5184	14.5386	25.0403	24.995	25.0821	25.5484	25.5414	25.1744	26.1221	26.0723	26.1185	18.5887	18.5066	16.7427	19.3564	18.8158	18.9214	13.961	17.7419	16.41	26.5311	26.4258	26.4056	26.5658	26.3666	26.469	25.9902	26.0412	26.1256				+	Lung_Exosome_Lung_WH	UP_in_WhL	19	19	19	51.8	51.8	51.8	64.132	0
15.0411	12.6698	13.087	13.5084	14.1671	14.2792	18.1753	16.4041	17.6163	24.0267	23.6717	23.5667	23.6374	23.4881	24.2198	24.256	23.6613	23.9049	18.0469	16.9545	15.5637	19.3958	20.4353	19.424	16.3915	17.5346	15.241	25.3801	25.406	25.3445	24.8422	24.9271	24.802	25.2653	25.3801	25.3788				+	Lung_Exosome_Lung_WH	UP_in_WhL	20	20	20	47.1	47.1	47.1	57.136	0
20.7807	19.7803	19.9306	18.7352	17.4083	18.0585	17.5257	18.4555	17.8563	21.3921	20.6211	21.1921	21.1674	19.3818	21.1922	22.3662	22.3792	23.1885	16.4864	17.0182	16.488	18.7818	18.4469	17.16	18.1284	18.4743	18.3979	19.6541	17.7631	20.7503	19.6339	18.222	19.287	20.6262	20.5942	19.9112				+	Lung_Exosome_Lung_WH	UP_in_WhL	27	27	23	50.7	50.7	44.7	81.744	0
14.6515	13.8375	14.8947	14.9089	13.1919	14.3321	13.8233	15.4339	13.572	24.1582	24.0903	24.1422	24.0133	24.0814	24.0642	23.4105	23.471	23.4316	14.0688	13.7205	13.0941	15.655	14.8144	16.0353	13.7942	13.2899	12.5673	22.4643	22.2224	23.1654	23.5728	23.4903	23.3899	23.4917	22.6177	23.3446				+	Lung_Exosome_Lung_WH	UP_in_WhL	6	6	6	49.5	49.5	49.5	13.53	0
20.6667	20.6657	18.7503	17.5399	17.856	17.98	19.7525	19.5848	19.7187	26.0108	25.861	26.1439	26.1386	26.1681	25.7882	26.3256	26.2527	26.0894	15.6578	13.6834	15.6127	16.633	17.0947	15.603	13.6165	13.503	14.5687	24.5811	24.6218	24.6517	21.4572	21.526	21.5905	21.1098	24.844	24.7871				+	Lung_Exosome_Lung_WH	UP_in_WhL	10	10	9	38.3	38.3	35.8	35.853	0
17.4757	16.5305	13.7215	14.9904	16.6217	15.2061	16.8727	16.8777	16.4478	22.2046	22.0407	22.3121	22.8314	22.9606	22.9426	21.5592	20.1825	21.3661	15.0338	13.8894	14.3555	16.1027	14.7285	16.6589	14.1145	15.0268	13.8864	18.3249	20.0465	21.1375	20.2725	19.5494	17.314	19.9247	19.9711	19.4258				+	Lung_Exosome_Lung_WH	UP_in_WhL	4	4	4	13.2	13.2	13.2	45.302	0
14.7933	15.2729	15.1035	13.8291	13.8628	14.8508	13.3955	15.5944	14.5587	22.5516	23.15	22.857	23.1116	22.9233	23.5023	23.1263	23.0922	22.6965	18.8992	18.2732	18.1839	21.0739	18.9162	19.0179	13.8477	13.5656	13.5057	22.9613	23.5268	23.5571	22.6498	22.4597	21.8003	22.4135	22.6365	22.0279				+	Lung_Exosome_Lung_WH	UP_in_WhL	8	8	8	20.4	20.4	20.4	55.755	0
19.3613	19.6522	19.425	18.4335	18.1973	18.1903	18.9029	18.3169	18.4931	24.7421	25.0487	25.3321	25.3159	25.6827	24.8261	24.5913	24.8354	24.732	17.3655	19.0676	19.026	19.5964	19.7414	19.3812	18.4295	17.9603	17.7379	22.5868	22.5406	22.5547	20.8694	21.5346	21.9407	21.8795	21.5971	22.058				+	Lung_Exosome_Lung_WH	UP_in_WhL	26	17	15	42.7	30.2	28.8	69.412	0
14.2872	13.8908	14.2933	13.449	12.425	13.3389	14.358	13.7665	15.2788	21.0823	21.2201	21.1999	21.9734	21.8926	21.6082	20.8045	21.2176	21.1632	14.9683	16.2395	12.5627	15.5456	15.2596	15.1744	13.7263	13.1056	13.9046	21.6494	21.75	21.6288	20.0943	19.6103	21.8469	22.4288	22.1389	21.9331				+	Lung_Exosome_Lung_WH	UP_in_WhL	5	5	5	29.6	29.6	29.6	26.182	0
19.091	18.3137	18.3926	16.158	16.5638	17.0148	17.622	17.0346	16.9018	25.6148	26.0689	25.9124	26.0918	26.0271	26.1829	25.65	25.5795	25.6114	18.0229	18.4793	18.7779	19.5682	20.1625	20.0782	18.4718	19.8092	19.0153	26.4038	26.2981	26.4337	25.0969	25.0922	25.042	26.3601	26.2126	25.9623				+	Lung_Exosome_Lung_WH	UP_in_WhL	10	10	5	70.4	70.4	39.5	17.149	0
21.9506	21.3033	21.1518	19.4471	19.5057	19.4958	21.1104	21.2288	21.2793	27.5633	27.5478	27.4378	27.844	27.7724	27.6969	27.4947	27.4098	27.3836	20.4672	20.3154	19.6478	20.6691	20.435	20.381	18.8732	17.7979	18.8816	25.2297	25.4901	25.2387	24.0744	23.8052	23.5411	25.299	25.1572	25.0893				+	Lung_Exosome_Lung_WH	UP_in_WhL	11	11	11	41.6	41.6	41.6	30.867	0
14.3893	13.7617	14.3057	15.5562	15.6375	15.8992	13.6729	14.6689	14.2585	22.119	22.5401	19.8423	22.7669	22.252	22.4545	20.3073	21.4304	20.3256	14.5272	15.1836	13.8581	15.3282	14.9255	14.9044	14.1222	16.3232	13.8033	19.695	19.2939	18.8854	18.9688	19.8405	20.4292	19.0612	19.0691	20.4944				+	Lung_Exosome_Lung_WH	UP_in_WhL	5	5	5	10.7	10.7	10.7	62.081	0
18.2693	16.7265	16.1623	17.3983	16.8465	17.759	18.6606	18.8919	18.4108	25.9109	25.7827	25.9028	26.1086	26.1163	26.0862	25.8046	25.6705	25.7459	20.0204	19.8548	19.3431	21.7817	21.6528	21.7649	18.3884	18.9429	19.2473	25.5653	25.4879	25.5751	24.9634	24.9481	24.9094	25.5479	25.4301	25.5246				+	Lung_Exosome_Lung_WH	UP_in_WhL	12	12	12	46.1	46.1	46.1	31.324	0
19.5612	19.6014	19.5199	17.5408	17.9764	17.7467	18.3271	18.243	15.9876	23.7506	23.6097	23.3318	23.3617	22.9697	22.806	23.6094	23.767	23.7936	16.2775	18.7596	18.0553	16.4761	18.6981	19.1617	18.6318	17.6602	18.3397	23.4411	23.3266	23.6717	23.6808	22.8471	22.763	23.6833	23.6077	23.459				+	Lung_Exosome_Lung_WH	UP_in_WhL	55	55	55	24.5	24.5	24.5	331.77	0
14.4537	14.722	14.3608	13.2348	14.6785	14.8013	14.9156	15.3997	13.7657	21.7358	22.55	22.453	22.35	22.2035	21.8749	20.5025	21.3238	19.4172	17.5204	17.2698	13.7983	14.8328	14.6584	15.9105	13.6685	13.1503	14.09	21.2606	22.1103	22.087	21.8627	21.6888	21.9778	21.1788	22.2457	22.0812				+	Lung_Exosome_Lung_WH	UP_in_WhL	4	4	4	21.5	21.5	21.5	29.247	0
21.2158	20.88	19.776	18.3024	17.1783	18.8452	21.4826	21.4423	21.0852	25.4566	25.9558	24.3063	25.4867	25.4975	24.775	24.3428	25.1272	24.2333	16.3535	18.0372	18.0406	19.4049	20.108	19.9739	18.1108	17.8622	13.0495	23.5368	23.0115	23.1591	23.5038	23.4482	23.2381	24.42	24.3224	24.3292				+	Lung_Exosome_Lung_WH	UP_in_WhL	5	5	5	8	8	8	81.537	0
14.4267	16.4162	17.4065	18.1581	18.4767	16.8934	13.2701	16.9319	13.6958	20.7804	20.0562	18.2742	20.7597	20.5714	20.7457	20.1636	20.3481	21.2018	15.2579	17.4378	15.6156	15.4596	15.5386	16.2514	15.5824	15.7906	15.078	18.5243	18.0474	18.0362	20.294	19.4169	20.2985	18.2827	17.9645	18.4306				+	Lung_Exosome_Lung_WH	UP_in_WhL	43	43	43	30.7	30.7	30.7	202.16	0
16.9152	15.4665	17.0781	15.5052	14.8397	14.9237	16.6027	16.6733	17.2852	24.0455	24.0391	24.0491	24.1091	23.7052	24.0108	24.5777	24.6239	24.4086	14.8397	17.3413	16.0685	18.2129	17.4826	17.5588	15.0993	17.883	14.2917	22.9912	23.1869	22.9433	20.856	21.413	21.3349	22.8489	22.404	22.6575				+	Lung_Exosome_Lung_WH	UP_in_WhL	10	10	10	53.1	53.1	53.1	30.375	0
14.7771	15.3694	15.23	17.0088	16.9039	16.9105	14.5026	15.2885	14.6113	22.1083	22.2366	22.3306	20.7087	21.0217	20.8823	19.088	20.6285	18.909	19.8162	19.4421	19.498	22.6265	22.5993	22.4042	19.6804	19.7409	19.5088	28.4023	28.2727	28.2889	28.5597	28.5539	28.4826	28.4768	28.4871	28.456				+	Lung_Exosome_Lung_WH	UP_in_WhL	6	6	6	22.1	22.1	22.1	22.58	0
19.0141	17.2857	18.0114	16.0481	14.3732	14.503	15.4069	17.045	17.3494	24.7437	24.7394	24.7355	25.0009	24.8773	24.9249	25.5041	25.2859	25.2614	17.571	15.9491	16.6193	16.7014	17.2465	13.9649	14.264	16.7847	14.7674	23.8556	23.6046	23.7131	23.8332	23.594	23.788	23.6408	22.9195	23.091				+	Lung_Exosome_Lung_WH	UP_in_WhL	16	16	16	29.4	29.4	29.4	76.689	0
14.7788	13.8801	14.9074	14.4952	13.2453	13.1345	15.6917	16.0994	15.7891	25.7344	25.6218	25.5543	25.3416	24.8348	25.2115	26.1568	26.3211	26.2512	13.7688	14.7218	16.9117	15.0664	14.4184	15.1087	14.3774	14.0241	19.2211	26.2026	26.1079	26.1919	26.2571	26.2946	26.1086	26.0121	25.9134	25.8466				+	Lung_Exosome_Lung_WH	UP_in_WhL	26	26	21	26.5	26.5	21.5	114.76	0
17.2834	15.2254	16.6007	14.6031	14.0372	14.245	14.5689	16.7972	14.4066	23.7706	23.9914	24.0407	23.5023	24.1267	24.2313	23.2495	23.6282	22.8003	17.2057	13.8562	14.837	17.0934	14.8485	15.1531	14.3603	14.2212	14.0874	22.9276	22.663	23.005	23.2228	23.1812	23.235	23.5861	23.5989	24.4076				+	Lung_Exosome_Lung_WH	UP_in_WhL	9	5	5	41.7	30.9	30.9	40.089	0
15.5921	14.7913	14.2348	13.7637	13.8075	13.1305	14.7472	15.817	13.9808	25.8768	26.0522	25.8758	26.4479	26.3307	26.3102	24.8348	24.7645	25.0411	17.7112	17.3352	13.0381	19.743	19.0769	19.423	14.5891	16.5087	14.3372	25.4676	25.4511	25.3712	25.4864	25.5431	25.5108	25.8459	25.7139	25.7741				+	Lung_Exosome_Lung_WH	UP_in_WhL	6	6	6	41.1	41.1	41.1	11.676	0
15.9564	13.9683	13.5155	16.0935	15.7307	15.9486	14.9466	13.847	16.5688	22.3824	22.3597	22.0949	22.6322	22.1197	22.695	22.5289	22.3815	22.6073	14.4508	14.6197	14.2785	15.4764	15.3686	14.4296	12.9632	14.2558	13.9579	23.8131	22.3538	23.6464	19.2638	18.9793	19.0067	23.8538	23.9207	21.302				+	Lung_Exosome_Lung_WH	UP_in_WhL	10	10	10	34.4	34.4	34.4	46.247	0
19.611	19.2735	18.7125	16.7606	16.114	16.9766	19.1038	19.8393	19.2624	23.1427	23.4174	23.2233	23.4671	23.459	21.8077	22.8943	22.6969	21.5172	21.0951	21.2728	19.6101	22.6623	22.4735	22.0298	20.5739	20.3228	20.5388	24.3816	24.3349	24.3324	24.694	24.4894	24.4842	25.2805	24.8363	24.9305				+	Lung_Exosome_Lung_WH	UP_in_WhL	22	22	22	26.9	26.9	26.9	129.29	0
16.0265	14.9715	13.6432	13.4114	13.7473	14.4118	15.0361	14.077	14.5395	23.7946	23.7868	23.6403	24.0962	23.9809	24.0346	22.851	22.8126	22.9174	14.2699	14.8681	16.5395	16.5105	16.6338	16.2176	15.0907	13.3962	13.748	24.7756	24.7535	24.6566	24.9377	24.7933	24.5517	24.6916	24.7537	24.7173				+	Lung_Exosome_Lung_WH	UP_in_WhL	15	15	15	22.8	22.8	22.8	89.405	0
18.4393	17.567	13.022	13.8508	15.7999	15.2759	17.8453	15.3832	17.6931	22.6391	22.3886	22.3485	21.1832	21.5385	21.289	23.2472	23.3008	23.2449	15.6798	14.6119	13.7111	14.3331	17.6409	17.6036	16.9883	17.0405	15.1308	20.4512	20.4498	22.0711	18.4411	18.2066	19.6816	20.2968	19.5435	19.0062				+	Lung_Exosome_Lung_WH	UP_in_WhL	9	9	9	20.4	20.4	20.4	79.994	0
15.1214	14.6044	14.1791	14.8097	15.1849	15.0577	13.7513	15.326	15.6018	22.7527	22.7204	22.4942	22.4506	21.4361	20.8465	22.2409	22.2836	21.6788	13.9345	14.8674	14.2183	15.9596	17.9969	18.1542	13.6928	14.0126	16.5548	24.5252	24.5006	24.0993	22.7319	22.4606	23.1575	23.3772	22.7191	23.0866				+	Lung_Exosome_Lung_WH	UP_in_WhL	10	10	10	23.7	23.7	23.7	66.69	0
15.964	14.2161	16.5767	16.099	15.5121	15.3283	12.9917	16.2918	15.4689	25.0672	25.1507	24.98	24.939	24.8861	24.9002	25.0267	25.0124	25.1431	18.397	18.0535	18.9513	19.1438	18.2718	18.6991	15.9724	18.1542	18.3175	25.9372	25.9328	25.9011	26.2844	26.1881	26.1596	26.375	26.3051	26.4357				+	Lung_Exosome_Lung_WH	UP_in_WhL	26	17	17	47.9	33.9	33.9	69.147	0
14.9248	15.2151	13.5866	17.5309	17.6443	16.976	13.3258	18.9634	14.8592	22.102	22.4182	21.4661	22.3191	22.4304	21.5557	21.33	22.0141	22.3019	19.0682	19.1774	19.2872	17.6686	14.7616	15.047	18.1142	18.7122	17.9947	20.8375	20.4066	18.4106	19.3657	18.7891	18.6101	19.6247	17.8926	20.0305				+	Lung_Exosome_Lung_WH	UP_in_WhL	7	7	7	35.2	35.2	35.2	26.152	0
16.805	16.1299	14.4379	14.6034	15.301	13.7566	16.7851	18.0199	18.1539	24.5307	24.5476	24.1263	24.4533	24.6833	24.5964	24.0502	24.0269	24.0763	15.4799	16.572	17.088	20.2967	19.5622	19.2646	15.6716	17.1888	15.6494	24.4689	24.5815	24.3574	24.0094	24.1363	23.9126	24.0723	24.0418	24.031				+	Lung_Exosome_Lung_WH	UP_in_WhL	14	14	14	41	41	41	49.203	0
16.1412	15.8709	17.0409	17.0137	16.8675	15.6108	17.2066	17.4855	17.83	24.859	24.9125	25.0156	25.427	25.4076	25.2294	25.4261	25.2916	25.1293	18.7807	17.4663	16.8627	19.5781	20.3544	19.8659	16.6919	18.4145	18.1182	25.2305	25.2787	25.0362	24.7445	24.4659	24.4256	24.8695	24.5491	24.7252				+	Lung_Exosome_Lung_WH	UP_in_WhL	27	27	27	60.4	60.4	60.4	60.343	0
12.8934	16.4186	16.6105	15.8577	19.2529	19.609	19.829	19.2438	20.4455	20.342	21.5255	20.5035	20.1517	20.127	19.0692	21.6122	20.6299	20.4609	16.1314	14.7784	16.0272	19.4088	19.1064	14.5861	15.0295	12.8924	13.6817	24.9057	24.7178	24.5962	25.0266	24.8377	24.3951	25.3175	25.0434	25.092				+	Lung_Exosome_Lung_WH	UP_in_WhL	13	13	13	41.6	41.6	41.6	49.966	0
20.7098	20.1252	19.4884	18.9684	18.311	18.3175	20.1608	19.3981	19.9937	22.9065	22.5893	22.65	22.9107	23.0702	23.0995	22.8734	22.8798	22.6424	13.6233	14.8987	16.0928	17.444	16.8636	17.0162	16.6426	16.868	16.732	21.3451	20.8067	21.1018	20.6969	21.1387	19.8228	21.6246	20.8607	20.8096				+	Lung_Exosome_Lung_WH	UP_in_WhL	8	8	8	18.1	18.1	18.1	88.053	0
18.618	18.0669	17.7277	15.1167	13.6089	13.756	18.1734	16.7498	18.1318	22.8071	22.8606	22.7523	21.5026	21.5057	21.5592	24.0447	23.2701	22.9385	17.6151	17.5283	16.6368	19.0083	18.923	19.0406	17.7524	17.6544	18.4893	21.8534	21.8417	21.73	21.3248	21.2693	21.3404	23.6435	23.6094	23.6226				+	Lung_Exosome_Lung_WH	UP_in_WhL	9	5	5	56.7	27.8	27.8	20.511	0
18.1483	16.6368	17.6021	15.1709	17.2536	16.1876	19.0737	19.0003	18.9648	26.5613	26.3769	26.3251	27.0976	26.9381	26.9883	26.022	25.9133	26.0032	19.7592	20.0312	18.9289	21.5176	21.2017	21.8188	18.981	18.6987	14.8333	26.5707	26.5349	26.5283	26.16	25.8881	26.007	26.517	26.5492	26.68				+	Lung_Exosome_Lung_WH	UP_in_WhL	14	14	14	46.8	46.8	46.8	29.225	0
20.8676	21.1413	20.3183	19.6094	19.1741	19.7774	21.0217	21.0908	21.2953	26.4698	26.5474	26.5003	26.9058	26.6749	26.7701	25.9146	25.664	25.7803	21.0553	20.5409	20.347	22.9376	22.926	22.8542	21.0449	21.4098	21.7004	25.9281	25.8436	25.6781	25.1005	24.8381	24.5519	25.6543	25.3513	25.6989				+	Lung_Exosome_Lung_WH	UP_in_WhL	34	34	34	38.9	38.9	38.9	123.8	0
14.4886	14.8948	14.7752	14.9805	13.3402	15.8442	14.1373	14.1903	16.8635	23.7385	23.7407	23.8184	23.8446	24.1809	23.8731	22.2917	22.6823	22.4715	17.0705	14.6262	15.6818	18.3854	18.4207	18.1206	17.0269	17.9674	17.2183	23.8668	23.8094	23.635	23.8959	24.0502	24.1465	23.8622	23.438	23.9452				+	Lung_Exosome_Lung_WH	UP_in_WhL	17	17	17	11.9	11.9	11.9	263.83	0
17.3061	13.3626	13.6709	13.1189	13.5635	12.6138	19.143	19.3773	19.2083	25.0775	25.1395	25.0848	25.0237	25.1971	25.2576	25.1643	25.2185	25.1768	20.0323	19.8592	19.9242	21.4661	21.5771	21.5479	19.1945	19.1761	18.0696	25.3377	25.2701	25.1455	24.8999	24.9029	24.8823	25.5656	25.4979	25.5558				+	Lung_Exosome_Lung_WH	UP_in_WhL	7	7	7	38	38	38	21.397	0
19.0344	19.1596	17.7304	17.8768	16.8862	13.5299	18.4582	18.6278	18.491	26.389	26.3871	26.3485	26.908	26.7286	26.8162	26.2764	26.142	26.2415	18.0959	18.2937	18.459	17.3112	17.057	17.1202	14.3111	18.328	16.3632	26.5783	26.5823	26.6396	24.8649	24.9885	24.9521	25.7987	25.736	25.6768				+	Lung_Exosome_Lung_WH	UP_in_WhL	14	14	14	66.5	66.5	66.5	28.804	0
15.7928	14.3328	14.1614	13.5884	14.5302	14.0642	14.4243	13.4972	14.2951	23.2392	23.9856	23.6616	23.67	23.5933	23.6507	23.4331	23.877	23.695	14.8252	14.2934	14.6914	15.7583	14.385	15.7045	14.1357	14.6131	14.6166	25.0945	25.2712	25.1004	25.2731	25.2843	25.4161	25.3531	25.3871	25.3939				+	Lung_Exosome_Lung_WH	UP_in_WhL	16	16	16	59.9	59.9	59.9	44.969	0
15.0906	13.3621	14.2173	14.1961	16.3452	16.1632	13.1659	15.2181	13.7033	23.3687	23.286	23.1445	23.9588	23.7184	23.7389	22.9237	22.6137	23.5024	14.4918	13.772	12.7418	14.9757	14.5175	16.4846	14.729	14.2117	15.8084	23.8678	23.4411	23.7643	23.7514	23.7551	23.7293	23.4778	23.5926	23.5029				+	Lung_Exosome_Lung_WH	UP_in_WhL	5	5	5	45.4	45.4	45.4	12.587	0
18.7327	18.3698	18.1939	18.0882	18.6062	16.7792	16.9358	18.4776	19.1337	28.039	27.9094	28.0161	28.2473	28.1054	28.0386	27.1921	27.0831	26.9714	21.2802	21.1357	20.7848	21.0276	20.7026	20.7167	19.0799	18.7921	19.2665	28.5371	28.3551	28.3039	28.6415	28.4905	28.6255	28.8096	28.7481	28.773				+	Lung_Exosome_Lung_WH	UP_in_WhL	20	20	20	27.7	27.7	27.7	76.613	0
15.169	13.4071	15.1118	17.3655	15.3645	15.0938	16.107	15.2734	13.8392	21.1436	21.2705	21.1771	20.2644	19.3773	18.9196	22.8192	22.1718	22.779	15.5504	14.8812	16.9224	15.6976	15.3115	15.515	14.559	14.2583	15.3016	23.1506	22.9982	22.7102	23.1298	23.1516	23.1024	23.5806	22.9008	23.4471				+	Lung_Exosome_Lung_WH	UP_in_WhL	19	19	13	21.6	21.6	15.7	102.48	0
15.1366	12.5433	13.7424	14.3355	14.2417	13.3382	14.1411	14.7856	14.635	21.8444	19.0589	20.6319	20.9562	20.7865	19.6364	20.647	18.7785	19.6109	15.2327	14.7961	12.8605	15.4913	14.9416	14.3966	14.0858	13.8946	14.379	19.9531	20.6013	20.4778	20.6694	21.5109	21.2675	21.3167	22.3402	22.6787				+	Lung_Exosome_Lung_WH	UP_in_WhL	4	4	4	22.5	22.5	22.5	31.441	0
16.0196	14.4029	14.5874	13.8638	14.0423	14.3851	14.077	15.0312	13.9282	22.7458	22.5394	22.5989	22.8102	22.5533	22.6746	22.0411	22.2415	21.7306	15.2287	15.6729	13.5781	17.0109	16.6197	17.0709	13.7742	13.7564	13.7523	23.0805	23.0554	22.6983	22.5791	23.388	22.5352	20.5667	23.2321	23.0868				+	Lung_Exosome_Lung_WH	UP_in_WhL	4	4	4	31.9	31.9	31.9	24.551	0
15.8256	14.4035	13.658	14.1721	13.1586	13.9043	15.258	14.5024	14.3079	21.9442	22.3379	21.7671	21.7815	21.5641	21.7797	22.85	22.7905	22.8045	14.7101	14.8081	14.5642	16.3499	16.048	15.0686	13.8859	14.0725	14.0644	22.0359	21.6632	21.6055	21.659	22.3431	22.112	22.6121	22.6801	22.5392				+	Lung_Exosome_Lung_WH	UP_in_WhL	6	6	6	14	14	14	62.094	0
16.1294	13.4065	14.8816	12.9691	12.3593	14.1724	15.0673	15.1352	14.6126	18.7047	18.3538	19.7705	18.2145	18.1828	17.9568	18.248	18.2436	19.9372	14.2287	14.2851	14.5952	15.3926	14.734	15.6591	14.5097	14.7566	13.7946	20.8879	19.2843	20.2979	17.5736	17.9344	18.5011	20.3833	19.9481	20.3413				+	Lung_Exosome_Lung_WH	UP_in_WhL	6	6	6	29.5	29.5	29.5	33.824	0
15.1381	13.8391	13.9649	13.8541	12.9342	14.0274	13.6768	13.8512	13.3618	21.8513	21.8636	21.7648	21.522	21.9361	21.0587	20.4834	20.8944	20.844	14.9863	13.812	13.6294	15.8544	16.0492	15.3385	15.6168	14.4524	14.3079	22.1076	22.0219	22.0437	22.3136	22.1031	22.641	21.9606	20.7288	19.3861				+	Lung_Exosome_Lung_WH	UP_in_WhL	8	8	8	31.4	31.4	31.4	41.213	0
19.5808	19.7214	18.3529	15.5823	14.7401	17.3219	17.9684	18.0605	16.0374	22.6306	21.9829	21.9923	17.0618	21.1412	21.4155	22.0987	22.7506	22.7612	18.475	17.2876	17.4008	20.7265	17.1615	18.2018	15.9011	17.3426	17.3266	22.6619	22.0908	22.4904	22.9716	22.8341	22.7658	22.1455	22.0501	22.8679				+	Lung_Exosome_Lung_WH	UP_in_WhL	12	12	8	15	15	9.8	134.68	0
15.3779	15.4436	14.1762	14.6426	13.8278	13.2892	16.4386	14.8491	13.2667	24.238	24.1149	23.891	24.2105	24.1462	24.2093	23.4998	23.3203	23.4149	14.1406	16.8744	16.6422	17.642	18.2083	18.5884	17.0694	13.2731	16.2416	23.6415	23.4229	23.4751	23.3424	23.0567	23.3903	23.6334	23.735	23.5687				+	Lung_Exosome_Lung_WH	UP_in_WhL	6	6	6	26.7	26.7	26.7	38.388	0
18.5999	17.5914	16.9189	16.5519	13.6067	14.8511	15.0007	19.2135	18.9199	24.372	24.3717	24.3578	23.2387	23.9365	23.7999	24.1853	24.1175	23.9554	16.3824	15.3648	16.2591	18.8146	18.6739	18.6901	17.747	18.2977	18.2963	22.7477	22.6019	24.0147	23.2159	23.0681	23.0705	23.2037	23.4411	22.7079				+	Lung_Exosome_Lung_WH	UP_in_WhL	8	8	8	18.9	18.9	18.9	52.739	0
14.3691	13.6408	14.9469	13.5238	13.5371	13.8004	14.4512	14.3393	14.5551	23.9415	23.6547	23.5025	24.3625	24.0045	24.1069	23.1213	23.0817	23.4944	13.4652	15.1093	14.6009	16.0935	15.1313	15.8088	13.7893	13.6532	13.547	21.8579	22.9114	22.0921	21.2841	21.0626	21.9619	21.6574	22.0332	21.3421				+	Lung_Exosome_Lung_WH	UP_in_WhL	7	7	7	55.8	55.8	55.8	22.168	0
17.263	14.5117	18.7807	14.0919	13.192	13.3634	14.0876	14.0327	13.7467	24.5435	24.7038	24.5519	25.2181	25.106	24.9516	24.0976	24.075	24.488	14.2309	14.6577	15.1305	14.3983	15.5098	16.7954	16.3083	13.8302	14.6915	24.6179	24.8199	24.7893	23.8446	24.4506	23.9222	24.5923	24.415	24.3147				+	Lung_Exosome_Lung_WH	UP_in_WhL	8	8	8	39.4	39.4	39.4	26.489	0
15.0687	14.4054	13.699	13.5513	12.7087	13.3663	15.8985	16.9522	17.1801	22.8742	23.0594	22.9579	23.212	23.0454	23.1187	22.6735	22.0359	22.5788	17.821	17.5749	16.8099	20.2005	19.2193	19.9166	17.5503	16.3349	17.3136	23.5836	23.3683	23.5979	23.7297	23.5758	23.707	23.5224	23.3381	23.3115				+	Lung_Exosome_Lung_WH	UP_in_WhL	4	4	4	19.1	19.1	19.1	30.993	0
14.0802	16.6395	13.6543	13.6852	13.9067	14.6885	14.8493	14.0766	13.3604	25.9487	26.0582	25.853	26.1054	26.1039	26.1532	25.1706	25.2271	25.2623	17.3103	15.7406	15.7262	14.3505	13.8808	14.3047	14.593	14.6146	13.8324	25.2266	25.0891	24.7585	25.0459	25.2872	24.9975	23.2559	23.8129	23.2506				+	Lung_Exosome_Lung_WH	UP_in_WhL	6	6	6	40	40	40	16.762	0
17.9532	18.1208	18.0069	15.7878	15.4144	16.1841	18.5415	18.7588	17.7317	27.7672	27.7165	26.3232	26.6584	26.5858	27.5626	25.8141	25.5661	26.5612	15.1114	16.7657	16.4651	17.6664	18.4728	19.1557	15.3307	17.9586	18.068	27.0706	26.9884	26.9767	27.3816	26.7301	26.5579	26.831	26.7675	26.7264				+	Lung_Exosome_Lung_WH	UP_in_WhL	31	30	30	59	57.7	57.7	66.408	0
14.5268	16.5548	13.7363	14.2885	14.2345	12.331	13.5904	20.2763	14.1894	25.182	25.2295	25.1487	25.2126	24.9208	25.2222	25.375	25.4817	25.5276	14.3408	13.99	14.1908	15.4201	15.3102	17.8809	13.8514	13.3449	13.4292	22.865	22.3563	21.0841	22.0699	22.1643	19.5208	22.7728	22.6689	22.1709				+	Lung_Exosome_Lung_WH	UP_in_WhL	20	20	20	45.2	45.2	45.2	76.572	0
14.7105	13.8491	14.1355	13.4454	14.9012	13.9993	14.0621	14.29	14.8924	17.5507	20.0454	19.4978	20.4435	20.2397	17.971	21.2435	21.2755	19.2016	16.1408	13.2656	13.9236	16.3947	17.9444	16.0235	14.0481	14.7279	15.4253	18.4013	20.1148	20.704	21.1173	20.7961	21.671	19.5424	18.4128	18.0503				+	Lung_Exosome_Lung_WH	UP_in_WhL	6	6	6	8.9	8.9	8.9	91.361	0
19.6108	18.4841	17.7005	14.3293	12.1176	12.7254	14.9075	15.6775	13.9566	23.1475	22.5954	22.3347	23.6753	22.7589	23.7253	23.5081	23.2891	23.1898	15.3691	15.0815	14.6506	15.4023	14.7901	14.3856	14.9772	13.683	13.6994	21.7256	21.4775	21.6792	18.3546	19.61	20.3414	18.7777	18.0133	19.1919				+	Lung_Exosome_Lung_WH	UP_in_WhL	4	4	4	28	28	28	20.567	0
23.6112	23.124	22.7147	22.011	21.95	22.181	23.6272	23.6682	23.7044	28.8466	28.7965	28.7563	28.9663	28.9236	28.9511	28.783	28.7204	28.7726	23.3235	23.0281	22.9773	25.0063	24.9565	24.9398	23.2468	23.4256	23.3251	28.2315	28.2514	28.1966	28.0262	27.9046	27.9127	28.481	28.4284	28.452				+	Lung_Exosome_Lung_WH	UP_in_WhL	95	90	89	54.7	53	52.1	280.74	0
18.9258	18.9119	18.4417	16.0405	13.2832	13.0301	17.4853	18.5581	18.4708	17.8105	17.84	19.1707	18.837	17.6559	18.4758	18.3189	19.0345	18.1181	13.4088	15.9828	15.4342	16.3192	15.8742	16.3182	15.2564	14.204	13.484	17.4204	18.7386	17.628	18.8865	18.5843	18.5931	18.8055	17.5501	18.9343				+	Lung_Exosome_Lung_WH	UP_in_WhL	10	10	10	24.2	24.2	24.2	63.367	0
18.3477	17.46	18.0942	16.7158	15.8904	16.8134	18.1501	18.4256	18.3707	27.0885	27.0014	27.0671	27.1855	27.0678	27.1369	26.7998	26.8802	26.8558	19.9916	19.8693	19.6268	18.1186	16.4793	17.5772	16.1748	17.5644	17.7967	26.9563	26.8943	26.9485	27.0949	27.0875	27.1281	26.9605	27.0171	26.8275				+	Lung_Exosome_Lung_WH	UP_in_WhL	15	15	15	72.1	72.1	72.1	30.772	0
15.3695	13.3404	14.5818	12.6587	14.1882	13.3476	15.0692	14.3099	14.8952	22.7223	22.7681	22.9264	21.1115	21.8523	22.2882	22.8095	23.0595	22.7169	14.617	14.0836	13.8868	14.8253	15.3308	16.0776	14.5964	15.296	14.2118	19.0311	21.7803	19.3136	22.4971	19.1214	20.8948	19.4565	19.3822	19.4535				+	Lung_Exosome_Lung_WH	UP_in_WhL	6	6	6	26.1	26.1	26.1	31.629	0
15.3193	14.205	13.5001	14.8003	13.7604	13.5197	13.5534	16.7011	14.6299	21.7497	21.6363	21.4324	21.9695	21.7705	21.2685	21.84	22.2341	21.5362	14.9611	13.759	13.3802	15.5725	14.9497	13.965	13.2896	13.927	13.6037	17.7	21.7751	21.416	21.5346	22.0914	21.5305	21.8354	21.2789	21.4946				+	Lung_Exosome_Lung_WH	UP_in_WhL	7	7	7	38	38	38	30.037	0
19.5375	14.2608	17.3096	14.0139	13.4785	14.184	19.4689	17.8073	17.7906	21.4752	22.2626	20.1298	22.233	21.2876	21.3352	24.332	24.0789	23.7116	15.6019	17.0439	14.9036	16.1829	15.4183	15.8797	15.6439	14.8285	14.1072	23.2131	23.3691	22.8788	22.1022	21.6873	21.5083	22.248	22.5694	22.1433				+	Lung_Exosome_Lung_WH	UP_in_WhL	17	17	17	34.6	34.6	34.6	77.328	0
13.8408	15.1307	13.7383	14.6087	13.4662	13.0956	14.449	14.4352	15.2955	21.7382	22.1062	21.6663	23.8754	23.8255	23.6647	23.3091	23.2389	23.1278	14.2491	14.6485	14.9397	17.0397	15.932	15.5512	14.4875	13.6119	15.1199	23.4865	23.8338	23.2966	21.6499	21.3968	21.6739	23.8359	23.5776	23.4761				+	Lung_Exosome_Lung_WH	UP_in_WhL	6	6	6	30	30	30	24.636	0
17.1548	13.964	14.5116	16.9896	17.2248	17.0201	17.5939	16.7834	15.0502	24.9215	24.803	24.2695	24.3559	24.3569	24.4116	24.6125	24.6968	24.7349	18.2614	18.4756	18.1555	19.5074	18.587	18.7677	17.9925	17.4867	17.6409	25.8008	25.7173	25.9334	25.8176	25.4133	25.8406	25.3903	25.4278	24.6609				+	Lung_Exosome_Lung_WH	UP_in_WhL	10	10	9	46.4	46.4	43	33.784	0
17.646	13.7427	17.7578	18.0337	17.5077	16.8455	16.3723	17.1798	16.7009	20.5715	21.3535	21.5311	21.5565	21.5738	21.0378	22.7348	22.3631	22.4533	17.7354	14.9512	15.4145	18.3008	17.8192	17.3824	17.1991	15.5478	17.6017	24.4584	24.2856	24.4391	22.8408	22.5447	22.2413	23.6549	23.8343	23.6498				+	Lung_Exosome_Lung_WH	UP_in_WhL	17	17	17	21.3	21.3	21.3	107.77	0
14.6224	15.6502	14.3684	13.0891	13.7401	14.5178	13.5047	14.834	14.3227	22.7762	22.6218	22.6168	23.1334	22.4214	22.6854	23.8255	23.6242	23.9089	18.9163	19.1171	18.417	20.2633	19.9295	20.6232	15.8956	17.0189	15.7944	25.511	25.5231	25.5913	23.6517	24.1253	24.2426	25.1896	24.8309	24.6698				+	Lung_Exosome_Lung_WH	UP_in_WhL	17	17	17	37.6	37.6	37.6	47.079	0
15.2619	13.6022	14.3291	16.0265	14.8702	14.1415	13.4791	15.5867	14.3309	24.317	24.5349	24.2186	24.793	24.7218	24.6503	24.3981	24.1944	24.4532	14.8914	14.3476	17.182	15.4855	14.39	15.7743	13.738	13.6923	14.4138	24.1065	24.2382	24.2099	24.2878	24.2977	24.3529	24.5183	24.4495	24.6965				+	Lung_Exosome_Lung_WH	UP_in_WhL	9	9	9	18.8	18.8	18.8	58.993	0
17.0199	18.0408	16.0852	17.2498	15.8176	15.1182	17.6296	18.0912	18.5316	24.3776	24.0378	24.3435	23.9829	23.888	23.9877	25.9669	25.9472	25.7727	17.8706	18.4433	17.7998	19.5494	19.901	20.8493	17.1435	18.1944	17.2687	25.7224	25.7856	25.9205	24.9127	24.9125	25.0807	25.7304	25.5094	25.5398				+	Lung_Exosome_Lung_WH	UP_in_WhL	29	29	29	37.4	37.4	37.4	117.85	0
14.3644	15.8571	14.5914	15.2892	15.017	13.3438	14.8354	14.113	16.7742	20.6595	21.977	20.3931	20.3779	22.8291	23.3287	21.872	22.2553	21.9512	14.5665	14.6842	13.8879	15.799	14.5471	17.633	14.224	13.5105	13.8275	24.589	24.4227	24.4967	25.0121	24.7828	24.5286	24.1004	23.3357	24.6043				+	Lung_Exosome_Lung_WH	UP_in_WhL	12	12	12	30.1	30.1	30.1	53.836	0
20.2411	20.0169	19.6502	18.9952	18.6506	20.7061	20.3431	20.4631	20.1098	28.8837	28.8266	28.7857	29.0765	28.9673	28.9149	28.5182	28.4431	28.4501	21.4798	21.4401	21.2505	20.3753	21.9955	21.4708	19.6195	19.2865	19.7688	28.6341	28.6039	28.5492	28.8737	28.8719	28.8038	28.7871	28.7806	28.6788				+	Lung_Exosome_Lung_WH	UP_in_WhL	19	19	19	49.6	49.6	49.6	37.429	0
15.4565	14.056	14.5466	17.3495	17.4899	17.1282	16.2584	18.3281	18.6369	25.477	25.4174	25.3766	25.8759	25.8059	25.8945	25.6752	25.5493	25.5056	13.9948	16.2923	17.0651	14.5894	15.0809	14.5121	15.4645	18.6881	16.0677	24.9301	24.96	24.8434	25.1894	25.485	25.0564	25.4705	25.5854	25.4317				+	Lung_Exosome_Lung_WH	UP_in_WhL	12	12	12	37.5	37.5	37.5	48.442	0
15.1079	16.0655	14.8542	14.6481	13.1806	13.1227	13.6634	15.1401	14.7114	18.7709	19.4066	19.8374	17.9079	18.01	16.9348	17.908	19.906	20.0829	13.7844	15.349	16.0753	16.8331	14.2801	15.2051	16.2878	13.8327	13.9217	22.7501	22.8274	22.1392	22.915	23.0232	22.7803	21.2923	23.3141	22.7791				+	Lung_Exosome_Lung_WH	UP_in_WhL	5	5	5	18.9	18.9	18.9	47.862	0
18.4132	16.0711	14.0295	13.3925	13.0897	15.4672	13.8263	14.8814	13.8321	24.3471	24.2693	24.2244	24.6425	24.3687	24.4268	23.6404	23.8889	23.7941	15.8986	14.0826	14.1525	15.165	16.82	15.6464	13.8628	13.7358	14.0173	22.9978	22.6185	22.8821	22.3843	22.1577	22.1397	22.6749	22.2896	22.2113				+	Lung_Exosome_Lung_WH	UP_in_WhL	8	8	8	26.2	26.2	26.2	33.969	0
19.4379	19.1013	18.0322	17.318	18.1417	18.1093	20.1701	20.6183	20.4813	21.952	20.9354	21.1223	21.4246	21.5523	21.0692	19.439	20.0459	20.3865	19.0642	18.7676	18.3542	21.0109	21.3226	21.1573	20.1407	19.9472	18.3722	21.1438	20.9031	21.5095	21.3649	21.3043	21.1316	22.4373	22.0436	21.4749				+	Lung_Exosome_Lung_WH	UP_in_WhL	26	26	26	27.9	27.9	27.9	126.6	0
16.9611	17.7756	16.7858	16.4565	15.9843	15.7599	18.1143	14.2809	14.4029	27.4533	27.5001	27.4254	27.8538	27.8517	27.8716	27.0582	26.9277	27.0134	19.4961	19.5631	19.1261	19.6899	19.4276	19.7638	16.3331	15.9486	17.6073	26.945	26.7766	26.9578	27.0593	27.1386	27.5321	27.5724	27.5458	27.3468				+	Lung_Exosome_Lung_WH	UP_in_WhL	18	18	17	36.1	36.1	34.9	76.149	0
17.8848	17.1082	17.6512	14.8444	17.0032	16.3163	18.1155	18.2544	18.737	27.4004	27.3179	27.2508	27.5205	27.412	27.248	26.3833	26.2408	26.1398	19.4939	19.4964	19.0004	19.2845	18.7948	18.7719	16.3881	16.0463	16.8915	26.1046	26.0116	26.0767	25.9244	25.9547	25.892	26.6834	26.5965	26.6292				+	Lung_Exosome_Lung_WH	UP_in_WhL	12	12	12	48.1	48.1	48.1	23.742	0
13.8187	14.6987	13.195	12.4287	13.8092	14.0428	13.1755	13.9832	14.083	21.5876	21.1101	21.2199	21.3402	21.3487	21.2521	21.1046	21.3374	20.9251	14.9135	14.2969	13.6906	15.7859	14.6996	15.2245	14.0454	15.4014	15.4126	22.4069	22.3909	22.899	23.1159	22.5267	23.3016	23.1515	23.134	22.3147				+	Lung_Exosome_Lung_WH	UP_in_WhL	11	11	11	20.5	20.5	20.5	65.443	0
15.9685	13.3303	14.4196	13.8247	13.2062	16.7317	17.6205	14.9286	15.1102	24.3817	22.6362	24.358	18.2119	23.5673	24.0581	24.7603	25.093	24.9178	16.6352	16.8121	16.1149	14.5592	16.2294	16.2812	15.3235	16.9351	13.8635	21.1205	24.0324	23.7644	19.4768	19.5552	19.4677	25.0508	24.9655	24.9663				+	Lung_Exosome_Lung_WH	UP_in_WhL	13	13	13	17.1	17.1	17.1	112.73	0
15.1218	14.7063	13.1617	14.3865	13.0679	14.2631	14.4949	15.283	14.4995	22.4557	22.3988	21.758	22.6549	22.2196	22.4324	22.2793	21.9505	22.3158	17.6769	17.0587	17.5321	14.7229	15.2252	14.8466	14.2719	13.4785	14.6693	20.4058	21.1434	21.3099	19.5973	19.1846	20.0944	20.7483	20.4603	20.5146				+	Lung_Exosome_Lung_WH	UP_in_WhL	8	8	8	30.1	30.1	30.1	53.165	0
17.7309	17.5785	18.522	17.979	17.2893	18.121	19.443	19.8372	19.5231	27.1995	26.9945	27.0913	27.2183	27.1079	27.0934	26.898	26.6951	26.8097	20.3036	20.4349	19.671	21.9973	21.3341	21.6415	18.6714	19.3387	18.721	26.6671	26.5437	26.6192	26.1247	25.975	25.9984	26.6983	26.7645	26.7681				+	Lung_Exosome_Lung_WH	UP_in_WhL	16	16	16	67.5	67.5	67.5	26.688	0
18.9426	16.2415	18.3847	17.998	13.31	18.4149	19.6896	19.5172	18.872	25.4772	24.7714	25.0214	25.1974	25.5904	24.9992	26.3024	25.6336	25.8854	19.8874	19.4546	18.8806	20.8418	21.3813	20.972	19.869	20.5103	19.6988	25.545	25.3957	25.4869	24.3101	24.0074	23.8638	25.0005	25.3338	25.4867				+	Lung_Exosome_Lung_WH	UP_in_WhL	19	19	19	45.4	45.4	45.4	47.716	0
23.2118	22.6015	21.9294	20.5699	20.3542	20.4373	22.2963	22.3933	22.2436	27.7077	27.6065	27.5281	27.8394	27.8145	27.7193	27.4661	27.4405	27.5448	21.3983	21.2653	20.8834	22.5342	22.5832	22.6036	21.4981	21.4356	21.4458	27.4249	27.3998	27.5242	26.3351	26.623	26.6044	27.2912	27.1409	26.9731				+	Lung_Exosome_Lung_WH	UP_in_WhL	10	10	8	64.5	64.5	47.6	18.502	0
15.2633	18.2856	17.0034	17.0262	17.3444	17.0879	19.0031	19.2608	19.0633	21.1882	21.6539	20.2526	22.0136	21.6278	23.3456	20.0065	19.4654	20.2922	18.3727	18.3935	17.926	20.4136	19.7868	20.2852	14.2312	19.525	19.56	22.5482	23.5423	24.0512	22.297	21.1936	21.686	22.7077	23.3137	22.0813				+	Lung_Exosome_Lung_WH	UP_in_WhL	5	5	5	11	11	11	69.15	0
14.1349	17.8614	12.9017	13.8077	13.2872	12.7314	13.6918	14.0792	17.7489	17.6671	18.8205	18.3347	19.7812	19.1351	18.6799	19.9548	20.1402	20.4432	14.2895	15.7443	13.9523	15.2008	15.1342	14.8069	14.6522	14.6751	13.6068	21.3663	19.9837	22.0534	22.0069	21.8017	22.1823	21.276	21.3792	21.198				+	Lung_Exosome_Lung_WH	UP_in_WhL	8	8	8	16.7	16.7	16.7	73.776	0
17.8805	17.5025	17.4451	17.5275	17.4168	17.2371	17.6675	17.523	17.6684	21.3115	22.1687	21.7277	21.6518	21.864	21.6952	22.1482	20.1014	20.7807	14.3287	14.7409	14.5355	17.6252	17.157	17.3466	17.7642	17.2884	17.2816	23.7946	23.2852	23.7775	22.555	22.4671	22.6681	23.2234	22.4985	23.1269				+	Lung_Exosome_Lung_WH	UP_in_WhL	7	7	7	27.4	27.4	27.4	23.819	0
16.8989	16.1456	12.9911	12.9789	14.8598	14.317	14.6167	15.2686	16.8168	25.2557	25.3614	25.2687	25.6562	25.4825	25.4751	24.8658	25.0126	24.8064	18.8285	19.0133	19.3415	19.4259	19.9171	19.7939	18.5654	18.1884	17.2747	25.9585	25.7514	25.9679	25.3543	25.3168	25.3976	25.9644	25.7489	25.7198				+	Lung_Exosome_Lung_WH	UP_in_WhL	7	6	6	51.6	46.7	46.7	24.763	0
13.292	13.7784	15.4456	13.4029	14.6459	13.0759	16.3313	14.2817	14.7113	24.3518	24.1994	24.261	24.3709	24.201	24.1504	23.778	23.4345	23.4875	16.7948	18.4201	17.0821	16.0643	14.8431	15.5612	14.7149	15.1931	15.544	24.1393	24.2804	24.301	24.8414	24.7365	24.5994	24.4242	24.3721	24.2819				+	Lung_Exosome_Lung_WH	UP_in_WhL	5	5	5	22.7	22.7	22.7	28.908	0
14.2157	14.1737	13.6465	16.171	16.8505	16.2539	14.3989	13.5589	14.8429	20.4536	20.4157	20.3407	20.5229	20.2485	20.2828	20.7359	20.5002	21.1083	16.8751	13.2601	14.2375	15.3171	16.0441	13.9641	16.3714	16.4011	16.0714	19.8405	20.1706	18.0399	19.7232	20.2697	18.2337	19.9816	20.4562	18.1339				+	Lung_Exosome_Lung_WH	UP_in_WhL	4	4	4	31.6	31.6	31.6	18.042	0
14.2912	13.3553	13.9627	16.041	16.3116	15.3803	14.6073	14.1416	14.8188	23.8555	23.7588	23.5425	24.0863	24.2317	24.3697	24.5534	24.4159	24.3418	15.8811	16.4946	16.2993	15.5769	15.6717	15.3529	13.7879	15.8967	15.4263	24.3605	24.4799	24.555	24.7512	24.5872	24.1166	24.9168	24.3789	24.7551				+	Lung_Exosome_Lung_WH	UP_in_WhL	15	15	15	44	44	44	45.199	0
15.2701	13.962	14.6605	14.0387	13.4968	13.8311	15.1683	14.954	13.4625	21.4199	23.582	23.3684	24.1196	23.6038	18.8778	22.9068	23.466	23.023	14.2874	14.3075	12.9689	15.4373	17.1003	15.1963	14.5726	13.6858	14.3412	22.0478	22.2126	22.8719	23.0108	22.666	22.83	23.2425	22.7564	22.9376				+	Lung_Exosome_Lung_WH	UP_in_WhL	11	11	11	9	9	9	217.17	0
18.3971	15.2831	14.4056	14.6474	15.5088	14.0938	15.5074	14.5474	16.4966	27.2601	27.3634	24.3429	27.2429	24.4858	24.5777	26.5578	26.4692	26.51	19.4161	18.9641	19.2517	15.7771	18.848	17.6332	17.5571	15.0252	17.9016	26.8209	26.6189	26.7582	26.9336	25.6213	26.8663	26.9635	26.8686	26.9071				+	Lung_Exosome_Lung_WH	UP_in_WhL	20	20	20	32.1	32.1	32.1	90.98	0
14.148	15.1589	14.6985	14.3619	13.3301	14.2386	15.4819	15.1136	13.9132	21.115	20.9806	21.08	20.7666	20.6904	20.8052	20.9057	21.7292	21.6434	14.3396	15.0498	14.4544	15.3255	15.0866	14.5087	13.4346	15.3398	14.1297	19.2472	20.9619	21.3165	18.6546	18.2498	19.1369	19.4481	21.7059	19.3292				+	Lung_Exosome_Lung_WH	UP_in_WhL	4	4	4	20.2	20.2	20.2	33.178	0
18.1123	18.0099	16.7891	15.7358	16.4794	15.5473	17.0823	17.2099	14.9352	24.8777	24.6444	24.5423	24.8215	24.8391	24.9403	24.4327	24.5757	24.5168	16.4428	15.066	13.5471	18.5975	18.439	17.7599	14.6032	13.8586	15.1492	24.6304	24.4657	24.5308	22.6628	22.5432	22.351	23.2751	23.4294	23.2252				+	Lung_Exosome_Lung_WH	UP_in_WhL	7	7	7	70.5	70.5	70.5	14.515	0
15.0418	14.5138	13.7348	13.2522	13.1538	13.6927	15.5272	14.4147	14.5248	21.412	22.2861	22.1401	22.5656	22.4951	22.6144	21.6741	21.3804	21.2378	15.5433	14.804	13.6011	15.1444	15.0108	14.8302	13.6054	13.5806	14.8339	20.8763	21.1451	21.6433	21.2635	21.4694	21.9736	23.4694	21.4427	21.3588				+	Lung_Exosome_Lung_WH	UP_in_WhL	5	5	5	10.4	10.4	10.4	44.712	0
14.4645	15.6463	13.918	13.5588	14.2507	16.2237	14.016	16.8292	15.1239	22.5416	22.4302	22.6206	22.7235	21.9139	22.5903	21.298	21.7942	21.4655	14.2421	14.7622	17.8461	15.5857	16.4633	14.0055	14.2918	13.2642	13.6671	22.0603	21.0419	22.019	20.2434	19.1164	20.2148	22.4486	20.6519	21.4932				+	Lung_Exosome_Lung_WH	UP_in_WhL	9	9	9	25.9	25.9	25.9	38.044	0
18.6453	15.8473	19.2274	17.9189	17.9221	19.0124	19.9634	20.0326	21.476	27.9979	28.0811	28.0332	28.0508	27.9742	27.9376	27.599	27.5374	27.5343	19.8878	19.962	20.0724	17.5087	15.503	17.1898	16.9463	18.0129	18.1383	28.1701	28.0926	28.0941	28.4284	28.4058	28.3381	28.1482	28.0723	28.0324				+	Lung_Exosome_Lung_WH	UP_in_WhL	23	23	23	50.5	50.5	50.5	59.75	0
16.585	13.9949	15.2206	14.6409	14.6578	14.1101	13.3189	14.0596	15.7307	25.0247	24.9412	24.679	25.5583	25.42	25.3163	24.6206	24.5713	24.6063	16.8787	13.9539	15.8327	17.5526	16.8572	17.8062	17.7942	15.4926	17.8397	25.3825	25.4397	25.4361	24.6153	25.0936	24.9379	24.8531	24.8008	25.0059				+	Lung_Exosome_Lung_WH	UP_in_WhL	10	10	10	44.5	44.5	44.5	29.555	0
15.0146	14.7983	13.7104	13.6708	13.5408	13.5306	15.3982	14.6937	13.7008	23.1774	23.0925	23.187	22.3017	22.3399	22.5255	22.7368	22.6642	22.6808	14.0879	13.2212	13.6352	14.7163	16.0133	15.9433	15.1585	12.7172	13.4126	23.0925	22.3006	22.9716	22.2318	22.3979	21.498	22.508	23.1323	23.4404				+	Lung_Exosome_Lung_WH	UP_in_WhL	7	7	7	43.2	43.2	43.2	25.898	0
16.7281	16.5061	17.273	14.9208	16.7304	15.0081	13.7503	16.9078	16.3856	24.4046	24.3772	24.1608	24.6399	24.66	24.3688	23.8487	23.9527	23.9979	17.4834	17.1173	13.3842	15.3586	16.9535	17.236	15.0739	17.5723	15.3753	24.5259	24.1982	24.4015	23.7982	24.1057	23.7765	24.6061	24.4388	24.5296				+	Lung_Exosome_Lung_WH	UP_in_WhL	7	7	7	25.9	25.9	25.9	28.433	0
15.2024	13.9274	17.4853	16.2466	16.2487	15.4209	15.5804	15.1074	14.9586	24.0668	23.4093	23.6972	23.8592	23.6093	23.6212	23.8702	23.9784	23.9138	15.6473	16.4986	14.0878	18.0991	18.5427	18.0518	13.5895	14.4608	17.2769	23.5522	23.6384	23.6042	23.1773	23.3283	23.6244	23.7557	24.1072	23.6952				+	Lung_Exosome_Lung_WH	UP_in_WhL	7	7	7	31.4	31.4	31.4	29.483	0
22.3283	22.0528	21.6542	19.4318	19.9055	19.8	22.5897	22.2775	22.2801	24.3327	23.8541	23.8309	24.4682	23.8886	24.2349	22.8474	22.7672	22.7061	17.166	16.9366	16.6145	19.1461	19.9644	19.5119	16.6792	16.0729	16.9102	21.6549	21.6726	21.9468	21.1633	22.0088	21.3275	20.8567	21.9231	21.541				+	Lung_Exosome_Lung_WH	UP_in_WhL	11	11	11	12.6	12.6	12.6	116.61	0
21.9891	21.6073	21.1143	20.2336	19.9446	19.9905	21.1278	21.1709	20.9491	25.6707	25.6473	25.8426	26.0788	26.1464	25.7545	25.6271	25.3854	25.3957	21.1487	20.6216	20.2853	22.6188	22.4874	22.4686	21.1801	21.6352	21.4744	25.5374	25.3854	25.5934	24.8767	25.1934	24.9174	25.5115	25.5838	25.4568				+	Lung_Exosome_Lung_WH	UP_in_WhL	29	29	19	47.8	47.8	32.8	67.819	0
15.0734	15.0609	13.2692	15.0901	12.5538	15.0372	16.5276	14.7787	16.2407	23.7025	23.4775	23.6228	23.7808	23.9296	24.0249	23.7901	23.9122	23.7314	16.696	14.0085	15.5322	17.0659	17.9025	17.4215	16.7802	16.2353	15.7055	23.8154	23.7581	23.7139	23.183	23.1671	22.9503	23.4307	23.4944	23.389				+	Lung_Exosome_Lung_WH	UP_in_WhL	11	11	11	35.2	35.2	35.2	54.416	0
14.7335	14.6631	13.2631	12.062	15.3085	14.3207	13.4307	17.3152	16.9145	18.8736	19.7943	19.503	18.2848	19.2986	18.0319	19.6976	19.5349	21.1674	14.0819	14.8916	15.6227	15.9833	15.9577	14.3764	16.4144	15.5177	13.3809	23.8287	22.8211	22.9495	23.191	23.4301	22.4121	23.711	23.5475	23.5865				+	Lung_Exosome_Lung_WH	UP_in_WhL	10	10	10	8.3	8.3	8.3	183.16	0
18.0398	18.0705	17.4685	16.8757	16.6251	16.7462	18.2258	18.6699	18.2033	24.6544	24.0821	24.1108	24.1743	24.1065	24.59	23.8962	24.4777	24.1211	14.3105	16.9022	16.658	17.7151	16.7435	19.296	14.7201	16.3356	16.5425	24.514	24.4696	24.2689	24.324	24.5968	24.8452	24.3756	24.5315	24.3359				+	Lung_Exosome_Lung_WH	UP_in_WhL	8	8	8	34.9	34.9	34.9	53.5	0
18.6482	15.6613	14.2878	14.5683	13.7855	15.1434	19.1958	18.9308	19.1003	25.6062	25.5698	25.0116	25.7097	25.6016	25.6579	25.2129	25.2482	25.154	20.0739	19.5931	19.3606	21.7924	21.6376	22.0223	19.2795	19.1921	19.4664	25.4398	25.3896	25.3557	25.0098	24.9672	25.0389	25.6982	25.5139	25.5627				+	Lung_Exosome_Lung_WH	UP_in_WhL	6	6	6	29.4	29.4	29.4	24.261	0
18.5178	17.7123	17.892	14.3522	17.5104	18.0549	17.698	14.4489	13.6556	24.7649	24.8064	24.6822	24.784	24.6582	24.5967	24.0768	23.8182	23.9184	13.5169	13.9252	15.8152	16.3986	14.9654	16.4025	13.6928	15.3297	14.0162	23.7351	24.314	23.7962	23.4511	23.2287	22.8874	24.2332	24.5949	24.5265				+	Lung_Exosome_Lung_WH	UP_in_WhL	7	6	6	25.4	19.6	19.6	24.033	0
13.9026	14.725	14.2044	14.3223	13.4842	14.6773	15.8168	13.8469	15.2437	25.6707	25.7657	25.7268	25.5519	25.6115	25.6597	25.3908	25.4081	25.3455	15.5529	15.5997	15.9358	14.8207	15.8755	19.7879	13.753	13.9864	14.3729	25.5807	25.3287	25.4784	25.5689	25.6928	25.4337	25.7647	25.8074	25.6678				+	Lung_Exosome_Lung_WH	UP_in_WhL	14	14	12	48.8	48.8	46	57.221	0
16.971	17.6406	17.0268	12.1123	12.3158	16.3899	17.1602	15.9213	13.2058	21.5333	20.3661	21.1404	20.6241	22.8219	23.029	23.5614	23.9624	23.6109	17.4215	16.4287	16.9486	17.2768	17.7738	17.2114	17.3847	17.3345	16.3643	24.9352	24.4546	24.5375	23.1056	23.0916	22.771	24.1229	23.9208	23.4189				+	Lung_Exosome_Lung_WH	UP_in_WhL	17	17	17	28.8	28.8	28.8	83.434	0
17.6693	17.3279	15.6545	13.674	15.4744	13.3466	14.4307	16.6995	15.5474	22.8706	21.3278	22.5327	20.1144	20.4993	21.2087	24.4266	24.163	24.19	14.2229	18.4968	16.838	20.0503	20.4391	18.7221	17.4946	16.4748	16.1594	25.6574	25.6768	25.6319	24.9312	24.8669	24.8355	25.5248	25.4872	25.3741				+	Lung_Exosome_Lung_WH	UP_in_WhL	22	22	22	22.9	22.9	22.9	140.47	0
16.3841	17.9459	15.2701	16.8112	16.6948	15.6195	18.4349	14.3739	18.4053	25.9882	26.1571	25.9045	26.2437	26.1978	26.2016	26.4892	26.3677	26.4262	20.2677	20.1853	21.6714	21.2617	21.2599	20.8402	18.4798	19.3792	17.7717	27.4066	27.2268	27.307	26.6369	26.4553	26.5906	27.3037	26.9804	27.2208				+	Lung_Exosome_Lung_WH	UP_in_WhL	16	16	16	34.1	34.1	34.1	50.118	0
14.2045	14.1708	12.9792	12.9695	13.7962	13.6424	13.9659	13.56	14.9573	22.2958	21.1145	20.9112	22.4112	21.2113	22.643	19.248	21.933	21.3508	13.7289	14.4976	14.4862	14.7691	15.5559	15.3396	14.3757	14.288	14.5125	21.42	20.9023	17.9313	20.9405	18.8837	18.1187	21.8841	21.8045	21.4931				+	Lung_Exosome_Lung_WH	UP_in_WhL	4	4	4	39.4	39.4	39.4	15.649	0
20.4514	19.8943	19.5402	18.0328	17.8187	17.9157	18.9441	19.836	19.8117	26.5734	26.5444	26.4246	26.3952	26.4035	26.5276	26.3998	26.3525	26.2435	19.0541	17.7876	19.082	20.6602	20.4403	20.3087	19.0668	18.696	18.9185	25.6539	25.6369	25.6365	24.9734	25.0444	25.1561	26.0601	25.8659	25.9422				+	Lung_Exosome_Lung_WH	UP_in_WhL	11	8	8	50.2	39.2	39.2	27.764	0
16.4838	17.3528	13.9193	16.7536	17.0495	17.2981	19.2725	19.4972	19.1958	24.4437	24.3733	24.226	24.0271	24.2906	23.8353	25.0215	24.8194	24.8389	20.0011	19.8259	19.6742	21.6556	21.3695	21.5348	19.2883	18.9389	19.1488	25.2242	25.3204	25.3172	24.7199	24.7626	24.6746	24.4768	23.7044	23.7662				+	Lung_Exosome_Lung_WH	UP_in_WhL	9	9	9	42.5	42.5	42.5	24.604	0
19.1642	18.577	16.1905	13.7177	16.8734	13.0892	16.7383	18.2749	17.573	22.7671	22.8932	22.3431	22.7805	21.8013	22.091	22.7954	22.9913	22.7773	15.2314	17.399	16.4108	15.9674	14.4867	15.9778	14.0852	15.0155	16.4473	23.7976	23.4432	23.6983	23.303	23.442	23.423	23.9367	23.879	23.854				+	Lung_Exosome_Lung_WH	UP_in_WhL	12	12	12	28.9	28.9	28.9	68.137	0
16.8659	15.6862	14.5553	13.4326	15.3133	15.3802	15.5149	15.3778	16.2411	24.3574	24.1075	24.1865	24.1682	23.9475	24.1189	25.0374	24.9435	25.0052	15.9918	15.159	12.8317	17.783	17.817	17.7423	12.9226	15.9048	15.2072	23.8222	24.0599	23.9944	23.2903	22.9431	22.6861	24.3602	23.9212	24.4433				+	Lung_Exosome_Lung_WH	UP_in_WhL	10	10	10	42.1	42.1	42.1	35.554	0
21.9131	21.7465	21.5557	18.5126	18.4881	18.6067	22.1966	22.1205	22.2332	23.046	23.1229	22.9496	23.0383	22.5829	22.7564	23.7313	23.328	23.7594	19.8495	19.23	19.3439	21.0544	21.0904	21.0515	13.8641	13.2113	19.5006	25.1868	24.8826	25.0959	24.854	24.8861	24.9733	24.9229	24.8483	24.891				+	Lung_Exosome_Lung_WH	UP_in_WhL	24	21	21	13.9	12.9	12.9	242.98	0
14.0968	14.1699	13.748	14.0876	13.2491	13.6396	17.9898	17.3391	14.157	27.7904	27.752	27.8086	28.0753	28.0412	27.9814	26.908	26.9564	26.8266	20.3516	19.9549	19.3757	19.1679	19.8692	19.2337	14.2251	18.1508	18.088	27.1904	27.1561	27.1975	27.0702	26.9212	27.0024	27.274	27.222	27.2208				+	Lung_Exosome_Lung_WH	UP_in_WhL	18	18	18	59.2	59.2	59.2	48.141	0
15.1109	14.3511	13.2346	15.3201	13.4678	15.4605	15.6515	13.3513	15.7537	25.3111	25.1256	25.1726	25.6072	25.2816	25.379	24.7596	24.65	24.8454	13.9244	15.9071	15.8473	14.6183	15.6799	14.8727	15.4026	13.011	13.7258	24.6865	24.8111	25.3376	24.3516	24.2035	24.0483	24.5267	24.3919	24.4746				+	Lung_Exosome_Lung_WH	UP_in_WhL	22	22	22	30.6	30.6	30.6	121	0
19.1986	19.0445	17.3459	15.5289	13.2689	15.5371	15.6445	20.3578	18.3671	27.7318	27.6809	27.5939	27.715	27.6175	27.7049	27.1073	27.0971	26.992	20.1367	19.492	19.5825	20.8933	19.4597	19.9069	18.1186	18.1918	17.6884	26.5234	26.4367	26.4333	26.4147	26.6617	26.7719	26.5911	26.5815	26.5344				+	Lung_Exosome_Lung_WH	UP_in_WhL	20	20	20	36.7	36.7	36.7	67.567	0
14.2035	16.3537	17.2443	12.9007	13.3599	15.1195	13.9201	13.6872	19.8546	25.3345	25.2526	25.3086	25.61	25.5942	25.3058	25.0605	24.9691	24.8524	17.5737	17.0768	17.2415	17.1847	14.9494	17.5135	14.3143	14.2841	14.1003	25.542	25.5057	25.4801	24.9642	25.1551	25.016	25.3275	25.3132	25.2501				+	Lung_Exosome_Lung_WH	UP_in_WhL	9	9	9	54.8	54.8	54.8	26.411	0
14.456	16.8385	14.4536	13.9978	13.186	13.217	14.9413	14.5161	17.2037	23.6527	23.2957	23.2785	23.7153	23.5436	23.4252	22.9786	22.2614	22.707	14.8436	14.0246	13.9357	19.6417	13.977	15.0313	14.4021	13.7369	13.8419	22.9729	23.1723	23.0935	22.65	22.9132	22.7794	23.345	22.9738	23.0118				+	Lung_Exosome_Lung_WH	UP_in_WhL	6	6	6	35.6	35.6	35.6	29.204	0
15.6338	15.182	13.7251	13.77	13.1689	14.8927	14.3407	14.7781	14.6203	24.0878	24.1158	24.0737	24.3272	24.01	23.928	23.8725	23.7963	23.7617	17.414	14.5215	17.6802	15.0045	14.8637	16.9424	16.6317	15.5492	16.5	24.6713	24.6874	23.7876	24.4633	24.3356	23.2382	24.547	24.7259	23.7983				+	Lung_Exosome_Lung_WH	UP_in_WhL	10	10	10	46.8	46.8	46.8	28.48	0
14.7637	14.6751	12.9143	14.1289	14.2709	12.5516	14.4157	15.4872	15.4729	22.2777	22.406	22.1031	21.7576	21.2563	21.4013	22.4991	22.6867	22.3711	15.0279	13.9917	16.6502	15.5836	14.6105	16.239	14.7597	14.239	14.6602	20.6479	20.9116	21.1535	21.2047	21.7969	22.1937	22.7597	22.2459	22.7891				+	Lung_Exosome_Lung_WH	UP_in_WhL	7	7	7	12.4	12.4	12.4	75.475	0
14.6853	14.1833	16.6392	15.9574	12.5576	13.1981	15.089	14.1906	15.2424	19.2495	18.9451	17.6191	17.9777	18.6094	19.0651	20.7458	20.0018	18.0787	15.2731	15.2338	14.2159	13.7524	14.85	15.9151	13.5706	13.0614	14.8347	20.2453	20.07	18.9346	19.2816	19.351	18.9747	21.4631	20.7675	21.5061				+	Lung_Exosome_Lung_WH	UP_in_WhL	8	8	8	8.3	8.3	8.3	138.38	0
16.1648	15.2962	14.6828	16.6137	16.5053	14.1524	17.6031	15.7025	21.3197	22.7472	21.7665	21.3618	22.3954	22.5384	21.6708	23.7362	23.8826	23.9712	15.5768	14.4275	14.2569	14.733	14.7758	14.626	18.7641	13.4107	18.435	23.2966	23.5071	23.0756	23.9948	24.0033	23.9458	23.6155	23.0975	23.4381				+	Lung_Exosome_Lung_WH	UP_in_WhL	21	21	21	36.9	36.9	36.9	79.467	0
14.1745	13.7273	14.7595	14.3281	17.0216	17.6065	14.4437	14.4734	14.787	21.2472	20.6944	22.7518	19.6779	20.8313	19.2024	22.9794	22.8501	22.6108	15.6444	14.1383	15.5331	16.7302	15.457	16.3238	14.0795	14.178	15.0271	20.2281	18.9524	20.9822	20.1173	18.3361	19.5422	19.8964	19.7894	19.7309				+	Lung_Exosome_Lung_WH	UP_in_WhL	5	5	5	15.6	15.6	15.6	41.389	0
15.1114	14.3563	12.3928	12.3833	13.1506	13.6034	14.4927	14.1454	14.09	22.0126	22.3397	21.8278	23.091	23.0666	22.7754	23.0419	21.5854	22.6591	15.9921	14.4484	15.732	15.0532	14.6654	15.774	14.518	16.6558	13.4119	24.7209	23.3987	24.2109	24.8901	24.8697	24.8184	24.5375	24.2736	24.3418				+	Lung_Exosome_Lung_WH	UP_in_WhL	18	18	18	44.3	44.3	44.3	56.166	0
20.0591	18.2401	18.6896	17.1005	16.8624	17.575	20.0483	20.3699	20.5315	22.0333	22.5758	20.7089	21.6483	21.9839	22.1993	20.1121	20.1038	21.1785	19.7391	20.396	19.526	21.4588	21.4128	21.5144	20.3163	20.4182	20.4659	23.2415	23.1583	23.3065	23.8035	23.9294	23.4271	24.1131	24.028	23.8621				+	Lung_Exosome_Lung_WH	UP_in_WhL	17	17	15	20.4	20.4	18.4	108.27	0
20.3282	19.7511	18.8994	17.9566	17.551	17.7012	19.6459	19.3372	19.5349	28.376	28.3091	28.4219	28.4821	28.3362	28.2513	29.4611	29.4309	29.3719	20.3074	20.3214	20.4348	18.7755	18.9261	19.0165	18.5038	18.5406	15.8137	26.5922	26.4259	26.644	25.7958	25.9116	25.922	26.2094	26.2179	26.1167				+	Lung_Exosome_Lung_WH	UP_in_WhL	23	23	23	47.4	47.4	47.4	67.877	0
19.7579	19.2587	18.5622	15.7102	14.3152	15.2361	19.1701	19.2759	19.2805	26.7451	26.6804	26.7676	27.0654	27.1849	26.7587	26.0824	26.024	25.9218	19.0566	19.5446	18.9176	21.1355	20.8961	21.1112	18.4579	19.0837	19.2743	26.7529	26.6402	26.6745	26.3837	26.4153	26.1193	26.7642	26.9867	27.0013				+	Lung_Exosome_Lung_WH	UP_in_WhL	13	13	12	63.3	63.3	59.4	31.121	0
20.2783	18.9086	19.2971	16.7255	14.4392	13.6216	18.7469	19.2158	17.8908	25.4793	25.6265	25.4768	25.9192	25.9749	25.9709	25.5844	25.4238	25.3647	16.275	14.0281	17.2429	20.3346	20.2734	19.5204	15.9011	16.6036	18.1011	24.5367	24.4074	24.4266	24.0558	24.2076	23.715	24.6008	24.2428	24.2406				+	Lung_Exosome_Lung_WH	UP_in_WhL	6	6	6	37	37	37	31.554	0
14.8879	13.6777	14.7847	14.282	14.8818	13.0262	14.2276	15.1034	14.3925	17.7475	21.4434	20.5157	19.3207	20.2996	19.1598	21.3158	21.6029	21.5255	13.3063	12.861	12.6685	16.3331	15.6306	14.5504	14.1242	13.991	13.6977	21.8394	22.5315	23.9775	21.4709	20.8917	22.0029	21.5815	21.4139	21.7528				+	Lung_Exosome_Lung_WH	UP_in_WhL	9	9	9	26.8	26.8	26.8	61.719	0
15.2469	13.9978	16.1195	15.6354	12.833	16.0985	12.1968	16.2888	13.0005	24.4005	24.3015	24.1192	24.6959	24.0771	24.2917	24.3303	23.7116	24.2602	13.869	14.613	13.596	15.7245	15.0063	15.5281	14.2018	14.596	13.2173	24.4688	24.4131	24.4043	24.3106	24.2783	24.3807	24.2007	23.9836	24.4445				+	Lung_Exosome_Lung_WH	UP_in_WhL	8	8	8	38.7	38.7	38.7	28.993	0
19.5076	18.7546	17.9384	13.5533	13.0591	15.0951	19.0462	18.1456	16.9756	25.3533	25.237	25.6285	25.746	25.603	25.6466	25.5533	25.3678	25.4721	18.8329	18.531	18.1487	19.7811	20.346	20.2054	18.0657	17.9413	18.0187	25.4252	25.4562	25.0711	23.5562	23.2508	23.8204	24.7205	24.5487	24.945				+	Lung_Exosome_Lung_WH	UP_in_WhL	14	14	14	71.4	71.4	71.4	25.035	0
19.5068	18.7038	19.1174	15.6639	15.5027	17.2414	19.4938	18.5527	19.0197	25.6185	25.4068	25.5297	25.9062	25.7917	25.752	25.9257	25.9449	25.9205	17.699	16.9656	16.6352	18.075	18.4378	18.3487	16.851	16.8224	16.9166	23.1256	22.5954	23.2644	21.606	19.5366	18.4129	21.811	21.0164	21.4329				+	Lung_Exosome_Lung_WH	UP_in_WhL	6	6	6	47.1	47.1	47.1	22.119	0
15.0391	14.1335	16.6131	17.54	13.9654	17.4942	14.519	13.7341	15.6873	25.5434	25.2693	25.3297	25.3256	25.0472	25.2611	25.131	25.1015	25.0778	16.2331	16.8832	17.7136	14.7614	16.6641	16.6848	13.5903	15.6648	15.8621	24.7293	24.6469	24.7789	24.4858	24.5132	24.5163	24.0418	24.2359	24.3418				+	Lung_Exosome_Lung_WH	UP_in_WhL	8	8	8	55.1	55.1	55.1	22.086	0
14.1967	13.3205	14.1974	14.506	14.6815	14.196	13.5915	14.1678	13.7029	25.6748	25.6997	25.5431	25.6228	25.5426	25.3086	25.6021	25.4422	25.4364	13.4651	18.0459	17.9508	16.3864	15.5942	15.2015	13.8781	14.1641	13.6665	24.8085	24.6101	25.1163	24.7842	24.7626	24.9248	25.0631	24.7744	24.7354				+	Lung_Exosome_Lung_WH	UP_in_WhL	8	8	8	52	52	52	27.692	0
18.0981	17.8621	16.8245	13.5864	13.4245	12.6726	17.1973	16.6158	16.4182	25.6894	25.7225	25.6098	25.8798	25.7533	25.43	25.641	25.6086	25.6072	19.4173	19.0522	18.8582	20.7571	20.3288	20.4228	18.336	17.5331	14.8151	25.7587	25.6832	25.7196	25.2754	25.2453	24.8212	25.9234	25.7373	25.6745				+	Lung_Exosome_Lung_WH	UP_in_WhL	6	6	6	54.5	54.5	54.5	17.818	0
13.9638	15.5015	14.6236	13.7026	13.0303	14.035	13.9684	14.4029	14.7332	23.9111	23.8392	23.9383	24.2903	24.2518	24.3173	23.8747	23.8662	23.8191	17.6949	14.1519	13.7683	16.6427	15.122	15.8849	13.5756	14.5444	15.2117	24.3492	24.3881	24.1949	24.7138	24.7063	24.2453	23.8147	24.0552	23.9767				+	Lung_Exosome_Lung_WH	UP_in_WhL	13	13	13	52.4	52.4	52.4	31.387	0
14.9655	15.252	14.0436	14.6404	13.6173	13.1324	14.6751	15.3243	14.5719	20.3011	21.5746	22.3338	20.6378	21.8499	22.4539	22.5006	21.8732	22.3108	14.554	14.4889	13.8321	16.0277	15.5572	17.9626	13.1764	14.4503	14.6138	22.3605	20.6801	21.9866	18.5865	19.2654	19.1686	19.9654	21.3366	20.7055				+	Lung_Exosome_Lung_WH	UP_in_WhL	6	6	6	41.8	41.8	41.8	22.222	0
19.0356	14.3565	16.4448	16.7756	15.2894	13.0871	14.613	15.4432	15.0884	24.4576	24.367	24.4306	24.584	24.6657	24.6332	24.8422	24.9033	24.9313	17.8021	14.8654	14.7351	19.2079	17.0929	17.8282	16.5844	17.5077	16.3287	23.7977	23.865	23.9903	22.1376	22.5537	22.6039	23.6309	23.3697	23.4928				+	Lung_Exosome_Lung_WH	UP_in_WhL	8	8	8	68.4	68.4	68.4	21.057	0
18.7204	18.5217	18.3453	16.6861	15.8887	17.4561	17.2618	18.7202	18.387	28.1603	28.1202	28.0508	28.3552	28.2314	28.2998	27.8292	27.7424	27.7347	20.4178	20.2685	20.0282	19.3205	18.6607	17.8854	17.3917	16.9165	17.8537	27.6409	27.5694	27.6036	27.516	27.4507	27.4127	28.0155	28.0836	28.0564				+	Lung_Exosome_Lung_WH	UP_in_WhL	31	31	31	60.2	60.2	60.2	56.782	0
19.4547	19.5811	18.8287	17.751	18.0509	17.7828	19.5777	19.9244	19.5751	24.7048	24.5244	24.6971	25.1891	25.0287	24.9914	24.6624	24.6737	24.23	17.5394	18.1667	18.2152	18.9239	18.9521	18.1434	16.863	17.7148	18.0062	24.9106	24.7571	24.5632	24.1801	23.9457	23.6737	24.4708	24.4707	24.4385				+	Lung_Exosome_Lung_WH	UP_in_WhL	13	13	10	30.6	30.6	22.6	65.308	0
15.0862	15.3646	14.6788	13.9908	13.7077	13.6756	14.0947	13.6536	14.6197	21.9591	20.9237	21.2885	22.1553	21.7905	21.6381	21.1044	21.7699	21.7627	15.1641	13.8572	13.897	14.5155	14.9934	14.5098	13.2109	12.7426	14.0063	21.0022	21.8559	22.0224	20.5093	20.7174	19.9189	20.3607	22.2373	21.0507				+	Lung_Exosome_Lung_WH	UP_in_WhL	5	5	5	12.5	12.5	12.5	56.806	0
14.4748	14.631	14.0123	19.6349	13.1366	19.23	14.0204	13.7664	14.2464	20.9678	22.0894	21.5661	21.6502	21.2274	21.1356	20.092	19.2567	20.7462	14.2536	13.8332	14.3106	20.1254	19.814	19.9435	13.9496	14.6073	13.5539	20.0137	21.555	21.6118	20.9251	20.8418	20.8803	20.9009	20.5706	20.6076				+	Lung_Exosome_Lung_WH	UP_in_WhL	6	6	6	29.1	29.1	29.1	36.032	0
14.85	14.2774	14.0628	14.7625	16.0225	13.0753	16.0466	16.4149	15.9518	21.71	21.6527	21.6782	21.6085	21.2838	21.8813	21.6692	21.4666	20.9188	16.3302	14.3618	22.789	16.8233	15.9683	15.1452	16.8757	16.213	13.6547	22.1134	22.3638	22.2025	22.3197	22.4603	22.3457	22.5734	21.8603	22.7209				+	Lung_Exosome_Lung_WH	UP_in_WhL	7	7	7	23.7	23.7	23.7	50.097	0
14.1806	12.9128	15.2344	13.2081	13.6088	14.4399	14.7021	14.8733	16.2727	20.9586	21.2211	19.2645	18.2184	20.5854	19.1939	21.3718	21.4753	21.3348	13.8572	14.313	13.5356	15.0414	14.8031	14.9883	14.226	13.3357	13.3779	21.6504	21.5905	21.9073	20.0837	19.9281	20.0679	21.2641	21.7224	21.9012				+	Lung_Exosome_Lung_WH	UP_in_WhL	4	4	4	11.6	11.6	11.6	54.889	0
14.0693	14.8958	15.7747	16.3208	13.3783	13.8329	14.6739	13.6294	14.8164	21.3572	20.7673	20.8161	21.1129	21.7464	21.3099	19.3248	19.2143	20.2163	15.0785	13.9028	14.1927	13.9069	15.6292	15.3855	14.524	14.1366	16.1058	22.5384	22.6997	22.5071	22.3569	21.9433	22.134	19.7988	21.4284	21.8789				+	Lung_Exosome_Lung_WH	UP_in_WhL	9	9	8	7.7	7.7	6.9	162.24	0
18.2568	17.1185	16.2823	16.4211	14.966	17.0827	17.8408	18.5623	17.5442	22.2135	22.2404	21.8834	22.4139	22.1211	22.2061	21.9166	21.5138	21.1621	15.6787	15.2452	15.6614	20.5007	19.8308	20.5331	17.1722	17.3083	18.0412	22.2169	22.1817	22.3582	21.4389	21.8829	21.5975	22.1622	22.0587	22.2659				+	Lung_Exosome_Lung_WH	UP_in_WhL	5	5	5	25.3	25.3	25.3	21.676	0
14.4526	14.7667	13.566	14.2632	14.5321	13.3806	13.7198	14.3423	14.4022	22.8062	22.3305	22.8923	22.2363	22.3296	21.7931	22.378	21.9346	23.0752	13.8286	15.2103	13.7458	15.4874	13.8339	15.592	13.6832	14.134	14.5556	24.1296	24.1817	24.0987	24.0195	24.0426	23.9781	24.2784	24.193	24.2367				+	Lung_Exosome_Lung_WH	UP_in_WhL	14	12	12	30.8	29	29	57.206	0
18.6563	19.063	18.8582	17.0471	16.8892	16.8936	18.5097	18.5556	17.9743	25.5024	25.6194	25.3865	25.7555	25.9073	25.3304	25.8081	25.8667	25.8464	16.5238	18.5193	17.5358	16.0215	15.0457	15.5084	14.468	13.7198	13.7237	18.0517	21.587	21.6994	19.1231	21.7319	17.5313	19.0419	20.071	18.7154				+	Lung_Exosome_Lung_WH	UP_in_WhL	12	12	11	30.9	30.9	28.3	50.394	0
13.9908	13.76	13.7968	13.9245	13.0842	14.3372	14.9657	14.5638	14.8296	18.2343	19.6958	18.845	18.9715	21.2425	18.6245	20.7994	22.1743	21.9652	14.0865	14.1139	14.3793	15.4396	15.4255	17.2837	14.0687	13.9869	14.4071	21.8291	22.2579	21.5244	22.3646	22.5088	20.8654	22.5768	23.1433	22.828				+	Lung_Exosome_Lung_WH	UP_in_WhL	6	6	6	8.2	8.2	8.2	133.9	0
14.942	14.2309	15.0732	12.6756	22.3271	22.2915	14.9485	15.2119	14.6796	22.7058	23.5973	22.8601	23.0028	23.1734	23.1431	24.3328	24.3111	24.3255	15.0516	14.7062	14.7979	14.8747	15.2273	14.9569	14.8176	13.6046	14.2776	23.1167	23.0911	23.1297	23.1778	23.4165	22.9821	23.2052	22.7474	22.3163				+	Lung_Exosome_Lung_WH	UP_in_WhL	15	15	15	34.6	34.6	34.6	72.691	0
15.9408	15.315	13.9199	13.4966	13.4649	13.7268	15.0687	15.4619	13.6591	21.224	20.0399	20.7021	22.0797	21.3409	21.6719	21.6937	22.141	22.0471	14.2283	15.3347	13.9968	15.3443	14.9056	15.274	14.5522	13.9524	14.0469	23.0166	23.1053	22.9219	21.676	21.624	21.3806	22.541	22.9733	22.9097				+	Lung_Exosome_Lung_WH	UP_in_WhL	12	6	6	32.7	18.1	18.1	50.582	0
15.419	14.6836	15.0846	14.081	14.3277	14.415	14.5892	16.1407	15.1954	23.9492	23.8048	23.8005	23.9347	23.8787	23.2789	24.1916	24.1889	24.1792	14.7269	14.4099	13.7715	15.0222	16.2823	17.7634	20.1457	14.2141	19.7556	24.0503	24.0068	23.9515	23.062	23.0757	22.8123	23.6502	23.7012	23.6777				+	Lung_Exosome_Lung_WH	UP_in_WhL	9	9	9	31.6	31.6	31.6	43.66	0
17.6856	17.5884	16.1544	15.7526	20.9337	12.4844	13.8786	17.0994	15.995	20.9089	20.9015	20.2453	18.6727	19.0363	18.6165	22.3544	22.9997	22.8311	16.3529	17.0723	18.3847	16.5775	16.1889	16.4152	16.3151	19.3026	16.8923	18.5474	20.2137	20.742	20.1401	19.7663	20.7043	17.6411	19.1567	19.2404				+	Lung_Exosome_Lung_WH	UP_in_WhL	57	57	54	47.4	47.4	45.9	164.94	0
14.9662	14.6962	12.3322	13.6872	13.44	13.8553	12.5964	13.9969	14.7688	21.0366	21.2586	20.7034	21.4386	20.7735	20.6541	19.639	19.9455	20.0539	15.405	14.67	13.718	15.0663	16.0133	15.6197	13.9376	15.5041	14.2516	22.9331	23.126	23.196	22.5423	22.3571	22.2743	23.4264	23.8138	23.5961				+	Lung_Exosome_Lung_WH	UP_in_WhL	9	9	9	30.3	30.3	30.3	44.877	0
20.2476	19.4068	19.6524	17.3812	18.0757	18.2948	19.734	20.3846	20.0975	23.9121	23.9347	23.9652	24.0116	23.8278	23.6547	24.085	23.9962	23.5876	17.2581	17.6268	16.2423	19.8976	20.0385	19.623	17.3264	17.2993	18.8036	24.1359	24.002	24.4032	23.7031	24.1595	23.4952	24.4283	23.9595	23.8361				+	Lung_Exosome_Lung_WH	UP_in_WhL	10	10	10	36	36	36	44.868	0
14.4312	14.6746	12.791	16.753	16.9032	16.4781	14.0139	14.6925	14.9138	23.672	23.9611	23.2863	23.9022	24.0688	23.7931	24.7595	24.5687	24.7838	15.0206	14.5963	14.015	14.7844	14.1573	19.7469	13.5352	13.5238	15.6782	24.8869	24.6483	24.597	24.7668	24.851	24.9181	24.6964	24.6898	24.5154				+	Lung_Exosome_Lung_WH	UP_in_WhL	15	15	15	46.2	46.2	46.2	52.645	0
14.7238	14.3302	14.2805	13.3477	13.428	15.534	13.5104	13.9016	14.4267	22.6014	22.3011	22.0527	22.3066	22.402	22.6134	23.1165	22.6751	22.5015	13.6666	14.3042	13.3404	14.4152	16.4123	15.9232	14.1151	13.786	13.4672	21.1698	22.2332	21.0929	22.6154	22.594	22.6387	22.7189	22.9627	22.9432				+	Lung_Exosome_Lung_WH	UP_in_WhL	6	6	6	25	25	25	35.329	0
17.3487	18.6376	17.9025	14.0399	14.8712	16.8208	17.5052	18.6293	17.2997	23.6705	23.3453	23.8713	23.9727	23.5856	23.749	24.9855	24.6396	24.8666	18.9191	18.7171	18.3033	20.6842	20.7637	20.0245	18.7374	18.5807	19.3181	25.8681	25.5893	26.0072	24.0542	24.082	24.026	24.8656	24.6654	24.9294				+	Lung_Exosome_Lung_WH	UP_in_WhL	23	23	23	53	53	53	64.615	0
15.89	13.9245	13.0798	14.5414	13.5486	15.3718	16.1891	15.6155	15.4215	24.5772	23.876	25.1142	25.3586	25.3762	24.9388	24.1816	24.097	24.0423	15.4314	13.7969	14.2912	14.7656	14.8032	17.5184	13.9679	15.5585	13.1446	23.9799	24.104	24.5559	24.937	24.8057	24.9043	24.3175	24.3751	24.0204				+	Lung_Exosome_Lung_WH	UP_in_WhL	10	10	10	50.6	50.6	50.6	36.926	0
14.1437	17.1434	15.0374	16.9715	17.6325	13.3967	18.0213	17.2203	17.4544	25.2819	24.2937	24.231	25.1836	25.3505	25.0784	23.7305	23.6801	23.7884	15.9105	16.4087	14.9762	16.8234	13.9859	16.409	15.4086	16.802	11.9858	24.546	24.8093	24.7691	24.5491	24.8047	24.595	24.5707	24.6848	24.4473				+	Lung_Exosome_Lung_WH	UP_in_WhL	13	13	8	42.3	42.3	26.1	49.229	0
20.3203	19.5189	19.5149	17.6698	18.4828	18.0592	19.6389	19.4751	19.3938	25.3837	25.3128	24.9869	24.9967	24.7384	24.8798	24.6705	24.0211	24.7214	19.5715	19.2172	18.8126	21.1983	20.9896	20.9436	19.8617	19.9624	19.8896	25.44	25.395	25.3649	24.9717	25.0315	24.9236	25.5928	25.7092	25.2827				+	Lung_Exosome_Lung_WH	UP_in_WhL	11	8	7	54.1	47.2	43.5	28.082	0
13.4363	13.8972	14.1049	13.5991	12.7676	12.7262	13.1108	14.5577	14.2118	24.645	24.7	24.5616	24.8519	24.7578	24.7366	23.7844	23.6709	23.8008	13.4843	17.5538	18.1732	15.1279	16.4372	17.1905	16.3654	13.9023	14.0766	24.2458	24.1616	24.2087	23.1622	23.3162	22.9987	23.6323	23.5888	23.3585				+	Lung_Exosome_Lung_WH	UP_in_WhL	8	6	6	36.7	29.4	29.4	27.774	0
19.3135	19.1521	18.6039	17.5848	17.5668	15.815	18.3654	18.715	15.6339	26.9237	26.9189	26.8566	27.2833	27.2511	27.2174	26.2473	26.1136	26.0949	18.6078	18.8905	19.0081	18.8873	19.0568	18.7024	16.8548	17.182	16.8525	26.2563	26.6422	25.9903	25.4499	25.3885	25.7441	25.8671	25.6827	25.8963				+	Lung_Exosome_Lung_WH	UP_in_WhL	25	25	25	44	44	44	62.639	0
15.4094	15.8231	13.9063	12.972	13.1884	13.0299	13.3414	13.9833	14.9206	23.7446	23.4973	23.2463	23.4913	23.7604	23.599	23.3239	23.5075	23.3778	14.9419	15.0759	13.3723	14.205	14.0045	15.9242	13.9379	13.2896	13.6725	24.6562	24.6099	24.6297	24.929	24.664	24.8568	24.6752	24.7105	24.5637				+	Lung_Exosome_Lung_WH	UP_in_WhL	9	9	8	43.9	43.9	39.8	33.36	0
17.7342	16.7237	18.2862	16.3959	17.1877	16.3275	18.691	18.7385	16.9827	25.6002	25.5443	25.6476	25.2856	25.4046	25.5399	25.0632	25.1119	25.2077	19.784	19.9604	19.1624	20.7762	19.6368	19.9801	18.0598	18.6122	18.7913	25.3193	25.2813	25.2733	24.629	24.5934	24.5158	25.2222	25.0694	24.7334				+	Lung_Exosome_Lung_WH	UP_in_WhL	7	7	7	42.2	42.2	42.2	21.863	0
14.0229	15.0175	14.7189	13.4294	13.6208	13.4554	13.233	14.0973	14.4994	22.674	21.8982	23.1575	22.8415	23.3097	22.4983	23.288	24.2178	23.3388	16.5505	13.7632	16.6676	14.5441	15.768	15.9147	16.327	16.9645	17.119	23.907	23.3886	23.6811	23.0352	23.3045	22.4027	22.4493	23.0923	23.8437				+	Lung_Exosome_Lung_WH	UP_in_WhL	21	21	17	30.5	30.5	25.9	109.68	0
15.0246	14.139	14.0161	13.5355	14.1995	14.715	14.1412	14.6006	15.346	22.8509	22.7894	22.6545	22.9012	22.6303	22.6741	21.9594	22.0515	22.3531	13.9743	14.4344	12.8196	14.743	15.3644	15.4623	14.6378	13.7086	12.869	22.4795	22.6579	22.4499	22.9623	23.0629	23.0147	22.9653	22.9434	22.8745				+	Lung_Exosome_Lung_WH	UP_in_WhL	8	8	8	18.7	18.7	18.7	60.959	0
15.3463	13.1339	13.8415	20.1924	13.0709	15.8	14.1373	15.2226	13.6185	22.8486	23.0767	22.5563	23.5246	23.4013	22.9619	22.9917	22.4829	21.9633	13.7398	16.7566	16.1407	15.3572	14.6644	14.4916	16.6248	17.0754	18.5559	23.2878	23.2373	23.346	22.168	22.5145	22.5767	22.2416	23.0378	21.4391				+	Lung_Exosome_Lung_WH	UP_in_WhL	6	6	6	36.9	36.9	36.9	26.563	0
18.2486	17.3066	18.6706	13.8338	13.3616	12.4901	18.3345	17.013	14.3547	23.1572	22.5749	22.7178	22.0748	22.0583	22.3038	24.0162	23.7377	23.5815	14.3815	15.7134	13.8256	17.056	17.3499	15.1847	16.4402	13.3273	14.0848	17.3474	19.5984	18.7288	20.7842	19.3542	19.2126	20.5322	20.7345	18.7584				+	Lung_Exosome_Lung_WH	UP_in_WhL	13	13	12	12.1	12.1	11.5	171.59	0
16.5759	16.4595	17.6972	14.1928	16.6736	13.5484	13.4783	14.7387	14.8809	23.2867	23.4983	23.2866	23.5058	23.7633	23.289	23.704	23.486	23.5916	16.3057	18.8284	17.1224	19.1029	18.4355	17.2462	17.8556	18.1503	18.407	25.0047	24.945	25.1177	25.0102	24.9806	24.7035	25.2843	25.2324	25.4938				+	Lung_Exosome_Lung_WH	UP_in_WhL	20	20	20	31.3	31.3	31.3	96.557	0
17.5145	13.8811	16.8692	17.7471	16.8908	17.0482	14.0767	14.873	14.0878	23.2743	23.2411	23.6541	22.9179	23.1847	22.9921	23.4621	23.8554	23.7681	15.7652	13.5582	18.2887	18.4823	17.9033	17.8919	13.8608	17.2922	17.7059	25.2542	24.9034	25.1959	25.2737	25.1666	24.9687	25.3059	24.9995	25.1669				+	Lung_Exosome_Lung_WH	UP_in_WhL	19	19	19	34.9	34.9	34.9	82.285	0
14.5167	15.6902	14.9018	18.2787	18.0972	13.4738	13.5834	18.3057	19.1141	23.7059	23.4936	23.5963	23.3385	23.3932	23.6192	24.0684	24.3731	24.3986	19.0936	19.212	19.0581	19.7688	19.4667	19.2876	13.6962	17.6106	16.7545	25.8704	25.7902	25.8151	25.7677	25.8095	25.7985	26.0832	26.1918	26.0345				+	Lung_Exosome_Lung_WH	UP_in_WhL	23	23	23	39.2	39.2	39.2	81.307	0
21.7894	16.186	14.0678	13.5316	14.7293	14.0007	14.4689	15.6398	21.3094	25.4288	25.2146	25.0491	25.4059	25.4132	25.349	24.7686	24.7954	24.8698	15.0555	17.6474	16.1603	14.712	14.9922	15.6219	14.6074	15.5128	15.8402	26.7844	26.6948	26.7356	26.758	26.603	26.8708	26.5027	26.407	26.452				+	Lung_Exosome_Lung_WH	UP_in_WhL	20	20	19	51	51	48.2	55.992	0
16.1867	15.402	18.8518	16.8398	16.055	17.7267	19.4579	16.588	14.9751	25.7401	25.6911	26.1704	26.0819	26.0719	26.1022	25.6021	25.618	25.5402	17.5272	15.7597	18.0298	18.2509	19.2244	16.9599	17.3101	15.8899	14.0358	26.2536	26.1889	26.1957	25.5679	25.5652	25.3616	25.9513	25.9506	25.9277				+	Lung_Exosome_Lung_WH	UP_in_WhL	28	28	26	51.4	51.4	47.9	94.33	0
18.6026	18.0272	20.5305	16.9595	13.2744	17.9225	17.3484	19.7143	18.8808	24.979	24.417	24.1463	24.8509	24.3002	24.1168	23.9767	23.4616	24.3909	18.7474	17.9262	17.2798	15.3578	17.6492	18.6241	16.665	16.6989	14.1317	22.6461	23.5842	22.2195	23.7609	24.1112	24.0804	24.002	23.909	23.9805				+	Lung_Exosome_Lung_WH	UP_in_WhL	35	35	28	53.4	53.4	45.1	100.07	0
20.2252	17.1381	16.4757	15.5699	14.9715	16.5287	20.582	14.7891	15.4473	20.9796	20.6554	20.6557	19.0616	19.2744	19.2137	21.5756	21.6747	21.2814	21.3583	20.881	20.5253	15.3739	15.6972	15.0559	14.2276	13.1389	16.7473	21.4238	21.055	21.0231	21.2112	21.4669	21.7117	21.3866	21.6522	21.2643				+	Lung_Exosome_Lung_WH	UP_in_WhL	19	15	15	37.5	31.8	31.8	85.496	0
16.182	15.0285	18.2807	12.5283	14.0916	14.5419	16.9722	15.9519	14.4004	26.4045	26.341	26.4512	26.5871	26.4331	26.3063	25.782	25.6803	25.539	18.8229	19.3505	19.3756	17.0515	15.6004	15.541	15.9383	16.3329	14.0089	26.8087	26.669	26.7647	26.8163	26.865	27.0012	26.6262	26.6426	26.7823				+	Lung_Exosome_Lung_WH	UP_in_WhL	14	14	14	65.8	65.8	65.8	29.804	0
15.0252	13.5715	15.4298	14.9685	14.1173	13.5589	16.7252	15.6211	15.5064	21.202	21.4561	20.9248	21.5355	20.3856	20.8253	21.5585	21.0843	21.3208	13.7461	13.7966	13.1097	15.6638	15.7065	14.9943	14.0527	13.2313	14.7047	21.3742	21.2337	20.8142	18.8558	18.9054	18.6376	21.886	20.2902	20.002				+	Lung_Exosome_Lung_WH	UP_in_WhL	7	7	6	26.3	26.3	24.2	42.621	0
17.2533	17.2332	16.7988	14.4291	14.0576	13.9781	16.774	13.7703	15.6484	23.8585	23.772	23.4692	24.4464	24.1747	24.42	22.9548	23.0928	22.9744	13.1492	14.2936	13.923	15.667	14.9215	15.9036	16.3136	14.537	13.4182	22.5555	22.5183	22.659	20.5028	20.7591	20.9713	19.9905	21.7505	22.1144				+	Lung_Exosome_Lung_WH	UP_in_WhL	18	6	6	29.2	12.9	12.9	68.563	0
15.1112	14.5379	15.71	13.5842	13.6707	13.7558	14.1334	14.3147	15.1035	21.3808	21.7613	21.2649	20.6927	20.7126	21.3785	20.5318	20.6376	21.2974	14.4626	14.9187	13.8713	15.2543	13.6345	15.1422	14.4983	14.225	14.5816	23.8347	21.718	23.9383	23.9008	23.9405	20.4013	22.7123	22.3985	22.3905				+	Lung_Exosome_Lung_WH	UP_in_WhL	7	7	7	25.6	25.6	25.6	39.681	0
14.9661	14.2314	14.2798	12.2381	13.7931	16.3552	14.9294	15.5585	14.2328	21.9493	20.8688	20.6934	21.2883	21.8479	22.0017	21.7485	22.1011	22.0517	14.7153	15.3386	15.4568	14.3289	15.2225	15.7284	13.9877	13.7645	14.769	22.4875	21.8065	22.2663	22.4669	22.6782	22.5862	22.9186	23.2526	23.2775				+	Lung_Exosome_Lung_WH	UP_in_WhL	5	5	5	18.1	18.1	18.1	39.157	0
15.4069	14.2073	15.1673	13.4575	14.0085	13.5369	16.7414	16.2239	14.7709	21.8723	22.1722	22.5757	22.0254	22.7391	22.4551	21.6417	20.6222	21.0756	13.9062	14.7687	14.6536	14.4674	15.5345	15.6349	13.9035	14.2839	13.7469	21.9066	22.0057	21.9426	21.8513	22.537	22.2131	21.7939	21.4407	21.0249				+	Lung_Exosome_Lung_WH	UP_in_WhL	5	5	5	15.7	15.7	15.7	58.24	0
22.7786	22.1911	22.1604	20.7555	20.9781	20.2177	23.4453	23.4605	23.5182	27.9743	27.8626	28.0665	27.9038	27.898	28.1038	28.1536	28.2193	28.2259	22.8842	22.7372	22.215	25.1477	25.0816	25.0968	23.1635	23.1241	23.1031	27.9657	27.8439	27.7764	27.5231	27.5561	27.4486	27.656	27.6022	27.6514				+	Lung_Exosome_Lung_WH	UP_in_WhL	99	99	85	51.1	51.1	43.9	226.53	0
16.2837	16.4894	15.5053	13.5543	16.5705	16.131	14.5963	14.4203	14.6137	23.6396	23.4806	24.2046	22.8711	22.5731	22.8729	24.2785	23.5302	23.7337	16.3606	12.9831	14.3554	18.4393	18.426	18.7218	15.3964	13.6948	14.6609	22.1252	22.387	23.5889	22.761	22.1344	22.5191	23.9221	22.3572	22.2948				+	Lung_Exosome_Lung_WH	UP_in_WhL	34	23	22	22.5	15.9	15.4	229	0
18.2173	14.3274	17.7688	15.5751	17.3952	12.2774	19.4112	18.5759	19.3774	23.473	24.0838	23.6326	24.2022	23.3753	23.9563	24.4433	24.4621	24.2372	13.1709	14.7369	14.5198	18.4068	19.1637	18.937	16.7982	14.9346	15.6309	24.6549	24.705	24.3736	24.0678	24.031	23.8334	24.0304	24.2401	24.3841				+	Lung_Exosome_Lung_WH	UP_in_WhL	25	25	25	34.1	34.1	34.1	102.49	0
15.2783	14.6363	15.8575	16.0101	15.9852	16.1163	14.5717	14.0916	14.0486	17.4365	20.7322	17.8824	20.5942	20.6436	19.1864	18.2671	19.4375	19.0101	14.6368	13.6425	14.0317	15.5237	15.4029	15.1493	13.7174	14.1219	14.1925	18.6823	19.7845	18.2946	19.1913	17.0991	19.4917	19.1324	19.2632	19.3147				+	Lung_Exosome_Lung_WH	UP_in_WhL	9	9	9	17.2	17.2	17.2	80.954	0
20.4174	20.0696	19.7229	17.5952	16.2241	18.7254	20.2105	20.0756	19.6429	23.3836	22.2389	21.4055	23.1956	23.2095	22.3315	22.9179	22.0503	21.4421	21.7464	21.5533	21.1659	22.9917	22.6748	23.0104	21.8026	21.8719	21.8369	25.6487	25.5274	25.0644	25.747	25.6072	25.1695	25.5445	25.3811	25.1812				+	Lung_Exosome_Lung_WH	UP_in_WhL	9	9	9	33.8	33.8	33.8	42.2	0
15.4529	14.6797	14.6241	14.5986	13.1804	13.3387	15.7101	16.0714	14.5658	26.2142	26.1935	26.1404	26.1469	25.8474	26.0298	25.1991	25.3526	25.4399	17.9632	16.9115	17.624	17.7962	17.1517	16.059	14.5545	15.5243	15.5541	25.4105	25.1624	25.6561	25.8564	25.8562	25.7143	26.7909	26.7976	26.7967				+	Lung_Exosome_Lung_WH	UP_in_WhL	8	8	6	13.3	13.3	13.3	53.425	0
16.693	16.2759	18.809	19.7061	19.7955	13.3974	19.5887	19.5559	19.754	20.8849	22.2335	21.5976	20.833	19.6231	21.1266	21.4708	21.8831	21.6069	18.6682	16.728	16.3759	15.1096	14.9135	19.1995	18.609	16.3822	13.7001	22.3104	22.3854	22.2476	23.2449	22.7221	22.7881	22.6995	20.9983	21.7855				+	Lung_Exosome_Lung_WH	UP_in_WhL	10	10	10	7.9	7.9	7.9	213.62	0
15.5646	17.5279	13.0481	15.7923	15.243	16.2074	14.9591	18.3475	14.7011	24.0464	25.0828	24.54	24.9865	25.1665	25.1456	23.5424	23.9224	24.1295	14.6704	14.2955	16.0126	15.4643	14.9621	17.1846	18.3089	18.1557	14.5053	24.9044	24.7097	24.5382	25.1146	25.1714	24.9497	25.1884	25.2423	24.8973				+	Lung_Exosome_Lung_WH	UP_in_WhL	10	10	10	30.1	30.1	30.1	42.674	0
13.8014	14.5085	12.9492	16.6614	16.4308	13.83	14.464	16.5479	16.863	23.6725	22.1331	22.5918	22.9839	23.8728	22.2166	23.148	22.9398	22.6028	14.7995	16.5639	14.9589	18.415	18.4182	19.1951	16.6163	15.888	15.0787	24.0018	23.4828	23.5591	23.2252	23.7204	23.8216	23.7659	24.2255	24.1929				+	Lung_Exosome_Lung_WH	UP_in_WhL	16	16	16	48.5	48.5	48.5	48.633	0
14.9614	14	13.6998	14.5303	14.1343	14.427	14.1852	13.4752	14.3589	25.2377	25.1809	25.1842	25.1555	25.1879	25.141	24.6562	24.5333	24.5623	16.2535	14.8927	15.1026	14.8099	14.9653	15.4467	15.2886	13.8164	14.1314	25.3413	24.9618	25.2378	25.5556	25.324	25.5857	24.1769	24.5237	24.5589				+	Lung_Exosome_Lung_WH	UP_in_WhL	8	8	8	34.9	34.9	34.9	32.996	0
14.3089	13.403	14.4515	13.8688	13.7801	13.9627	15.1463	14.3976	17.4972	21.6363	21.7924	19.215	21.4711	21.5292	21.0049	22.2095	22.1932	22.2294	18.137	14.6573	12.5464	15.9365	14.5548	15.1646	12.6441	14.5964	14.3094	22.4717	22.551	22.1891	22.2536	22.6558	22.5811	22.6833	22.1157	21.9294				+	Lung_Exosome_Lung_WH	UP_in_WhL	10	10	10	28.6	28.6	28.6	50.151	0
18.1531	18.7922	18.5541	17.3544	12.8155	17.3057	19.792	20.4204	20.3838	26.2334	26.0269	26.0646	25.9578	25.93	25.9199	26.5165	26.3025	26.3249	20.4566	20.3769	19.9152	22.6329	22.692	22.6052	20.0997	20.0522	20.0099	26.74	26.671	26.7183	26.2273	26.3912	26.4282	26.5931	26.0856	26.0284				+	Lung_Exosome_Lung_WH	UP_in_WhL	15	15	15	35.4	35.4	35.4	47.697	0
14.61	14.2843	15.4652	19.3125	15.48	19.5072	13.542	14.6037	19.3495	23.6025	23.6077	23.7419	23.1642	23.1987	23.3325	24.7212	23.4803	23.637	16.5594	21.0542	20.1385	18.8568	16.6899	19.0191	16.9585	17.8159	18.4909	24.2241	24.2814	24.2424	24.5634	24.4521	24.3986	25.8902	24.3892	24.283				+	Lung_Exosome_Lung_WH	UP_in_WhL	20	20	20	29.4	29.4	29.4	106.49	0
14.8279	15.1744	13.5063	13.5795	13.2199	13.6846	17.5227	16.5403	17.5624	23.1659	22.9329	22.8517	23.1697	23.2222	23.0478	23.3592	23.2096	22.8946	14.3318	15.3266	14.8803	18.9068	18.1217	18.1679	17.2077	17.4628	17.0769	21.8791	21.5482	22.0555	18.2653	19.9078	19.9437	19.8526	19.8798	20.3579				+	Lung_Exosome_Lung_WH	UP_in_WhL	8	8	8	17.1	17.1	17.1	61.448	0
15.521	13.9423	21.7775	19.1116	19.0667	19.1227	22.8458	23.1063	23.1768	24.3498	24.3471	24.2247	24.4743	24.3195	25.7494	23.6113	23.2661	23.9262	14.4103	15.5666	15.3693	14.8159	14.5399	15.3536	14.9273	13.9956	13.4476	23.4082	23.337	23.2152	22.9842	24.2716	23.3584	23.9603	23.3744	23.4142				+	Lung_Exosome_Lung_WH	UP_in_WhL	9	9	9	25.2	25.2	25.2	48.755	0
18.0488	17.5168	17.1061	14.7045	16.2568	13.2887	17.6768	17.9914	17.9417	22.6918	22.4218	22.0168	22.3004	22.1381	22.2341	22.3052	22.0065	22.3467	14.7109	15.2009	14.3597	16.5598	16.6073	15.5487	13.7737	14.2152	13.9248	22.4692	22.539	22.6945	22.9681	23.124	21.904	23.0336	23.1026	23.0598				+	Lung_Exosome_Lung_WH	UP_in_WhL	5	5	5	11.5	11.5	11.5	53.254	0
14.734	14.1894	15.0251	14.0281	12.6058	12.9992	13.2897	14.6676	13.9937	21.97	21.8682	21.786	22.0604	21.5963	22.0524	20.2925	20.6471	20.8142	15.3853	15.1834	13.5577	16.3149	15.4513	16.4286	13.9672	14.1205	16.1457	21.307	21.3006	21.5571	21.5765	21.4717	20.6623	20.0548	21.1003	21.2893				+	Lung_Exosome_Lung_WH	UP_in_WhL	5	5	5	30.1	30.1	30.1	22.313	0
18.0709	17.9846	17.1668	13.0144	13.8189	17.1778	14.2541	14.2631	19.1212	20.3507	18.8691	18.4083	19.649	22.987	22.4613	19.7868	21.4985	20.7838	13.9448	15.3673	16.7188	15.6015	15.1707	16.1521	13.5784	14.6874	14.3992	18.3644	18.3599	18.2192	18.983	19.4323	18.0091	18.1874	18.4697	19.2688				+	Lung_Exosome_Lung_WH	UP_in_WhL	8	8	8	24.5	24.5	24.5	48.115	0
20.366	20.0773	19.9557	18.4477	17.9593	18.6401	19.0125	20.8258	19.9897	26.5079	26.2165	26.5106	26.8226	26.7932	26.3588	26.6755	26.454	26.3364	21.2431	21.1082	20.7647	22.4521	22.3508	22.2316	21.375	21.3299	20.6091	28.34	27.902	27.9755	26.9717	27.1036	27.4474	28.0751	28.0083	28.0183				+	Lung_Exosome_Lung_WH	UP_in_WhL	13	13	12	70.9	70.9	63.8	22.391	0
16.1772	15.2388	16.7655	17.0346	16.2774	15.1521	15.8038	17.118	14.5198	26.1399	26.1111	26.2459	26.5092	26.3743	26.4035	26.6095	26.4485	26.477	14.9737	14.0162	18.4341	16.7323	15.8642	14.9323	16.7695	14.5488	13.4611	24.1421	23.996	24.1656	22.5103	22.3412	23.271	23.779	24.334	24.0863				+	Lung_Exosome_Lung_WH	UP_in_WhL	13	13	13	37.4	37.4	37.4	37.54	0
20.0597	19.5076	19.095	18.2316	18.0717	18.3143	20.2303	20.1268	20.07	25.2976	25.3372	25.1969	25.3349	25.2561	25.3813	24.8066	24.6761	24.6975	19.5538	19.3561	18.728	20.0174	15.1306	20.0708	18.5739	13.7752	16.1555	23.4838	23.4399	23.3002	23.7198	23.9687	23.7875	24.1547	23.8364	23.5927				+	Lung_Exosome_Lung_WH	UP_in_WhL	14	14	14	54.5	54.5	54.5	27.843	0
14.6281	13.6227	12.8817	13.0777	14.1246	13.7859	15.3078	15.7661	14.8455	25.9272	25.9505	26.0094	26.0535	25.9432	25.9282	24.8274	24.9253	24.9297	16.44	17.2507	17.3498	14.1387	15.8239	15.0569	14.6094	14.5266	14.2844	25.16	24.8707	25.0631	25.5504	25.5438	25.511	25.2551	25.2334	25.2057				+	Lung_Exosome_Lung_WH	UP_in_WhL	7	7	7	21.2	21.2	21.2	42.331	0
14.5862	14.2695	14.2127	13.3551	12.5952	14.6511	15.3467	15.1394	15.0238	21.8045	21.7233	22.2238	21.8699	22.3084	22.0321	22.9665	23.4225	23.2119	14.7306	13.4099	16.7295	16.8709	14.8789	16.7618	14.2258	13.7851	13.1806	22.8113	22.7564	22.9518	22.3498	22.4712	22.4083	21.7529	21.9405	21.6693				+	Lung_Exosome_Lung_WH	UP_in_WhL	10	10	10	20.3	20.3	20.3	68.303	0
19.1141	18.6271	19.6022	17.5991	15.1819	17.9947	19.3703	18.7728	18.9537	28.244	28.2032	28.125	28.4288	28.2823	28.317	27.7638	27.7982	27.7299	20.9687	20.9704	20.5434	17.1527	17.4801	15.8493	17.1956	16.7068	16.5036	28.3665	28.1507	28.3238	28.4531	28.4534	28.5209	28.2473	28.1298	28.1288				+	Lung_Exosome_Lung_WH	UP_in_WhL	25	25	25	45.4	45.4	45.4	73.68	0
16.7655	14.5116	15.4393	16.3278	15.4294	15.4945	17.1554	17.1521	15.9877	25.3654	25.3002	24.9615	25.4464	25.449	25.3548	25.1044	24.9586	24.9313	17.7479	13.7661	17.3973	18.8649	17.903	18.7371	14.3956	15.9873	13.6212	26.208	26.1864	26.0295	26.1336	26.0126	25.8629	26.3202	26.353	26.269				+	Lung_Exosome_Lung_WH	UP_in_WhL	20	17	17	52.8	47	47	46.871	0
14.3483	14.2231	13.8991	15.3959	12.8241	11.8962	18.0808	16.9201	17.8215	25.5727	25.5522	25.3807	26.5701	26.4836	26.5677	24.8631	24.8388	24.7024	18.5094	13.6436	18.6632	18.7423	18.7226	18.54	14.5933	14.9642	16.9521	25.3995	25.1833	25.1868	24.8834	24.847	24.8954	25.4859	25.1215	24.6556				+	Lung_Exosome_Lung_WH	UP_in_WhL	8	8	8	37.9	37.9	37.9	16.06	0
15.2252	13.5368	14.6462	12.943	20.4641	13.7555	20.804	17.9085	18.6196	25.0417	24.9282	24.8931	24.7624	24.5954	24.5361	25.4744	25.4169	25.2944	19.8597	19.8205	18.991	22.1524	21.713	21.5808	15.7058	16.4451	15.8667	25.5075	25.653	25.5125	25.6387	25.087	24.9914	25.4913	25.4018	25.5251				+	Lung_Exosome_Lung_WH	UP_in_WhL	13	13	12	41.4	41.4	38.7	46.108	0
13.8675	14.4063	14.5386	13.5777	14.1045	13.8672	17.0994	17.7399	16.6541	25.4902	25.2215	24.7928	25.0673	25.5421	25.6513	24.7815	24.8244	24.5022	18.5536	16.2631	17.8112	18.1727	18.4282	18.1648	13.1463	14.5556	18.367	24.7067	24.7965	24.8956	25.019	24.7887	25.112	24.5965	24.7712	24.6833				+	Lung_Exosome_Lung_WH	UP_in_WhL	13	13	13	45	45	45	50.8	0
14.615	13.2708	15.3661	13.9777	14.122	12.6224	15.5404	14.8727	13.4061	24.5274	24.3095	24.2409	24.3349	24.1668	23.989	23.7964	23.2728	23.5173	14.2685	15.3676	15.9437	15.9506	15.8747	15.4895	14.7933	13.1538	14.4794	22.2524	21.8907	21.9707	22.267	22.0656	21.1544	23.1277	23.1282	22.445				+	Lung_Exosome_Lung_WH	UP_in_WhL	7	7	5	32.9	32.9	26.5	28.585	0
14.721	13.0153	14.0053	14.038	13.909	13.1845	15.9175	14.5467	14.2559	24.1187	23.7405	23.7478	24.1913	23.9299	24.0352	23.8955	23.8855	23.763	16.6749	15.5688	13.5193	15.7633	15.5236	14.2988	14.5449	16.0257	15.2541	23.3335	23.506	22.8592	23.3944	23.2024	22.5364	24.1016	23.7965	23.9184				+	Lung_Exosome_Lung_WH	UP_in_WhL	9	8	8	32.1	30.3	30.3	42.592	0
13.897	14.6545	13.5079	13.2585	14.6049	13.441	18.3585	18.6071	19.0259	24.3465	24.473	24.3911	24.9148	24.6892	24.7213	24.6165	24.4963	24.335	17.3712	17.1699	13.0194	19.6774	19.5489	19.4649	17.4133	17.2428	13.6157	24.5162	24.7597	24.6029	23.3106	23.3814	23.1312	23.7709	23.6956	23.8524				+	Lung_Exosome_Lung_WH	UP_in_WhL	18	18	13	42.2	42.2	33.1	58.024	0
17.8742	16.462	13.0805	16.5899	12.9881	14.0991	14.7282	18.2164	18.2386	25.1507	25.1796	25.0781	25.4342	25.3265	25.2903	25.0112	24.8869	24.9074	18.3483	17.6591	19.0477	20.6566	19.9333	20.4088	18.1165	15.2329	18.2271	25.3857	25.3522	25.2586	25.1716	24.9728	24.5446	25.5884	25.5751	25.5615				+	Lung_Exosome_Lung_WH	UP_in_WhL	8	8	8	34	34	34	23.577	0
14.2913	13.5331	12.9398	12.8405	13.6936	12.3479	14.8587	14.8871	12.2333	21.9073	21.9115	21.6976	22.0881	21.5529	21.5323	21.5753	21.7156	21.567	14.5991	14.0109	13.6201	15.9337	15.3427	14.7002	14.5191	14.3385	13.9593	21.818	22.3504	22.0146	21.4783	21.3443	21.3717	21.2616	22.0467	21.7494				+	Lung_Exosome_Lung_WH	UP_in_WhL	5	5	5	27.6	27.6	27.6	20.417	0
14.0357	13.3715	14.9543	13.5317	13.2876	14.0929	15.0045	15.3551	14.978	21.7072	21.6837	21.5714	21.3174	21.3964	21.3518	22.2961	22.4242	22.4029	14.0974	13.3465	14.8028	16.0031	16.3413	15.7589	13.2981	14.566	13.8178	24.2045	23.8327	24.1427	23.5774	23.6076	23.57	23.872	23.8126	24.0494				+	Lung_Exosome_Lung_WH	UP_in_WhL	5	5	5	11.6	11.6	11.6	88.067	0
18.1655	16.4955	16.7173	13.0993	14.4164	16.2451	15.2247	15.9793	16.2019	24.9009	24.8277	24.8972	25.2003	25.1071	25.0545	25.0836	25.032	25.0137	17.2076	18.9149	18.8222	19.1358	19.1293	19.1079	17.1623	17.7112	18.1908	25.6412	25.6498	25.6916	24.4257	24.4578	24.3721	25.4398	25.4563	25.4607				+	Lung_Exosome_Lung_WH	UP_in_WhL	9	9	9	37.4	37.4	37.4	36.426	0
16.0184	16.8769	16.3479	15.8917	16.1647	16.4792	16.4375	14.277	17.0674	27.1584	27.1765	27.1215	27.3619	27.2249	27.2736	27.2189	27.1627	27.0147	18.8574	18.9342	19.0629	17.8187	17.9504	15.8482	15.9098	17.263	15.9423	27.0449	26.9319	26.975	26.9664	26.8986	26.9005	27.2124	27.1489	27.1054				+	Lung_Exosome_Lung_WH	UP_in_WhL	15	15	15	59.2	59.2	59.2	35.503	0
15.7005	13.7652	14.0143	16.4705	17.0373	15.8657	14.8802	17.1648	14.5377	24.2802	23.9262	24.1619	23.5803	23.6509	23.1922	25.5732	25.3153	25.4614	15.4622	14.1457	15.505	15.8656	16.3764	14.3776	15.9023	13.4669	15.2083	25.8467	25.7095	25.6367	26.0444	26.1566	25.7055	26.2372	26.0018	26.0035				+	Lung_Exosome_Lung_WH	UP_in_WhL	26	26	26	46.4	46.4	46.4	82.999	0
17.887	18.4226	16.0026	15.7349	12.3644	15.886	20.0687	20.3072	16.6413	25.1891	25.099	24.6587	25.0995	25.1442	25.1371	25.149	24.68	24.723	18.0414	17.0798	17.2717	17.964	18.6409	17.5883	16.0381	15.1765	12.6694	25.507	25.4533	25.4837	25.267	25.219	25.2657	25.6039	25.5602	24.905				+	Lung_Exosome_Lung_WH	UP_in_WhL	16	16	16	42.8	42.8	42.8	51.109	0
15.0359	15.4612	15.0923	13.364	13.0703	14.0503	15.2255	15.0172	15.6574	22.5276	22.7898	22.5437	23.0397	22.7702	22.4181	21.7369	21.6677	21.919	15.2324	14.86	14.5067	14.7059	16.3197	15.6484	14.1749	14.0668	14.8641	21.7256	21.0288	21.9941	19.735	20.7724	20.4663	22.1708	22.1138	22.1471				+	Lung_Exosome_Lung_WH	UP_in_WhL	6	6	6	31.9	31.9	31.9	26.458	0
19.5027	18.9623	19.0459	19.0767	18.88	18.825	19.2188	19.3602	19.6241	23.8366	23.763	23.7634	23.9792	23.9573	23.8196	23.9375	23.3309	23.2864	15.2114	15.5767	13.5572	19.705	19.9856	19.4961	18.7356	18.336	18.9879	24.5826	24.6526	24.5255	23.9117	23.7885	23.4439	23.8579	23.4746	23.706				+	Lung_Exosome_Lung_WH	UP_in_WhL	13	13	13	21	21	21	83.165	0
16.3706	18.2959	18.3185	16.7866	17.285	17.4018	14.4013	14.9984	15.5614	21.8574	20.7813	21.6649	20.6155	18.801	20.2787	23.4611	23.3863	23.1724	13.8017	14.0245	13.7022	20.3882	20.2201	19.0464	13.6806	16.546	15.2335	23.9935	23.9975	23.9634	23.6236	23.6083	23.8849	23.8127	23.4013	23.7817				+	Lung_Exosome_Lung_WH	UP_in_WhL	26	26	26	24.9	24.9	24.9	144.5	0
15.4868	16.7324	17.9931	16.2565	15.0661	15.3526	19.1198	19.2104	19.3354	23.9241	23.8692	23.7639	23.0401	20.9469	23.0842	21.982	21.7591	21.78	13.427	17.5513	15.6405	17.5483	17.0434	17.0067	14.1227	13.7627	15.5732	21.0476	21.6201	17.4556	20.2736	20.7596	19.8085	21.786	22.8514	21.656				+	Lung_Exosome_Lung_WH	UP_in_WhL	4	4	4	42.5	42.5	42.5	12.732	0
13.5987	14.3318	14.2261	13.2849	13.8453	13.8908	15.0792	14.7224	14.1393	23.1955	23.0176	22.962	22.7037	23.1545	23.0319	23.0311	23.1629	23.2031	15.1758	14.7655	14.6042	15.3609	17.0028	16.7746	14.1642	15.5768	14.7045	23.5541	22.8901	23.482	23.8123	23.6297	23.7005	23.0441	22.5546	22.5359				+	Lung_Exosome_Lung_WH	UP_in_WhL	6	6	6	25.8	25.8	25.8	32.816	0
16.2757	16.2303	13.8171	13.9169	14.0203	14.0307	15.1825	13.8045	14.8782	24.133	24.0664	24.1506	24.1932	24.0527	24.0393	24.2116	24.0846	24.0223	14.7198	14.2217	14.0069	15.1569	15.662	13.4605	15.6124	14.0391	16.1079	23.3746	23.2608	23.5579	23.7229	23.6113	23.6521	23.418	23.4143	23.6084				+	Lung_Exosome_Lung_WH	UP_in_WhL	19	19	12	42.9	42.9	25.6	75.491	0
14.3743	13.0879	13.8914	13.8159	15.6514	14.1573	16.4758	14.5382	14.5573	24.2782	24.111	23.9931	24.4178	24.0129	24.2663	23.6896	23.5284	23.6659	13.6263	14.7919	13.9044	16.7481	15.3169	16.2268	13.6983	14.0331	13.6419	24.4543	24.5661	24.5439	25.0009	24.8107	24.7797	24.5177	24.4791	24.4838				+	Lung_Exosome_Lung_WH	UP_in_WhL	13	6	6	43.8	17.4	17.4	50.67	0
17.633	17.2376	16.9903	16.9885	17.2333	17.1641	17.5129	17.4409	16.4621	23.2097	23.4279	23.1324	23.709	22.8469	22.859	23.7288	23.3911	23.5326	14.9078	14.9473	15.3595	18.8435	17.4958	17.3284	13.3989	13.5886	14.3484	23.5641	23.6424	23.4418	23.0768	22.801	22.9149	23.4674	23.3788	23.5526				+	Lung_Exosome_Lung_WH	UP_in_WhL	12	12	12	21.9	21.9	21.9	87.334	0
16.3559	14.4793	12.9529	18.0079	18.0041	18.1593	15.2694	15.5397	13.9455	22.8148	21.6614	21.6478	18.3663	17.8845	21.5211	23.2842	23.134	23.1011	15.738	15.4713	13.8047	16.6825	16.5161	17.6443	15.0703	15.3342	15.1752	23.9129	24.2395	23.8801	24.216	24.3663	24.3317	24.1855	23.9229	23.8555				+	Lung_Exosome_Lung_WH	UP_in_WhL	18	18	18	20.4	20.4	20.4	117.8	0
20.4708	20.2126	19.761	18.1682	18.1677	18.2033	19.3764	19.9043	20.0411	25.2918	25.1214	25.2458	25.4364	25.2791	25.5935	26.6023	26.6105	26.6386	14.433	17.4355	15.2147	19.2453	15.2942	18.8415	14.4721	13.6666	13.9702	17.8081	17.8678	18.1355	17.992	17.6763	18.6395	19.4208	18.697	17.9917				+	Lung_Exosome_Lung_WH	UP_in_WhL	17	13	9	62.5	57	44.6	36.853	0
18.8144	16.8537	18.1569	17.4567	16.0823	16.7725	17.9453	18.4952	19.0655	26.9261	26.868	26.8436	26.7553	26.7841	26.9312	26.6722	26.6544	26.5839	18.7143	19.0628	18.7224	18.7189	17.9782	19.152	16.2237	18.4537	16.9797	28.8699	28.8784	28.9535	29.1517	29.116	29.0043	29.0925	29.1148	29.0398				+	Lung_Exosome_Lung_WH	UP_in_WhL	73	73	73	58.4	58.4	58.4	157.9	0
14.9218	14.2231	14.1268	14.0826	13.2687	13.6493	15.0233	15.2981	14.0761	21.5426	21.3467	21.6826	22.0308	21.4436	20.8118	22.5274	23.4227	22.383	14.4201	15.7543	14.1675	15.3084	15.1796	14.6682	14.8598	15.2918	14.3855	23.0262	22.16	22.9511	22.9322	22.5996	22.8217	22.8754	22.3873	22.4622				+	Lung_Exosome_Lung_WH	UP_in_WhL	14	14	14	50.4	50.4	50.4	41.924	0
14.1246	14.5854	16.3275	13.266	13.3528	14.2334	14.629	15.5442	13.9944	20.7209	20.6448	21.8471	20.8325	21.7693	21.9468	22.195	22.0467	21.9556	13.6176	15.7264	14.2907	16.5551	15.2825	17.0323	13.8875	14.4717	12.9454	22.4924	22.9898	22.9311	22.9652	22.3779	21.6892	22.5022	22.2822	23.1983				+	Lung_Exosome_Lung_WH	UP_in_WhL	5	5	5	18.8	18.8	18.8	46.637	0
16.7485	17.6015	16.5849	13.049	14.3072	13.6253	17.453	17.4455	16.1442	26.0459	25.9057	25.9598	26.1686	26.1369	26.1033	25.9391	25.8819	25.772	18.5643	15.8592	16.954	16.6881	18.3664	16.852	14.5269	15.6153	14.568	25.9759	25.9882	26.1311	26.2429	26.0452	26.3226	26.3982	26.2439	26.2897				+	Lung_Exosome_Lung_WH	UP_in_WhL	18	18	18	28.2	28.2	28.2	94.622	0
14.8686	14.6742	12.996	12.9754	15.3693	16.5304	13.6584	14.9807	14.3094	21.4716	22.5212	21.5142	21.868	22.7655	21.3946	22.6173	22.4812	22.4579	15.2683	12.8051	16.4519	18.8107	17.5686	18.0456	13.7365	14.73	14.9248	24.9249	24.8954	24.9531	25.4024	25.1713	24.9388	25.3852	25.6848	25.1838				+	Lung_Exosome_Lung_WH	UP_in_WhL	22	22	22	29.7	29.7	29.7	104.74	0
16.8187	16.3372	15.804	15.3119	13.3263	15.064	14.9859	14.2816	12.4308	22.1652	22.5376	22.2087	22.128	22.0105	21.7935	23.0945	22.881	22.7274	14.7571	13.3294	14.7557	16.7247	15.5379	16.0948	16.6072	16.8817	16.2836	24.1581	24.0715	24.1252	24.0853	24.4949	24.525	24.3172	23.968	24.1759				+	Lung_Exosome_Lung_WH	UP_in_WhL	19	19	19	35.1	35.1	35.1	80.852	0
12.8586	13.7881	14.2318	14.6594	13.1717	16.3538	14.8887	14.3901	15.144	23.703	23.7437	23.8418	23.7603	23.8068	23.6738	23.0532	22.6251	22.9034	15.6106	14.8383	15.2577	16.584	15.9177	16.4674	16.3454	14.5397	14.3741	23.3948	23.3693	22.4641	23.5936	23.6841	23.6359	23.5858	23.5592	22.6695				+	Lung_Exosome_Lung_WH	UP_in_WhL	4	4	4	21	21	21	32.235	0
14.947	15.2484	14.4883	13.449	13.641	12.6262	14.2987	13.9081	14.3305	23.9222	24.0172	23.7625	23.6211	24.2286	24.2941	23.2392	23.1775	22.4903	13.7507	13.5563	13.4446	19.1712	18.45	18.3995	14.6192	17.9608	14.01	22.8681	23.1319	23.8368	21.9431	22.5909	22.6383	22.7981	22.2362	21.8077				+	Lung_Exosome_Lung_WH	UP_in_WhL	5	5	5	42.8	42.8	42.8	23.31	0
15.9182	14.8379	15.7264	14.3593	15.2809	16.4015	15.4735	13.9571	15.0255	21.3628	21.5432	22.026	21.4416	21.9581	21.4576	22.2608	22.1422	22.0886	15.0655	16.9916	15.5712	16.0849	13.9726	15.7064	14.6614	15.8962	16.4864	22.4375	21.9949	22.2147	20.8395	21.4228	21.2261	22.0263	21.8025	21.425				+	Lung_Exosome_Lung_WH	UP_in_WhL	24	24	24	55.8	55.8	55.8	55.52	0
14.3124	15.3751	14.2923	13.1991	21.5461	14.1718	14.0491	15.8991	17.7218	24.7797	24.8132	24.8879	25.3738	25.1462	25.1716	24.4757	23.3609	24.1212	14.8924	18.461	14.3346	17.5397	18.6261	18.5794	19.6424	19.4504	14.4756	25.0858	24.9741	24.9244	24.0534	24.6808	23.9247	24.504	24.3453	24.2826				+	Lung_Exosome_Lung_WH	UP_in_WhL	14	14	14	44.3	44.3	44.3	47.366	0
14.189	14.0072	14.858	15.8864	16.0351	14.3401	14.4433	14.7127	14.3198	21.6491	21.3167	21.3242	23.1738	22.8794	22.5141	22.3039	21.5735	21.7041	13.9216	14.956	13.962	15.1293	14.8934	15.4865	13.8524	16.2405	15.0151	23.2929	22.6324	22.8493	22.96	23.0615	23.1111	23.6024	23.4583	22.745				+	Lung_Exosome_Lung_WH	UP_in_WhL	5	5	5	18.5	18.5	18.5	35.39	0
17.6626	16.2889	16.6748	14.8154	14.7696	15.0041	17.515	16.8497	16.7192	26.1231	26.1819	25.9885	26.112	26.0492	25.9949	26.0359	25.9587	25.9188	19.6128	18.4442	18.4476	17.1979	16.4055	14.867	14.4588	15.0852	16.6066	25.9115	25.8387	25.8479	26.0219	25.991	26.0536	26.1121	25.9992	26.019				+	Lung_Exosome_Lung_WH	UP_in_WhL	10	10	10	49.7	49.7	49.7	31.566	0
17.9465	17.0348	17.0341	15.0544	12.4695	16.9767	17.0953	17.4232	17.2555	22.1861	21.7043	20.5343	22.0423	21.5486	21.9336	22.0316	21.6479	21.7933	15.6169	13.8784	15.2464	17.9541	18.0177	17.7762	16.947	16.27	16.4396	20.8896	18.9576	19.623	20.4427	18.8433	18.8092	20.7713	20.1451	19.1809				+	Lung_Exosome_Lung_WH	UP_in_WhL	5	5	5	13.9	13.9	13.9	47.485	0
14.6452	13.1442	13.7956	14.5136	14.7204	13.475	14.5255	14.5996	13.9312	24.2061	24.2892	24.4406	24.6066	24.3956	24.5249	23.6288	23.4649	23.5541	14.8063	13.8082	14.4384	15.8317	14.6529	15.0841	14.0776	13.9285	13.1137	23.0338	23.1103	23.4772	23.4948	23.6712	23.7251	23.2041	23.1191	23.0207				+	Lung_Exosome_Lung_WH	UP_in_WhL	8	8	7	44.5	44.5	38.2	22.225	0
15.2319	14.2223	15.3022	15.0286	15.1444	13.8335	14.5051	13.5693	14.654	20.4445	22.8977	22.3544	19.5744	21.7244	21.7492	23.5956	23.3624	23.8632	17.5995	17.4099	17.1897	18.784	14.6643	18.9465	13.2544	13.5285	13.9954	24.7366	24.6912	24.7678	22.7959	23.2274	22.979	23.9038	24.3643	24.5676				+	Lung_Exosome_Lung_WH	UP_in_WhL	15	15	15	24	24	24	95.785	0
18.6233	18.2259	18.2354	18.0931	18.2585	18.9127	16.9857	17.1076	14.5323	23.467	23.3778	23.2774	22.7528	23.4069	22.4955	24.8049	24.5715	24.639	14.9771	17.3686	13.671	19.899	19.9392	19.7186	19.8356	19.8712	19.6719	24.6822	24.4489	24.222	24.768	24.7205	24.8315	24.3174	24.5626	24.4449				+	Lung_Exosome_Lung_WH	UP_in_WhL	54	54	54	27.2	27.2	27.2	358.69	0
14.6701	15.2003	15.2719	12.5866	13.2282	13.8448	13.9987	15.8397	14.7911	23.9683	23.5166	23.5399	24.1082	23.9854	24.1275	23.5128	23.3847	23.4048	14.0068	13.384	14.6082	18.1775	17.9481	18.0449	16.7937	17.0426	16.9701	24.8065	24.8856	24.45	24.8003	24.8319	24.4148	25.3459	24.9898	25.1118				+	Lung_Exosome_Lung_WH	UP_in_WhL	13	13	13	23.9	23.9	23.9	63.541	0
14.06	14.1242	13.6173	12.3554	15.5512	14.4951	13.693	13.9018	14.8126	23.221	23.5671	23.3277	23.5741	23.6389	23.524	23.9054	24.0745	24.1863	18.0181	16.6073	16.6601	18.7824	18.9679	18.7746	17.0791	15.1644	14.8739	25.8689	25.3912	25.5583	25.7616	25.5554	25.5274	26.0493	25.8365	25.8049				+	Lung_Exosome_Lung_WH	UP_in_WhL	15	15	15	33	33	33	73.457	0
15.2127	13.6233	13.4588	14.7139	13.4428	12.8107	14.5011	15.469	14.0814	24.1887	23.9502	24.1864	24.182	23.9685	24.055	23.4117	23.7498	23.6958	15.1361	15.0504	15.3774	17.1193	14.4683	15.5574	13.6405	14.2167	13.7221	25.5663	25.592	25.4025	25.923	25.6653	25.8765	26.1088	25.9823	26.1641				+	Lung_Exosome_Lung_WH	UP_in_WhL	16	16	16	25.7	25.7	25.7	89.301	0
14.6915	16.6481	14.2178	13.7459	16.2166	16.1708	15.2994	17.0589	14.9989	22.9459	23.3566	22.9996	22.9018	22.9804	23.1161	22.7597	22.3363	22.2831	14.9464	13.9807	13.7455	14.7505	15.3173	15.2346	15.7711	13.6436	14.0772	23.5698	23.0613	23.2657	22.6815	22.3545	23.1109	23.6341	23.2374	23.3902				+	Lung_Exosome_Lung_WH	UP_in_WhL	11	11	11	14.8	14.8	14.8	119.41	0
15.1469	13.4674	16.5461	12.2048	13.1699	15.4372	14.1712	15.959	14.2853	21.6661	22.1728	22.1021	20.7444	19.2014	21.4295	22.8429	23.2912	22.8677	18.0426	16.4223	13.7961	18.0816	19.0689	19.2451	17.529	18.1323	18.7326	24.7477	24.7829	24.7398	24.759	24.7421	24.8487	25.2245	24.967	24.6075				+	Lung_Exosome_Lung_WH	UP_in_WhL	17	17	17	26.7	26.7	26.7	82.593	0
16.8583	13.8844	15.8772	16.1735	15.4391	16.6064	16.8456	17.2232	17.068	24.5992	24.5046	24.5484	24.4539	24.3477	24.4547	24.4616	23.8641	24.0774	15.8381	16.9807	14.3001	19.4156	20.22	19.5582	17.2687	13.1961	15.1814	24.2039	24.0874	24.1006	23.8865	23.8164	23.7733	24.6105	24.3256	24.5433				+	Lung_Exosome_Lung_WH	UP_in_WhL	4	4	4	27.7	27.7	27.7	16.561	0
14.1314	14.5816	16.2255	15.8938	13.2446	12.6903	16.6593	17.9119	13.4419	25.8695	25.7822	25.6281	25.9489	25.8927	25.8372	25.7976	25.7566	25.7692	20.1957	15.0837	18.9038	21.4848	21.2269	20.9869	17.6486	14.8814	18.6196	26.1933	26.1947	26.247	25.971	25.8525	25.776	26.3167	26.1977	26.2067				+	Lung_Exosome_Lung_WH	UP_in_WhL	12	12	12	37.7	37.7	37.7	34.362	0
14.8941	13.9003	13.5761	13.5675	12.8039	13.3092	16.8414	14.12	12.7458	24.9061	24.9327	24.8283	24.8746	24.8167	24.8692	24.2802	24.4714	24.5375	17.6166	16.7284	18.733	20.0912	18.6317	19.878	15.5156	15.7621	14.1831	24.6107	24.3417	24.4084	23.8867	23.5432	23.8026	24.2982	24.3019	24.5556				+	Lung_Exosome_Lung_WH	UP_in_WhL	5	5	5	32.5	32.5	32.5	18.565	0
17.4642	16.8222	16.0884	17.3244	16.8026	13.8966	19.3829	19.374	19.5754	26.1887	26.1566	26.345	26.6079	26.4347	26.4084	26.0298	25.9522	25.8742	19.6798	18.866	17.1709	21.6477	21.269	21.0693	17.4591	18.5749	18.3471	26.193	26.0091	26.0987	25.5716	25.7078	25.6467	26.0747	25.8616	25.8513				+	Lung_Exosome_Lung_WH	UP_in_WhL	14	14	14	41.8	41.8	41.8	22.591	0
17.3195	17.4452	17.0575	17.6831	17.2385	17.2322	14.2002	15.4702	18.0701	24.4279	24.1893	24.4273	24.6404	24.5194	23.8798	24.07	23.8029	23.8495	16.9251	17.4263	17.3446	16.0064	14.8523	15.2259	17.3454	17.4143	14.5225	24.5908	23.9849	23.7325	22.9939	23.648	23.8853	24.0819	22.8078	24.0475				+	Lung_Exosome_Lung_WH	UP_in_WhL	9	9	9	42.6	42.6	42.6	22.876	0
23.5821	23.1058	22.673	21.3949	21.3272	16.172	23.6675	23.4211	23.4618	25.6167	25.5395	25.5268	25.7483	25.6969	25.6351	25.0381	24.9828	24.9195	20.5774	20.222	17.8463	21.4589	21.2507	16.1202	14.0053	20.6969	13.5591	24.8779	24.9015	24.9663	24.6223	24.6108	24.4426	25.1171	25.0498	24.6485				+	Lung_Exosome_Lung_WH	UP_in_WhL	5	5	5	29.1	29.1	29.1	18.898	0
14.3952	17.8725	14.957	16.7796	17.7608	14.9562	15.3943	14.1516	17.1928	24.9438	24.9695	24.7836	24.9393	24.8907	24.9716	23.7047	23.8051	23.9007	15.0809	14.942	16.2065	17.0022	17.2373	17.2775	17.34	16.5975	17.675	18.4254	19.657	21.4032	20.1134	21.6188	19.7207	19.8074	21.9392	21.5886				+	Lung_Exosome_Lung_WH	UP_in_WhL	30	30	29	17.9	17.9	17.5	270.63	0
21.8001	22.0855	21.8222	18.4201	20.1519	18.7117	21.9641	21.9258	21.955	26.8755	26.6683	26.6979	26.8821	26.7336	26.7724	26.6905	26.766	26.6292	20.7136	18.444	19.222	20.8084	20.742	21.0549	19.8221	18.5093	19.2465	25.7211	25.7395	25.8157	27.0569	25.1242	25.2738	27.4799	27.449	25.5325				+	Lung_Exosome_Lung_WH	UP_in_WhL	64	64	61	46	46	44.5	189.25	0
16.2557	14.9975	13.9715	14.5292	14.3539	13.682	14.2849	15.1646	15.8535	23.2298	23.2466	23.203	22.8399	22.9451	23.1393	23.6995	23.4774	23.4531	14.9997	14.3237	15.8437	14.5698	14.5641	15.0569	13.0593	13.5838	13.9437	23.4059	23.3321	23.4192	23.7909	23.5707	23.8538	23.5339	22.9354	22.9917				+	Lung_Exosome_Lung_WH	UP_in_WhL	10	10	9	13.3	13.3	12.3	80.529	0
17.5893	16.8794	17.634	12.8368	12.2438	13.1721	17.6483	13.8725	18.0708	22.9407	23.0882	22.8349	23.0772	22.7309	23.0128	22.8301	23.3613	23.1897	14.195	13.9436	13.8539	17.5365	16.709	16.8679	14.6838	13.9649	14.4905	23.8396	23.9155	24.0156	23.3138	23.0182	23.0396	22.1985	22.5114	21.4699				+	Lung_Exosome_Lung_WH	UP_in_WhL	10	9	9	56.6	53.1	53.1	32.949	0
17.6415	17.1894	17.6279	16.6281	16.8558	15.4843	17.4591	16.7797	17.7651	23.27	23.3975	23.0483	22.3591	22.7715	23.106	24.0592	23.8714	23.7211	17.277	15.0242	15.7772	18.7742	20	19.251	18.2796	13.826	17.3433	24.5953	24.389	24.5953	23.6026	23.6248	24.0334	24.4343	23.8608	24.685				+	Lung_Exosome_Lung_WH	UP_in_WhL	9	9	9	37.2	37.2	37.2	31.35	0
15.4484	14.2302	13.2543	14.6947	13.7973	12.7098	13.8413	14.4993	14.3166	20.8397	21.6072	20.5581	22.8593	22.9921	22.748	23.6506	23.3305	23.5565	14.0422	13.9722	13.6963	15.5448	16.1027	15.4874	14.2108	14.3945	16.3271	24.6719	24.3268	24.5756	24.4078	23.9939	24.549	24.8393	24.7164	24.5741				+	Lung_Exosome_Lung_WH	UP_in_WhL	23	23	23	36.8	36.8	36.8	87.798	0
14.4312	14.7215	14.6812	13.4619	16.8167	13.8448	13.2382	14.4125	14.3076	24.8167	24.7645	24.76	25.247	25.074	24.7719	24.1816	23.465	23.4125	13.8847	15.4157	14.3219	16.0454	14.5301	14.8107	14.0301	14.5881	12.8306	22.3634	23.1424	22.9693	23.9031	23.7714	24.1468	22.389	22.1705	22.4722				+	Lung_Exosome_Lung_WH	UP_in_WhL	8	8	8	36.1	36.1	36.1	29.668	0
17.403	17.9379	18.4475	15.8433	16.4107	16.062	17.2689	18.4161	13.0306	24.6586	24.4911	24.4614	25.1231	24.9444	24.7847	23.7535	23.7686	23.9043	16.7524	15.2797	16.1265	16.7817	14.2162	14.0422	13.6732	13.7934	13.1157	24.6667	25.1217	25.1273	25.1594	25.301	25.0923	24.9756	24.9649	24.9397				+	Lung_Exosome_Lung_WH	UP_in_WhL	9	9	9	58.7	58.7	58.7	23.277	0
14.3277	15.1988	16.3547	14.9517	12.7215	14.8505	13.2715	15.674	13.9851	22.6684	22.5624	22.841	22.9389	22.775	23.0702	23.7209	23.2056	23.6442	14.3197	13.1412	15.805	15.1857	13.8423	16.8624	14.5497	15.4188	14.4636	23.4549	23.1801	23.6478	23.1687	22.7278	22.2504	23.5471	23.7582	23.4032				+	Lung_Exosome_Lung_WH	UP_in_WhL	12	12	12	30.1	30.1	30.1	57.21	0
14.995	15.5552	14.0315	14.2404	13.7035	13.7023	14.8408	15.4749	14.4904	20.312	20.4926	20.1447	20.0449	18.054	20.2862	21.9307	21.7767	21.9559	15.5511	14.9468	14.3216	15.1323	13.7355	15.4984	14.1379	14.5668	14.313	19.2874	20.0645	20.5279	18.5077	17.4544	18.5165	19.4321	19.0259	19.7019				+	Lung_Exosome_Lung_WH	UP_in_WhL	5	5	5	8.2	8.2	8.2	72.765	0
14.3011	14.7409	13.5927	14.4511	14.1022	13.1623	15.532	14.8488	14.8304	21.8113	22.6723	21.8314	23.2869	21.9372	22.6258	23.3707	23.3842	23.0592	14.2026	15.2189	14.3773	16.5539	16.3317	15.5556	13.6041	12.9998	15.7102	22.8215	22.7361	22.0118	21.7346	21.5203	21.5783	21.8935	22.2162	22.1581				+	Lung_Exosome_Lung_WH	UP_in_WhL	5	5	5	20.9	20.9	20.9	39.611	0
16.395	13.6064	13.1294	14.9312	16.5382	12.4154	15.2697	14.9526	13.5524	21.8301	22.1071	22.1473	22.351	21.6288	22.3456	20.4439	21.4401	20.9084	15.1206	13.1446	14.6195	14.9344	14.6239	14.9474	13.5877	14.9103	14.5568	24.0102	23.9012	23.9935	23.1109	22.8	22.4773	23.2337	23.2708	23.2414				+	Lung_Exosome_Lung_WH	UP_in_WhL	9	9	9	25.3	25.3	25.3	52.384	0
17.4559	16.2289	16.5374	14.7571	16.5849	16.302	15.6293	17.8109	18.0405	24.5571	24.4373	24.471	24.5843	24.7641	24.6569	24.9255	24.9144	24.8749	16.2772	16.9209	18.0785	18.7403	20.2032	25.343	16.3342	17.0651	24.4612	25.8704	25.8501	25.8649	24.8115	24.4909	24.8097	25.3344	25.349	25.2581				+	Lung_Exosome_Lung_WH	UP_in_WhL	31	31	31	67.5	67.5	67.5	59.67	0
19.2322	19.6946	19.0345	17.2855	17.7106	17.3433	19.2948	19.7609	19.7396	20.8206	19.9324	20.5311	21.1622	18.7156	16.7164	21.412	21.3928	21.7207	13.4415	14.0338	15.9781	16.2673	18.5366	16.8003	13.9634	14.9253	14.2645	20.8275	20.8617	21.389	20.5943	19.6702	21.6832	19.0276	20.7369	19.1534				+	Lung_Exosome_Lung_WH	UP_in_WhL	6	6	6	18.4	18.4	18.4	38.914	0
14.4726	14.15	14.4409	14.2317	12.6584	13.8169	15.5852	16.1227	15.8989	23.6294	24.2405	24.3178	24.1018	23.9637	24.0217	24.7629	24.6263	24.3241	15.1257	16.9178	14.6126	15.318	15.7613	14.4941	14.5302	13.7906	14.5279	23.6845	23.4387	23.7538	23.8104	24.0097	23.9791	23.3964	23.2623	23.0475				+	Lung_Exosome_Lung_WH	UP_in_WhL	11	10	10	27.9	25.9	25.9	50.909	0
13.9772	14.5718	13.4872	12.7017	14.769	13.1264	15.3502	15.2538	15.5889	21.7452	19.5891	18.8203	18.8403	21.0335	20.0875	21.8132	19.6805	21.687	14.3943	14.4784	14.8613	15.1541	15.3243	15.4102	14.4084	13.8082	14.0758	20.0205	19.8001	18.4587	17.6725	18.3589	19.2311	20.5914	18.1257	20.2737				+	Lung_Exosome_Lung_WH	UP_in_WhL	4	4	4	62.1	62.1	62.1	19.529	0
15.999	16.052	14.1689	13.9332	12.7685	13.7173	16.2095	16.1495	13.7603	19.1906	20.6338	19.2228	19.91	19.2232	20.8936	21.5346	19.6057	19.156	13.4873	14.5008	14.2211	14.8584	17.0696	14.2384	14.3843	14.537	14.3782	22.884	22.4742	22.4085	22.2244	22.2634	22.5126	22.9634	22.6892	21.6983				+	Lung_Exosome_Lung_WH	UP_in_WhL	5	5	5	15.4	15.4	15.4	64.505	0
13.5801	15.054	14.2753	15.9185	16.9208	15.7362	13.8695	14.9581	15.0004	18.7251	18.5596	18.5626	19.0376	18.179	18.6075	21.1962	21.3366	22.0894	15.0286	15.8538	14.8064	15.252	14.9464	14.9532	17.1289	16.1568	14.5258	21.5371	18.91	16.1255	20.2629	18.414	18.7913	21.7164	21.6543	21.4943				+	Lung_Exosome_Lung_WH	UP_in_WhL	11	11	11	30.2	30.2	30.2	53.801	0
17.5839	14.3503	16.6253	17.2431	15.8155	16.2869	17.6659	17.9825	18.1154	23.9433	23.3098	23.1164	23.3367	23.2984	23.1228	23.8271	23.9643	24.426	13.5127	15.9416	14.9917	19.5289	17.9568	14.6273	17.8772	14.3257	16.5768	25.6127	25.6333	25.663	25.394	25.5493	25.6951	25.1265	25.7836	25.795				+	Lung_Exosome_Lung_WH	UP_in_WhL	12	12	12	29.8	29.8	29.8	57.548	0
15.8322	16.4177	13.5212	15.5369	14.561	17.7224	16.5898	15.0376	16.0443	25.6457	25.6456	25.5212	25.9629	25.7591	25.7609	24.9372	24.9317	24.9179	21.5092	20.5461	19.6547	18.4886	16.125	14.6312	17.1822	18.4546	14.4716	25.5134	25.8746	25.1053	25.0506	25.0819	25.1117	25.1252	25.1811	24.7063				+	Lung_Exosome_Lung_WH	UP_in_WhL	17	17	17	32.1	32.1	32.1	85.237	0
18.9632	18.7524	19.5489	17.854	16.962	18.502	20.1874	20.096	19.4837	25.2089	25.4872	25.2317	24.3156	24.2276	24.3439	27.0455	26.8271	26.8339	19.495	19.093	18.0757	21.6042	20.2886	21.0095	14.1614	18.5552	18.5123	26.5067	26.3363	26.4403	25.4747	25.497	25.5593	25.5493	25.5397	25.7149				+	Lung_Exosome_Lung_WH	UP_in_WhL	78	78	78	43	43	43	273.42	0
17.2228	17.006	18.8115	14.7043	12.3986	13.2138	19.0976	18.9785	18.3767	24.8897	25.0441	26.1884	25.061	25.8017	26.3727	25.1659	25.1276	25.213	18.4306	16.1295	19.1326	20.5983	20.1457	20.6682	17.8832	17.505	17.6607	25.5814	25.4144	25.6999	24.7504	24.7725	24.8235	25.1377	25.0139	24.9638				+	Lung_Exosome_Lung_WH	UP_in_WhL	23	23	23	52.3	52.3	52.3	60.533	0
14.7455	14.3365	14.5682	13.9347	13.7037	14.896	14.2973	15.2941	14.3947	19.0646	17.5205	19.1219	20.6512	20.4859	19.6167	19.1605	20.2464	20.6643	13.8506	14.4153	13.4622	15.6369	16.0215	15.1619	14.0211	14.6507	14.1629	20.9971	19.9575	21.0014	20.7767	21.3906	21.0355	20.7432	20.9652	19.7719				+	Lung_Exosome_Lung_WH	UP_in_WhL	5	5	5	22.6	22.6	22.6	33.535	0
17.9864	18.0203	17.59	16.7228	17.8068	17.9207	15.0299	17.9184	16.5869	26.5959	26.6874	26.6353	26.9567	26.989	27.0238	26.9002	26.7371	26.8441	13.9115	17.4532	17.3355	14.7327	17.0891	15.323	16.9449	16.497	14.6441	27.7738	27.5652	27.7927	27.8529	27.6269	27.7912	27.8796	27.5991	27.5793				+	Lung_Exosome_Lung_WH	UP_in_WhL	23	23	23	63.3	63.3	63.3	49.541	0
15.2175	12.9269	14.9874	12.3612	12.5925	12.6457	14.7639	15.3439	14.2914	21.0525	21.796	20.9167	21.8678	21.0356	21.6083	23.2284	23.4234	23.8461	14.9587	13.5252	14.2252	14.7533	15.1523	14.8588	14.7326	16.2733	14.3249	21.8943	21.9272	21.9554	21.9813	21.5924	21.8879	20.6005	21.7915	21.0153				+	Lung_Exosome_Lung_WH	UP_in_WhL	13	13	13	32.3	32.3	32.3	58.486	0
14.8627	14.7062	14.3214	12.9122	13.7517	13.1444	14.1609	14.7438	16.9054	17.6216	19.6158	19.2121	18.9432	19.1686	19.0344	18.2285	18.8538	20.2517	15.0327	14.245	15.5261	14.8187	17.2178	14.4449	14.1899	14.1454	13.8128	19.7631	20.8128	19.2074	19.9779	19.6367	20.6829	19.4801	19.5846	19.6661				+	Lung_Exosome_Lung_WH	UP_in_WhL	6	6	6	24.8	24.8	24.8	41.731	0
16.1165	17.198	17.1902	16.243	13.5372	15.5984	15.628	15.7792	16.1433	24.1811	24.0409	23.9718	23.9363	23.7314	23.9007	24.6941	24.5424	24.5865	14.5329	17.3123	14.1393	16.3262	15.5601	16.9137	15.018	14.6563	16.4839	24.8087	24.2156	24.4827	23.1046	23.1169	22.6634	23.4463	22.4336	23.4467				+	Lung_Exosome_Lung_WH	UP_in_WhL	20	20	20	27.4	27.4	27.4	106.81	0
15.2013	13.6496	14.3046	14.1243	14.1718	14.5383	14.0219	13.7338	14.0342	19.5363	20.7327	20.7939	19.3619	19.44	19.1511	21.6007	21.5951	21.5914	14.6407	13.7571	16.4147	14.9578	15.0496	15.0706	13.0272	13.5495	13.2567	20.967	21.7721	20.8658	19.2355	19.3493	19.4305	21.3277	21.0958	21.4929				+	Lung_Exosome_Lung_WH	UP_in_WhL	4	4	4	6.4	6.4	6.4	85.472	0
14.9407	14.727	14.64	15.8781	17.064	17.3075	14.3585	14.0749	13.9475	20.2492	20.0539	19.9834	20.0025	20.4845	21.4295	21.5781	20.3401	20.6118	16.6256	16.4059	13.9768	17.9418	16.9926	17.2926	14.9263	15.4056	16.3788	22.3942	22.7635	21.6269	21.7854	21.627	21.3475	22.447	22.3236	21.8516				+	Lung_Exosome_Lung_WH	UP_in_WhL	8	8	8	19.6	19.6	19.6	58.777	0
15.0145	13.6983	14.2159	14.2652	14.0585	14.0371	15.9263	14.2844	14.2448	23.5092	23.4668	23.5565	23.473	23.719	23.7935	23.6218	23.7042	23.6208	14.4703	14.2925	12.6828	16.2731	15.7738	15.5922	14.8727	14.1588	12.8022	22.8833	22.7482	22.8453	22.2779	22.9564	22.5525	23.3649	23.0993	23.1614				+	Lung_Exosome_Lung_WH	UP_in_WhL	6	6	6	35.1	35.1	35.1	22.949	0
17.2415	17.259	17.2185	17.3671	18.5088	17.7079	17.4346	18.2298	17.1704	24.0678	23.5835	23.6435	24.3545	24.1244	24.2265	23.7424	24.0094	23.2669	18.0923	18.031	18.2295	17.8	17.5012	18.9597	17.4049	17.2112	17.2314	24.8087	24.9339	24.8086	24.8818	24.6272	24.8204	25.5119	25.3558	25.2585				+	Lung_Exosome_Lung_WH	UP_in_WhL	21	21	21	28.4	28.4	28.4	101.89	0
15.3651	15.7667	15.6298	16.6057	11.7266	13.6038	16.4265	17.9679	17.1313	25.1914	25.1399	25.0754	25.0437	24.8801	24.7234	25.1139	25.177	25.2371	17.6143	16.6619	16.2332	20.9605	20.9204	20.9606	18.3817	18.5616	14.877	25.9966	25.9723	26.1189	26.3305	26.2251	26.2568	26.2144	26.2507	26.1253				+	Lung_Exosome_Lung_WH	UP_in_WhL	20	20	20	36.2	36.2	36.2	70.389	0
14.1814	15.0875	14.3999	13.1557	14.0499	13.9101	13.5703	14.4972	13.7308	21.5114	22.6769	21.9359	22.0215	23.2007	22.5711	22.0252	20.4859	21.0736	13.5767	14.9083	13.846	15.095	14.9579	14.721	13.2617	13.7043	14.215	20.572	19.4888	21.0802	21.6165	21.2486	21.9132	21.199	20.9975	20.9545				+	Lung_Exosome_Lung_WH	UP_in_WhL	6	6	6	4.2	4.2	4.2	241.64	0
15.5234	14.5406	13.9946	13.7915	13.0196	13.6399	13.8534	14.4439	13.7833	24.6691	25.0537	24.9061	25.2368	24.9431	25.1875	24.6502	24.6601	24.1905	15.3321	13.8537	14.0442	17.2414	17.6039	17.3077	15.6295	14.536	13.5184	24.1689	24.0731	23.8936	24.0783	24.0813	24.218	24.0198	24.0922	24.0184				+	Lung_Exosome_Lung_WH	UP_in_WhL	6	6	6	32	32	32	24.976	0
21.3126	20.6234	13.4431	15.6576	15.8945	16.8512	18.4693	18.4505	18.6008	26.2035	26.464	26.1893	26.4226	26.426	23.0168	21.5238	22.1198	22.948	16.2506	17.0331	14.003	16.3234	17.985	18.1601	14.8666	15.5847	13.7515	24.6351	24.6695	23.8156	24.0596	23.6948	23.9632	24.0733	24.099	24.2723				+	Lung_Exosome_Lung_WH	UP_in_WhL	9	9	9	12.8	12.8	12.8	100.18	0
14.9713	14.0399	13.6333	12.9178	13.2955	13.3317	14.6037	14.5798	14.7916	24.263	24.3795	24.3176	24.3546	24.17	24.1878	23.9855	23.8219	23.9768	14.2599	13.7365	14.636	15.4864	15.1182	14.9256	13.7558	14.9755	13.4931	22.7047	23.3073	23.5278	19.9557	21.1863	20.4161	22.1914	22.2572	22.1314				+	Lung_Exosome_Lung_WH	UP_in_WhL	4	4	4	44.4	44.4	44.4	13.802	0
14.4741	14.3364	16.5708	15.0934	15.4234	14.6078	14.4091	14.499	14.4791	17.6554	17.9607	18.1593	18.8706	19.3411	18.778	20.9971	20.8586	20.0807	15.0758	14.7439	13.9353	14.5024	14.2674	15.6824	13.6585	13.2828	13.3484	22.9652	23.0749	23.4571	23.5885	23.8367	23.4476	23.711	24.0928	24.0943				+	Lung_Exosome_Lung_WH	UP_in_WhL	10	10	10	10.5	10.5	10.5	153.94	0
14.3433	14.8384	14.6243	13.4292	13.5667	13.2109	14.3005	15.5532	14.9128	21.1334	20.446	21.8522	20.5776	20.1269	19.9926	22.8289	22.651	21.9069	18.2736	14.1277	14.5737	18.5054	16.454	16.1819	15.106	16.125	16.7598	23.5089	23.5647	23.6868	24.1189	23.816	24.1124	23.7872	23.7679	23.6214				+	Lung_Exosome_Lung_WH	UP_in_WhL	23	23	14	11.1	11.1	7.6	358.2	0
13.9631	13.7503	13.6556	13.1028	13.5561	13.8879	13.9005	13.5422	13.7032	21.0011	20.9684	20.8512	20.6884	20.6653	20.8671	21.207	21.4957	22.1798	14.2144	14.4672	14.3076	17.5649	17.7589	17.2222	14.1456	13.2926	14.0325	20.9526	21.1448	20.9118	21.8606	22.4064	22.3953	22.0649	22.1922	22.6295				+	Lung_Exosome_Lung_WH	UP_in_WhL	6	6	6	14.4	14.4	14.4	50.817	0
15.0351	14.4355	13.7431	13.6415	14.6422	13.8599	15.2716	14.9574	14.9325	20.6906	19.523	20.8402	19.3466	20.3474	19.2783	20.726	19.9441	20.4331	14.8731	17.4608	14.2481	15.1446	14.1358	15.4449	14.0771	14.5828	13.8332	21.6385	20.5848	20.6693	19.5512	19.3652	19.5634	20.6776	21.3943	21.2725				+	Lung_Exosome_Lung_WH	UP_in_WhL	5	5	5	19.1	19.1	19.1	42.91	0
14.8991	14.5337	15.9223	16.1958	15.599	15.3385	15.1928	14.3813	15.1896	22.3075	22.5441	22.7963	22.8517	22.3838	22.8229	22.959	23.1154	23.149	14.3216	14.5201	13.1021	14.7876	14.7502	17.5724	13.6994	15.3658	15.5743	23.6297	23.9479	23.8953	23.6491	22.832	22.8663	23.753	23.9071	23.6159				+	Lung_Exosome_Lung_WH	UP_in_WhL	13	13	13	29.4	29.4	29.4	76.715	0
15.8679	18.123	17.2714	16.5993	16.2519	16.2362	17.8326	17.8344	13.9431	19.7265	19.0475	19.6379	18.2682	20.1691	18.6788	21.7682	21.0431	20.7832	18.4856	16.3337	18.1353	15.2072	15.5859	14.4423	16.5211	13.9754	14.3977	20.3629	20.6945	20.92	21.5211	21.4477	21.235	20.0713	20.8595	21.3153				+	Lung_Exosome_Lung_WH	UP_in_WhL	7	7	7	8.5	8.5	8.5	112.91	0
20.3478	19.8808	19.1535	18.2829	18.1266	17.964	19.594	19.8193	20.1125	21.1771	22.2901	21.8407	22.0428	23.1312	22.515	21.3204	21.4437	21.8887	18.6948	18.6781	18.6103	20.1767	15.5628	20.0608	18.878	18.8769	19.0405	22.5178	21.9768	22.3192	22.4526	22.5003	22.3949	22.357	21.7427	22.5763				+	Lung_Exosome_Lung_WH	UP_in_WhL	8	8	8	13.4	13.4	13.4	80.592	0
15.3696	16.0052	15.7431	13.8202	15.1721	13.6767	16.1828	16.9945	16.1421	23.2489	22.6869	23.3601	23.3938	22.8803	23.4916	23.5589	23.37	23.3999	15.8019	15.1873	15.7389	16.0293	14.1898	14.2997	16.737	14.8391	14.8472	23.3588	23.4402	22.9722	23.1664	23.676	23.6696	22.5609	23.4525	23.5884				+	Lung_Exosome_Lung_WH	UP_in_WhL	8	8	8	26.5	26.5	26.5	39.591	0
21.0201	20.7067	20.2174	18.1254	17.6536	17.9652	19.4611	20.0461	20.3295	24.11	24.213	24.3732	23.6441	24.0445	24.2688	24.8619	24.792	25.1076	17.6398	17.0024	18.1269	19.9682	20.2567	20.0748	19.077	18.7006	17.8734	24.2794	23.741	24.6441	24.0364	22.5186	22.9526	22.746	22.7756	22.8321				+	Lung_Exosome_Lung_WH	UP_in_WhL	22	22	16	59.6	59.6	44.9	50.663	0
14.5466	15.1022	14.5643	12.4852	12.649	13.0012	14.7221	15.7972	15.4514	23.4025	23.4519	23.3789	24.2723	23.6992	24.4032	23.3667	23.0019	23.425	14.1905	14.191	14.6677	18.8744	18.557	18.8327	16.6198	16.6972	16.56	24.0403	24.4806	24.405	24.1972	24.0481	24.0474	23.8431	23.3396	23.4196				+	Lung_Exosome_Lung_WH	UP_in_WhL	7	7	7	33.5	33.5	33.5	28.994	0
14.3519	14.4365	14.2369	12.8604	15.544	14.2603	14.602	14.5737	14.7748	22.7686	21.7051	21.5413	20.5558	20.5051	20.6152	23.4308	22.4187	23.0744	15.0669	14.1366	13.8454	15.088	15.2216	15.6166	14.2885	15.132	13.7844	24.0561	23.8361	23.5815	24.1769	23.8919	23.7178	24.1716	24.4567	24.2412				+	Lung_Exosome_Lung_WH	UP_in_WhL	10	10	10	16.7	16.7	16.7	88.367	0
18.7986	18.3303	17.7805	17.5326	17.151	17.1325	19.3798	18.1293	18.173	26.141	26.1014	25.9684	26.3562	26.1429	26.1299	24.7708	24.5076	24.7229	18.2423	16.0002	18.977	17.9912	17.2246	14.7879	17.2452	17.316	13.6157	26.1985	26.2968	26.3469	25.6394	25.8819	25.8827	26.9156	26.7236	26.7471				+	Lung_Exosome_Lung_WH	UP_in_WhL	21	21	21	53.1	53.1	53.1	46.44	0
16.3827	17.4863	16.3365	16.7663	12.4205	15.2365	16.6324	16.4125	14.8956	24.8557	24.8484	24.7905	25.0171	24.9113	24.8972	24.3576	24.4672	24.4383	13.8984	15.2566	14.7328	17.2505	18.528	17.5074	16.0623	17.5048	17.0023	24.8512	24.4275	24.5058	23.5456	23.3554	23.2056	24.1167	24.0828	23.982				+	Lung_Exosome_Lung_WH	UP_in_WhL	9	9	9	27.4	27.4	27.4	41.331	0
15.666	15.5141	14.1185	13.9192	13.1888	17.1113	13.9624	14.9935	14.1182	21.7651	21.7302	21.7762	22.5641	22.2183	22.1888	22.0685	21.9351	22.1156	16.1974	15.1532	13.0443	16.9315	14.7853	16.9772	13.9299	13.4867	15.7476	21.6532	21.2229	20.8863	21.3001	21.5422	21.3035	21.1256	20.0343	20.3514				+	Lung_Exosome_Lung_WH	UP_in_WhL	6	6	6	20	20	20	39.829	0
13.5338	18.2439	17.6731	17.2542	18.6817	13.6044	17.5999	14.717	17.346	22.6324	25.2035	22.4162	23.0326	22.8787	22.8456	23.2414	23.5861	23.0809	15.2604	14.7524	12.8304	18.6814	18.9543	18.7561	17.5263	17.3028	17.8321	26.1349	26.2599	26.3166	21.3672	20.2754	25.6648	23.3551	23.2468	23.1543				+	Lung_Exosome_Lung_WH	UP_in_WhL	5	5	5	13.8	13.8	13.8	52.891	0
19.588	19.2454	18.1732	16.8925	16.6246	17.1908	19.4909	19.7697	19.9198	21.1615	22.0093	21.2418	18.4236	21.5418	18.5921	20.136	21.9365	17.6674	15.3813	15.4597	14.0268	14.5894	16.68	16.8653	13.7338	16.1472	14.6486	19.2433	17.6478	17.9714	20.0177	20.3238	20.3115	19.277	20.6852	19.7882				+	Lung_Exosome_Lung_WH	UP_in_WhL	14	14	14	35.2	35.2	35.2	67.404	0
15.0391	15.2924	13.5904	14.4566	12.8433	13.8267	13.2078	14.9305	14.8893	18.1931	20.3105	21.5196	20.735	21.7707	21.5179	17.9144	20.5811	20.4185	14.6904	13.7493	13.7006	15.7115	15.2966	14.6092	13.5681	14.0845	13.1391	21.9003	22.0893	21.022	20.9096	20.6364	21.2041	21.8926	21.107	20.8343				+	Lung_Exosome_Lung_WH	UP_in_WhL	4	4	4	20.9	20.9	20.9	34.193	0
18.3163	18.0023	18.0715	16.5999	16.9328	17.1811	19.4091	19.2998	19.363	25.4271	25.5705	25.2446	25.496	25.4012	25.5014	25.0526	24.9396	24.9361	20.1347	20.0328	19.2756	21.5235	21.6827	21.7623	19.2406	18.5674	19.2704	25.1938	25.2146	25.3381	24.5843	24.8323	24.6483	25.0241	25.3107	25.3146				+	Lung_Exosome_Lung_WH	UP_in_WhL	4	4	4	20.9	20.9	20.9	23.432	0
16.3894	17.0495	17.0284	17.0049	14.6522	17.1328	17.7364	18.8316	18.6107	25.8224	25.7617	25.738	25.8565	25.9816	26.0586	25.7753	25.7744	25.8312	20.4764	19.8931	19.8335	21.5037	21.18	21.6623	19.3326	19.3934	19.4648	26.7304	26.6264	26.6193	25.8608	25.7536	26.0094	26.3508	26.3424	26.355				+	Lung_Exosome_Lung_WH	UP_in_WhL	24	24	24	53.8	53.8	53.8	59.62	0
17.8639	18.52	17.9134	14.5755	13.9046	15.4855	18.7141	19.0476	19.4108	25.2952	25.3011	25.1537	25.553	25.2241	25.3656	25.6323	25.6204	25.6255	18.7312	19.8471	18.8117	21.3446	21.6391	21.6076	19.3502	19.299	19.2443	26.4823	26.3381	26.345	25.8612	25.6921	25.5144	26.4354	26.1819	26.4118				+	Lung_Exosome_Lung_WH	UP_in_WhL	18	18	18	38.4	38.4	38.4	57.924	0
19.8005	19.5253	19.2088	16.9867	17.5331	18.2546	18.8055	18.7231	19.687	24.6057	24.8775	24.7322	24.6359	24.522	24.5941	24.4178	24.2571	24.3986	18.6804	18.3049	18.2684	20.8641	21.0072	20.7887	19.5397	19.4507	18.7794	21.7048	22.3151	21.7677	20.7885	21.6276	21.3884	21.8836	21.1272	19.3203				+	Lung_Exosome_Lung_WH	UP_in_WhL	19	19	18	39	39	37.2	54.389	0
16.3542	15.3071	14.1964	14.4304	13.9018	12.789	14.6801	13.5447	15.0753	22.9296	22.6386	22.7175	22.9838	23.2357	22.8358	23.0379	22.7386	22.9522	13.5573	16.5299	14.1687	17.9374	17.3805	18.6237	17.2369	13.6606	17.6709	24.7693	24.7803	24.7602	24.6705	24.4171	24.6591	24.4317	24.627	24.4851				+	Lung_Exosome_Lung_WH	UP_in_WhL	15	15	13	33.8	33.8	31.2	69.72	0
15.2727	13.9433	14.207	13.9157	13.6009	11.9188	15.6474	13.7028	14.7438	20.5358	20.3707	20.9042	22.7419	21.0272	21.9026	20.2946	21.3533	20.7914	14.339	13.9285	14.6449	16.0593	16.3465	14.5667	13.6861	13.4849	14.8742	21.0876	21.2883	20.9903	21.9833	22.1045	21.8906	22.0848	21.9074	22.0197				+	Lung_Exosome_Lung_WH	UP_in_WhL	6	4	4	12.2	9.8	9.8	74.222	0
19.7286	19.1023	19.0522	16.8642	17.2582	17.5602	18.5617	19.4494	19.779	24.337	24.493	24.1763	24.4061	24.2219	24.5667	24.305	24.1615	24.206	18.4375	18.2441	17.2865	19.6521	19.6574	19.0613	16.1075	15.638	13.8423	24.1737	24.3551	24.2874	24.4927	24.5046	24.4377	25.1421	25.0303	24.6053				+	Lung_Exosome_Lung_WH	UP_in_WhL	8	8	5	53.2	53.2	38.4	23.482	0
20.0527	20.8835	19.824	18.8924	18.4645	18.1361	19.1825	20.4318	19.1808	24.4179	24.2178	24.2061	24.8912	24.6607	24.6587	24.5378	24.4136	24.4045	20.4184	20.444	19.8551	21.8613	22.3101	22.2391	20.0765	20.5404	20.7706	25.8552	25.7513	25.6801	25.974	25.6493	25.9575	26.158	25.9929	26.0501				+	Lung_Exosome_Lung_WH	UP_in_WhL	14	14	14	72.5	72.5	72.5	23.489	0
14.3107	13.9886	12.9867	14.9555	12.8236	13.9898	13.348	14.1724	15.5996	21.6845	21.7339	21.5932	21.1733	21.0338	21.0483	21.4465	21.7202	20.2207	14.6943	14.3709	13.7898	14.8305	14.8349	17.2249	14.768	14.3149	15.2228	22.6257	22.9437	22.4656	22.6567	23.0621	22.735	22.7465	22.13	22.8413				+	Lung_Exosome_Lung_WH	UP_in_WhL	7	7	7	22.1	22.1	22.1	45.566	0
17.0993	17.2452	16.7021	15.1688	13.206	13.5486	17.2322	17.5425	17.3012	17.4503	17.9356	19.4643	18.2784	19.7464	19.3471	19.9052	20.5962	20.786	13.8636	16.7188	14.3434	17.7445	17.614	18.0218	14.9811	14.2832	13.7483	21.1985	21.2581	21.4755	17.8484	19.3239	21.3494	21.2137	21.2807	21.2139				+	Lung_Exosome_Lung_WH	UP_in_WhL	10	10	7	7.5	7.5	5.1	184.64	0
14.9442	13.5748	14.3634	13.8936	13.462	12.3947	13.8361	14.3477	13.4557	21.5454	21.5963	21.423	20.3516	18.9599	20.1712	21.7195	21.676	21.6139	14.3982	14.6804	13.9969	14.9699	14.7882	14.9913	14.2331	14.0541	13.1534	21.0478	21.1349	21.8758	21.424	21.6381	20.8451	21.6856	21.6396	21.5473				+	Lung_Exosome_Lung_WH	UP_in_WhL	4	4	4	20.9	20.9	20.9	42.794	0
14.2653	14.6869	14.5497	16.3708	14.4801	13.282	14.4639	14.9891	14.6706	23.6599	23.5101	23.6065	23.497	23.6511	23.5708	23.6768	23.5962	23.5638	15.0141	17.75	17.4175	17.0298	14.9354	15.2901	14.2171	15.0099	13.6209	24.4184	24.5097	24.3802	24.6565	24.6358	24.7385	25.0742	24.9329	24.986				+	Lung_Exosome_Lung_WH	UP_in_WhL	4	4	4	30.6	30.6	30.6	18.998	0
14.0216	15.5174	12.8913	12.935	14.8909	14.8697	17.4686	16.5599	15.7384	26.4202	26.3919	26.3332	26.2038	26.5662	26.6543	24.751	25.6928	25.6588	18.7363	17.2591	15.7396	18.6038	20.0463	18.2798	15.1881	17.111	17.4588	26.0983	26.6115	26.8552	26.6726	26.5464	26.5658	26.8722	26.7706	26.8				+	Lung_Exosome_Lung_WH	UP_in_WhL	8	8	8	29.7	29.7	29.7	27.991	0
16.1617	13.5486	14.0952	15.7823	13.158	15.936	14.9208	16.2975	13.8584	24.4394	24.3008	24.1687	24.4438	21.8723	24.4481	24.4673	24.3722	23.8251	13.1409	17.1377	16.3495	16.9686	18.4444	16.7172	15.0112	14.7568	14.493	24.2627	22.884	23.8355	24.6738	24.1232	24.5528	23.2992	24.243	24.2207				+	Lung_Exosome_Lung_WH	UP_in_WhL	10	10	10	6.7	6.7	6.7	208.73	0
14.6392	16.037	17.1745	18.0108	15.4838	15.8056	14.2251	17.0286	17.6794	23.5667	22.4226	23.0588	22.7503	23.2018	23.2942	23.9515	23.5092	24.156	14.9449	17.6082	17.5394	14.41	15.8193	15.3095	16.1342	14.3945	14.2936	22.6387	21.5315	22.0138	22.1218	22.9382	22.3791	21.8393	21.5725	22.2372				+	Lung_Exosome_Lung_WH	UP_in_WhL	8	7	7	20	17.5	17.5	54.847	0
14.7434	14.5071	18.4434	17.2038	13.6096	15.4303	18.6549	15.3673	18.6148	24.6347	24.7646	24.6594	24.6625	24.6209	24.6293	25.165	25.1786	25.0784	17.8722	13.8661	13.8445	15.9041	14.1498	18.5825	18.7188	14.548	14.7746	25.0225	25.0365	24.9266	25.0647	25.192	25.1727	25.0986	25.2314	24.9971				+	Lung_Exosome_Lung_WH	UP_in_WhL	18	18	18	39.3	39.3	39.3	79.685	0
14.1094	14.2315	14.1952	12.9687	12.14	13.0961	14.2084	14.3986	14.4579	22.5853	23.1506	23.1022	23.2378	21.8129	22.9695	22.1689	22.0796	22.4177	14.267	14.1118	13.2363	21.69	14.8775	18.1346	14.5821	15.0135	16.4431	22.0604	21.8906	21.139	21.8436	21.6502	21.7458	22.1598	22.4582	22.2429				+	Lung_Exosome_Lung_WH	UP_in_WhL	5	5	5	25	25	25	37.025	0
15.1592	13.9071	14.3429	13.368	16.3505	13.7432	13.4865	14.202	15.0597	18.5571	20.9922	20.4539	18.5443	20.7544	20.6626	20.3655	20.6512	20.2956	14.8413	15.5366	15.5641	16.3696	15.9776	15.2352	13.8919	14.2548	13.3096	20.3104	21.785	21.7482	21.922	20.1904	20.1362	21.0908	21.6146	19.6564				+	Lung_Exosome_Lung_WH	UP_in_WhL	4	4	4	18.2	18.2	18.2	24.935	0
15.3444	14.1194	13.4802	12.7868	16.4248	16.4632	19.3611	19.3364	19.642	25.5689	25.7182	25.4612	25.9883	25.9452	25.9599	25.4045	25.3529	25.3317	18.8025	18.6002	17.5478	15.4743	18.0606	18.4535	19.6156	14.8699	17.4043	25.2934	25.2058	25.2786	24.6468	24.6029	24.6074	25.4827	25.4097	25.4105				+	Lung_Exosome_Lung_WH	UP_in_WhL	16	16	15	67.5	67.5	64.2	26.788	0
16.1186	15.1697	16.8326	15.8351	15.4262	14.9421	14.902	15.9918	17.3169	26.5627	26.5069	26.5577	26.7757	26.7029	26.7094	26.4512	26.5757	26.3937	20.3838	20.2005	19.4792	20.3429	20.4214	20.7735	18.4558	17.0598	17.6347	28.0209	27.9892	28.0391	28.2526	28.2363	28.2482	27.835	27.6547	27.731				+	Lung_Exosome_Lung_WH	UP_in_WhL	14	14	14	33.6	33.6	33.6	39.594	0
21.2775	20.5986	20.4335	15.0551	16.4718	16.3155	19.6987	20.25	20.2594	26.9863	27.0044	26.8827	27.024	26.9457	27.0073	27.5259	27.4926	27.7361	18.31	18.3169	17.3058	15.0597	15.2337	17.2915	17.4596	12.9976	14.3005	23.0786	23.1297	23.2605	21.7724	20.6915	20.43	22.3692	22.1607	22.4383				+	Lung_Exosome_Lung_WH	UP_in_WhL	15	15	15	36.4	36.4	36.4	53.139	0
13.8844	16.4598	16.6653	15.2085	14.8807	17.3921	19.0812	18.1232	18.3759	27.4997	27.4425	27.2943	27.5277	27.5197	27.4925	26.7512	26.6808	26.7851	18.8641	19.0583	18.5059	20.028	20.0186	19.3075	17.8743	16.8769	13.3788	27.4528	27.4892	27.4972	27.8421	27.763	27.7424	27.574	27.4352	27.5755				+	Lung_Exosome_Lung_WH	UP_in_WhL	27	27	27	50.5	50.5	50.5	77.515	0
20.6265	20.0276	19.8536	19.115	18.7863	18.8737	20.107	20.2215	20.4068	23.8564	23.7075	23.8555	23.928	23.9452	23.8166	23.9013	23.7388	23.5784	16.7022	16.7839	17.7711	19.2884	19.0282	19.6875	17.178	17.5443	17.6513	24.7458	24.6604	24.3981	24.6395	24.7963	24.8224	24.1914	24.1216	24.3651				+	Lung_Exosome_Lung_WH	UP_in_WhL	14	14	14	31.4	31.4	31.4	57.861	0
19.6285	19.8305	19.4177	13.4841	17.005	14.2869	19.7237	19.6173	19.2118	25.1055	25.0553	24.6727	25.5629	25.3154	25.5049	24.5467	24.8493	24.8556	19.0288	18.4457	18.6457	19.5768	19.6528	19.1472	17.643	15.9686	13.5438	24.0669	24.3885	24.3511	19.8893	22.3711	22.8651	23.3511	23.8582	23.9223				+	Lung_Exosome_Lung_WH	UP_in_WhL	6	6	6	38.2	38.2	38.2	23.207	0
15.3683	14.1862	14.6185	13.4208	13.7285	14.5068	12.7494	14.894	14.5399	22.8811	22.8372	22.6609	23.1867	22.8565	23.0209	22.7728	22.6891	22.6988	14.1791	14.5005	15.6798	16.2564	14.5022	15.3844	14.2126	14.0817	13.3539	22.5948	22.4623	22.7312	22.5939	22.8106	22.6017	23.3627	23.3502	23.2095				+	Lung_Exosome_Lung_WH	UP_in_WhL	4	4	4	12.3	12.3	12.3	58.259	0
19.7672	19.1392	18.8193	18.2212	18.3337	18.4738	18.3522	18.5378	18.595	24.9653	25.0701	25.4957	25.747	25.7383	25.2771	25.1402	24.7275	24.5931	14.7803	14.0161	16.1292	19.5018	19.1883	19.3357	18.553	18.4017	18.5958	24.6648	24.7006	24.726	24.7438	25.1646	25.2284	24.6431	24.6926	24.6553				+	Lung_Exosome_Lung_WH	UP_in_WhL	12	10	10	48	41.4	41.4	45.671	0
14.0985	14.6509	13.7829	18.9312	18.9294	19.0933	13.666	14.9341	15.0916	20.5971	20.4011	20.2187	19.1937	17.9137	18.503	22.5177	23.7347	23.0276	14.712	14.5255	15.8865	18.0507	17.6404	17.0383	20.3236	20.729	20.2617	25.525	25.4706	25.4469	25.3929	24.958	25.3829	25.6555	25.4812	25.3986				+	Lung_Exosome_Lung_WH	UP_in_WhL	23	23	23	24.6	24.6	24.6	152.78	0
14.5292	15.0695	12.8503	13.7594	14.0144	13.0961	14.8799	14.2105	14.1508	18.9494	20.4128	20.2748	20.0005	20.1192	20.3182	20.5983	20.6982	20.6629	14.7946	13.9433	14.5024	15.4121	15.0401	14.5691	13.4506	15.1901	14.3912	20.4337	20.3961	20.2895	16.8862	18.6037	18.398	19.9742	18.0376	19.2793				+	Lung_Exosome_Lung_WH	UP_in_WhL	4	4	4	15.6	15.6	15.6	41.268	0
14.2409	14.6652	13.3218	13.7435	14.2927	13.2917	15.8515	14.531	14.5966	19.3444	18.7786	19.6421	20.2343	20.8122	19.3764	20.089	19.3261	18.9202	14.073	14.0291	13.6397	15.8211	14.5273	14.3442	13.9606	13.5314	13.4257	20.4189	20.9598	20.7949	20.7989	19.9183	20.2743	18.6709	18.3568	17.097				+	Lung_Exosome_Lung_WH	UP_in_WhL	8	4	4	9.3	5.1	5.1	102.38	0
14.7498	14.0417	14.3598	14.9477	14.0811	13.348	15.4011	13.8881	15.0075	24.2779	24.2895	24.3905	24.4844	24.3651	24.3973	23.6503	23.3381	23.2117	14.1093	13.7278	13.0344	14.2907	14.7332	16.1647	14.1679	12.8127	14.6182	23.7008	23.7122	23.7274	23.9744	23.5762	24.5692	23.7443	23.5384	24.1101				+	Lung_Exosome_Lung_WH	UP_in_WhL	6	6	6	47.5	47.5	47.5	21.348	0
19.32	19.0752	19.1895	17.339	17.3097	17.5365	19.2147	19.3323	19.168	24.3533	24.3506	24.3533	24.4631	24.4752	24.5047	24.0469	24.0989	23.9232	19.3438	18.9666	18.5496	20.4116	19.707	20.9102	18.5816	18.8144	19.2609	25.3955	25.2441	25.3074	24.9116	24.8957	24.8262	25.1293	24.8257	24.6912				+	Lung_Exosome_Lung_WH	UP_in_WhL	10	10	9	55.9	55.9	52.4	32.922	0
13.1919	14.349	14.4382	14.812	14.7627	15.7647	14.2857	16.6364	16.4173	21.9399	19.9458	20.6575	19.5495	18.6723	18.1028	20.5717	21.7614	19.894	15.5879	14.2619	14.7066	15.6623	15.2112	17.7584	15.1456	13.6933	14.5342	22.2646	21.8861	21.9827	23.041	22.7149	22.4652	23.7991	22.6561	21.9584				+	Lung_Exosome_Lung_WH	UP_in_WhL	14	14	14	10.1	10.1	10.1	197.58	0
25.7039	24.9134	24.4833	13.8694	13.9474	14.0144	24.9894	25.1326	25.0987	20.5431	20.4822	21.5968	21.802	21.7488	19.8608	22.1301	20.658	21.5679	12.9627	15.0674	14.4624	15.8449	15.2823	15.0974	14.864	13.7628	14.7601	21.0821	20.8714	20.9842	21.232	21.9087	22.095	21.2703	20.3005	20.2107				+	Lung_Exosome_Lung_WH	UP_in_WhL	6	6	6	19	19	19	34.012	0
18.0738	18.5022	19.6248	18.0163	15.33	16.5062	19.764	19.9947	20.0815	24.396	24.4771	24.3817	24.0376	23.8404	24.1563	26.491	26.3807	26.3418	18.823	17.2288	18.7949	21.0865	20.7318	20.9385	15.9852	17.7117	16.5287	25.0238	25.4562	25.3489	24.6682	24.6771	24.8259	24.9556	24.9541	25.0023				+	Lung_Exosome_Lung_WH	UP_in_WhL	32	32	32	38	38	38	120.84	0
17.6061	17.3029	17.5233	16.1746	19.1336	19.2095	17.3327	19.6258	19.9693	21.3416	21.6548	22.3129	21.361	21.3013	20.8822	23.5311	23.8483	24.1541	16.5603	15.6895	15.452	19.2928	15.8702	14.6542	19.2696	13.7223	19.0823	23.7699	23.7871	24.1231	23.4473	23.499	23.2809	23.8068	23.5378	23.7029				+	Lung_Exosome_Lung_WH	UP_in_WhL	21	21	21	29.9	29.9	29.9	107.14	0
14.9925	15.7308	14.52	16.7304	13.3616	13.3146	13.117	14.148	15.1175	20.5413	19.9239	21.3193	20.2049	21.0249	20.9739	23.5598	23.4528	23.8136	15.2878	14.0718	16.0504	15.6781	17.6494	16.009	16.7942	15.5581	16.9227	23.9024	23.4838	23.4026	23.6261	23.342	23.1845	23.6389	23.7774	24.0627				+	Lung_Exosome_Lung_WH	UP_in_WhL	25	25	25	25.8	25.8	25.8	138.34	0
14.9476	14.4727	17.029	15.7173	12.2753	13.7386	18.2573	18.1445	17.0899	20.6804	21.7654	17.3564	20.3512	20.0929	19.5649	20.723	18.3842	20.0886	17.8989	18.3781	16.6333	19.5182	19.395	20.819	17.4616	18.6245	18.5873	22.2626	22.5145	22.3767	22.1113	22.5763	23.0516	23.078	23.0433	22.9417				+	Lung_Exosome_Lung_WH	UP_in_WhL	4	4	4	6.6	6.6	6.6	53.944	0
18.7606	14.3776	15.4692	12.7691	14.9227	14.3422	16.585	18.7907	18.8193	22.0683	22.2872	22.0588	22.0639	21.9003	21.9354	21.2452	21.3081	21.0391	17.7856	15.9165	17.3772	19.1418	19.1482	19.0315	14.2183	16.1863	14.4181	20.7471	21.3486	20.4577	20.2621	20.5243	21.5692	21.1729	21.0527	21.1443				+	Lung_Exosome_Lung_WH	UP_in_WhL	5	5	5	14	14	14	39.75	0
15.451	14.7597	12.25	13.012	13.2075	13.5542	15.6691	15.2934	15.6778	20.734	20.9778	19.1591	19.6372	20.4987	18.2817	22.5864	22.6696	22.6093	14.998	13.1158	13.9896	15.2331	14.5118	14.6054	14.4424	14.0782	14.1845	22.3419	22.5096	22.0246	21.9958	21.9128	21.549	22.8397	21.6699	22.8504				+	Lung_Exosome_Lung_WH	UP_in_WhL	9	9	9	10.4	10.4	10.4	118.32	0
13.7202	13.4635	13.6923	14.5877	12.5465	13.6578	14.1831	14.3418	14.3277	25.0198	25.0346	24.9605	24.1252	24.2659	25.0134	24.2271	24.1665	24.0544	17.9527	17.4939	16.0491	19.2749	19.1361	18.7268	17.4608	17.0143	17.1516	24.9648	24.8455	24.9257	24.6206	24.5765	24.5043	24.9777	24.9707	24.8075				+	Lung_Exosome_Lung_WH	UP_in_WhL	6	6	6	37.8	37.8	37.8	14.395	0
13.8919	15.8585	13.6216	13.0876	14.6517	14.6267	15.6563	15.6495	16.8158	20.8868	22.2242	22.4743	22.8763	20.8884	22.4463	22.992	23.312	23.2197	18.3467	15.6714	17.5684	17.808	18.9871	19.8088	13.6689	15.3655	16.4089	23.7899	24.0356	24.2841	23.447	23.3803	23.4833	23.907	23.935	24.3037				+	Lung_Exosome_Lung_WH	UP_in_WhL	14	14	14	24.2	24.2	24.2	75.378	0
13.7807	13.2373	13.8831	14.5509	15.7712	13.1107	14.1808	13.4381	13.3236	22.9762	22.9708	23.2409	23.3863	23.3953	23.4575	23.4209	22.951	23.0724	17.0138	18.1879	17.8457	17.3608	15.2969	13.827	17.0263	14.1766	14.5759	24.4437	24.8002	24.9568	23.8494	23.6749	23.6741	23.8711	23.454	23.6434				+	Lung_Exosome_Lung_WH	UP_in_WhL	16	16	16	30.1	30.1	30.1	59.143	0
14.915	15.986	14.31	13.2603	14.5978	14.3133	15.4692	14.7604	14.9283	22.6287	22.5665	21.977	21.4252	22.523	22.2224	23.1497	22.9797	23.229	18.9886	15.521	14.4695	14.5287	15.5542	14.2494	18.8693	20.2195	18.9597	24.0798	24.0352	23.4911	23.5356	22.5515	23.1004	23.9433	24.0865	24.0437				+	Lung_Exosome_Lung_WH	UP_in_WhL	10	10	10	23.5	23.5	23.5	56.068	0
20.5929	20.2844	18.5508	16.4395	15.4591	13.259	13.6395	17.8271	18.0012	22.0896	21.7922	22.1246	22.3053	22.0939	22.4367	23.0248	22.8854	22.8706	16.6484	17.6751	18.0993	17.1677	20.5584	17.0708	15.54	17.994	14.2276	22.4381	22.9089	22.8436	22.6333	21.8196	22.8738	22.8538	22.8048	22.9734				+	Lung_Exosome_Lung_WH	UP_in_WhL	12	5	5	21	10.5	10.5	70.02	0
16.7072	16.006	13.9281	14.1465	13.3215	13.6081	16.3631	15.6488	13.8604	21.1246	21.8494	21.0759	21.3556	21.1288	21.4144	20.9216	20.8849	20.6788	19.5377	19.3919	18.8371	20.9898	20.9421	20.182	18.4955	18.4731	19.5562	24.0759	23.9495	24.0384	24.0836	24.1887	24.1197	24.4343	24.4712	24.104				+	Lung_Exosome_Lung_WH	UP_in_WhL	6	6	6	27.2	27.2	27.2	31.512	0
15.6124	14.6415	12.7938	14.6066	13.5063	13.2619	13.6454	14.9416	14.6083	21.5594	20.0595	21.8849	22.2272	22.417	22.2482	21.0264	20.5991	21.323	14.7264	15.0888	13.0784	16.6385	15.6507	15.3667	15.0595	14.3818	13.754	21.3673	21.2885	21.4557	20.2157	18.7871	20.3611	22.0804	17.4951	17.6867				+	Lung_Exosome_Lung_WH	UP_in_WhL	4	4	4	15.7	15.7	15.7	39.609	0
22.0983	21.457	21.0135	20.5743	20.5441	20.514	21.0283	21.1103	21.208	24.1379	24.1352	23.8482	24.2586	24.5066	24.1952	22.8463	23.1234	23.2157	20.8124	14.0991	17.5764	15.2435	17.6183	17.3681	16.1748	14.9084	16.8661	23.5286	23.7385	23.7197	22.7142	23.2784	23.3839	24.7604	24.658	24.6441				+	Lung_Exosome_Lung_WH	UP_in_WhL	7	7	7	21.8	21.8	21.8	43.171	0
14.4395	19.022	14.8692	14.7357	13.6206	14.4661	14.8574	13.8758	13.8183	24.3598	24.515	24.2647	24.6466	24.5497	24.6168	24.0764	23.6813	23.5433	14.2171	15.0391	14.3472	15.6114	14.78	15.1842	15.7847	14.3696	13.2204	25.3867	25.4244	25.3338	25.4639	25.3936	25.4141	25.6038	25.6107	25.5593				+	Lung_Exosome_Lung_WH	UP_in_WhL	11	11	11	66.5	66.5	66.5	26.477	0
15.1188	14.9841	13.683	13.6878	14.348	14.4247	15.5838	15.436	15.5671	23.6033	23.4589	23.3073	22.3292	22.4688	23.0897	23.9243	23.8067	23.9531	15.8763	13.8637	15.5073	16.5115	15.1098	16.3428	13.5938	14.2031	13.7555	24.7353	24.5174	24.7554	25.0515	24.7625	24.8732	24.6126	24.4594	24.3633				+	Lung_Exosome_Lung_WH	UP_in_WhL	19	19	19	34.8	34.8	34.8	87.301	0
16.8701	13.6566	17.6184	13.3833	15.7273	15.7047	15.2528	16.0536	15.5544	22.2278	22.728	23.731	23.3909	23.3966	23.479	23.4002	22.9491	22.8258	16.4178	14.6422	15.5884	18.4894	18.2432	18.5543	16.1848	14.1334	19.1445	22.9796	23.2197	23.3558	22.8634	22.6525	23.1989	22.8492	22.3589	22.6318				+	Lung_Exosome_Lung_WH	UP_in_WhL	12	12	10	58.3	58.3	46.8	33.232	0
15.4054	14.3223	13.8022	13.6598	14.432	14.1938	16.3461	16.8591	14.4414	23.3352	23.9415	23.6399	23.6261	23.6883	23.8885	23.0274	23.6659	23.0292	14.4911	14.1648	12.9526	15.1952	15.4375	15.8568	14.6264	13.816	17.4332	22.7759	22.9115	22.4717	21.8764	21.9362	20.6385	22.5264	21.9328	21.4147				+	Lung_Exosome_Lung_WH	UP_in_WhL	8	8	8	21.3	21.3	21.3	49.222	0
21.641	17.7842	21.1259	20.5123	12.8953	20.1109	18.6597	18.4461	15.1799	24.1493	24.4033	24.0554	23.959	24.1023	24.3961	24.8845	24.7209	24.7951	13.9066	16.7713	14.7665	18.9898	19.2618	19.1742	19.6276	14.2646	13.3573	22.2199	21.5955	21.9227	21.8561	21.7887	21.5663	21.4505	21.4782	17.8405				+	Lung_Exosome_Lung_WH	UP_in_WhL	18	18	18	22.8	22.8	22.8	131.45	0
18.3661	18.1447	17.7904	18.5467	18.8482	18.0856	18.114	18.1723	18.0142	22.2058	20.9923	22.6953	23.4933	22.76	22.7539	23.1059	23.5925	23.3892	18.8312	18.6612	16.266	15.4254	15.5049	14.6273	13.5217	13.9121	14.4316	23.0693	22.9336	22.824	20.791	22.1002	22.3228	22.8603	22.6004	22.7792				+	Lung_Exosome_Lung_WH	UP_in_WhL	7	7	7	28.6	28.6	28.6	40.736	0
17.7008	16.8562	16.7969	16.5725	20.1139	20.2424	17.1139	21.7783	21.8016	24.222	24.3507	24.0743	23.834	24.766	24.1395	24.9842	24.8505	24.7388	22.5556	22.5182	22.3636	24.615	24.5056	24.5612	22.3926	18.5044	16.1521	26.1215	25.9703	25.8626	25.2341	24.8766	25.1347	25.996	26.0069	25.6254				+	Lung_Exosome_Lung_WH	UP_in_WhL	27	27	27	32.3	32.3	32.3	110.42	0
19.839	19.3034	19.4531	20.2699	20.1669	20.4458	21.8357	21.8424	22.0488	26.6555	26.4326	26.5045	26.3859	26.4341	26.3484	27.1563	27.1545	27.2141	20.7431	20.6364	20.3519	22.5748	21.8292	21.7218	20.9593	21.1428	20.9355	27.9036	27.8681	28.013	27.394	27.4915	27.6444	27.8783	27.7909	27.8397				+	Lung_Exosome_Lung_WH	UP_in_WhL	32	32	32	52.7	52.7	52.7	89.321	0
14.9994	15.7184	13.9478	13.2457	14.0412	13.3277	13.6484	14.1961	13.8507	20.3497	21.7886	18.8825	21.2915	21.3363	20.8486	21.6877	20.0061	18.8855	15.669	14.1747	13.7691	16.9357	15.2237	14.9297	14.0274	14.1098	14.7619	20.7136	21.1909	21.5196	22.2468	21.895	20.4964	21.2152	21.7823	21.966				+	Lung_Exosome_Lung_WH	UP_in_WhL	4	4	4	15	15	15	51.958	0
17.1417	17.6896	16.6531	17.1238	16.8403	13.7559	13.5383	17.039	16.7309	24.8418	24.7948	24.8623	25.5361	25.2214	24.8552	24.7549	24.6816	24.6867	14.3264	16.5145	16.761	16.8346	17.5219	17.2149	17.0276	16.9266	14.3074	25.4812	25.2361	25.5536	25.8025	25.8012	25.7006	25.7193	25.7309	25.5059				+	Lung_Exosome_Lung_WH	UP_in_WhL	17	17	17	40.5	40.5	40.5	51.294	0
14.3778	14.513	14.0783	13.5217	14.1585	13.9043	14.9825	14.6657	14.3836	23.1842	22.9917	22.7325	23.8278	23.8331	23.7323	22.2636	21.3796	20.9964	13.3862	13.8934	13.7287	15.0326	15.2402	14.7187	13.9739	13.7981	12.7846	21.8491	22.0982	22.1174	21.4445	20.6792	21.6229	21.4024	21.2438	21.5744				+	Lung_Exosome_Lung_WH	UP_in_WhL	5	5	5	28.6	28.6	28.6	20.7	0
19.1797	17.8763	18.5409	15.8211	13.8298	14.0116	19.1342	19.6057	19.2721	24.7111	24.5371	24.5209	24.9864	24.7145	24.8863	23.7891	23.8711	23.9237	19.6749	19.3401	18.8903	20.735	20.7223	20.7639	17.6595	21.0295	19.0105	24.7588	24.8302	25.0114	24.1165	24.1415	24.0752	24.4577	24.3065	24.2673				+	Lung_Exosome_Lung_WH	UP_in_WhL	8	8	7	27.9	27.9	25.3	45.374	0
19.2049	18.4793	18.2461	17.5418	17.8243	14.5683	18.2523	18.8175	17.8161	22.032	22.4018	22.1698	23.3745	22.8851	22.2675	23.3962	23.3465	23.6033	14.2077	15.9346	13.5591	18.6821	18.6014	16.6612	16.1613	13.6526	13.3512	24.8425	24.45	24.6704	25.0129	25.2965	25.2981	24.8253	24.8724	25.0895				+	Lung_Exosome_Lung_WH	UP_in_WhL	18	18	18	19.2	19.2	19.2	136.06	0
15.3866	14.5483	14.2519	13.1182	14.7906	14.1361	15.4201	14.016	13.6713	23.3333	23.1415	23.4596	23.3936	23.4061	23.2545	23.1309	22.7101	22.7875	13.993	15.0129	13.0497	16.1799	15.0752	15.735	15.5073	14.9225	14.503	22.0771	22.0765	21.9913	21.7245	21.6332	21.2138	21.7931	20.405	21.7345				+	Lung_Exosome_Lung_WH	UP_in_WhL	4	4	4	30.8	30.8	30.8	24.327	0
15.3559	13.7369	14.1653	13.1087	12.9856	13.1546	16.1345	14.1265	14.8817	23.7087	23.5693	23.4925	23.3869	23.1228	23.3414	23.1309	23.5665	23.1667	14.4344	14.7883	16.2453	14.8128	15.458	15.1688	13.9568	15.0062	14.8688	24.4489	24.195	24.3073	24.4043	24.402	23.7907	24.3669	24.3385	24.0903				+	Lung_Exosome_Lung_WH	UP_in_WhL	4	4	4	33.6	33.6	33.6	14.173	0
14.8589	14.1078	14.0685	12.9381	16.3109	14.2864	15.2637	13.9755	15.315	22.7432	22.7648	22.9657	22.2484	22.3277	22.3865	23.4005	23.3098	23.1779	15.1522	15.3045	13.3826	15.3791	14.3854	16.1936	17.1528	16.7241	15.2666	24.3257	24.0178	23.765	22.2592	22.4098	22.5795	23.8487	24.0173	24.0892				+	Lung_Exosome_Lung_WH	UP_in_WhL	20	20	20	29.7	29.7	29.7	103.28	0
15.2034	15.7982	15.2124	13.8255	12.9671	14.5966	13.4351	14.3865	15.6006	19.9953	19.4387	20.5874	21.5983	21.3006	21.6948	21.4691	19.9319	20.1579	13.7635	15.1309	16.1737	15.0851	16.513	15.2713	13.6179	13.8252	13.9378	21.8653	22.0498	22.4039	22.6221	22.2696	21.8041	21.6979	21.6876	22.4514				+	Lung_Exosome_Lung_WH	UP_in_WhL	8	4	4	25.2	12.7	12.7	49.263	0
14.6144	13.7904	15.6841	13.5309	12.8758	13.2901	18.4897	17.2482	17.0831	24.6415	24.3264	24.529	24.7992	24.5841	24.5659	24.2925	24.2565	24.2503	19.1702	18.7626	18.272	21.0257	20.9974	21.2224	17.6086	16.3209	15.2132	24.5233	24.1368	24.2731	23.4512	23.3741	23.4533	24.8718	24.7258	24.7078				+	Lung_Exosome_Lung_WH	UP_in_WhL	20	20	20	30.8	30.8	30.8	92.48	0
14.4584	14.6736	13.8427	14.0158	13.1373	13.4316	15.567	15.0643	15.0279	21.494	21.5561	21.4646	21.4856	21.701	20.9506	20.9252	20.7333	20.8709	15.4307	13.5184	13.4857	16.037	14.2485	15.5312	14.2596	14.1083	13.0765	22.46	22.3734	22.3949	22.4512	22.5771	22.8463	22.9928	23.2484	21.615				+	Lung_Exosome_Lung_WH	UP_in_WhL	5	5	5	11.1	11.1	11.1	52.839	0
17.6063	16.9452	13.9906	17.5337	17.342	17.0051	15.4892	18.0415	16.6686	22.3222	21.9507	22.1254	22.0246	21.8536	21.6612	23.1248	23.0503	22.5023	15.0129	15.2944	16.8535	20.4088	20.4385	19.6931	17.5937	13.9109	17.5024	24.2176	24.4097	24.0724	24.059	23.6844	23.8167	24.4118	24.2228	23.9425				+	Lung_Exosome_Lung_WH	UP_in_WhL	16	16	16	25	25	25	101.11	0
14.9071	13.5274	16.7276	13.1422	17.1749	16.3933	13.7671	14.6566	14.1743	23.5873	23.7123	23.3926	23.8494	23.7259	23.7751	23.4803	23.5218	23.1362	16.9959	16.3373	17.8794	17.1926	17.4222	17.1898	17.2759	15.6192	16.2192	25.0635	24.8671	25.1063	24.6139	24.4978	24.4824	25.1153	25.075	25.1758				+	Lung_Exosome_Lung_WH	UP_in_WhL	6	6	6	41.6	41.6	41.6	26.599	0
15.5984	12.9595	13.8296	13.4072	13.665	13.3665	13.1606	14.3798	14.6136	21.1575	21.3917	21.2028	22.0976	21.9935	20.0988	20.7101	21.1283	21.7406	13.8602	13.0924	14.8028	15.2064	15.8662	15.8272	14.2512	14.5588	14.009	21.0402	21.1773	20.2562	21.4412	21.1053	21.0441	21.3455	21.0666	21.2481				+	Lung_Exosome_Lung_WH	UP_in_WhL	5	5	5	17.8	17.8	17.8	48.944	0
14.2437	14.4171	15.9238	15.9979	12.8633	16.0874	14.3151	16.1861	16.7678	21.8894	22.0066	21.8889	22.1381	21.8848	22.0714	22.0051	21.7295	21.9193	15.9402	14.9838	13.8478	17.1441	17.0035	17.1451	13.6388	15.4922	14.4206	22.5895	22.679	22.4663	22.7256	22.9471	22.6784	22.8782	23.0044	22.8391				+	Lung_Exosome_Lung_WH	UP_in_WhL	6	6	6	22.3	22.3	22.3	27.978	0
16.8261	16.6968	16.2828	13.7148	13.0128	14.5282	17.1988	17.1923	15.149	22.2793	19.1887	20.5569	21.9604	19.8117	20.845	21.1677	20.475	18.8825	13.3266	14.3935	13.5349	15.7835	14.0279	15.435	14.36	13.6331	14.3271	23.2733	23.0817	22.6364	22.3126	22.3613	22.1561	22.9001	23.4439	23.3695				+	Lung_Exosome_Lung_WH	UP_in_WhL	7	7	7	10.2	10.2	10.2	106.37	0
14.6596	13.5287	13.4612	12.9807	13.0498	12.9918	14.6842	14.6182	14.9903	20.2999	21.4843	20.2739	21.735	21.9798	21.3913	21.0193	21.7305	21.0447	19.6506	19.257	18.8307	17.9124	17.2218	14.8267	16.6095	13.6947	14.5113	20.0077	21.716	21.8935	21.4237	17.7141	21.4669	20.6709	20.9271	18.6095				+	Lung_Exosome_Lung_WH	UP_in_WhL	15	9	9	15.5	9.3	9.3	555.65	0
18.3396	16.2388	17.6463	16.5015	17.1118	16.399	17.2678	18.0401	13.7538	21.3906	22.3465	22.1287	22.5294	22.1946	22.4333	22.245	22.1845	22.211	14.6441	14.2213	14.1607	20.6367	18.0651	18.1524	17.6835	16.9741	17.5556	23.5845	23.2852	23.4701	22.9227	23.0699	22.5565	23.0334	22.7537	22.7527				+	Lung_Exosome_Lung_WH	UP_in_WhL	8	8	8	66.1	66.1	66.1	19.667	0
20.8117	20.0806	20.0513	18.6971	18.4623	17.9885	19.7709	19.5672	19.9724	26.9792	26.8457	26.8322	27.1164	27.0501	27.0676	26.758	27.1315	27.0403	22.2842	20.9852	20.7019	21.432	21.4345	21.4161	20.2764	20.5509	20.2097	27.7682	27.7276	27.7822	26.2704	26.3752	26.1675	27.3485	27.3126	27.2609				+	Lung_Exosome_Lung_WH	UP_in_WhL	16	16	16	69.2	69.2	69.2	30.791	0
18.1497	16.6045	15.8652	17.1226	13.5335	15.3996	13.8512	16.1154	15.5197	23.057	23.3433	23.4038	23.7598	23.6732	23.3108	23.5431	23.3928	23.2819	17.1128	15.1365	13.5487	19.7996	19.2847	19.2337	15.1781	17.4811	16.2033	23.417	23.8768	23.7126	23.0228	23.3542	22.7933	24.0105	23.3523	23.7188				+	Lung_Exosome_Lung_WH	UP_in_WhL	13	13	13	32.6	32.6	32.6	52.22	0
20.998	20.434	20.0655	18.6518	18.0462	17.8856	20.5677	20.9912	20.9835	26.6148	26.6967	26.5813	26.7832	26.8121	26.7137	26.2594	26.1255	26.0393	20.533	19.992	19.9129	22.0053	21.8116	21.9078	20.1014	20.4184	20.1274	26.0683	25.9425	25.9952	25.5874	25.5558	25.5526	25.9535	25.811	25.8462				+	Lung_Exosome_Lung_WH	UP_in_WhL	8	8	8	55.6	55.6	55.6	16.93	0
17.4987	16.7519	16.7271	13.613	13.3147	16.3224	18.5972	17.5314	17.5397	26.1045	25.9818	25.9318	26.3036	26.2478	26.2649	25.9806	25.9743	26.0061	18.985	18.9017	18.2569	20.3074	20.3754	20.5246	16.885	16.8184	18.0078	26.3747	26.3994	26.4408	25.6522	25.6485	25.5123	26.3592	26.3379	26.3556				+	Lung_Exosome_Lung_WH	UP_in_WhL	23	23	14	59.6	59.6	36.2	46.153	0
16.1878	16.1689	14.1101	14.8315	15.0107	15.8589	17.3435	16.7698	18.2066	25.6591	25.324	25.5716	25.8559	25.9455	25.7965	25.0456	25.1065	25.2151	17.9225	13.7162	15.7998	19.9621	18.6132	18.6066	14.9098	16.8163	17.1088	24.3044	25.256	24.986	24.4851	24.2559	24.4164	24.9816	24.1382	25.0005				+	Lung_Exosome_Lung_WH	UP_in_WhL	4	4	4	28.6	28.6	28.6	13.373	0
14.3131	14.2734	14.4344	14.5499	13.8419	13.7272	16.2435	13.6518	13.9339	24.4355	24.5136	23.9637	24.1527	24.2937	24.3527	24.2068	24.3308	24.3137	15.9431	15.7753	14.9104	19.39	19.3424	19.0704	16.5805	16.7379	16.6429	24.2616	24.3635	24.1691	24.1413	24.1707	24.1238	24.5743	24.5406	24.4614				+	Lung_Exosome_Lung_WH	UP_in_WhL	8	8	8	36.2	36.2	36.2	27.399	0
21.437	20.7953	21.0572	20.083	20.0332	16.5615	21.269	21.6078	21.6272	23.4969	22.9123	22.4378	22.9267	22.7855	22.7715	23.3578	23.2078	23.0375	19.3532	19.6023	19.2083	21.3959	21.1744	21.6301	20.1314	20.0276	19.972	23.4604	22.4925	23.1155	20.9917	22.2488	22.2871	23.3757	22.7981	22.9727				+	Lung_Exosome_Lung_WH	UP_in_WhL	6	5	5	38.2	32.5	32.5	21.258	0
19.4617	18.8174	18.0923	17.8972	16.1565	18.4541	18.7688	18.0866	17.913	24.43	24.5728	24.3049	23.8144	23.7557	23.7429	24.3594	24.2575	24.2413	16.8963	17.3414	15.8551	17.9733	18.0548	18.0084	14.634	15.3428	17.2856	22.6891	21.0896	21.9805	21.0587	21.5624	20.7516	22.1096	22.6829	22.2349				+	Lung_Exosome_Lung_WH	UP_in_WhL	4	4	4	29.1	29.1	29.1	18.506	0
15.1313	15.0531	13.8784	13.6257	13.4966	12.6138	14.2696	13.8542	14.3707	20.9238	21.1824	20.6708	20.6719	20.8278	21.7277	21.0437	21.3184	20.9964	17.0422	16.3845	15.6553	18.239	18.0002	17.9775	16.6579	16.9795	16.8744	22.1366	21.7495	22.0734	20.6491	20.4946	19.9953	21.7469	21.1845	20.4903				+	Lung_Exosome_Lung_WH	UP_in_WhL	5	5	5	37.3	37.3	37.3	16.713	0
14.9699	12.6492	14.9316	14.066	13.7309	12.9917	13.5404	14.5958	13.4589	22.0914	22.4683	22.509	22.876	23.0687	22.4568	22.387	22.4423	22.6721	14.7534	14.0942	14.4606	14.2943	16.7606	15.2962	14.7501	14.1053	14.1872	21.4613	22.4364	22.5702	22.7909	22.3609	22.1395	21.938	22.3	22.14				+	Lung_Exosome_Lung_WH	UP_in_WhL	8	8	8	19.4	19.4	19.4	55.704	0
14.5259	14.7685	13.9467	15.7332	14.2557	16.19	14.972	13.7419	14.7336	23.463	23.4483	23.9481	23.9046	23.9031	23.8633	23.0877	22.8041	23.1958	18.094	18.0487	16.9823	19.487	19.5067	18.1801	17.8998	18.2804	13.8955	23.662	23.5653	23.4936	23.5105	23.6924	24.0483	23.3106	23.2704	21.5592				+	Lung_Exosome_Lung_WH	UP_in_WhL	12	12	6	67	67	31.6	23.545	0
20.0937	19.3532	18.9094	18.0549	17.6202	16.9562	19.3973	18.4502	19.6318	24.0548	23.844	23.8285	22.4761	22.6002	22.3833	23.6694	23.8179	23.3748	18.669	18.0143	13.104	19.5534	19.41	19.1329	17.0911	18.1693	17.7924	22.9532	22.6988	22.9358	22.877	22.4842	22.2724	23.2514	23.4467	23.5595				+	Lung_Exosome_Lung_WH	UP_in_WhL	7	6	6	37.5	32	32	22.541	0
14.9934	14.2939	13.9976	12.1928	12.9718	15.8184	14.8349	17.1921	15.5728	22.182	21.8115	22.2988	22.196	22.5706	21.6705	22.7278	22.3956	22.5473	13.1338	13.9541	13.8761	15.1753	13.9734	14.4346	13.6789	14.1069	14.3248	22.6777	21.8024	21.3577	22.1939	21.7523	21.1885	19.394	19.7206	19.7408				+	Lung_Exosome_Lung_WH	UP_in_WhL	4	4	4	16.9	16.9	16.9	20.9	0
14.8986	13.1476	14.7486	13.6942	13.3704	13.8702	14.0753	13.5501	15.6481	22.2752	22.2384	21.5057	22.4083	21.3199	22.614	21.7825	21.6748	21.773	14.3104	14.1263	13.1326	14.2506	14.2089	16.3647	14.6576	14.7257	14.3164	21.9565	21.9994	21.9762	20.7697	20.8247	21.3715	20.1039	22.0608	21.1167				+	Lung_Exosome_Lung_WH	UP_in_WhL	4	4	4	24	24	24	22.406	0
18.6428	18.428	18.4034	17.4332	17.9519	15.3538	18.0678	17.7574	17.6041	24.352	23.7649	24.4083	24.6008	24.552	23.5013	24.0103	22.5212	22.6798	20.1885	20.0115	19.8346	22.6028	22.7235	22.6247	20.0821	20.403	20.3099	23.4371	22.8771	23.6122	21.8941	22.7611	21.9093	22.8466	22.76	22.9247				+	Lung_Exosome_Lung_WH	UP_in_WhL	5	5	5	42.1	42.1	42.1	17.138	0
18.0716	18.7855	14.2057	16.0228	13.8224	15.0842	19.0103	18.4165	18.8326	23.4553	24.0322	23.8421	24.0317	23.8542	23.9196	23.4241	23.3822	23.5215	18.0283	16.5994	13.2364	20.3004	20.2777	20.3255	17.6692	18.0977	16.2244	23.4423	23.0978	23.4016	23.4947	23.5063	23.4917	23.5791	23.5544	23.7173				+	Lung_Exosome_Lung_WH	UP_in_WhL	8	8	8	53	53	53	23.897	0
17.5578	17.5278	18.2342	16.949	17.1286	20.1238	19.1212	17.6854	17.7715	23.3337	22.8053	23.027	22.3057	21.3964	21.8349	23.033	23.7871	22.8978	19.3604	15.8762	18.1879	18.6466	20.6297	19.3618	17.671	18.2651	18.1173	24.3258	24.3591	24.3267	24.1345	23.7424	24.1238	23.5633	23.1631	23.6049				+	Lung_Exosome_Lung_WH	UP_in_WhL	12	12	12	39.7	39.7	39.7	47.371	0
17.4985	16.0554	15.9772	16.7965	16.1717	14.6484	18.1259	16.5732	14.8113	22.6037	22.6787	23.5648	23.2807	23.3344	22.5474	22.6211	22.6292	22.4532	17.3585	15.6784	17.2817	18.6203	15.6968	18.7146	17.3903	18.2696	17.9567	23.8663	23.6603	23.7063	23.6532	23.3274	23.3715	23.4575	23.3934	23.6684				+	Lung_Exosome_Lung_WH	UP_in_WhL	8	8	8	28.4	28.4	28.4	44.76	0
21.1541	20.7553	20.2801	19.074	18.8098	18.8247	20.5242	20.7056	20.6886	25.2281	25.1784	25.061	25.3937	25.1412	25.3196	25.178	24.933	25.0132	19.9211	19.4413	19.2921	21.6017	21.469	21.6082	20.0466	20.3209	20.1352	25.0173	25.0536	25.0181	24.248	24.1869	24.0616	24.7281	24.969	24.9832				+	Lung_Exosome_Lung_WH	UP_in_WhL	9	9	4	58.6	58.6	24.3	20.697	0
15.5224	13.8565	13.9408	14.3131	14.913	13.0494	15.2614	14.5285	14.6429	22.1617	20.8669	19.5205	19.0935	19.1348	19.4192	22.5753	22.1376	22.2414	15.0181	14.7619	13.6682	16.374	14.3441	16.0975	15.3628	14.8212	14.6263	21.5125	20.7427	21.5019	17.7304	19.1703	19.3186	18.6304	20.8548	18.3393				+	Lung_Exosome_Lung_WH	UP_in_WhL	9	9	9	24.9	24.9	24.9	67.314	0
23.7402	23.2382	22.7512	22.4371	22.4329	22.1279	23.4941	23.7153	23.6836	24.0502	23.9575	23.8339	23.833	23.6569	23.7029	24.2311	24.0178	24.0457	22.8556	22.6339	22.3697	24.5387	24.1154	24.4125	22.9882	22.9533	22.956	25.0461	24.9997	24.9001	25.022	24.9728	25.0387	25.6303	25.5577	25.3723				+	Lung_Exosome_Lung_WH	UP_in_WhL	8	8	8	41.8	41.8	41.8	20.825	0
16.9316	14.6882	14.0326	13.788	12.8374	14.7897	15.8289	16.0772	16.4493	25.6922	25.7577	25.8108	25.6666	26.0467	25.6674	25.6007	24.9951	25.1617	18.0539	16.2194	17.8172	20.0036	18.9486	20.333	17.4949	14.5945	17.2338	25.5818	25.3304	25.5351	24.888	24.9045	24.9203	25.5677	25.3876	25.44				+	Lung_Exosome_Lung_WH	UP_in_WhL	13	13	13	48.1	48.1	48.1	29.945	0
15.1082	14.498	15.0634	13.7509	14.4202	13.1757	16.1198	16.0608	16.2555	24.4133	24.3633	24.2361	24.736	24.5771	24.4404	23.6445	23.7542	23.7062	21.1773	17.982	18.5106	18.5112	17.6526	15.2393	20.6766	20.635	20.7409	23.9678	23.8957	23.723	24.896	23.6973	24.8588	24.0507	23.7682	23.4975				+	Lung_Exosome_Lung_WH	UP_in_WhL	6	6	6	27.6	27.6	27.6	17.256	0
15.0266	14.2158	13.7338	12.3133	12.1606	13.5702	14.7168	15.3996	15.8322	24.2826	24.6243	24.5509	24.8033	24.9273	24.6181	24.2159	24.0314	24.1519	14.398	15.0768	13.2532	17.7817	15.2608	14.9764	13.7342	14.4692	15.5659	24.1943	23.6601	23.675	23.4255	23.9441	23.6776	24.8134	24.4754	24.6804				+	Lung_Exosome_Lung_WH	UP_in_WhL	11	11	11	37	37	37	29.506	0
17.5808	17.1648	17.3842	16.0465	16.4021	14.5534	19.6923	19.4515	19.4795	25.2037	24.834	25.615	25.8595	26.1513	25.7297	25.7917	25.5174	25.4032	18.4995	18.821	18.8149	21.5581	21.3487	21.059	18.3685	18.2677	18.3142	25.6888	25.6296	25.9102	25.4836	25.8556	25.6448	25.2169	24.784	24.9525				+	Lung_Exosome_Lung_WH	UP_in_WhL	8	8	8	38.7	38.7	38.7	24.146	0
15.1626	14.3068	15.7607	13.8276	13.8025	14.8031	14.6309	15.1848	14.4107	22.9277	23.776	23.6547	23.2218	23.0321	23.1719	22.5792	22.4065	22.6385	18.9272	17.5963	18.1808	16.7767	16.9384	17.0794	14.549	13.6243	14.5745	24.8861	24.8031	24.7995	24.7407	24.5831	24.6799	24.7211	24.1292	24.2253				+	Lung_Exosome_Lung_WH	UP_in_WhL	7	7	7	60.3	60.3	60.3	17.163	0
16.851	17.9211	16.5012	13.3052	13.8235	13.1141	18.8359	18.2408	18.8522	26.3478	26.315	26.1456	26.612	26.4657	26.5773	25.4472	25.3962	25.4243	19.6225	19.0812	19.4092	21.3553	21.265	21.3998	17.9631	18.7155	19.2246	26.0213	26.0153	26.0482	25.8025	25.6436	25.6341	25.8116	25.7362	25.878				+	Lung_Exosome_Lung_WH	UP_in_WhL	6	6	6	43.4	43.4	43.4	15.798	0
15.8782	14.9188	14.2157	13.1513	14.3292	14.012	14.8533	13.3709	14.6449	22.4747	22.4812	22.4636	22.6644	22.3695	22.599	22.5337	22.5004	22.3221	15.3608	15.7754	13.4272	15.7485	15.7452	16.5138	14.2464	14.3839	14.6513	20.0455	20.5398	19.7958	18.7988	17.8324	18.9871	18.4452	18.5275	19.4826				+	Lung_Exosome_Lung_WH	UP_in_WhL	4	4	4	45.2	45.2	45.2	11.999	0
17.451	17.6071	18.1	17.2	17.4419	18.9913	17.6602	17.4657	17.423	28.1368	28.1586	28.0349	28.269	27.6209	28.081	27.3402	27.3122	27.2045	21.5076	21.3461	21.2103	18.2697	18.7355	17.783	17.9221	17.7017	17.9478	27.909	27.9451	28.4236	28.8095	28.8327	28.7591	28.4621	28.4399	28.4485				+	Lung_Exosome_Lung_WH	UP_in_WhL	11	11	11	77.5	77.5	77.5	10.932	0
16.6324	15.4729	16.1635	15.2899	16.1239	12.9045	16.0028	15.7714	15.44	22.5076	23.2598	23.3541	22.3413	21.501	21.2538	22.5924	23.3772	22.1314	13.5644	13.9465	12.413	15.6195	15.9	14.9512	14.0001	14.1449	14.1196	24.4076	24.2665	24.2484	25.0162	25.0884	24.5894	25.0159	24.9051	24.8747				+	Lung_Exosome_Lung_WH	UP_in_WhL	4	4	4	8.2	8.2	8.2	52.264	0
15.6037	16.5874	17.0403	14.9701	13.6824	12.9437	17.6487	17.6336	17.1362	23.4684	24.0939	23.2708	22.9926	23.0815	22.2102	21.9064	21.9448	21.9346	16.7164	15.3342	16.7068	14.9706	15.0465	17.3298	14.4929	16.8359	14.7778	23.6409	23.6049	23.7108	22.9254	21.9054	22.8261	24.0223	22.6312	22.9735				+	Lung_Exosome_Lung_WH	UP_in_WhL	7	7	7	41.6	41.6	41.6	22.626	0
14.4957	17.1709	13.646	17.136	17.4489	17.3796	17.235	14.2305	14.1758	22.3928	22.5378	21.4361	22.9305	23.0386	22.7785	22.3751	22.2062	21.0429	18.068	16.9429	14.298	17.4096	13.6325	17.3377	17.4972	17.41	17.0155	22.0511	22.3554	22.1774	20.0825	20.9584	20.5207	20.6958	20.6764	20.8149				+	Lung_Exosome_Lung_WH	UP_in_WhL	4	4	4	24.9	24.9	24.9	20.198	0
14.1829	13.8284	15.7701	12.568	13.1395	14.8888	14.2841	15.075	14.3513	23.361	23.1648	22.6754	23.1628	23.3762	23.2299	23.2946	23.8216	23.6705	15.0248	13.3113	14.3635	14.5144	13.4577	14.5391	15.0433	14.51	14.881	22.8498	22.8412	23.0165	21.1979	21.8772	21.2409	22.2224	22.1959	22.4213				+	Lung_Exosome_Lung_WH	UP_in_WhL	5	5	5	56.7	56.7	56.7	14.478	0
18.0275	18.2442	18.3452	15.3242	17.1695	14.8042	18.9585	18.9175	19.2333	28.1555	28.0835	28.132	28.5935	28.3524	28.4567	27.876	27.7081	27.8212	21.2104	21.1375	21.2116	20.937	21.3702	21.2704	19.0194	18.3017	18.7919	28.3188	28.2644	28.3093	28.3724	28.3371	28.2723	28.5954	28.4218	28.4028				+	Lung_Exosome_Lung_WH	UP_in_WhL	21	21	21	62.2	62.2	62.2	50.976	0
19.7888	19.2482	18.7785	18.0151	17.0736	16.6917	19.1748	18.7852	19.1945	25.3014	25.2854	25.3089	25.4264	25.4411	25.3079	25.1696	25.086	25.0508	19.1579	17.7462	18.5108	19.5633	19.3525	19.474	13.5607	17.3013	17.6027	24.4072	24.3526	24.2945	23.9032	23.5486	23.8641	24.8775	24.8396	24.6558				+	Lung_Exosome_Lung_WH	UP_in_WhL	9	6	6	44.1	33.2	33.2	28.302	0
17.9986	16.5371	16.2163	14.9414	12.7475	16.0999	16.8942	17.3453	17.3725	25.7986	25.6959	25.613	26.4733	25.7701	25.3954	25.3086	25.1614	24.8084	17.4115	17.1259	15.6144	20.2651	18.5219	20.0763	16.266	16.7846	16.3268	25.2781	25.3461	24.861	24.8878	24.8321	24.2623	24.9396	24.3134	24.1608				+	Lung_Exosome_Lung_WH	UP_in_WhL	7	7	7	51.5	51.5	51.5	22.127	0
15.1134	14.4678	14.7606	14.3408	12.4376	16.7236	13.6326	14.7169	21.981	24.4005	24.4278	24.1641	24.3754	24.3481	24.4032	23.8911	23.2808	23.8741	13.1745	15.6842	13.6683	19.2034	19.4265	20.3092	15.0722	17.8014	14.8368	23.7677	23.6801	24.4217	24.1895	22.9249	23.3331	24.0682	23.0553	23.9703				+	Lung_Exosome_Lung_WH	UP_in_WhL	16	16	16	49.1	49.1	49.1	49.184	0
16.4627	17.536	17.3749	17.3737	17.967	16.8416	14.4385	14.2706	14.0895	24.0636	23.9061	23.6621	23.3843	23.8361	23.5046	23.4891	23.728	23.7872	17.2496	15.0159	13.3449	16.564	18.1293	17.0361	13.7361	13.9995	14.7053	23.7045	23.9263	23.9374	23.3745	23.1158	23.4139	24.0614	23.3673	23.5934				+	Lung_Exosome_Lung_WH	UP_in_WhL	17	17	16	48	48	45.1	45.626	0
18.0883	18.5139	18.1483	17.3722	17.9135	17.289	20.0466	20.1918	19.6549	25.9942	26.0011	25.9052	26.063	25.9823	25.9376	26.0917	25.993	25.9922	21.0077	20.1192	20.0841	22.5769	22.5108	22.5068	19.2595	18.9163	18.6325	25.8537	25.7986	25.8571	25.4256	25.3833	25.3655	26.0528	26.0208	26.0458				+	Lung_Exosome_Lung_WH	UP_in_WhL	8	8	8	46.6	46.6	46.6	24.205	0
17.41	17.2278	17.536	15.8051	14.6384	16.1096	17.5327	17.8558	17.8159	25.3698	25.2523	25.2129	25.1182	24.9827	25.0598	25.3515	25.2711	25.2556	18.6789	18.7507	18.7039	14.1469	18.8685	18.5154	17.8747	17.7847	18.0245	25.2905	25.1426	25.363	23.5135	23.414	24.1138	24.9119	24.8226	24.9634				+	Lung_Exosome_Lung_WH	UP_in_WhL	6	6	6	51.5	51.5	51.5	14.839	0
18.3491	17.7876	16.8199	16.3349	17.8856	16.7041	19.3663	19.1429	19.3153	26.2029	26.1437	26.0957	26.3758	26.2085	26.1513	25.8874	25.691	25.5523	19.5198	19.4061	18.8554	21.4033	21.261	20.8103	18.7585	18.1769	18.7315	25.7552	25.7688	25.7215	25.1936	25.1652	25.1605	25.9662	26.2026	26.223				+	Lung_Exosome_Lung_WH	UP_in_WhL	9	9	9	54.1	54.1	54.1	16.445	0
21.8188	20.9284	20.8503	19.0347	19.0965	19.5824	21.1872	21.1224	21.0906	27.6341	27.6179	27.6364	27.797	27.835	27.6101	26.7535	26.7149	26.6923	20.7035	21.0503	20.3542	21.5416	21.3675	21.3498	20.779	20.5253	20.0221	26.9518	26.8319	26.846	26.2365	26.0514	26.2333	26.6877	26.7343	26.8515				+	Lung_Exosome_Lung_WH	UP_in_WhL	22	22	20	74.5	74.5	71.4	29.174	0
13.4515	15.0741	15.282	16.8492	13.2818	16.5815	16.364	17.0415	17.856	26.3385	25.7417	25.6511	25.9484	26.1927	26.4557	25.4646	25.426	25.4914	19.5133	13.6157	16.9775	21.3293	21.1789	21.1235	13.659	14.0852	17.3803	25.4085	25.3059	25.2258	25.1398	24.9987	25.0483	25.6157	25.6922	25.5164				+	Lung_Exosome_Lung_WH	UP_in_WhL	6	6	6	37.7	37.7	37.7	16.273	0
16.5567	16.9564	16.7044	14.0908	13.2161	14.8027	17.2416	18.2119	17.9915	27.0917	26.1274	27.1883	27.2925	27.3046	26.9045	25.5809	25.4734	25.377	18.5886	19.1121	18.3771	19.929	19.77	19.7347	17.4162	17.2856	17.7536	25.203	24.9105	24.8005	24.4571	25.4782	24.5506	25.0591	24.8949	25.1117				+	Lung_Exosome_Lung_WH	UP_in_WhL	9	9	9	48	48	48	17.718	0
14.3907	16.3057	16.8059	12.8677	14.6756	14.1205	16.7937	16.6852	17.2762	26.6047	26.6622	26.4723	26.8339	26.6666	26.6206	25.6601	25.5363	25.6048	18.6496	18.2334	18.1486	17.9225	19.0591	18.0065	16.6426	17.3358	16.1473	25.7778	25.7132	25.6042	25.5223	25.4475	25.4402	26.0497	25.8879	25.9948				+	Lung_Exosome_Lung_WH	UP_in_WhL	8	8	8	47	47	47	17.222	0
18.1809	17.4661	13.381	13.7555	13.7385	13.8262	17.7893	18.3535	17.9245	25.8561	25.8382	25.7686	25.7536	25.9364	25.6159	25.8198	25.7464	25.6635	16.2513	17.119	17.2276	19.4708	19.5975	19.3318	16.6953	16.2146	14.4472	25.9072	25.7621	25.8035	25.1146	25.0155	24.9743	25.6066	25.3111	25.0168				+	Lung_Exosome_Lung_WH	UP_in_WhL	9	9	9	50.6	50.6	50.6	18.431	0
14.6867	14.5172	14.2794	15.1338	13.6784	14.6907	14.8577	15.4695	15.7347	24.5147	24.5263	24.4131	24.3631	23.9695	24.5661	23.7996	23.8075	23.8497	16.3881	15.3003	14.7968	17.9502	14.6909	14.6067	17.808	14.6919	16.4826	24.5186	24.3214	24.3723	24.5627	24.6495	24.5643	24.6121	24.2735	24.521				+	Lung_Exosome_Lung_WH	UP_in_WhL	5	5	5	54.6	54.6	54.6	13.281	0
14.7212	14.9561	14.6919	13.8958	13.6592	14.784	17.3773	16.9882	16.876	25.5374	25.4286	25.5084	25.5917	25.5997	25.588	25.2317	25.1192	25.1859	14.8386	16.0766	16.2257	17.3297	18.9642	17.2024	17.8499	16.8963	17.4593	25.6202	25.5764	25.5869	26.0196	25.8348	25.843	26.1308	25.9096	25.8961				+	Lung_Exosome_Lung_WH	UP_in_WhL	9	9	9	61.9	61.9	61.9	13.527	0
14.247	13.5952	14.7017	14.3022	16.937	13.5548	13.6875	15.9033	14.4345	25.066	25.0231	24.9228	24.9939	24.7835	24.9443	24.3638	24.4431	24.4595	16.891	19.1275	16.9931	16.9106	18.3072	17.2476	15.1216	13.8816	14.6392	24.974	24.89	24.9247	25.3003	25.1153	25.1027	25.0254	25.0947	25.158				+	Lung_Exosome_Lung_WH	UP_in_WhL	5	5	5	53.2	53.2	53.2	13.916	0
21.7639	21.0511	20.5366	19.2619	18.8896	18.8412	20.7457	20.7407	20.456	27.518	27.3838	27.3267	28.1499	28.063	28.0925	27.0758	26.8513	26.9861	20.1048	19.3083	19.2789	20.7715	20.8477	20.8903	19.155	19.4467	19.5432	25.2292	25.2749	25.2241	19.3791	23.6658	19.0013	25.4697	25.4029	25.6446				+	Lung_Exosome_Lung_WH	UP_in_WhL	4	4	4	75	75	75	5.0526	0
13.8569	14.205	15.5928	13.1459	12.2076	15.7694	15.2368	14.6958	14.6471	23.9585	23.8128	23.7935	23.8183	23.7371	23.8402	23.6297	23.4904	23.1611	18.6572	16.9222	14.6116	18.0995	16.8726	20.325	15.5744	13.1605	20.2527	24.388	24.2948	24.223	23.8279	23.6229	23.6196	23.9431	23.7976	23.8556				+	Lung_Exosome_Lung_WH	UP_in_WhL	13	13	13	46.3	46.3	46.3	44.172	0
18.2763	18.1476	17.3997	13.9386	17.1831	16.6217	18.6659	19.2194	18.7023	26.5207	26.5757	26.4682	26.7528	26.6792	26.7953	26.2602	26.0755	26.2195	17.0447	19.0938	18.7765	21.8817	21.5071	21.7723	18.5939	18.1858	18.4163	26.2322	26.3215	26.4105	25.9173	26.0624	26.18	26.5856	26.5305	26.5856				+	Lung_Exosome_Lung_WH	UP_in_WhL	16	16	16	44.4	44.4	44.4	29.995	0
14.8324	13.3921	13.8729	13.9391	13.6147	12.1743	16.3519	16.5057	14.4035	23.7597	23.6716	23.4404	23.317	23.681	23.6687	23.3758	23.3965	23.3867	14.0718	17.1192	14.9307	15.5341	16.8414	16.467	16.1344	13.4733	14.4344	23.3549	23.6151	23.051	22.293	22.1073	21.6623	23.1282	23.1081	23.3661				+	Lung_Exosome_Lung_WH	UP_in_WhL	10	10	10	26.1	26.1	26.1	49.03	0
17.7968	18.5597	17.8838	16.7911	16.8311	16.1764	19.8628	19.2921	19.4316	25.2176	25.2603	25.7725	25.6238	25.357	25.5329	25.4238	25.4097	25.3568	18.776	19.2084	19.6961	21.3519	21.5535	21.4757	18.958	19.0488	18.7482	25.4672	25.6917	25.4486	24.6072	25.2099	25.2214	26.014	25.7001	25.9092				+	Lung_Exosome_Lung_WH	UP_in_WhL	11	11	11	39.9	39.9	39.9	29.597	0
16.027	15.2808	15.1477	13.4014	15.4971	14.6966	14.4366	14.4714	16.7447	27.0327	27.0864	26.9952	27.2135	27.1879	27.2066	25.9429	25.8109	25.7891	16.2839	17.6519	16.7383	14.8749	19.1512	18.6474	15.3012	17.1917	17.5721	26.3969	25.9395	26.3592	26.0643	26.0385	25.632	25.6336	25.4817	25.3344				+	Lung_Exosome_Lung_WH	UP_in_WhL	9	9	9	44.2	44.2	44.2	17.695	0
17.7645	17.7504	17.9419	17.3721	16.8765	17.1584	18.9705	18.7115	19.5004	25.7804	25.6886	25.7599	25.7202	25.71	25.6636	25.556	25.3958	25.3045	19.8553	19.5437	19.456	21.7008	21.441	21.4844	19.3348	19.5985	19.3639	25.2979	25.1022	25.0976	24.8472	25.029	24.9307	24.705	24.6703	24.7219				+	Lung_Exosome_Lung_WH	UP_in_WhL	4	4	4	18.9	18.9	18.9	28.68	0
23.4343	23.0643	22.8296	22.4362	22.4016	22.3562	24.0007	24.2114	24.0856	29.763	29.8066	29.7086	30.5137	30.055	29.9352	29.2973	29.7549	29.2443	25.2417	25.2194	24.8708	26.9449	26.8124	26.8323	24.134	24.217	24.1777	29.8077	29.8819	29.8394	30.03	28.8778	29.4224	29.6896	29.6945	29.6167				+	Lung_Exosome_Lung_WH	UP_in_WhL	11	11	11	61.2	61.2	61.2	11.367	0
18.019	19.9441	19.6475	18.0122	18.7158	16.5778	20.0748	20.0033	20.1452	26.6644	26.627	26.5942	26.854	26.8388	26.6852	26.3432	26.2874	26.2528	20.3539	20.3854	19.985	21.1823	20.4044	20.0201	18.1066	19.1107	17.9254	26.1101	26.0371	26.0498	25.6629	25.5754	25.4374	26.0884	26.3925	26.5901				+	Lung_Exosome_Lung_WH	UP_in_WhL	10	10	10	45.4	45.4	45.4	24.423	0
14.4094	14.7389	14.0811	13.8738	12.8968	13.738	19.0801	18.9746	18.74	25.3512	25.2053	25.287	25.5509	25.372	25.2315	25.4021	25.2369	25.1416	17.358	15.8067	16.7616	19.9841	19.7352	19.9526	17.1662	17.0085	17.402	25.5203	25.3626	25.5008	24.1261	25.2059	24.049	23.4773	24.9904	24.9523				+	Lung_Exosome_Lung_WH	UP_in_WhL	5	5	5	49.3	49.3	49.3	14.865	0
17.9421	17.8165	17.0675	15.8176	13.2039	15.207	18.298	18.298	18.337	25.2483	25.138	25.1033	25.4028	25.2452	25.1573	24.552	24.5592	24.5475	18.9857	18.1464	18.5701	20.1084	19.9238	19.9419	18.0107	13.7871	18.039	24.1092	23.9822	24.3313	23.7837	23.5672	23.6166	24.396	24.4025	24.3547				+	Lung_Exosome_Lung_WH	UP_in_WhL	5	5	5	35.3	35.3	35.3	15.423	0
14.916	13.714	13.8957	14.9241	17.2866	17.3349	13.9966	17.3319	17.0778	25.6163	25.7286	25.5538	25.6464	25.3604	25.4808	24.9752	24.9276	24.8898	17.7759	18.5708	18.2953	19.6928	17.8836	19.8933	16.3419	15.7846	16.7423	25.1667	24.9134	24.9924	24.4215	24.425	24.3102	25.0476	25.0753	25.0024				+	Lung_Exosome_Lung_WH	UP_in_WhL	4	4	4	24	24	24	13.742	0
16.8838	16.7942	15.137	13.1286	13.5853	14.0379	16.6607	16.7553	17.1154	25.3958	25.4528	24.1239	25.4613	25.5504	25.4264	24.9981	24.9434	25.0975	17.9498	17.7551	17.6782	19.0367	19.2661	19.1216	16.2946	15.7424	13.4937	24.733	23.6966	24.661	24.2471	24.3264	24.2869	25.1366	25.0107	24.9833				+	Lung_Exosome_Lung_WH	UP_in_WhL	4	4	4	40.6	40.6	40.6	7.8409	0
18.3092	17.6012	17.3314	16.2341	16.3461	16.6603	19.0531	19.0958	19.004	18.517	19.0409	18.9062	18.9758	17.8589	19.0372	20.9216	20.9398	20.1035	17.6856	18.9441	18.1648	21.2999	21.1579	19.9395	17.9344	18.2242	19.334	19.3036	19.3013	22.2976	20.9404	22.1827	20.1805	22.6375	21.1417	22.7744				+	Lung_Exosome_Lung_WH	UP_in_WhL	11	11	6	38.8	38.8	20.6	37.377	0
19.4271	19.172	19.382	18.1214	17.6355	17.159	18.9992	19.4669	19.2311	21.4355	21.1482	18.6923	21.2216	20.6325	20.734	22.651	21.872	22.7723	19.2094	17.5363	14.1551	20.7224	20.6173	20.614	19.3432	19.1385	19.2824	22.3938	22.2842	22.2711	22.4506	22.3259	22.376	22.6194	22.9714	22.9539				+	Lung_Exosome_Lung_WH	UP_in_WhL	10	5	5	31.8	13.5	13.5	37.331	0
14.835	13.6957	16.0809	14.1668	13.4009	13.2839	18.1032	17.3233	17.3292	24.3901	24.2744	24.3099	24.6575	24.4255	24.5252	24.0522	23.9859	23.9349	17.4635	17.254	17.405	20.1874	19.7351	19.8785	17.2007	17.009	16.6913	24.458	24.408	24.3825	23.8681	23.7289	23.766	24.5323	24.4392	24.427				+	Lung_Exosome_Lung_WH	UP_in_WhL	5	5	5	51.3	51.3	51.3	12.784	0
20.0962	14.9481	20.2485	14.6185	13.2495	12.9061	12.9961	14.1167	13.3778	25.7822	25.912	25.7755	26.3066	26.3885	26.3539	25.0137	24.8911	24.6955	15.5532	15.009	14.9894	14.3451	18.3272	18.2637	17.2997	17.4471	13.6909	25.4303	24.9543	25.3515	25.2094	25.2678	25.1052	26.0688	25.8293	25.6868				+	Lung_Exosome_Lung_WH	UP_in_WhL	5	5	5	39.2	39.2	39.2	14.463	0
15.7135	14.4422	13.6739	13.4893	14.0394	13.3664	15.9621	17.7939	18.4644	25.9084	26.1247	25.8238	26.2159	26.1471	26.3915	25.9174	25.8526	25.6445	17.6891	17.1108	13.9176	18.1759	17.7725	17.3184	14.0661	15.4521	13.9503	26.5542	26.5727	26.5048	25.9484	26.0284	25.9777	26.3483	26.2067	26.0436				+	Lung_Exosome_Lung_WH	UP_in_WhL	9	9	9	39.2	39.2	39.2	24.831	0
19.109	14.259	13.6095	13.1286	13.8909	13.8631	17.1788	17.0675	17.7209	22.8116	22.6204	23.5122	23.6901	23.4424	24.4011	21.9154	22.03	21.6234	17.5935	15.4431	16.0501	20.3008	19.8393	19.7403	13.3973	13.4967	13.1662	23.1825	23.2463	23.124	21.8422	20.1422	21.5027	23.6903	24.067	21.6085				+	Lung_Exosome_Lung_WH	UP_in_WhL	6	6	6	45.9	45.9	45.9	15.86	0
17.7677	16.6191	16.5533	14.2339	16.4134	16.4028	15.8049	17.9025	18.1291	24.6718	24.5615	24.4565	24.644	24.4228	24.4712	24.5183	24.4694	24.5234	18.1518	18.2241	17.9149	19.5109	19.3229	19.3538	15.9921	17.7586	15.0231	23.6264	23.7108	24.7257	24.5207	24.3816	24.4172	25.1589	25.036	25.0268				+	Lung_Exosome_Lung_WH	UP_in_WhL	4	4	4	32.6	32.6	32.6	20.252	0
15.0925	14.1182	13.9481	13.3431	13.0797	14.3719	16.9919	14.231	14.3736	25.1369	25.0636	25.3278	25.4173	25.4238	25.1378	25.4292	25.2474	25.2283	17.9676	18.9454	17.5158	20.9141	20.6447	20.6966	18.356	18.5518	18.5022	25.4511	25.4417	25.3713	25.2326	25.1728	25.3203	25.5663	25.5493	25.6537				+	Lung_Exosome_Lung_WH	UP_in_WhL	7	7	7	43.2	43.2	43.2	28.024	0
23.0012	22.4506	22.5615	20.8978	21.0359	20.5738	22.4815	22.4142	22.3885	27.887	27.5712	27.576	28.0446	27.9786	27.9146	27.7034	27.7116	27.6666	21.8433	21.7896	21.4169	23.5168	23.1948	23.3062	21.2162	21.5991	21.0495	28.0091	27.7105	27.9702	26.4621	26.6237	26.6197	27.808	27.5438	27.7992				+	Lung_Exosome_Lung_WH	UP_in_WhL	13	13	13	71.5	71.5	71.5	18.012	0
20.8848	20.1486	19.8002	18.8358	18.5562	18.7709	20.1206	20.0811	19.9893	24.3851	24.3981	24.3723	24.6204	24.3199	24.4554	24.3127	24.0759	24.1386	18.2796	18.1389	17.6447	18.2401	17.9384	18.1125	18.1865	18.4894	18.4769	23.449	23.6433	23.4046	21.7195	21.5441	21.1591	23.144	23.3957	23.3539				+	Lung_Exosome_Lung_WH	UP_in_WhL	4	4	4	41.7	41.7	41.7	11.951	0
26.5449	26.4826	26.0045	24.8106	24.792	24.801	26.3925	26.5313	26.5531	28.934	28.8804	28.8187	28.925	28.8873	28.5586	28.581	28.4909	28.4492	24.7143	22.7382	23.518	26.3452	26.235	26.1645	24.9957	25.11	25.0882	28.298	28.2372	28.3138	28.2641	28.263	28.2049	28.288	28.1584	28.0132				+	Lung_Exosome_Lung_WH	UP_in_WhL	6	6	6	43.6	43.6	43.6	17.965	0
21.3266	20.7401	20.2995	18.6722	19.3092	19.0913	20.9153	20.9553	20.9364	21.5477	21.2364	19.6846	19.9772	21.5992	21.1407	22.2712	22.4899	22.1341	19.4121	17.4811	18.0433	20.9985	20.9531	21.1495	19.8407	19.8117	19.5748	22.245	22.6815	22.7981	22.5414	21.0247	21.0551	22.9085	22.9588	23.1439				+	Lung_Exosome_Lung_WH	UP_in_WhL	6	5	5	34.4	28.6	28.6	21.45	0
17.5826	13.2672	17.7695	12.4334	13.9923	13.2863	13.6569	13.3795	14.3475	22.1098	21.6879	22.2257	21.8552	22.0774	22.2434	23.2349	23.3236	23.5601	13.9255	14.0234	14.1564	17.2748	15.2596	18.0913	13.0929	13.5683	14.9814	23.2788	22.9245	23.1209	22.2974	21.805	22.2973	22.2681	22.7808	22.3374				+	Lung_Exosome_Lung_WH	UP_in_WhL	19	19	10	24.1	24.1	13.1	104.55	0
22.5387	22.1705	21.7403	20.6323	20.6775	20.6986	22.0822	22.1278	22.2167	28.3071	28.241	27.8631	27.806	28.1533	27.5848	27.5979	27.9505	27.5104	22.0733	21.3831	21.6686	23.3213	23.1307	23.3503	21.9268	21.9418	21.9809	28.06	27.7845	27.8696	27.0774	26.7544	26.7296	27.3929	27.4462	27.3583				+	Lung_Exosome_Lung_WH	UP_in_WhL	17	15	14	66.9	63.7	60	27.745	0
14.6289	14.4018	14.2295	15.2345	12.6235	13.8855	14.0648	14.3577	14.9031	22.5649	21.6603	21.7666	22.0598	19.099	21.7231	22.7886	22.7586	21.6814	15.2512	14.316	13.8249	14.4823	14.9673	15.8654	14.6137	14.138	14.904	20.8993	21.3675	21.4324	18.7998	19.9668	20.3135	18.8199	21.0493	20.2503				+	Lung_Exosome_Lung_WH	UP_in_WhL	7	7	4	22.4	22.4	12.3	51.691	0
14.9726	14.5639	14.8362	13.5346	14.3679	14.861	14.7069	14.9154	14.2204	22.4047	22.5243	21.4954	23.4714	21.414	23.2529	22.3572	19.6649	21.3693	14.4741	17.0366	15.6017	18.5181	18.5265	14.8229	17.7447	17.8764	17.8908	23.2901	22.4912	23.1592	22.6707	22.6941	24.2151	24.3352	23.3535	24.4091				+	Lung_Exosome_Lung_WH	UP_in_WhL	5	5	5	43.6	43.6	43.6	11.557	0
15.247	15.0195	14.3414	13.3298	13.2678	13.1832	16.8521	13.3159	15.8092	24.7245	24.3116	24.5621	24.9031	24.6804	24.7289	23.9045	23.1367	24.0776	16.1226	17.0054	17.4438	18.2088	18.0211	17.9833	14.3999	13.2354	13.8666	24.3165	24.2274	24.1672	23.8574	23.6699	23.8137	24.0407	24.0084	23.9479				+	Lung_Exosome_Lung_WH	UP_in_WhL	6	6	6	50	50	50	8.2178	0
14.6667	14.307	14.0996	18.9938	13.3965	13.4009	13.7724	14.7315	14.1176	24.8862	25.0893	25.0153	24.9946	24.9209	25.0696	24.6566	24.3199	24.5403	17.6457	16.7593	17.8157	19.4494	19.839	19.7002	14.5654	15.5498	15.7874	24.5597	24.6972	24.4172	23.775	23.8673	24.0739	24.7674	24.7076	24.8294				+	Lung_Exosome_Lung_WH	UP_in_WhL	6	6	6	63.9	63.9	63.9	9.1113	0
19.8099	19.3651	19.1812	18.0299	17.931	17.2096	19.5515	19.4641	19.1013	25.5115	25.6532	25.411	25.9759	25.8398	26.2398	25.5431	25.4863	25.0924	21.0663	20.9473	20.9994	20.4576	20.611	20.5715	18.6525	19.0865	19.1391	26.2996	26.0078	26.0656	24.6448	24.4635	24.1398	25.4068	25.4758	25.2233				+	Lung_Exosome_Lung_WH	UP_in_WhL	11	11	11	77.9	77.9	77.9	16.832	0
18.6273	18.6554	18.3089	17.8864	17.6216	17.774	19.1529	19.7954	19.3029	26.0239	26.0213	25.9129	25.8503	25.8929	26.0933	26.0852	26.0714	25.8084	19.7603	19.4316	19.4535	20.4105	20.4479	20.3566	18.3887	19.3042	17.0216	26.0332	26.1293	26.0682	25.2846	25.3762	25.3986	26.1279	25.9428	26.0095				+	Lung_Exosome_Lung_WH	UP_in_WhL	19	19	19	86.4	86.4	86.4	35.076	0
16.0156	16.7031	15.0545	16.3807	13.5765	15.2315	14.546	14.9344	17.1555	22.6782	22.1028	22.5688	22.6006	22.6119	20.7743	22.2404	22.532	21.9205	14.1375	16.5861	14.0042	14.8128	14.9215	14.4929	16.676	15.254	14.7341	22.8247	22.8007	22.7734	22.6283	22.092	22.1135	22.0929	21.6906	21.6194				+	Lung_Exosome_Lung_WH	UP_in_WhL	5	5	5	27.2	27.2	27.2	18.007	0
14.9387	14.1477	14.0591	13.5815	13.3788	13.9048	17.155	13.8872	18.6107	21.5526	20.9967	21.3603	19.9923	20.8031	19.5193	22.2583	21.6431	22.1617	18.8844	14.528	14.0178	18.8817	18.7341	18.9715	17.0219	13.7213	13.9754	21.987	22.6415	21.7262	21.3061	21.3479	21.1556	21.6822	21.8883	21.4392				+	Lung_Exosome_Lung_WH	UP_in_WhL	5	5	5	27.5	27.5	27.5	35.594	0
14.1478	16.6824	16.2128	13.4985	13.0778	13.998	16.5708	16.9845	16.6644	25.8352	25.8318	25.7463	26.2783	26.2737	26.3318	25.199	25.2218	25.2177	15.2271	15.1113	14.3663	18.7114	18.0162	17.9454	15.6117	13.4145	16.2144	25.152	25.1792	25.2357	24.9771	24.8709	24.8666	25.4132	25.4076	25.4627				+	Lung_Exosome_Lung_WH	UP_in_WhL	9	9	5	58.3	58.3	46	35.924	0
15.9442	14.6711	13.7097	13.1778	13.2006	13.2775	14.3257	15.1454	14.836	23.2989	23.3247	23.2026	23.719	23.5346	23.3863	22.6606	22.5855	21.7779	15.0229	14.738	14.4184	14.7958	14.9604	14.7542	13.8273	13.2342	13.7813	21.9316	21.3431	21.2299	22.0136	22.2018	21.8351	21.2127	21.3372	21.2482				+	Lung_Exosome_Lung_WH	UP_in_WhL	5	5	5	20.1	20.1	20.1	20.625	0
15.0836	16.2351	14.0728	12.8681	13.8836	13.7016	17.4188	14.7277	16.2538	22.8352	22.8177	22.5777	22.5429	22.538	22.5368	22.3084	22.0929	21.9502	16.001	13.4134	14.3477	18.064	18.7732	18.69	14.8092	15.5527	15.9083	22.9441	22.3851	22.7453	22.7369	22.8099	22.8656	22.9761	22.3232	22.987				+	Lung_Exosome_Lung_WH	UP_in_WhL	6	6	6	41.4	41.4	41.4	24.942	0
19.1262	14.2907	17.463	13.643	12.9944	14.7589	15.1604	17.7249	17.4655	26.0556	26.0357	25.9777	26.5697	26.5155	26.6051	25.6422	25.6438	25.6376	17.2713	17.8535	17.8969	18.4266	16.6675	18.0861	14.1844	15.6118	13.4328	25.617	25.6118	25.6877	25.1098	25.0306	25.1239	25.6596	25.6225	25.7634				+	Lung_Exosome_Lung_WH	UP_in_WhL	11	5	5	37.5	23.4	23.4	28.521	0
22.4588	22.0314	21.7743	20.1234	20.1834	20.2068	22.4785	22.6759	22.7028	27.5774	27.2197	27.3862	27.7657	27.7045	27.6911	26.8741	26.9606	26.9443	23.0439	23.0198	22.6943	24.9914	24.8952	24.978	22.789	22.5075	23.2824	28.344	28.374	27.6163	26.7205	26.7352	26.7763	27.2286	27.1408	27.1675				+	Lung_Exosome_Lung_WH	UP_in_WhL	19	19	9	68.4	68.4	39.8	50.14	0
17.6608	18.3658	19.1665	19.0842	18.6514	18.3687	19.9055	19.0681	19.3474	24.3254	24.3651	24.209	24.2407	24.5681	24.3823	23.3724	23.3711	23.4145	15.6816	18.3212	16.4961	20.6212	20.5541	20.7029	16.3918	18.0783	18.7322	24.1967	24.2871	24.4718	24.3572	24.1837	24.3679	23.3537	23.8781	23.7961				+	Lung_Exosome_Lung_WH	UP_in_WhL	16	16	16	51.7	51.7	51.7	45.143	0
15.1297	14.6828	14.1927	14.2076	13.1471	13.5515	14.5515	14.3858	15.4302	21.5295	21.2984	21.6565	21.8844	21.6367	21.7973	21.4937	21.532	21.5199	13.5728	13.5792	13.4168	16.6448	16.8184	16.5448	15.7939	13.4251	12.7367	21.5961	21.7935	21.8068	19.9194	20.1391	20.192	21.5166	21.4213	21.3979				+	Lung_Exosome_Lung_WH	UP_in_WhL	4	4	4	32.3	32.3	32.3	25.569	0
14.5475	14.7208	14.5679	13.1613	13.2711	13.0426	14.3546	15.7453	14.1859	22.3531	21.4112	21.5693	21.0998	21.6994	20.7104	20.9422	22.8527	23.1657	14.1493	14.5473	14.218	15.1496	14.9446	15.4182	13.4931	14.4504	13.3718	22.6948	22.9562	23.1191	23.8143	24.0369	23.1981	22.9607	23.5336	23.4054				+	Lung_Exosome_Lung_WH	UP_in_WhL	15	15	15	17.2	17.2	17.2	134.13	0
14.9665	14.6001	12.8897	17.7581	17.2428	17.534	13.8567	13.5601	13.4406	20.6648	21.0431	20.4531	19.6323	21.994	19.5644	20.1723	19.712	21.4055	14.5124	13.5949	14.4982	16.1906	14.9846	14.4399	13.7092	13.7385	16.9969	22.0339	20.5933	21.4071	22.4248	22.5399	22.0889	22.1908	22.3881	22.2734				+	Lung_Exosome_Lung_WH	UP_in_WhL	8	8	8	11.9	11.9	11.9	97.667	0
15.8459	14.9629	13.7056	13.5077	12.8977	13.8762	13.8725	13.9973	13.6565	23.4588	23.7229	23.7105	23.9477	23.6257	23.7609	22.9176	22.7584	23.2271	14.6889	15.4179	13.7556	14.1961	15.29	14.9185	14.147	15.1252	15.5279	22.3308	22.778	22.7141	21.8647	22.3143	21.6856	23.2495	23.2987	22.6317				+	Lung_Exosome_Lung_WH	UP_in_WhL	18	18	18	23.7	23.7	23.7	102.36	0
15.3187	14.2147	13.3625	13.2067	12.4817	14.6273	13.3969	14.1654	15.5878	24.3472	24.3562	23.9472	24.3915	24.598	23.7614	24.7645	24.8436	24.8076	15.5251	16.1967	14.8003	15.0297	18.1885	16.3815	14.3677	13.0484	13.5284	24.7625	23.9627	23.8984	24.7627	24.2886	25.0819	24.219	24.4829	24.3231				+	Lung_Exosome_Lung_WH	UP_in_WhL	17	17	17	22.6	22.6	22.6	112.42	0
19.4883	18.8869	19.0368	18.5016	18.9843	18.1564	20.1264	20.3923	20.2005	26.25	26.0913	26.2095	26.2888	26.2123	25.8666	25.8252	26.0491	25.9613	20.2956	19.997	20.1042	21.7423	21.2927	21.4767	19.4724	20.0301	20.4025	26.8565	26.7618	26.8034	26.2458	26.1985	26.244	26.8125	26.4202	26.5943				+	Lung_Exosome_Lung_WH	UP_in_WhL	28	28	28	68.2	68.2	68.2	57.488	0
14.3306	19.0383	18.5146	16.6938	19.0676	18.7367	18.3012	18.2044	14.5477	21.1257	19.3666	20.8563	20.4962	21.612	21.6539	21.4213	21.0971	20.6484	13.6166	14.6927	13.5433	15.469	16.0281	15.16	17.632	13.0582	14.2568	20.6394	18.9843	21.5998	22.0303	21.7625	19.8824	23.1229	22.7539	22.4681				+	Lung_Exosome_Lung_WH	UP_in_WhL	4	4	4	16.3	16.3	16.3	40.968	0
16.8396	13.1466	15.3712	15.8147	14.4884	17.013	16.658	17.2394	17.1397	24.1947	24.2252	24.2023	24.5696	24.3108	24.2992	24.4414	24.2413	24.5231	17.0935	15.9743	16.932	14.9919	15.6392	16.1856	16.1869	15.1387	16.3798	22.7848	23.6086	23.3619	21.5125	22.4284	21.4374	22.9366	23.1694	23.2354				+	Lung_Exosome_Lung_WH	UP_in_WhL	11	11	11	44.8	44.8	44.8	27.566	0
19.1386	17.1565	19.0254	20.4073	20.4214	20.3337	21.306	21.5118	20.2318	26.4464	26.3078	26.3521	25.0509	25.304	25.0255	27.6108	27.5176	27.518	19.9917	19.8666	19.8825	22.5108	21.9048	21.4907	22.0036	22.6478	21.8823	28.4163	28.34	28.3466	28.6752	28.692	28.6286	28.5609	28.3801	28.4007				+	Lung_Exosome_Lung_WH	UP_in_WhL	138	138	138	37.7	37.7	37.7	469.08	0
15.3608	14.6269	14.3587	14.6083	12.8495	14.1376	13.2849	15.6671	14.5436	23.7803	23.7833	23.6657	22.8707	23.3351	23.2167	23.3806	23.4487	23.4233	13.674	15.0566	14.1714	14.2626	14.9259	15.1953	14.4458	14.499	14.1673	22.435	21.858	22.2706	21.3201	21.559	20.6462	24.5616	22.0601	23.9881				+	Lung_Exosome_Lung_WH	UP_in_WhL	4	4	4	11.4	11.4	11.4	50.222	0
20.6537	20.2179	20.6915	18.2096	18.8932	17.8682	19.8917	20.5448	20.3423	26.5931	26.5196	26.4172	26.7619	26.7982	26.9496	26.1369	26.2103	26.1423	20.7404	20.3931	19.6875	23.3899	23.1677	23.2235	21.7078	21.7062	21.9789	26.9042	27.0147	26.9787	27.0106	26.822	26.9076	27.8647	27.7534	27.8929				+	Lung_Exosome_Lung_WH	UP_in_WhL	9	9	9	63.4	63.4	63.4	22.693	0
15.0876	15.3758	14.572	13.504	13.1433	13.379	14.0413	14.1605	14.6358	22.5175	22.4687	22.0506	22.6162	22.5121	22.5248	20.9006	21.2105	20.1915	13.5188	13.8646	13.6922	14.7327	14.6546	15.4475	13.3557	13.5235	14.6795	21.0383	22.823	22.3063	21.6961	21.8145	22.5988	23.213	22.4408	22.4748				+	Lung_Exosome_Lung_WH	UP_in_WhL	5	5	5	15.8	15.8	15.8	41.28	0
14.1738	15.6131	15.3627	14.7094	13.0883	13.0588	14.5174	13.7738	14.7423	21.694	22.1346	21.9519	21.4795	21.2801	21.8537	21.1568	21.8726	20.9679	14.3732	14.7869	14.1666	15.0437	15.7895	15.5376	15.5672	14.4043	13.8901	21.8624	22.0954	21.8439	22.0024	22.3565	21.9966	22.1716	20.9153	20.739				+	Lung_Exosome_Lung_WH	UP_in_WhL	5	5	5	25.7	25.7	25.7	36.844	0
15.7699	16.4166	13.9393	14.3395	15.2339	15.0875	16.2164	16.2597	13.8	23.3307	23.3418	23.3365	23.8282	23.891	23.7627	22.7306	22.8109	22.7003	13.5318	14.9083	13.1419	17.8752	17.7675	17.6946	12.7766	14.9931	16.5463	23.2427	23.0128	23.3495	23.1857	23.1449	23.2458	23.2542	23.3616	23.5617				+	Lung_Exosome_Lung_WH	UP_in_WhL	5	5	5	68.9	68.9	68.9	11.466	0
14.311	13.5269	15.1098	13.8494	12.7657	13.8722	13.5921	15.1141	16.0071	20.193	20.7788	21.0005	21.7567	20.5765	19.7253	20.7351	19.1539	20.0592	13.9685	13.192	14.0611	15.3742	15.0772	15.6281	14.0527	15.154	14.5113	20.1464	21.6215	18.6272	22.2228	21.715	21.4474	21.4361	21.1234	21.53				+	Lung_Exosome_Lung_WH	UP_in_WhL	4	4	4	15.6	15.6	15.6	29.842	0
17.2225	14.2787	13.7123	14.0036	13.0157	13.777	18.6733	18.4699	18.285	22.1213	22.3363	22.2372	22.5845	22.3684	22.8332	21.9032	21.7119	21.699	18.5658	14.859	13.7521	20.0003	20.1291	20.068	13.8049	14.5716	18.3997	22.7425	22.8239	22.9494	22.8073	22.5844	22.6238	22.6997	22.8572	22.7217				+	Lung_Exosome_Lung_WH	UP_in_WhL	5	5	5	32.6	32.6	32.6	25.65	0
15.6695	13.981	14.6455	13.5277	12.6438	14.042	14.2756	14.0283	13.6971	20.4034	20.0887	19.5969	20.9703	20.3971	19.2235	19.8631	20.1967	19.0262	14.7555	14.9911	14.9192	15.7426	15.4107	15.8447	13.6011	13.2059	14.1532	20.9825	20.3507	20.7731	21.2278	20.4087	21.0486	20.2254	19.8917	20.6521				+	Lung_Exosome_Lung_WH	UP_in_WhL	5	5	5	18.2	18.2	18.2	45.834	0
14.5054	17.0097	14.4026	13.0107	14.8815	12.7772	14.2252	15.6586	15.4898	25.2627	25.371	25.1443	25.514	25.4069	25.4477	24.6455	24.575	24.563	15.3758	15.5274	13.1704	15.4704	16.2441	15.1772	14.7066	13.1576	15.0672	24.5462	24.9574	24.9011	25.1794	25.1483	25.0684	25.6699	25.5149	25.4009				+	Lung_Exosome_Lung_WH	UP_in_WhL	7	7	7	38.6	38.6	38.6	23.671	0
14.5218	14.3832	15.5054	14.134	14.5674	13.814	16.5463	15.4691	16.6862	24.258	23.986	23.9744	24.2275	23.9913	24.0245	24.0038	23.8722	23.9491	18.852	18.6938	17.9549	20.1062	20.1498	20.1309	17.6218	17.1154	16.9967	22.4718	24.4815	24.4143	21.4374	21.5288	22.0134	24.109	22.0268	24.2567				+	Lung_Exosome_Lung_WH	UP_in_WhL	4	4	4	25.5	25.5	25.5	17.779	0
19.2497	19.0354	18.4283	15.1954	12.0178	16.6499	18.6411	19.3061	19.4746	21.7768	21.7912	21.7952	21.0473	22.4599	19.4581	20.9705	20.8794	21.5897	14.4059	14.9546	14.8113	20.0984	19.5743	19.7107	14.1798	16.6464	16.5068	19.0902	18.8401	17.8574	19.8902	18.7877	17.5524	21.512	21.6399	21.7664				+	Lung_Exosome_Lung_WH	UP_in_WhL	8	8	7	50.3	50.3	44.5	21.308	0
14.9693	14.4767	13.4914	13.78	13.3985	14.322	16.5786	16.1549	15.1552	24.5253	24.478	24.5368	24.051	24.4489	24.5651	24.5297	24.3457	23.8233	16.0445	15.0163	18.2124	17.7437	15.9726	16.008	13.6995	12.7342	13.9857	24.7275	24.6421	24.2907	24.3499	24.4232	23.9504	23.7129	23.628	23.5892				+	Lung_Exosome_Lung_WH	UP_in_WhL	5	5	5	22.4	22.4	22.4	23.466	0
14.217	14.4267	15.5768	12.6945	13.1579	13.8976	14.2441	15.0942	14.5823	20.3053	20.2633	19.4795	19.3284	20.0258	18.4451	19.4757	18.7054	19.324	14.1186	13.8526	13.6608	14.7893	15.3085	15.2928	17.1397	15.8245	15.7828	20.2194	20.2389	20.2955	21.1521	20.175	20.4195	20.6856	20.4365	20.7857				+	Lung_Exosome_Lung_WH	UP_in_WhL	5	5	5	1.2	1.2	1.2	521.95	0.0010149
15.0483	16.5422	14.2108	13.7231	14.1902	12.6281	15.5361	14.2491	15.1713	22.1184	22.0057	22.1181	22.4715	22.3149	22.4308	21.055	21.7478	20.6878	14.1715	12.6186	13.495	14.7942	14.3785	15.9388	14.4978	13.3621	13.8445	21.55	21.3599	22.0079	21.4064	22.1539	22.1191	22.3707	22.0147	21.1077				+	Lung_Exosome_Lung_WH	UP_in_WhL	5	5	5	7.2	7.2	7.2	103.53	0
14.7044	14.5167	16.4542	13.0549	14.2982	13.8831	14.9635	16.2379	13.8071	23.9127	23.7673	24.0081	24.2351	24.1413	24.0793	23.1353	23.0311	23.1663	16.5745	17.5218	17.5041	14.7646	14.6692	15.3935	14.9699	14.3938	13.1316	24.0468	23.7462	23.9855	23.4363	23.4466	23.6191	24.0047	23.9482	23.9104				+	Lung_Exosome_Lung_WH	UP_in_WhL	5	5	5	54.3	54.3	54.3	11.749	0
15.5003	14.2106	14.4715	17.6811	14.4486	16.5768	13.496	13.9855	14.5276	23.416	23.3408	23.2198	23.6545	22.5973	23.1226	22.5374	22.41	22.4761	14.3384	16.7658	14.3353	15.3889	15.5033	13.9683	14.4681	15.306	14.1083	23.766	23.6192	23.5026	23.8411	23.3335	23.6996	23.2205	23.4914	23.5485				+	Lung_Exosome_Lung_WH	UP_in_WhL	9	9	9	32.1	32.1	32.1	29.096	0
14.8207	14.6478	15.5153	15.7094	15.482	15.0344	13.7168	16.8195	14.605	25.8149	25.9023	25.581	26.0011	25.804	25.6532	25.9561	25.7978	25.8067	17.8118	18.241	17.4121	14.9193	17.0849	14.2253	15.181	12.8187	15.9868	26.4964	26.4172	26.5956	26.6037	26.6105	26.8512	26.8712	26.7098	26.9797				+	Lung_Exosome_Lung_WH	UP_in_WhL	11	11	11	27.9	27.9	27.9	40.094	0
15.4929	17.381	17.5599	15.9165	16.9359	16.8332	18.469	15.5079	16.8728	22.6544	22.8183	22.7035	22.0414	21.7238	22.3276	23.3374	23.3354	23.4224	15.9488	14.1529	15.5468	16.2349	15.7338	16.2515	17.7707	13.8172	15.6924	23.8313	23.4752	23.2096	22.5411	23.6816	23.0225	24.2528	23.9958	24.44				+	Lung_Exosome_Lung_WH	UP_in_WhL	22	22	22	24.3	24.3	24.3	141.45	0
22.506	22.6278	22.0671	20.961	21.1848	21.1459	23.0141	23.202	23.4212	26.7235	26.4349	26.4612	26.1157	26.2224	26.3099	27.8674	27.8051	27.6759	24.2805	23.9423	23.5011	25.6339	25.5792	25.5564	24.1174	24.3601	24.2899	28.2167	28.124	28.2176	27.8008	27.8155	27.685	28.0159	28.0309	27.9766				+	Lung_Exosome_Lung_WH	UP_in_WhL	64	64	64	48.4	48.4	48.4	191.61	0
14.8609	13.9565	13.6974	13.5068	14.785	13.4018	13.5566	14.6711	13.2135	24.4018	24.2447	24.1637	24.4096	24.4276	24.6289	22.9259	23.9279	23.9698	15.053	16.1439	15.7521	15.6014	14.1662	15.047	13.8028	15.1462	13.7451	22.8338	23.2654	23.2218	22.2535	22.3605	22.1378	23.1627	22.8081	22.8087				+	Lung_Exosome_Lung_WH	UP_in_WhL	7	7	7	33	33	33	25.177	0
15.4617	14.3769	14.2985	12.7747	14.029	13.267	14.4553	14.4682	14.2051	20.7185	21.3018	20.8299	21.1663	20.9913	20.977	21.1055	21.0865	21.3656	13.0566	14.9474	13.7606	14.9994	14.429	16.0797	13.7645	14.9343	14.1197	22.1419	22.2788	22.116	19.4328	20.6008	20.6517	21.6569	20.8657	21.5641				+	Lung_Exosome_Lung_WH	UP_in_WhL	8	8	8	33.3	33.3	33.3	38.324	0
19.2967	19.3039	19.712	18.4581	18.5239	18.9068	20.3645	20.2409	20.7425	27.1854	27.088	27.079	27.2662	27.104	27.1381	27.8074	27.4096	27.64	20.9069	20.8416	20.5878	22.3764	22.3979	22.4017	20.121	20.0385	19.8592	27.8361	27.8011	27.8701	28.1358	28.0776	27.8056	28.2669	28.1766	28.2534				+	Lung_Exosome_Lung_WH	UP_in_WhL	21	21	21	28.2	28.2	28.2	90.583	0
26.1947	17.9465	25.4452	25.8532	25.9048	25.7451	25.4865	25.727	25.5884	27.1429	27.2048	27.0552	27.1328	27.2581	27.0434	26.6664	26.6364	26.5372	15.6968	19.5821	19.563	20.9508	20.9711	26.0236	17.6919	25.5165	25.4959	25.9776	25.9086	25.6896	26.1279	25.8842	25.983	26.3596	26.324	26.3218				+	Lung_Exosome_Lung_WH	UP_in_WhL	86	86	79	48.8	48.8	45.6	274.61	0
15.9178	16.202	15.9779	14.1056	13.2927	12.9696	16.1875	16.1358	16.0797	19.5099	20.6356	18.8126	20.8787	21.0511	19.6164	21.5514	20.5376	19.5685	14.9241	13.9986	14.3468	15.8679	13.932	15.3373	14.4601	15.0487	14.1818	20.5063	20.6474	19.6488	21.9525	22.1377	21.9664	23.9609	23.6201	23.3935				+	Lung_Exosome_Lung_WH	UP_in_WhL	5	5	5	20.3	20.3	20.3	41.59	0
16.7332	17.8644	18.3357	15.827	17.9294	17.6972	17.215	17.3942	15.0498	27.2565	27.1977	27.0984	27.2549	27.0474	27.2412	26.4579	26.3763	26.3879	19.498	19.2914	19.873	15.5929	17.5987	17.166	16.9876	18.0049	18.1155	25.8978	25.8095	25.5706	25.6842	25.6546	25.6717	26.3555	26.2235	26.2638				+	Lung_Exosome_Lung_WH	UP_in_WhL	9	9	9	41.4	41.4	41.4	33.488	0
16.1745	16.9266	17.632	14.4623	14.3619	16.2526	14.8922	13.7457	14.8608	23.7419	23.6099	23.808	24.2476	22.8002	23.7688	22.0438	22.9017	21.368	16.9056	16.2223	16.2996	16.3598	17.726	17.8162	16.2492	13.0504	16.0628	22.1038	21.0463	21.0416	21.913	19.9951	17.8259	19.6832	19.9092	20.6611				+	Lung_Exosome_Lung_WH	UP_in_WhL	6	6	6	48.1	48.1	48.1	15.164	0
17.397	17.3486	15.699	12.0375	14.4774	13.9406	14.39	15.8001	16.8913	24.1391	24.4464	24.3808	24.3207	24.575	24.4348	24.3266	24.2638	24.2757	16.6114	18.8889	17.5627	19.4055	19.0752	18.6866	18.1832	17.5865	18.639	25.7009	25.738	25.5849	24.9855	25.0246	24.9469	25.4412	25.5439	25.5036				+	Lung_Exosome_Lung_WH	UP_in_WhL	15	15	14	39.2	39.2	37.5	51.901	0
14.2114	13.3652	14.3525	14.6426	13.1277	13.4408	16.6141	14.2577	15.3792	21.1842	22.3058	20.497	22.1766	22.1994	21.9449	22.7305	22.1836	22.8465	13.6486	14.997	14.9284	15.5057	14.7861	14.8937	16.4606	13.9923	13.6971	19.0857	20.0188	18.5986	17.9041	17.6553	18.2908	18.3492	19.0104	18.4513				+	Lung_Exosome_Lung_WH	UP_in_WhL	10	10	9	30	30	27.9	57.293	0
21.6654	21.0947	19.095	17.7522	19.1504	19.1789	21.0122	21.1046	21.1874	25.5318	25.5657	25.514	25.7972	25.7109	25.5563	24.7614	24.6868	24.7893	15.8736	14.1702	16.4589	15.4326	17.3035	18.0582	14.2446	16.8662	16.7016	22.617	22.4598	22.6085	22.8595	23.2977	22.4387	22.4797	22.5561	22.2628				+	Lung_Exosome_Lung_WH	UP_in_WhL	5	5	4	10.8	10.8	9.5	55.01	0
14.566	13.3784	15.2859	13.4999	13.9711	14.1872	14.4305	13.9756	14.9692	21.385	21.1334	21.031	21.3835	21.6665	21.838	21.5413	20.0156	21.0499	14.0358	17.2138	14.3154	15.4142	15.4776	14.0045	17.3172	12.8887	14.4527	22.216	21.1573	21.7803	21.5711	21.512	21.8589	22.2078	20.9369	21.6481				+	Lung_Exosome_Lung_WH	UP_in_WhL	8	8	8	12.9	12.9	12.9	100.83	0
20.0032	18.6575	19.2163	16.5829	16.3869	17.8198	20.7561	20.9233	20.8134	24.7985	24.6363	24.6288	23.863	24.2354	24.0736	26.0335	25.7613	25.9936	17.4242	18.0572	16.353	20.0466	20.3816	20.275	14.2767	14.8453	17.818	24.2671	24.4601	24.6427	22.7963	22.7279	23.2881	23.7307	24.4049	23.4996				+	Lung_Exosome_Lung_WH	UP_in_WhL	22	22	20	37	37	33.4	85.595	0
14.5306	14.2607	15.2173	14.7799	13.7515	14.9674	14.0214	16.1463	17.5121	23.6996	24.7522	24.6473	24.0156	25.0069	23.8031	24.1743	24.2071	24.1179	16.8802	17.176	17.2553	15.3257	15.4808	16.3722	16.312	16.7706	16.5811	24.1869	24.2878	24.2258	24.2122	22.8618	24.2356	24.8719	24.9906	23.4541				+	Lung_Exosome_Lung_WH	UP_in_WhL	5	5	5	9.9	9.9	9.9	68.477	0
15.0019	16.3453	16.245	16.1829	15.927	16.1548	13.7842	14.3831	15.2453	22.2269	22.4124	22.156	21.7786	20.1877	20.8666	20.2353	20.8991	20.8539	13.8292	13.5649	14.1429	15.3291	15.5713	14.8198	13.6979	12.8812	14.383	22.3714	21.9644	21.8628	22.4777	22.3636	21.4917	21.3995	22.3045	22.3765				+	Lung_Exosome_Lung_WH	UP_in_WhL	4	4	4	12.9	12.9	12.9	42.867	0
16.7965	13.7366	15.0053	13.3023	13.365	13.567	14.3399	13.9551	14.0389	18.796	20.8405	20.6493	16.9161	17.634	17.7529	22.685	22.5684	22.2932	14.222	14.3964	14.0971	14.7356	15.2785	14.984	13.7612	13.7187	13.9492	23.3919	23.6605	23.4828	24.1486	24.1451	23.9359	23.4824	23.381	23.3893				+	Lung_Exosome_Lung_WH	UP_in_WhL	17	17	17	24.2	24.2	24.2	115.93	0
14.8641	17.7335	14.6152	14.2991	14.025	11.8475	18.3299	18.2123	18.7608	21.7781	22.1729	21.3382	21.2819	21.0724	21.269	22.8397	22.6402	22.0606	18.3649	18.633	17.6594	20.7555	20.5657	20.3861	17.1743	17.531	17.1852	23.6902	23.7213	23.7401	23.3203	23.08	23.1148	24.0855	23.9634	23.7758				+	Lung_Exosome_Lung_WH	UP_in_WhL	5	5	5	29.5	29.5	29.5	20.762	0
17.291	14.4099	14.9743	13.6044	20.687	16.4511	14.4469	15.3366	13.8229	25.2029	25.3234	25.1879	25.4532	25.357	25.3894	24.5261	24.0487	24.5935	19.3384	19.0964	17.949	20.113	20.5757	20.2634	18.8544	19.0883	18.3682	26.2209	26.2594	26.1702	25.5655	25.6971	25.3688	25.8055	25.6784	25.7387				+	Lung_Exosome_Lung_WH	UP_in_WhL	18	18	18	49.7	49.7	49.7	51.804	0
15.1561	13.3748	14.1951	13.7467	13.2689	13.2847	15.383	13.8274	13.9199	21.8399	21.8416	21.4223	22.1925	21.474	21.6708	19.7707	20.2245	21.9003	13.6766	13.9537	14.6954	16.135	15.9655	14.7791	14.1907	14.3189	15.0123	20.9909	23.0834	22.9073	23.1168	23.2476	23.1881	23.0724	22.4594	23.2569				+	Lung_Exosome_Lung_WH	UP_in_WhL	8	8	8	16	16	16	83.549	0
13.9173	14.9222	13.9869	14.0259	13.3724	14.4278	15.4504	14.8506	15.8964	23.5075	23.0617	23.5921	23.7622	23.8026	23.2567	23.2	23.0517	22.5953	15.5608	15.9273	15.4737	14.9035	13.991	14.353	14.6237	14.7565	14.0315	22.6919	22.8121	22.8114	23.2028	21.5518	22.3387	20.4126	21.7863	21.0209				+	Lung_Exosome_Lung_WH	UP_in_WhL	10	10	10	27.5	27.5	27.5	53.879	0
18.2487	14.4553	19.7602	15.7004	13.7942	13.9706	17.9853	19.2129	18.7716	26.8125	26.8637	26.4855	27.1076	27.2117	27.0313	26.4361	26.361	26.3715	18.6459	18.2612	18.3636	22.7629	22.8657	22.7916	20.3915	19.6305	19.9432	26.9475	26.9863	26.874	26.3142	26.5426	26.535	27.3988	27.3959	27.1299				+	Lung_Exosome_Lung_WH	UP_in_WhL	13	13	13	40.6	40.6	40.6	32.728	0
14.7292	14.1171	14.0898	13.4816	14.3255	12.5576	13.7009	14.7317	14.9091	20.9955	19.9064	20.9668	19.3405	19.3661	19.6065	21.1935	21.6263	21.5323	14.8251	14.3875	13.8861	14.8605	16.467	16.6546	14.381	14.4842	13.9881	20.9248	20.6481	19.5681	20.6543	20.8106	21.1056	20.0267	20.0152	20.2697				+	Lung_Exosome_Lung_WH	UP_in_WhL	16	6	6	10.5	4.6	4.6	183.26	0
21.8777	21.4978	20.8676	19.3211	19.8838	19.4954	20.8608	21.4725	14.675	26.4262	26.348	26.4503	26.5454	26.3921	26.6153	24.8431	24.8302	24.515	20.6391	20.3962	19.7146	22.5707	22.4296	22.3062	21.0995	21.2315	21.2445	26.7893	26.6988	26.6103	26.2095	26.0177	26.0889	27.3367	27.4463	27.2007				+	Lung_Exosome_Lung_WH	UP_in_WhL	41	41	41	37.1	37.1	37.1	191.48	0
15.48	14.4696	14.2782	13.832	13.5165	13.4042	14.8545	14.5773	14.9445	24.359	24.556	24.2975	25.2278	25.0084	25.0145	24.1867	23.9447	23.9808	14.5244	15.0652	13.3793	17.4842	16.0637	14.7371	14.2835	14.3414	16.306	24.547	24.524	24.5582	24.8178	24.6079	24.6323	24.9888	24.9367	24.8949				+	Lung_Exosome_Lung_WH	UP_in_WhL	8	8	8	30.6	30.6	30.6	34.061	0
18.0187	14.473	16.027	13.8389	13.3616	15.0707	17.3321	17.3456	17.212	25.0163	24.9998	24.8017	25.1129	24.9862	25.1114	23.2247	23.2131	23.3034	15.4796	14.6732	14.3548	16.6519	18.0094	17.7253	16.1563	16.1718	16.7824	24.5872	24.6983	24.8483	25.1154	24.9641	24.9415	25.0631	24.8064	24.9211				+	Lung_Exosome_Lung_WH	UP_in_WhL	4	4	4	25.3	25.3	25.3	20.471	0
19.7641	20.2811	18.0795	18.0476	14.3912	14.4643	17.9813	17.8194	13.7767	25.4701	25.5457	25.5297	26.0538	25.7976	25.8002	24.4978	24.567	24.4303	14.1636	16.5927	15.284	14.1631	15.635	14.9824	14.3001	13.8856	13.5054	26.6581	26.721	26.857	27.0331	26.9719	26.8434	26.5447	26.3508	26.3387				+	Lung_Exosome_Lung_WH	UP_in_WhL	23	22	22	41.3	40	40	69.948	0
14.3435	14.6715	14.4588	13.6105	14.5121	13.3635	14.8214	13.5533	14.2516	19.8178	21.1676	21.0936	20.7144	19.6536	18.9323	21.7165	21.7554	21.5796	14.3493	15.1344	13.58	14.8882	14.5829	15.6264	13.9855	13.8389	13.8798	22.9939	22.7167	23.0971	23.2303	23.6764	23.4847	23.708	23.3956	23.8275				+	Lung_Exosome_Lung_WH	UP_in_WhL	11	11	11	12.5	12.5	12.5	120.97	0
15.0102	14.8643	15.24	13.5876	12.9404	12.6738	13.7683	15.2353	14.3266	21.8455	22.1663	21.8959	22.377	22.3957	21.9211	21.7028	21.7936	21.8881	14.6868	14.2823	14.4487	14.627	15.6773	15.3494	14.4812	13.405	12.8634	22.0299	22.021	21.5422	21.6278	21.6195	20.8777	21.8717	22.3901	21.8007				+	Lung_Exosome_Lung_WH	UP_in_WhL	4	4	4	24.2	24.2	24.2	33.325	0
15.7966	13.9169	17.039	18.781	18.5922	18.6544	15.4517	15.7785	15.4522	24.5839	24.3912	24.5066	24.8523	24.5264	24.3634	25.5658	24.7386	24.5497	18.4148	17.7555	17.5277	15.8741	16.2405	15.907	18.7028	13.6452	18.6867	24.2016	24.4955	24.3817	23.9914	23.9346	23.8546	24.2413	24.4943	24.2946				+	Lung_Exosome_Lung_WH	UP_in_WhL	23	23	23	16.8	16.8	16.8	175.49	0
15.5154	16.4404	13.601	13.8014	13.1664	13.6609	14.0699	14.0299	15.144	22.969	22.95	22.6906	22.9314	22.8952	22.9278	22.8915	22.9729	22.8854	13.6586	15.0355	13.3973	15.7921	14.826	14.8853	14.1972	14.8498	14.025	24.4156	24.3579	24.1923	22.698	22.6629	22.8465	24.175	23.4202	23.5046				+	Lung_Exosome_Lung_WH	UP_in_WhL	7	7	7	31	31	31	20.777	0
14.1897	14.4568	12.7187	13.6369	13.6905	13.5424	14.8229	15.1895	13.4852	25.0111	25.0653	25.0168	25.608	25.501	25.5022	24.2473	24.2651	24.4385	15.0812	14.1328	13.4094	15.4131	15.0677	14.1293	13.8497	13.5104	14.7044	25.0274	24.7519	24.8856	25.1573	25.1	25.1625	24.9187	24.7108	24.8924				+	Lung_Exosome_Lung_WH	UP_in_WhL	7	7	7	50.7	50.7	50.7	17.259	0
14.8233	18.2038	17.7438	17.5531	17.7551	17.5449	18.0753	16.8889	16.8677	24.5642	24.4845	24.4464	24.2202	24.1874	24.025	23.3378	23.9624	23.3302	18.1662	18.3763	18.2468	18.5593	19.4952	19.3988	16.9729	16.7325	17.0849	23.318	23.3149	23.4383	21.891	22.5514	22.7289	22.3231	22.3339	22.7511				+	Lung_Exosome_Lung_WH	UP_in_WhL	11	9	9	47.6	40.2	40.2	28.218	0
15.2333	15.0199	14.3492	13.7778	13.4687	14.9515	17.9301	18.4121	18.4901	20.0281	17.1842	19.2761	19.2538	17.7171	18.1153	20.5042	20.5789	21.5211	14.1921	16.2758	13.9144	16.1609	15.1323	15.4077	14.1391	14.5463	14.2263	21.7844	21.8665	21.7649	22.038	21.5796	22.0081	21.8738	21.5121	21.641				+	Lung_Exosome_Lung_WH	UP_in_WhL	7	7	7	23.2	23.2	23.2	48.357	0
15.92	14.7283	14.4556	13.07	13.3579	13.23	14.7115	18.8681	14.5532	21.625	21.5061	21.4686	21.7655	21.478	21.7241	20.7226	19.9887	20.2581	14.0273	16.6256	12.084	20.7236	18.6242	16.9574	14.1345	13.5714	13.7639	21.6543	21.6836	21.6166	21.9347	21.6427	21.9443	21.7694	21.8503	21.8535				+	Lung_Exosome_Lung_WH	UP_in_WhL	5	5	5	15.3	15.3	15.3	53.542	0
15.0197	13.7404	13.9701	14.2541	13.992	15.0529	14.4663	15.2073	14.8575	22.4017	21.8016	21.096	21.5791	21.5242	21.8595	22.7671	22.609	22.7505	13.733	19.2427	13.283	17.6608	16.9614	17.3156	13.6032	14.1414	13.1658	23.9849	23.8932	24.0503	22.6467	22.886	23.2026	23.1185	22.6896	22.6716				+	Lung_Exosome_Lung_WH	UP_in_WhL	15	5	5	48.6	20.1	20.1	50.47	0
15.6758	14.7226	14.4922	13.4397	13.7132	12.6059	13.7538	15.5587	14.2881	22.9101	23.4091	22.9458	23.3479	23.503	23.4738	23.2453	23.1103	22.8021	13.9963	15.6967	13.9031	15.217	14.3018	13.7367	14.3327	13.8209	13.776	23.6072	23.2677	23.259	22.9765	22.6562	23.1409	24.4752	24.472	24.5906				+	Lung_Exosome_Lung_WH	UP_in_WhL	8	8	8	17.2	17.2	17.2	93.23	0
15.0777	14.2835	14.1188	14.4206	13.5636	13.4775	14.6849	14.6597	13.793	19.0144	18.0218	20.1773	19.385	18.0461	17.7226	20.3551	20.7407	21.2161	14.2465	14.0063	13.9857	15.8887	15.5715	17.1909	14.1816	12.943	13.8938	19.6004	22.0893	22.5185	20.0422	18.2492	18.1298	20.0805	18.4854	18.3209				+	Lung_Exosome_Lung_WH	UP_in_WhL	5	5	5	13.6	13.6	13.6	68.436	0
19.3623	18.8936	17.4219	15.7827	12.1547	16.5976	15.664	17.7456	17.4567	20.3487	21.3684	20.7076	20.488	19.3804	20.7774	23.0796	23.2423	23.1578	16.0944	16.9415	16.1888	18.9021	17.7441	19.2985	14.5844	14.6772	16.9078	24.2368	24.2446	23.9369	22.749	23.2033	23.5758	23.6136	23.6213	23.1517				+	Lung_Exosome_Lung_WH	UP_in_WhL	19	19	19	34.8	34.8	34.8	78.806	0
15.211	15.6081	12.9963	12.8641	15.3507	15.1637	16.9071	13.7262	15.326	24.4115	24.4967	24.4489	24.5199	24.2459	24.5058	24.2534	24.1747	24.004	16.1994	14.6732	14.2778	14.4252	14.1409	15.3753	15.262	14.1373	13.665	24.0527	23.8268	24.0825	22.8059	22.8016	23.1231	23.6135	23.3433	23.5331				+	Lung_Exosome_Lung_WH	UP_in_WhL	13	13	13	48.2	48.2	48.2	28.723	0
20.3208	19.7683	19.9651	18.3399	18.9716	19.3845	20.5747	19.8037	19.76	28.2028	28.1344	28.011	28.4283	28.3181	28.281	28.2366	27.9973	28.0757	21.4296	21.3277	21.1379	22.0662	22.2032	22.225	20.6932	20.7566	20.9621	28.126	28.0542	28.0944	27.4422	27.4451	27.3409	27.4285	27.4469	27.4038				+	Lung_Exosome_Lung_WH	UP_in_WhL	12	12	10	69.3	69.3	59.8	22.11	0
18.2074	18.0536	17.9699	16.7464	13.0761	17.0698	19.4541	19.4656	18.6767	25.6167	25.6048	25.5393	25.8185	25.7615	25.6304	25.3978	25.3291	25.3907	18.8698	19.4195	17.4139	21.8551	21.8374	21.7641	17.5348	19.3868	18.6454	25.7672	25.6485	25.7864	25.4071	25.4105	25.3652	26.2185	25.745	26.0768				+	Lung_Exosome_Lung_WH	UP_in_WhL	5	5	5	30.9	30.9	30.9	21.634	0
21.6623	16.813	21.7519	19.4974	17.2214	18.3794	17.9699	19.2879	18.4097	26.2965	26.3474	26.2878	26.4619	26.4794	26.3523	24.849	24.9081	25.2476	20.0235	20.5538	19.6794	21.0188	15.903	19.0443	15.1082	16.3373	13.7043	26.2365	26.2099	26.2998	26.4629	26.4239	26.5362	26.3993	26.3259	26.3602				+	Lung_Exosome_Lung_WH	UP_in_WhL	8	8	8	51.4	51.4	51.4	31.362	0
18.0558	16.9316	17.334	14.7315	12.3351	14.6197	14.599	17.5063	13.6754	26.9257	26.8003	26.7203	27.2185	27.054	27.0193	26.1324	26.1242	25.7972	17.1368	17.3292	17.4207	17.7817	16.9545	14.6977	16.5528	17.584	12.6383	26.1439	25.9094	26.0965	26.3669	26.3854	26.421	26.2136	26.1049	26.0081				+	Lung_Exosome_Lung_WH	UP_in_WhL	27	27	27	57.5	57.5	57.5	66.022	0
14.621	14.1149	13.7508	15.8731	13.5409	13.9054	16.8407	13.928	13.5778	24.0614	23.9359	23.6478	24.3179	23.9401	24.235	23.9344	23.7919	24.1429	13.7217	14.2443	15.6057	15.3249	15.4504	16.2413	13.1065	14.2866	14.9722	23.0138	23.1359	23.1349	23.0696	23.197	22.8653	23.2795	22.85	22.8341				+	Lung_Exosome_Lung_WH	UP_in_WhL	22	22	22	21.3	21.3	21.3	195.46	0
14.7035	13.9368	13.8128	13.9223	13.8909	13.728	14.0137	14.8969	14.9327	24.1493	23.6509	24.0441	24.2623	24.3047	24.1828	23.4057	23.8454	23.8174	18.1293	17.6267	17.3094	18.0477	18.6045	18.1517	13.7121	12.857	13.732	24.9035	24.6745	24.8505	24.7515	24.8897	24.913	25.508	25.4166	25.4785				+	Lung_Exosome_Lung_WH	UP_in_WhL	7	7	7	26.2	26.2	26.2	48.227	0
15.2818	14.8969	14.0013	16.1584	13.4722	16.6766	13.8161	14.135	15.2446	21.853	21.8466	21.873	22.2934	22.1094	22.0861	21.7714	21.8617	21.9101	15.1584	15.0781	14.2385	15.2318	16.8368	15.4779	18.111	18.1329	13.6608	20.0342	20.2186	18.1998	19.8479	20.734	20.6692	21.0944	21.6193	22.2374				+	Lung_Exosome_Lung_WH	UP_in_WhL	4	4	4	29.7	29.7	29.7	21.184	0
15.1067	14.9463	14.498	13.1159	12.6071	13.1611	13.6334	14.3218	13.1659	21.9118	22.2023	22.0796	22.662	22.5639	21.9549	21.5539	21.125	19.6077	13.8949	13.5395	14.7219	16.0092	15.0298	16.4961	13.3542	14.6649	13.6953	20.5392	20.9458	18.7625	18.9201	18.9934	19.4568	18.9697	18.9789	21.0522				+	Lung_Exosome_Lung_WH	UP_in_WhL	7	7	6	12	12	10.3	65.309	0
14.3512	14.6819	13.4909	13.8745	12.1144	12.9861	15.6281	13.7119	13.5794	25.6781	25.5276	25.5529	25.9294	25.8128	25.7341	25.055	24.9368	24.9343	17.3673	13.5581	17.266	17.9495	18.1142	17.4146	15.9833	15.8659	14.61	25.5099	25.4244	25.4216	25.6548	25.6992	25.6744	25.464	25.392	25.4717				+	Lung_Exosome_Lung_WH	UP_in_WhL	10	10	10	37.1	37.1	37.1	27.744	0
14.3181	13.8049	13.5242	13.5838	14.6666	13.1949	14.5604	15.0177	14.8578	22.3608	22.8079	22.5627	23.2215	23.358	23.2583	22.8667	22.5138	22.6894	15.0645	14.2838	13.4921	15.0546	15.2546	14.0149	15.2384	13.4504	14.5221	20.2677	20.6566	20.8483	20.5876	17.831	18.334	20.8892	21.6021	20.7977				+	Lung_Exosome_Lung_WH	UP_in_WhL	6	6	6	17.3	17.3	17.3	50.435	0
16.0749	15.9807	16.146	18.0538	14.8093	13.2884	18.2789	18.1229	18.6459	25.5751	25.5116	24.8876	24.3847	24.3337	24.4267	27.0163	26.8992	26.9014	19.742	20.495	19.2204	21.0354	20.7938	20.3793	19.3339	19.0464	17.702	27.6512	27.4249	27.548	27.7986	27.8338	27.856	27.4965	27.4756	27.2555				+	Lung_Exosome_Lung_WH	UP_in_WhL	39	39	39	40.6	40.6	40.6	140.96	0
16.08	12.4757	13.8307	14.6209	14.2581	13.4399	15.8721	14.8039	13.5898	24.6923	24.6414	24.7484	25.2659	25.1321	24.6892	24.547	24.4273	24.181	15.0217	13.9626	14.3608	16.6847	16.4939	15.5026	14.6102	16.1769	15.3324	24.3758	24.0496	24.2587	24.1277	24.4239	24.0612	22.5758	23.4767	22.7288				+	Lung_Exosome_Lung_WH	UP_in_WhL	8	8	8	40.1	40.1	40.1	35.206	0
14.6865	16.6997	12.3951	15.3523	13.749	16.361	16.1486	15.0394	16.0057	21.254	20.8444	21.0182	20.976	20.5022	21.5027	17.8677	20.3917	20.1583	15.1997	13.4105	14.2754	14.817	14.7983	14.7252	15.2556	13.7201	14.3154	18.2511	17.901	21.6288	21.5313	21.2754	21.4961	18.536	17.8799	19.8187				+	Lung_Exosome_Lung_WH	UP_in_WhL	5	5	5	7.8	7.8	7.8	113.08	0
14.3489	14.1926	13.298	13.1879	13.5329	14.331	13.5313	13.6806	14.624	18.4192	19.4241	19.0564	20.043	19.32	19.3259	18.93	20.446	20.3691	14.6503	14.0068	15.1464	15.4096	14.7894	15.2203	14.8634	13.5318	14.478	19.2469	19.1191	18.7653	17.9182	18.1475	17.9978	18.763	18.9054	19.0515				+	Lung_Exosome_Lung_WH	UP_in_WhL	5	5	5	13.5	13.5	13.5	40.763	0
13.3982	13.8428	13.758	15.3357	14.079	15.8761	13.3845	15.1657	13.8314	24.5981	24.5613	24.7941	24.8547	24.7624	24.6928	24.3838	24.0557	24.3776	15.124	16.6865	14.16	18.2582	17.3885	14.249	17.4632	16.2939	16.2023	24.7206	24.7395	24.6756	25.1037	24.7532	24.9342	25.0916	24.932	25.1174				+	Lung_Exosome_Lung_WH	UP_in_WhL	17	17	17	28.1	28.1	28.1	81.074	0
14.7917	13.5379	13.3343	16.5199	15.8958	17.0623	15.9218	14.3144	15.1379	21.3235	21.3273	21.0532	21.7764	21.2405	19.9293	23.7439	23.8834	23.7398	16.8612	16.1248	17.2295	16.9199	17.5185	16.8057	14.3598	13.6277	15.5325	24.3197	24.2917	23.6756	24.3376	24.058	24.3311	24.5478	24.4041	24.7061				+	Lung_Exosome_Lung_WH	UP_in_WhL	18	18	18	30.6	30.6	30.6	86.47	0
14.2323	13.6693	14.3872	14.0078	12.2134	13.0025	13.3466	14.7361	14.7356	23.9773	24.3733	24.0394	24.6937	24.5777	24.6998	24.088	23.7904	23.9995	16.2537	18.2233	13.8654	16.9801	17.2152	17.7223	15.1048	15.0579	13.8334	25.6655	25.4262	25.7768	25.7984	25.9326	25.659	25.5111	25.3172	25.1837				+	Lung_Exosome_Lung_WH	UP_in_WhL	13	9	9	52.5	44	44	47.655	0
15.4013	15.1469	14.1702	16.6058	13.6699	16.0915	14.8427	15.8469	14.8059	18.2327	20.0947	17.208	18.8012	18.2454	18.6654	19.7181	21.1675	19.6592	14.6048	14.5683	13.5706	15.2545	16.2759	14.7704	14.0262	15.7797	15.0194	23.0989	22.3198	22.4162	22.9045	22.6624	22.6408	22.5464	22.4769	22.6033				+	Lung_Exosome_Lung_WH	UP_in_WhL	10	10	10	15.2	15.2	15.2	91.838	0
21.2509	21.0041	21.0554	19.5118	18.8214	19.0982	20.2615	20.2444	20.6915	28.818	28.788	28.69	28.8596	28.7809	28.8828	28.1484	28.0265	28.0702	19.645	20.3688	20.3372	21.6993	21.9569	21.8587	20.2412	20.8153	20.0317	27.4023	27.521	27.4096	27.5116	27.5144	27.4743	28.2328	28.2163	28.2754				+	Lung_Exosome_Lung_WH	UP_in_WhL	193	193	192	60	60	59.8	629.09	0
16.8167	16.287	16.0598	13.189	16.0776	13.3144	16.507	13.4069	16.6178	18.6683	18.2865	18.8102	18.5402	18.028	18.866	20.5542	19.994	18.9631	14.6562	13.4307	13.1437	15.9508	15.9752	17.4146	14.0557	15.5035	15.7503	21.6063	21.3841	21.8544	21.2407	21.4436	21.2202	22.0223	21.2473	21.5328				+	Lung_Exosome_Lung_WH	UP_in_WhL	16	7	7	20.8	9.9	9.9	104.64	0
14.8828	14.7826	13.0647	13.4161	13.1492	13.4399	14.4448	14.5494	13.8979	19.0736	18.7541	18.9396	18.5242	18.3782	18.7751	21.5086	21.0471	21.1791	14.4766	13.6809	13.7949	15.4506	14.9201	14.153	14.4311	14.0765	15.1404	21.7394	21.0152	21.7556	21.208	21.8303	21.2134	21.8305	20.3719	19.9877				+	Lung_Exosome_Lung_WH	UP_in_WhL	4	4	4	4.4	4.4	4.4	160.88	0
14.3044	15.7808	14.3028	14.6272	13.4055	14.9877	16.3639	15.1861	15.0582	20.0021	18.9558	18.3177	19.6985	20.8691	19.1678	20.4151	19.6874	19.2978	14.5693	14.3519	13.307	15.4808	15.2502	14.7337	14.2737	14.584	14.7363	23.2559	23.013	22.9886	23.1334	23.165	23.0252	23.5868	23.4772	23.0862				+	Lung_Exosome_Lung_WH	UP_in_WhL	10	10	10	25.1	25.1	25.1	58.252	0
14.4324	13.6544	14.5464	13.3952	14.1515	13.9187	13.9058	14.3522	14.264	18.3379	20.888	18.4478	17.7946	19.2754	18.9782	20.004	19.8078	19.8399	16.6669	15.2658	14.3641	14.7633	12.3314	15.4428	15.4168	15.534	14.8905	20.8907	21.058	20.9753	21.1298	20.9104	21.2456	21.1338	21.0699	18.9825				+	Lung_Exosome_Lung_WH	UP_in_WhL	5	5	5	4	4	4	162.12	0
14.4164	13.8494	13.6014	14.1869	14.1584	14.7081	15.5766	16.0752	13.8222	21.6545	19.5997	19.6019	19.1883	18.7035	18.9155	21.6362	21.316	21.4635	14.3808	15.6835	12.6667	15.2516	15.207	16.14	14.5473	12.9623	13.3264	23.9312	23.8804	24.0206	24.1967	24.6043	24.1427	23.9837	23.6414	23.978				+	Lung_Exosome_Lung_WH	UP_in_WhL	11	11	11	18.3	18.3	18.3	89.034	0
13.739	14.0754	13.9613	13.5529	13.7223	14.5153	13.9801	14.5273	14.1073	17.5606	17.5343	18.5017	19.3416	18.5973	18.0754	20.099	19.4017	19.9114	13.1081	15.0126	14.78	14.8123	14.9116	15.2801	15.1352	13.7338	13.2639	20.601	21.0867	21.4109	21.5578	21.6662	21.7817	21.8116	21.165	21.2027				+	Lung_Exosome_Lung_WH	UP_in_WhL	5	5	5	3.4	3.4	3.4	238.87	0
16.4932	14.7601	13.6149	13.6202	13.3596	13.3856	14.9219	15.2112	15.641	24.024	23.912	24.0764	24.086	24.2479	24.1954	23.1359	22.966	21.9933	14.9923	13.8899	14.0722	16.0443	15.6167	16.2566	13.6462	14.5452	14.8435	24.4061	24.2715	24.1363	23.6055	23.8535	23.5153	23.4488	23.2663	23.7357				+	Lung_Exosome_Lung_WH	UP_in_WhL	9	9	9	36	36	36	40.282	0
18.0064	17.3366	14.3939	17.3148	16.7922	13.2813	14.7909	14.6415	16.6914	25.9584	25.8788	26.0246	26.1683	25.9275	25.958	25.2753	25.3006	25.2538	14.5342	17.1549	17.4897	15.1387	15.6341	14.262	18.3101	15.2767	14.8196	22.0618	21.688	21.9756	22.1925	19.7095	19.8183	22.2454	22.003	20.0469				+	Lung_Exosome_Lung_WH	UP_in_WhL	19	19	19	29.6	29.6	29.6	85.862	0
14.7067	13.3185	17.5628	14.4624	12.5132	14.6258	14.9435	14.5949	14.0478	21.8961	22.3682	22.4945	22.8564	22.2801	22.5166	21.352	21.1939	20.9772	14.4283	14.4246	13.5134	16.3912	14.692	15.265	14.8138	14.6597	13.9271	22.6654	22.7978	22.9704	22.8338	22.8396	22.3647	21.9721	20.9776	21.9477				+	Lung_Exosome_Lung_WH	UP_in_WhL	6	6	6	19.4	19.4	19.4	53.126	0
24.2545	23.9976	23.6611	21.4871	21.6281	21.486	24.1226	23.6761	24.1968	22.6353	22.2977	22.072	21.8653	22.1091	21.4106	21.8278	22.0483	21.2579	15.6805	15.874	13.3455	17.2166	18.6536	17.1361	15.8123	16.2694	13.9947	20.7437	20.1561	21.5759	20.2116	20.4346	19.0296	20.6829	20.7685	20.4057				+	Lung_Exosome_Lung_WH	UP_in_WhL	20	20	20	27.1	27.1	27.1	113.32	0
19.6362	18.7785	18.4672	19.8989	19.9005	19.8923	19.208	19.2085	19.3878	24.0754	24.1492	24.0416	24.2457	24.4001	24.2403	23.3788	23.5337	23.4923	18.6801	18.3789	18.1873	18.2601	20.1351	20.3274	14.6159	13.5479	14.3978	24.4191	24.5672	24.5425	24.7661	24.3656	24.7007	24.5218	24.5186	24.5788				+	Lung_Exosome_Lung_WH	UP_in_WhL	12	12	12	27.5	27.5	27.5	58.848	0
15.593	14.6186	15.6945	15.6584	12.8835	14.231	18.3556	18.7529	18.4669	22.0083	22.2979	22.379	21.7102	21.7218	21.6034	21.7816	22.1292	21.743	14.4857	14.5288	13.0456	15.7914	15.1541	15.123	14.202	13.9037	14.6423	21.506	21.6089	22.0402	22.9799	22.2033	22.4486	23.0624	23.3996	23.3889				+	Lung_Exosome_Lung_WH	UP_in_WhL	7	7	7	4.5	4.5	4.5	213.57	0
14.2491	13.7722	12.9421	15.0333	12.975	12.9622	15.2421	15.1813	13.6532	22.8786	22.638	21.8647	22.6128	23.2492	22.7871	23.3205	22.9852	22.8265	13.663	13.5687	15.0489	18.2205	16.9822	17.0556	17.1473	13.7848	16.7192	24.1011	24.0216	23.6534	23.0524	22.7693	23.1597	23.6826	23.6238	23.6941				+	Lung_Exosome_Lung_WH	UP_in_WhL	8	8	8	36.5	36.5	36.5	34.352	0
14.3289	15.124	14.4603	13.293	14.1644	12.6326	14.2448	17.4035	16.0576	26.0261	25.9319	25.7367	26.0012	25.9469	25.7852	25.4047	25.375	25.2964	18.6527	19.01	18.6821	17.0778	17.6241	17.0934	13.8809	13.7278	15.7223	26.2057	26.2498	26.2374	26.563	26.5047	26.6188	26.6455	26.5416	26.6255				+	Lung_Exosome_Lung_WH	UP_in_WhL	15	15	15	51.8	51.8	51.8	43.062	0
17.0031	15.3355	17.4145	18.0024	14.0269	12.7754	15.2265	18.3389	14.1936	26.3835	26.3621	26.1802	26.3927	26.2287	26.2769	26.7401	26.5792	26.7227	17.1066	17.9322	17.3125	18.2088	17.8678	18.3018	16.0363	15.0789	18.4232	27.2001	27.1688	27.1508	27.4115	27.4015	27.2605	27.3351	27.3821	27.4406				+	Lung_Exosome_Lung_WH	UP_in_WhL	28	28	24	44.4	44.4	40.6	95.337	0
14.3457	14.9313	13.909	12.9491	13.037	13.969	14.5019	15.4721	14.4969	24.6126	24.3162	24.567	23.912	24.1927	23.95	24.0724	23.9704	24.3522	14.6523	15.4278	13.8596	15.1409	15.3322	14.8869	15.7914	14.406	14.5512	24.0845	24.0561	24.0255	24.0018	24.4574	24.1118	24.1705	24.3776	24.3994				+	Lung_Exosome_Lung_WH	UP_in_WhL	9	9	9	32.3	32.3	32.3	40.228	0
16.2671	13.6159	14.097	16.1174	12.7038	14.7849	14.8162	16.4697	17.1558	25.3884	25.4106	25.2643	25.6801	25.2912	25.4084	25.0577	24.6612	25.039	16.9781	15.9451	17.3218	18.5531	18.3677	18.5548	17.9515	18.0008	17.7747	25.3737	25.3902	25.4077	25.6104	25.6032	25.6774	25.7666	25.8471	25.5487				+	Lung_Exosome_Lung_WH	UP_in_WhL	27	27	27	52.7	52.7	52.7	80.109	0
15.0295	14.16	12.8895	14.0009	12.2353	13.9315	14.1976	14.6846	13.871	21.9267	21.9959	21.8374	21.9923	22.1526	22.0819	21.3228	20.8666	20.4631	15.3001	14.8143	13.5373	15.7192	15.1858	14.3812	13.5616	13.5177	13.3798	21.3143	21.3173	21.3586	22.2373	21.4043	21.4915	20.9604	21.3584	21.2017				+	Lung_Exosome_Lung_WH	UP_in_WhL	4	4	4	7.9	7.9	7.9	100.45	0
14.4032	13.8403	13.9962	13.2505	12.9712	14.3933	14.8192	13.7244	14.0777	20.3931	19.8345	21.3725	21.1676	22.363	21.4023	21.0832	21.4082	21.5682	14.9004	15.8485	14.1819	15.0695	15.9776	15.1259	14.2734	14.3182	13.5242	21.6933	21.5907	22.5887	22.1941	22.4992	21.4268	23.2371	22.1555	22.8189				+	Lung_Exosome_Lung_WH	UP_in_WhL	6	6	6	9.6	9.6	9.6	82.921	0
16.0427	14.3175	16.7263	12.9102	16.0105	15.2104	16.6183	17.7245	18.0611	25.7377	25.7113	25.6973	25.6267	25.6529	25.6825	25.3861	25.505	25.6345	15.9975	16.1372	17.6473	15.7109	15.8182	15.2156	14.0526	13.5658	15.2662	24.8505	24.6218	24.6871	24.6539	24.5607	24.2612	23.9685	24.5877	23.9496				+	Lung_Exosome_Lung_WH	UP_in_WhL	10	10	10	46.6	46.6	46.6	35.816	0
15.2337	16.41	16.1478	12.9114	16.4105	13.4211	16.4556	13.5879	14.4895	17.8529	18.955	18.9438	18.7807	19.4667	18.6406	19.3408	19.2317	20.0465	14.2838	16.1931	15.5294	14.1565	15.0272	15.2161	15.8077	16.0877	14.2737	21.7275	20.3261	21.0639	20.3344	20.5413	19.4065	21.6287	21.341	21.6774				+	Lung_Exosome_Lung_WH	UP_in_WhL	7	7	7	7.5	7.5	7.5	144.75	0
15.0362	14.0058	13.4084	14.3613	13.6007	13.9235	14.9359	14.3463	14.5348	22.124	22.2344	22.2266	22.6678	22.6469	22.2643	22.1268	22.3291	22.4385	15.1218	13.8003	14.1422	15.3837	15.0112	15.5222	15.5733	14.0905	13.9462	24.3881	24.281	24.2654	24.5033	24.4029	24.3754	24.4931	20.3093	24.4933				+	Lung_Exosome_Lung_WH	UP_in_WhL	4	4	4	10.3	10.3	10.3	62.328	0
16.8726	15.9701	13.9243	14.8973	13.374	14.1449	14.8763	15.86	14.6895	20.2955	20.1576	19.3765	20.4458	21.9229	20.2729	20.6664	21.3415	21.5872	13.4156	13.8193	13.9675	15.049	14.9297	14.6277	14.674	14.4659	14.1971	22.3442	22.5152	20.8864	22.6919	22.5955	22.4728	21.9502	22.4372	22.0964				+	Lung_Exosome_Lung_WH	UP_in_WhL	10	10	10	25.3	25.3	25.3	65.601	0
14.2073	13.321	14.3546	13.3894	14.7477	13.7674	13.8528	14.2531	13.6667	22.4149	22.4901	22.7172	22.7573	22.7756	22.8092	22.8454	22.6773	22.5736	15.4235	14.805	13.8881	14.8872	16.7108	16.6226	15.029	15.7178	15.8302	24.2676	23.1443	24.1729	23.2455	23.4832	24.1879	23.7405	24.6268	24.2725				+	Lung_Exosome_Lung_WH	UP_in_WhL	6	6	6	20.8	20.8	20.8	44.739	0
14.6334	13.416	12.9226	14.315	13.2281	12.9761	14.3705	14.2783	17.1311	24.5772	24.4005	24.4705	24.8417	24.7464	24.7257	24.3056	24.1301	24.2115	14.1965	17.1888	17.0096	17.469	17.091	17.6298	13.8735	12.9469	13.9333	24.8662	24.8924	24.902	25.2349	24.9295	24.9079	24.5854	24.2545	23.6025				+	Lung_Exosome_Lung_WH	UP_in_WhL	4	4	4	19.3	19.3	19.3	30.84	0
17.049	15.0665	16.7341	17.1671	17.3823	17.2361	16.5021	17.4277	16.3915	25.2096	25.1522	25.069	25.3905	25.3377	25.281	25.1877	25.1374	25.0808	16.4997	17.4118	15.6551	18.3475	18.3685	18.553	16.5407	16.4014	15.8626	24.8146	24.6428	24.5388	24.8298	24.6617	24.7463	24.6301	24.4752	24.5946				+	Lung_Exosome_Lung_WH	UP_in_WhL	10	9	9	57.6	54.6	54.6	30.54	0
14.0941	15.2227	12.901	14.2869	13.8488	14.3325	16.8777	13.7938	14.7273	21.9258	22.3209	22.6004	22.1821	21.632	22.1102	21.609	20.9837	20.3453	14.2412	13.8354	14.4542	14.7899	14.1612	15.0635	13.376	14.5085	13.6327	23.7693	23.9712	23.6179	22.6543	22.4446	22.751	23.5626	23.3462	22.5839				+	Lung_Exosome_Lung_WH	UP_in_WhL	8	8	8	20	20	20	58.042	0
15.0977	13.6086	15.8096	13.2933	13.2404	13.6423	14.4408	14.1336	14.5291	25.0005	25.1732	25.0068	25.5653	25.4557	25.4214	24.6746	24.6629	24.692	16.6914	17.3801	15.3321	18.3286	18.0048	17.3576	14.2576	15.4282	13.4269	24.9895	24.9727	25.0581	25.3468	25.136	25.2409	25.4782	25.2738	25.4983				+	Lung_Exosome_Lung_WH	UP_in_WhL	7	6	5	36.6	30.1	21.3	20.811	0
16.1365	13.4226	13.3941	13.456	12.9779	12.1277	18.585	18.8265	16.8282	24.7521	24.9442	24.8415	24.9153	25.1407	25.0706	25.1699	25.1138	24.8459	15.4717	17.6637	14.5109	20.1956	20.1289	20.2396	12.723	15.6848	12.736	25.5111	25.5044	25.6473	25.5805	25.5449	25.3114	25.7483	25.7082	25.6831				+	Lung_Exosome_Lung_WH	UP_in_WhL	19	19	19	26.7	26.7	26.7	100.2	0
14.0247	14.8478	12.1196	13.2767	13.034	16.9083	13.4107	13.1744	13.423	18.3364	19.4411	17.8973	20.8058	19.9154	19.9518	19.5435	19.1969	17.6907	14.9493	15.4112	13.9834	15.4458	14.4083	15.7488	13.4496	14.898	13.8007	21.0077	21.038	21.8213	21.8246	21.8525	21.7896	20.7647	22.1932	21.9729				+	Lung_Exosome_Lung_WH	UP_in_WhL	4	4	4	6.4	6.4	6.4	100.89	0
15.6577	14.2824	16.0246	13.5961	13.8835	16.1084	16.3781	17.1514	15.5996	23.6426	23.2575	23.6013	23.7856	25.6316	23.9103	22.8694	22.9982	23.213	15.1293	14.9467	15.4582	15.3555	15.4928	15.7986	15.1158	15.4408	14.5939	24.6671	24.6048	24.4133	24.9241	24.8431	24.866	24.074	24.2923	24.3136				+	Lung_Exosome_Lung_WH	UP_in_WhL	6	6	6	30.8	30.8	30.8	25.542	0
15.3306	14.0622	13.4302	13.5518	14.2641	14.351	13.5101	15.0247	15.0935	23.8682	23.8257	23.5749	23.3468	23.7358	23.8582	22.8179	22.6454	22.8046	13.7635	14.8871	14.0031	17.7849	18.4595	15.9203	14.0394	15.4264	14.0729	23.1387	23.0674	23.0324	23.7749	23.0468	23.4666	23.7239	23.4288	24.2914				+	Lung_Exosome_Lung_WH	UP_in_WhL	6	5	5	25	21.7	21.7	31.263	0
14.7228	13.4251	13.5062	13.4604	13.5588	13.8172	16.0302	14.7872	14.5357	21.9027	22.8072	22.3281	23.0714	23.0479	23.04	21.5524	22.3501	21.9952	16.3798	14.349	16.105	14.5816	15.256	15.3696	14.7156	14.2879	15.8223	23.796	23.6637	23.7334	23.9202	23.8215	23.6919	23.9043	23.3696	23.4029				+	Lung_Exosome_Lung_WH	UP_in_WhL	6	6	5	16.6	16.6	14	39.586	0
14.3055	14.2738	14.4875	14.1574	13.342	14.1294	14.9342	14.7985	13.3319	26.817	26.7327	26.6804	26.7804	26.6337	26.7344	25.9336	25.8233	25.9162	15.1241	15.6644	18.4151	19.519	14.6605	19.0394	14.4032	13.8034	14.1786	26.3497	26.2546	26.1688	26.4821	26.4118	26.4349	26.4773	26.3366	26.4938				+	Lung_Exosome_Lung_WH	UP_in_WhL	20	20	20	41.8	41.8	41.8	88.549	0
15.2071	14.4306	13.9916	13.5246	11.9273	17.4151	14.6722	15.3455	15.0561	26.0517	25.8741	25.7831	26.3643	26.1883	26.2739	25.3578	25.3545	25.3143	13.8964	15.7562	17.5321	17.4124	14.8151	15.3123	14.5793	15.1939	15.448	25.1885	25.3855	25.2758	24.7861	24.7638	24.8899	25.465	25.2715	25.2936				+	Lung_Exosome_Lung_WH	UP_in_WhL	16	16	15	51.9	51.9	49.4	52.164	0
13.9411	13.9619	13.283	14.1335	14.0012	13.7995	14.8166	14.3116	14.3262	21.4016	21.7725	21.7218	21.8532	21.6448	21.7117	21.1433	20.3259	20.2048	15.1769	15.6944	14.7377	16.4454	15.7626	14.3926	14.0636	14.4193	13.5001	22.4863	22.5817	21.7188	20.9381	20.7423	22.0399	21.6944	21.7922	21.6047				+	Lung_Exosome_Lung_WH	UP_in_WhL	13	5	4	24.4	8.5	7.1	70.782	0
15.9435	14.3126	17.3158	13.7173	12.9317	16.5643	15.9202	14.6134	13.6767	23.8416	23.8327	24.029	23.844	23.8131	23.9723	23.8777	23.4524	23.4546	14.0007	15.297	17.5543	19.676	18.3493	19.6612	17.8976	14.6969	14.3281	24.3918	24.3733	24.0539	21.9418	23.4046	22.6518	24.6828	24.139	24.2379				+	Lung_Exosome_Lung_WH	UP_in_WhL	11	11	11	52.3	52.3	52.3	36.501	0
14.523	14.4012	13.5272	14.3582	14.0361	13.4703	14.1984	14.5878	14.735	22.1066	22.3536	21.9193	22.3329	22.0418	21.9991	21.0047	18.8947	21.1262	15.145	16.882	16.5027	16.291	15.4972	14.2459	13.8164	14.4376	14.2148	21.005	22.7191	22.8282	21.1735	22.592	20.4097	21.2745	21.3489	21.5787				+	Lung_Exosome_Lung_WH	UP_in_WhL	4	4	4	28.3	28.3	28.3	19.198	0
14.8515	14.4566	13.6501	14.2604	13.33	13.7803	13.9783	13.7286	14.4523	22.298	22.8128	22.3827	22.1335	22.8538	22.6015	23.1766	23.0288	22.9391	14.9923	13.3822	14.5431	16.1018	14.7015	16.4126	14.5868	15.33	15.6663	23.2407	23.1717	22.9118	22.2612	22.695	22.8782	23.4116	23.2797	23.5211				+	Lung_Exosome_Lung_WH	UP_in_WhL	6	6	6	16.1	16.1	16.1	71.456	0
14.4243	15.0858	14.5959	13.0408	15.1141	12.8097	15.0755	16.8276	14.9613	20.1241	20.7261	18.1648	20.936	21.2231	19.39	21.5382	21.6185	20.9414	16.2199	13.6104	15.0357	15.1445	16.2456	16.5656	14.9712	15.4333	13.93	18.7836	18.7513	17.82	18.8017	18.8406	18.7873	19.2899	19.6942	19.5127				+	Lung_Exosome_Lung_WH	UP_in_WhL	15	15	15	20	20	20	113.89	0
14.3576	13.647	14.7649	14.4284	13.2788	13.1259	13.428	15.6919	14.5602	23.9392	23.6775	23.961	23.6022	24.1348	23.7513	23.5312	23.2173	23.1426	15.7412	13.3218	14.0694	14.4429	14.6343	16.3791	12.9983	13.7611	15.2446	23.5741	23.7811	24.1893	23.7439	23.793	24.0768	24.4119	24.3471	24.3799				+	Lung_Exosome_Lung_WH	UP_in_WhL	14	14	14	11.3	11.3	11.3	152.1	0
16.2283	13.9382	17.5812	15.2985	13.9199	14.2076	13.4492	14.4465	15.4264	25.8164	25.7177	25.4753	25.5179	25.6039	25.826	24.6169	24.7427	24.3287	17.1843	17.8999	16.5684	18.2977	18.3608	19.3107	17.8415	15.1901	16.1944	26.3872	26.0067	25.8833	26.5394	26.3761	26.4004	25.7605	26.3613	25.682				+	Lung_Exosome_Lung_WH	UP_in_WhL	28	28	28	41.6	41.6	41.6	100.23	0
16.6871	14.4324	13.7079	14.7567	12.6807	14.1308	14.2542	14.7585	15.2291	24.1507	24.1397	24.0485	24.3039	24.3871	24.3391	22.9594	23.9753	23.1807	15.3562	16.4243	14.878	15.2846	16.3737	15.3324	14.0493	13.7249	15.3151	22.816	23.3853	23.251	22.1075	21.4009	21.4138	22.7016	22.7776	22.506				+	Lung_Exosome_Lung_WH	UP_in_WhL	6	6	6	27.1	27.1	27.1	20.63	0
15.0031	12.5299	13.6772	12.9409	14.4194	13.8825	15.1503	15.1204	15.1597	18.355	19.4917	19.4804	18.8846	18.2536	19.658	20.121	17.3506	19.4364	14.094	14.4183	14.5023	13.6844	15.297	14.9557	14.5211	13.7086	13.0937	19.543	20.8607	16.863	18.5245	18.2371	19.0063	19.8278	20.335	19.9917				+	Lung_Exosome_Lung_WH	UP_in_WhL	5	5	5	17.7	17.7	17.7	51.212	0
15.5307	15.34	13.477	13.8009	14.4939	14.2863	13.8098	14.5476	14.2865	19.6904	19.5338	20.935	21.1046	20.8121	19.7289	19.4311	18.6937	20.7932	14.8412	14.3913	13.7754	14.3883	15.9362	14.9326	14.7176	14.4326	14.4706	16.6308	16.3006	18.4146	18.1541	17.0728	17.1973	18.6695	19.828	19.9542				+	Lung_Exosome_Lung_WH	UP_in_WhL	6	6	6	15.5	15.5	15.5	70.754	0
14.5569	14.1951	15.6017	13.1557	14.5912	14.1875	13.9665	13.2808	13.6194	22.2511	21.6865	21.8169	22.4096	22.5831	22.0577	22.1363	21.2238	21.8073	15.0448	14.1377	13.7271	14.9648	15.6854	15.3265	14.7579	14.5152	12.766	23.0397	22.4443	23.0938	22.5718	23.2873	22.1548	22.3995	22.5801	22.613				+	Lung_Exosome_Lung_WH	UP_in_WhL	5	5	5	15.9	15.9	15.9	51.462	0
15.2999	15.4694	14.6891	13.407	13.9206	13.678	14.7854	16.1304	15.0913	19.6718	20.9734	20.7341	21.1118	19.416	19.0318	19.2366	18.4242	18.3197	14.7908	13.2502	15.0968	14.9634	15.9848	14.92	14.2363	13.8225	13.0425	21.859	20.795	20.6286	21.5582	20.9273	21.5395	21.305	21.3134	20.2773				+	Lung_Exosome_Lung_WH	UP_in_WhL	5	5	5	5.9	5.9	5.9	116.99	0.000999
14.0018	14.0523	13.4347	13.8495	13.5574	14.6626	13.8631	14.5717	14.8217	19.7942	19.1925	17.0489	19.5584	19.6202	19.6648	19.9539	19.8562	19.8363	13.7784	14.1019	14.1705	17.3445	15.1672	15.1893	13.3416	14.4213	14.7333	20.9908	20.1507	21.4332	18.4695	20.9872	21.5604	20.3973	21.4317	21.4187				+	Lung_Exosome_Lung_WH	UP_in_WhL	8	8	4	22.4	22.4	13.1	55.102	0
14.9209	13.6247	13.7166	13.6039	13.6323	15.1079	13.8887	14.4259	15.2038	20.2878	19.9767	20.1653	20.5257	20.6211	20.2167	21.6436	21.8204	21.5041	14.4166	15.5198	13.355	15.53	15.4292	15.1958	16.9839	13.8632	14.0289	18.7971	18.5823	19.282	18.181	19.049	18.9782	19.2593	18.4347	18.2813				+	Lung_Exosome_Lung_WH	UP_in_WhL	4	4	4	13.4	13.4	13.4	56.369	0
15.1734	15.6533	14.3581	12.5297	13.2293	13.3302	14.2718	14.2438	15.1063	23.7062	23.9483	23.7129	24.1078	24.0131	23.6413	22.6311	22.7379	22.9054	17.2112	13.7979	16.3947	17.0907	15.8026	15.0283	14.375	13.6062	17.0709	23.3696	22.8326	22.8566	22.7703	22.1898	22.5661	22.4776	23.178	22.9982				+	Lung_Exosome_Lung_WH	UP_in_WhL	9	9	9	30.7	30.7	30.7	44.23	0
15.7894	13.2675	13.1887	14.3316	16.4503	14.0852	17.0518	17.6277	17.3196	23.0334	23.1584	23.2062	23.6415	23.5606	22.9425	22.1798	22.4749	21.9653	17.8204	17.2775	16.1867	18.7274	18.4502	18.841	15.2026	17.0692	17.4182	23.4499	23.3756	23.3939	23.9165	23.8472	23.9848	23.7284	23.4641	23.434				+	Lung_Exosome_Lung_WH	UP_in_WhL	11	11	11	28	28	28	61.494	0
16.9804	16.3891	14.0576	12.8865	15.1046	13.7106	15.3763	14.1977	16.3057	21.2541	21.3796	20.9045	23.642	20.9741	23.45	21.5322	21.8645	20.8762	14.5195	19.7846	13.806	18.5393	17.1433	18.0367	16.7067	17.2371	16.6213	20.5553	18.9442	18.9488	18.5712	19.379	19.3421	19.5208	19.6745	18.5401				+	Lung_Exosome_Lung_WH	UP_in_WhL	18	16	16	17.6	16.6	16.6	180.58	0
14.6213	14.8251	13.1188	13.4485	13.5581	14.2763	14.1575	14.4902	14.1121	21.5506	21.3141	21.4474	21.0861	20.8198	21.1295	20.6354	21.2578	21.0731	13.846	13.0785	15.0696	15.8696	14.924	15.5311	13.9625	13.2605	13.817	17.4099	19.597	19.0794	18.2328	18.7913	18.4019	18.7909	17.0715	19.0379				+	Lung_Exosome_Lung_WH	UP_in_WhL	5	5	5	10.1	10.1	10.1	77.422	0
14.0807	12.7761	14.4054	13.318	14.4036	16.8364	14.4171	15.9492	13.7407	21.0698	21.9566	22.0788	22.8	22.8714	21.9559	20.589	20.0849	21.4616	17.4057	17.0383	15.0043	15.0251	14.8301	15.9789	13.8589	14.0417	14.0148	19.445	19.8765	21.2497	20.1862	18.9735	19.291	19.8358	19.6301	20.9094				+	Lung_Exosome_Lung_WH	UP_in_WhL	4	4	4	9.8	9.8	9.8	59.069	0
13.8917	13.9701	14.1904	15.5286	17.9366	17.7894	14.3399	19.1915	19.2551	20.5238	20.2595	21.8592	22.2949	20.5625	20.6239	22.1507	19.8956	21.3731	20.4367	19.9097	14.2314	15.4491	15.93	14.4436	14.8144	13.8938	13.8428	21.3737	21.3337	21.2809	21.7979	22.1507	22.0122	21.8486	21.6979	21.7522				+	Lung_Exosome_Lung_WH	UP_in_WhL	5	5	5	15	15	15	43.664	0
14.9788	15.193	13.441	13.8194	13.4815	13.1802	14.4121	16.046	14.8035	18.7742	18.4636	20.0475	18.3531	18.7658	19.7822	21.4671	21.1783	21.6588	15.1533	14.6093	13.9662	15.3	15.0052	14.9333	14.8112	14.0202	13.6513	22.2645	22.3583	22.2546	22.1778	21.7577	21.2303	22.2027	22.2291	21.9897				+	Lung_Exosome_Lung_WH	UP_in_WhL	6	6	6	12.5	12.5	12.5	89.677	0
15.5374	13.8775	14.8539	14.3172	13.4134	13.6465	14.4868	15.077	14.3992	21.9317	22.228	21.8255	22.1946	22.2746	22.1624	23.6621	23.4908	23.4784	14.6293	14.2159	13.2513	14.3859	13.9981	15.9833	14.6126	14.215	13.642	21.5982	21.6837	21.6024	20.7022	21.2902	21.2486	21.134	21.6555	21.1236				+	Lung_Exosome_Lung_WH	UP_in_WhL	6	6	6	9.5	9.5	9.5	88.929	0
14.379	15.1739	14.4348	16.9044	13.649	16.3792	14.3677	15.5261	13.5095	21.1913	20.3508	20.7078	20.6072	19.7379	18.468	21.6005	20.3597	20.4783	14.4064	14.3196	15.5934	17.798	17.886	14.7663	17.8599	13.4992	15.5237	21.6996	22.0449	21.7852	22.0665	23.0619	22.8535	21.8179	22.0145	20.79				+	Lung_Exosome_Lung_WH	UP_in_WhL	8	8	5	12.8	12.8	8.6	87.679	0
15.1165	14.2167	13.9299	13.0668	20.3227	13.3048	13.6101	15.0616	14.7679	20.568	21.4905	21.2105	20.5524	20.4547	20.0942	21.5256	21.3929	21.4149	15.8799	13.9648	14.5175	18.4439	18.3286	14.8772	14.5386	12.6154	15.2255	23.1737	21.9346	22.1639	22.7927	23.389	22.9353	23.0869	23.4786	23.2046				+	Lung_Exosome_Lung_WH	UP_in_WhL	7	7	7	11.2	11.2	11.2	91.916	0
18.8254	22.331	19.4779	19.619	19.4214	21.4617	23.0276	23.071	22.789	27.4756	27.56	27.5177	27.8722	27.7309	27.7461	26.9089	26.9241	26.8787	19.3998	19.4784	18.187	23.5592	23.5881	23.6866	22.697	22.3817	22.5469	26.2162	26.2401	26.1292	25.993	25.9725	26.2662	26.3442	26.5406	26.5533				+	Lung_Exosome_Lung_WH	UP_in_WhL	101	101	101	53.2	53.2	53.2	284.54	0
19.8855	17.6299	14.4703	13.0144	12.9693	19.6462	18.9041	15.0251	15.4322	23.7096	23.9033	23.4596	23.4831	23.3723	23.4819	23.6008	23.7165	23.4287	21.8993	14.5261	17.1305	15.9279	20.797	15.9391	14.532	14.2008	19.4951	24.2564	24.2519	24.1933	24.2707	24.3652	24.5682	24.4056	24.4228	24.9303				+	Lung_Exosome_Lung_WH	UP_in_WhL	16	16	7	41.8	41.8	21	48.991	0
14.8178	15.0399	14.0974	13.2261	12.5897	13.787	14.0489	13.2776	14.2446	20.9768	20.7508	19.5222	19.5748	19.4506	19.2236	19.4952	19.6007	19.724	13.7144	13.9459	13.2637	14.692	15.0446	15.7132	13.9305	13.1631	14.3906	21.6279	20.2036	21.0904	21.2719	20.4506	20.988	21.3936	21.9792	21.437				+	Lung_Exosome_Lung_WH	UP_in_WhL	5	5	5	24.6	24.6	24.6	32.789	0
14.4372	14.3063	13.9745	15.6044	15.1947	13.434	13.7118	14.2771	14.0356	22.7954	22.9625	23.6426	24.1301	23.4438	23.05	20.1144	21.7529	22.3183	14.0035	14.71	14.3922	15.3747	14.1904	15.2233	14.3017	13.0454	14.7187	23.6093	23.5573	23.5868	23.6108	23.8416	23.514	23.9518	23.8849	23.936				+	Lung_Exosome_Lung_WH	UP_in_WhL	8	8	8	22.4	22.4	22.4	49.601	0
16.5442	13.8696	14.7261	14.4815	13.825	13.7691	15.0073	14.6575	14.8714	23.0745	23.3477	22.6212	22.5957	22.4685	22.0126	23.3232	23.331	23.2343	15.521	16.1158	13.8666	16.3009	17.7192	14.9576	16.6062	16.3333	16.8721	22.7781	22.6119	22.1809	21.5453	22.4898	21.746	23.0593	22.9893	22.5044				+	Lung_Exosome_Lung_WH	UP_in_WhL	21	21	21	16	16	16	225.49	0
17.6046	18.6881	17.9353	16.992	15.3677	16.4358	17.7353	18.5606	18.1214	23.2211	22.9341	24.0954	24.2642	24.1944	23.0652	22.6841	21.9482	23.4319	17.2914	16.1608	15.6602	17.5471	15.138	15.1239	17.6921	16.4378	16.3576	21.5401	21.404	22.585	18.8918	20.504	19.1122	22.1744	21.8709	21.9178				+	Lung_Exosome_Lung_WH	UP_in_WhL	6	6	6	48.6	48.6	48.6	15.945	0
17.0011	14.3612	14.2835	14.2395	15.164	13.7066	15.6136	17.6294	15.2161	25.7675	25.7561	25.6622	25.8321	25.8017	25.6752	25.3731	25.2864	25.2921	19.1507	18.7952	18.2479	16.4052	15.6577	15.2986	16.9889	14.328	14.5728	25.9611	25.9204	25.948	26.1608	25.9708	25.9799	25.8914	25.8411	25.8584				+	Lung_Exosome_Lung_WH	UP_in_WhL	11	11	10	31.3	31.3	29	38.434	0
15.3068	14.102	13.8215	14.0816	13.3796	13.8358	14.2525	14.3463	13.6268	21.107	21.1962	20.9144	21.0489	21.3098	20.4631	20.2666	20.7941	20.554	13.8143	13.7546	13.952	14.4445	15.6297	16.1382	14.1231	14.4659	15.1841	19.9868	17.4398	20.255	22.3736	21.4808	20.6107	21.8149	21.6177	21.5884				+	Lung_Exosome_Lung_WH	UP_in_WhL	5	5	5	13	13	13	54.29	0
14.3968	14.2135	14.0552	14.5598	13.3499	12.9148	14.805	15.1802	15.6428	21.5106	21.1515	18.0662	21.1521	20.941	21.1987	21.8828	21.6588	21.6297	13.6411	14.7298	13.1685	15.206	15.6195	16.7872	13.3923	15.0375	13.5791	18.7855	19.7371	17.9817	19.6789	18.8147	18.9519	18.7051	19.4774	18.6357				+	Lung_Exosome_Lung_WH	UP_in_WhL	5	5	5	7.8	7.8	7.8	122.29	0
15.7135	14.1708	16.1824	15.2416	14.5518	17.283	15.923	14.2465	19.2397	21.9701	22.0486	21.8268	20.8297	21.1003	22.0286	21.987	21.0215	21.7224	14.2496	13.967	14.0864	18.4763	15.2297	14.3326	13.914	17.0336	14.1787	24.3779	24.1235	24.2168	24.4785	24.4048	24.1407	24.4898	24.5003	24.3481				+	Lung_Exosome_Lung_WH	UP_in_WhL	14	14	14	24.9	24.9	24.9	83.629	0
15.8868	13.764	14.305	13.6049	12.7454	13.4561	15.4543	14.0008	13.6082	19.3662	19.4158	20.3361	20.126	21.5661	18.3896	19.7695	17.9706	20.07	14.0084	14.6487	13.5134	15.1788	15.7037	13.9787	14.55	13.1986	14.6584	19.9826	19.7226	20.0917	21.1932	21.2154	21.4002	19.9732	19.8967	20.4746				+	Lung_Exosome_Lung_WH	UP_in_WhL	11	4	4	15.3	5.6	5.6	107.47	0
16.2155	15.2808	15.3997	14.0693	15.2591	12.6339	14.4609	14.2689	15.4718	24.4097	24.3043	24.1249	23.9549	24.6188	24.5347	24.6362	24.7552	24.2192	18.056	15.4186	17.793	19.4158	20.0503	21.041	14.1076	18.5503	17.6134	24.9062	24.9236	25.234	24.3771	24.4504	24.3484	24.5879	24.9461	25.1772				+	Lung_Exosome_Lung_WH	UP_in_WhL	29	29	29	25.2	25.2	25.2	166.57	0
15.4137	14.2199	13.3094	13.9659	16.1035	13.7984	16.503	16.7744	16.498	23.1716	23.034	23.2978	23.4438	23.535	23.329	22.5199	22.6083	22.7619	14.1419	13.5574	13.7983	14.1117	14.5835	15.6746	14.3568	13.2922	14.2824	23.692	23.4018	23.7297	23.4594	23.1422	23.4672	23.7384	23.9171	23.8238				+	Lung_Exosome_Lung_WH	UP_in_WhL	10	10	10	17.5	17.5	17.5	114.53	0
15.5212	13.5769	14.3575	13.6963	15.846	15.9687	17.1826	14.8648	20.0374	24.0759	23.4269	23.5831	24.1813	24.4995	24.2322	23.6017	23.4367	23.2895	17.7062	18.3464	17.0899	18.2821	18.2326	18.0804	17.154	16.9523	15.9754	23.8847	23.5797	23.7332	23.9352	23.9118	23.7993	23.8027	23.8953	23.9018				+	Lung_Exosome_Lung_WH	UP_in_WhL	10	10	10	42.8	42.8	42.8	32.233	0
14.9964	14.1923	13.7295	13.2022	13.6251	15.6684	13.242	13.9291	14.7978	18.8331	20.9672	20.897	19.1632	19.3662	19.2038	20.5824	17.5233	18.7132	14.0169	14.2734	13.9387	15.3507	15.4032	15.6832	13.6079	15.99	13.8602	19.2979	20.6965	20.6769	19.4788	21.1182	19.5096	21.7677	20.6588	20.7023				+	Lung_Exosome_Lung_WH	UP_in_WhL	5	5	5	29.1	29.1	29.1	23.63	0
15.1828	13.1513	18.5529	17.4511	14.1838	13.4132	15.0216	14.1359	13.6556	18.4565	18.4081	18.6842	20.5554	18.9002	20.5523	17.9817	22.3233	22.5879	17.6648	17.3965	18.3996	15.5373	18.5364	15.417	13.3345	12.8494	14.0015	21.0175	20.7188	21.6171	21.5867	21.2584	20.441	20.8048	21.7376	20.0065				+	Lung_Exosome_Lung_WH	UP_in_WhL	9	9	9	10.4	10.4	10.4	141.69	0
20.1898	19.525	19.5951	19.6159	19.8292	19.5803	20.2824	19.9542	20.3784	25.2505	25.1856	25.3773	24.1861	24.9035	24.8393	25.9388	25.8237	25.886	20.1768	18.6566	18.216	19.9317	20.3896	20.062	19.0699	19.1711	19.9794	25.8866	25.7046	25.8528	25.239	25.1498	25.3594	25.9976	25.6313	25.7136				+	Lung_Exosome_Lung_WH	UP_in_WhL	86	86	86	23.7	23.7	23.7	532.4	0
17.0015	16.6091	17.4646	16.5546	17.0164	17.0804	14.4802	15.0108	19.1911	25.1183	25.2508	24.8154	25.1158	25.2051	25.6267	25.0088	24.8373	24.5385	13.1723	15.585	16.5714	19.2648	14.1648	18.5048	14.1536	16.2986	14.0958	26.2276	26.0723	26.1401	25.6159	25.7767	25.7214	26.0913	25.6456	25.4884				+	Lung_Exosome_Lung_WH	UP_in_WhL	15	15	15	34.2	34.2	34.2	61.585	0
17.9178	16.5882	16.1416	13.4084	13.5169	15.6887	17.8899	16.906	14.2779	22.9112	23.2053	22.6238	22.8282	23.0624	23.1075	23.5124	23.173	23.3277	18.058	15.1879	16.3177	18.6475	18.3525	18.2224	17.7388	16.1508	16.0909	22.2029	21.4538	21.4833	22.4368	21.7103	22.3419	21.4358	21.5927	21.0763				+	Lung_Exosome_Lung_WH	UP_in_WhL	13	13	13	36	36	36	47.064	0
15.4891	13.9177	14.5322	12.2884	13.2657	17.3195	14.3347	15.8186	14.9927	23.2279	22.9945	23.0223	23.2418	23.1321	23.1711	22.4947	21.9597	21.8689	12.9207	14.1761	14.2945	15.7113	14.5056	14.9032	17.3058	17.0593	17.4151	20.8297	21.1345	21.4507	20.703	20.7531	20.6531	20.9045	21.0798	21.6362				+	Lung_Exosome_Lung_WH	UP_in_WhL	6	6	6	27.1	27.1	27.1	36.876	0
17.7703	16.4625	17.0681	15.947	16.4308	16.0766	16.5819	17.1423	16.8663	18.0249	17.5453	17.871	18.0448	17.474	20.6845	21.52	18.8161	18.5141	13.9055	15.0247	14.5094	15.1924	16.1742	14.9373	14.1465	13.5147	15.0262	18.3124	17.7045	17.9144	17.8028	17.771	17.5688	17.9274	20.231	18.0866				+	Lung_Exosome_Lung_WH	UP_in_WhL	6	6	6	12.7	12.7	12.7	70.973	0
14.4805	14.9529	15.2105	15.7685	14.5853	15.6291	14.1828	15.2914	14.062	21.8998	22.3188	21.7521	23.2327	23.7018	23.8413	22.9032	21.6487	23.331	15.94	15.0159	14.4367	15.3228	14.1887	15.1451	13.2323	14.2826	12.8544	23.9007	24.5437	23.3246	23.5238	23.2821	23.722	24.5755	24.5416	23.7368				+	Lung_Exosome_Lung_WH	UP_in_WhL	7	7	7	24.2	24.2	24.2	40.241	0
16.4342	16.5662	16.6247	13.8496	16.6105	17.2185	15.8902	13.3172	16.4189	25.4199	25.3091	25.3451	25.4147	25.3731	25.3359	24.6117	24.5705	24.707	16.3249	17.7163	17.0001	18.4686	18.5111	17.6756	16.8823	17.0228	17.1577	24.2567	24.2298	24.0394	24.0581	23.587	23.8781	24.2183	24.1914	24.438				+	Lung_Exosome_Lung_WH	UP_in_WhL	7	7	7	16.8	16.8	16.8	78.365	0
15.6097	14.5935	14.5768	13.0841	13.3349	14.4488	13.7519	14.8185	13.9906	23.3777	23.3902	23.3495	23.5229	23.1957	23.3836	23.1823	23.4104	23.5164	16.0152	14.5605	16.6623	16.9607	14.1857	16.7945	13.6841	14.2754	13.6482	23.665	23.5834	23.7208	23.809	23.7131	23.6569	23.7392	23.6535	23.5019				+	Lung_Exosome_Lung_WH	UP_in_WhL	10	10	10	22.3	22.3	22.3	59.379	0
15.5135	13.958	13.6962	12.9242	13.7114	13.9451	13.8203	14.7595	14.1486	18.7197	18.2589	20.0873	19.8351	20.8448	20.9878	18.2079	19.6046	18.001	14.6649	13.7263	14.1755	14.9294	15.6899	14.5739	15.0553	13.18	14.2032	19.2705	19.0391	18.6041	20.7897	19.9479	20.2062	21.0319	19.7353	19.0817				+	Lung_Exosome_Lung_WH	UP_in_WhL	5	5	5	16.6	16.6	16.6	63.922	0
16.2469	14.6884	13.3916	16.8608	17.3366	17.0713	15.7116	15.8	16.0369	24.3383	24.3447	24.0311	24.3735	24.6627	24.4595	24.6844	24.5953	24.7424	15.8709	16.7886	13.5666	19.423	18.0796	19.5312	17.5202	16.8606	17.2145	26.0986	25.9738	25.5218	26.0238	25.3316	25.4236	26.5538	26.4861	26.4766				+	Lung_Exosome_Lung_WH	UP_in_WhL	20	20	20	29.7	29.7	29.7	92.888	0
14.4592	14.6457	14.5733	12.6165	16.6828	16.8813	14.2847	14.7385	14.7251	20.2802	21.4781	19.5925	21.7026	21.4437	21.0638	21.8873	22.577	21.8598	15.9088	16.6125	14.2076	15.9976	14.7286	14.8951	17.1254	13.3835	13.0525	19.6355	17.6619	17.8776	18.639	17.1177	18.7783	19.0963	18.7974	18.4598				+	Lung_Exosome_Lung_WH	UP_in_WhL	8	5	5	18.4	12.9	12.9	70.253	0
14.7814	14.8169	12.8869	14.0625	13.1224	13.7476	18.3527	13.0609	18.9733	18.4337	17.0691	19.0828	17.6722	17.9937	17.1868	20.868	20.3716	20.2343	13.7793	14.2033	13.3493	15.7572	16.7379	15.3229	13.7337	14.26	13.6086	22.5369	22.379	22.8938	22.9595	23.0294	22.8461	23.4114	23.4929	23.3226				+	Lung_Exosome_Lung_WH	UP_in_WhL	8	8	8	6.2	6.2	6.2	220.43	0
13.0414	15.5786	14.7957	13.5283	13.6298	13.0359	13.7123	14.7749	13.7342	18.2303	18.1666	18.1786	18.1734	19.1484	17.4117	17.7778	17.5462	18.2236	14.5213	13.9194	13.1439	15.2712	14.8604	15.1019	14.4011	14.4731	14.844	20.9147	18.4804	20.5712	21.3831	21.0973	19.5099	21.9701	21.3639	21.5696				+	Lung_Exosome_Lung_WH	UP_in_WhL	4	4	4	3.7	3.7	3.7	226.66	0
14.4266	13.7351	13.8817	16.0294	13.1396	16.0981	16.6709	15.2674	13.1917	23.1444	23.0869	23.2353	23.5431	23.3012	23.6988	22.1981	22.3413	22.4654	13.9061	13.2469	13.7938	15.3352	15.3559	15.2419	15.6236	14.0249	14.6817	22.0211	21.748	21.8171	21.8073	22.1884	21.5853	22.1376	22.9481	22.0197				+	Lung_Exosome_Lung_WH	UP_in_WhL	8	8	8	16.8	16.8	16.8	68.259	0
19.0067	18.4455	18.0139	16.964	17.769	17.0794	18.9225	18.2354	18.2331	22.4535	22.1638	23.5058	23.2437	23.5875	22.5994	23.8206	23.0922	23.1249	18.0111	14.9436	16.7132	17.3975	17.3232	17.4152	16.99	15.8302	14.829	24.2427	24.1758	24.3088	24.4756	24.5159	24.5166	24.4858	24.759	23.8233				+	Lung_Exosome_Lung_WH	UP_in_WhL	29	29	29	25.8	25.8	25.8	143.23	0
14.8625	14.8125	13.8319	13.9203	12.2981	13.0545	13.8181	15.8797	14.186	19.7286	17.9484	20.9361	20.6518	20.9481	20.5693	21.464	21.75	21.4663	15.4592	15.3544	13.9672	16.7207	17.2672	16.6082	14.964	14.5462	14.6306	23.1824	23.0389	22.7013	23.5199	23.4171	23.378	23.7524	23.7678	23.7903				+	Lung_Exosome_Lung_WH	UP_in_WhL	9	9	9	20.3	20.3	20.3	84.427	0
14.9727	14.8453	13.4752	13.7455	14.502	13.593	13.3909	15.0708	14.2506	20.679	18.8302	18.3244	18.197	20.815	17.7501	21.4165	21.9125	20.638	14.7128	15.1427	14.1087	15.4609	15.6702	14.6548	13.8067	13.6515	13.9326	23.2923	23.47	23.6348	23.5591	24.1268	24.3995	24.2449	24.2096	23.2998				+	Lung_Exosome_Lung_WH	UP_in_WhL	20	20	20	15.4	15.4	15.4	208.7	0
15.1095	13.4395	14.3806	12.8252	15.2799	13.6613	13.8707	15.0906	15.191	20.3822	20.1073	19.0421	19.5706	21.9331	17.3102	20.1023	21.6299	21.2391	14.9976	14.9229	17.0946	18.2254	15.0813	13.9869	14.4516	13.6569	13.9588	25.4841	25.5798	25.4949	22.8841	22.8217	22.6624	25.2642	25.2084	25.1609				+	Lung_Exosome_Lung_WH	UP_in_WhL	11	11	11	12.2	12.2	12.2	145.81	0
14.0732	13.266	13.8665	14.5421	13.3352	15.7471	14.2755	13.3937	14.5298	18.366	19.1739	19.5605	18.0538	18.0127	19.3241	20.7334	20.4855	20.8278	15.4678	13.667	14.2115	14.768	13.4956	15.522	14.6371	13.2561	13.4124	20.8944	20.9545	20.5739	19.8042	19.2827	19.2633	21.1138	20.8331	19.284				+	Lung_Exosome_Lung_WH	UP_in_WhL	6	6	6	10.2	10.2	10.2	87.133	0
15.0538	13.8905	13.7419	13.0576	14.0272	14.1472	14.6341	14.2028	14.7688	23.827	23.7042	23.5707	23.9623	24.0534	23.7752	22.6057	23.1576	22.7337	15.0491	14.9786	13.572	13.8041	15.3262	15.675	14.6687	14.2013	13.7122	21.9418	21.2089	21.9717	21.624	21.7487	19.3306	22.6068	22.4959	22.0115				+	Lung_Exosome_Lung_WH	UP_in_WhL	5	5	5	27.4	27.4	27.4	26.076	0
19.0406	18.7137	18.7585	17.6161	16.6034	16.6055	18.8761	18.9172	19.1797	26.6562	26.4858	26.3745	26.5899	26.5145	26.4266	26.7529	26.6982	26.6697	19.5958	19.9433	19.756	19.8977	19.1879	19.9898	18.1127	16.199	17.0869	26.698	26.6274	26.741	26.4278	26.5868	26.4804	26.5059	26.3642	26.1958				+	Lung_Exosome_Lung_WH	UP_in_WhL	31	31	31	42.7	42.7	42.7	106.87	0
20.1493	19.4325	18.2126	16.8065	17.093	16.2145	13.955	18.4268	18.5959	22.1865	21.7381	22.7921	21.3367	21.8119	20.9206	23.2032	22.8949	22.1191	15.8301	14.7847	16.69	15.5648	14.5429	16.674	14.6238	15.6213	14.8577	23.031	22.5063	22.7534	23.2754	22.8914	22.8918	22.8822	22.7986	22.8475				+	Lung_Exosome_Lung_WH	UP_in_WhL	6	6	6	11.5	11.5	11.5	70.702	0
21.1203	19.7921	20.2957	18.3345	18.6754	18.682	20.7414	21.4048	21.2775	25.2693	25.4716	25.2123	25.469	25.3046	25.4597	26.1276	26.1794	26.1536	21.2366	22.1699	22.0171	22.9216	22.7233	22.7434	20.25	20.0714	20.2783	23.1105	23.1686	23.5805	23.2683	22.595	22.9896	22.7706	23.0453	22.5142				+	Lung_Exosome_Lung_WH	UP_in_WhL	28	28	28	41	41	41	99.326	0
15.1252	13.8014	13.6153	13.7279	13.7396	13.5154	16.3449	13.5814	16.7585	17.5652	19.7553	19.9216	20.075	18.7697	19.6666	19.7615	19.7085	20.6197	14.1594	15.3357	14.3356	14.717	15.7259	14.7414	14.7153	14.1916	14.2806	19.7638	19.6592	18.8424	19.996	20.5901	20.7309	20.8001	20.7726	20.7525				+	Lung_Exosome_Lung_WH	UP_in_WhL	4	4	4	1.9	1.9	1.9	376.01	0
14.1757	14.711	14.7334	14.2329	14.0465	13.191	14.6114	14.2777	14.2046	23.8994	24.0877	23.9436	23.4814	23.4682	23.708	23.0419	23.4462	23.5707	13.988	15.1409	16.5824	15.6186	17.4499	17.4397	13.7045	15.0665	15.3898	25.1239	24.9207	24.9687	25.2567	25.3887	25.5701	24.9804	25.0433	25.2561				+	Lung_Exosome_Lung_WH	UP_in_WhL	31	31	28	24.1	24.1	22	218	0
18.0593	17.8655	16.9545	17.1565	14.2019	16.47	15.1523	13.696	14.8299	25.7096	25.533	25.63	25.6323	25.7075	25.5427	25.2188	25.2948	25.3471	13.91	15.9449	16.7663	15.1688	14.658	13.9943	14.2729	14.0035	13.9482	23.6165	23.4454	23.6293	22.7708	22.3388	22.8263	23.9226	23.8777	23.9865				+	Lung_Exosome_Lung_WH	UP_in_WhL	9	9	9	45.6	45.6	45.6	29.717	0
16.6201	13.8666	14.9402	15.0476	15.3722	13.3743	13.4869	14.368	14.7066	23.9107	23.2933	23.7136	24.0939	24.0181	23.8592	24.1346	24.0763	23.9395	14.6367	14.7686	14.0761	17.2116	17.0473	17.3439	15.9457	13.7953	16.1788	21.6731	21.4901	21.545	18.5873	20.1342	19.7	20.83	18.6135	18.7403				+	Lung_Exosome_Lung_WH	UP_in_WhL	11	11	11	39.5	39.5	39.5	35.869	0
22.7061	22.4106	21.9032	20.4142	20.3578	20.0125	22.3266	22.5652	22.4598	26.3129	26.2921	26.198	26.4817	26.4267	26.4308	26.1211	26.183	26.0466	19.843	19.066	18.5916	20.167	18.521	19.8436	17.6776	18.6993	18.5157	26.528	26.5515	26.5723	26.4114	26.4965	26.4944	26.7587	26.7142	26.4364				+	Lung_Exosome_Lung_WH	UP_in_WhL	25	25	25	36.2	36.2	36.2	97.169	0
15.2416	14.5746	13.6029	14.5667	14.2382	13.802	15.0749	15.0544	15.6422	24.7503	24.4438	24.5383	25.1027	25.0234	24.841	22.8057	23.4946	23.4806	14.4526	14.427	17.303	15.2363	16.2326	14.8544	14.6288	14.1544	14.0081	24.8383	24.8724	24.7224	24.5805	25.1196	24.9883	24.2202	23.1865	23.7958				+	Lung_Exosome_Lung_WH	UP_in_WhL	6	6	6	8.2	8.2	8.2	73.602	0
13.8527	16.0772	16.2809	13.8757	13.2665	13.261	17.1798	16.0687	13.4133	25.3855	25.2847	25.5608	24.6884	24.5994	24.8788	25.6892	25.7136	25.5359	16.4991	16.7934	14.4408	16.2836	14.8882	14.6883	18.0512	16.98	16.4559	25.8093	25.5118	25.5114	26.2436	26.2464	26.2179	26.0125	26.0187	25.8913				+	Lung_Exosome_Lung_WH	UP_in_WhL	46	46	46	31.5	31.5	31.5	238.26	0
15.5426	14.2427	14.6242	13.7638	13.8428	13.8942	14.9087	14.905	13.4002	19.2401	19.0504	21.4838	20.9333	21.9147	19.2225	19.2244	18.6446	18.0355	17.1505	16.8544	13.7728	17.1736	14.968	15.1612	13.489	13.5395	12.4573	21.1959	21.3521	21.7517	20.8189	21.7948	19.5609	21.7752	19.0464	18.6286				+	Lung_Exosome_Lung_WH	UP_in_WhL	4	4	4	6.9	6.9	6.9	82.562	0
14.5538	13.7218	14.3846	13.0846	12.9135	14.7197	16.2185	16.2716	14.604	23.2349	23.5837	23.6155	23.1775	23.0533	23.1607	22.5589	22.1052	21.6657	14.3652	14.2354	17.1792	16.3044	16.5161	14.6193	15.1663	15.7897	14.4829	20.7968	20.7682	21.01	21.7186	22.1722	21.6406	22.7353	22.8713	22.5741				+	Lung_Exosome_Lung_WH	UP_in_WhL	7	7	7	32.3	32.3	32.3	25.003	0
14.9984	15.0413	14.7037	13.8231	13.9493	13.8551	13.7397	14.5705	15.0515	23.2087	23.1053	21.2602	23.2235	23.2583	23.5233	22.4032	22.8422	22.3441	15.7436	13.7245	14.7308	15.0033	14.7385	14.8687	14.8118	13.5176	12.7978	22.3711	22.2678	22.4901	23.0964	22.7372	22.4385	22.571	22.297	21.2793				+	Lung_Exosome_Lung_WH	UP_in_WhL	5	5	5	20.2	20.2	20.2	34.833	0
[truncated: 583 more rows]
[truncated: 11 more columns]

## Sheet: Colon (WhL vs. EVs)
Intensity Caco_WH_r2_r1	Intensity Caco_WH_r2_r2	Intensity Caco_WH_r2_r3	Intensity Caco_WH_r3_r1	Intensity Caco_WH_r3_r2	Intensity Caco_WH_r3_r3	Intensity Caco2_exo1_r1	Intensity Caco2_exo1_r2	Intensity Caco2_exo1_r3	Intensity Caco2_exo2_r1	Intensity Caco2_exo2_r2	Intensity Caco2_exo2_r3	Intensity Caco2_exo3_r1	Intensity Caco2_exo3_r2	Intensity Caco2_exo3_r3	Intensity Caco2_WH_r1_r1	Intensity Caco2_WH_r1_r2	Intensity Caco2_WH_r1_r3	Intensity HCT116_WH_r1_r1	Intensity HCT116_WH_r1_r2	Intensity HCT116_WH_r1_r3	Intensity HCT116_WH_r2_r1	Intensity HCT116_WH_r2_r2	Intensity HCT116_WH_r2_r3	Intensity HCT116_WH_r3_r1	Intensity HCT116_WH_r3_r2	Intensity HCT116_WH_r3_r3	Intensity HTC116_exo1_r1	Intensity HTC116_exo1_r2	Intensity HTC116_exo1_r3	Intensity HTC116_exo2_r1	Intensity HTC116_exo2_r2	Intensity HTC116_exo2_r3	Intensity HTC116_exo3_r1	Intensity HTC116_exo3_r2	Intensity HTC116_exo3_r3	Intensity HT29_exo1_r1	Intensity HT29_exo1_r2	Intensity HT29_exo1_r3	Intensity HT29_exo2_r1	Intensity HT29_exo2_r2	Intensity HT29_exo2_r3	Intensity HT29_exo3_r1	Intensity HT29_exo3_r2	Intensity HT29_exo3_r3	Intensity HT29_WH_r1_r1	Intensity HT29_WH_r1_r2	Intensity HT29_WH_r1_r3	Intensity HT29_WH_r2_r1	Intensity HT29_WH_r2_r2
[truncated: 1,657 more rows]
[truncated: 29 more columns]
