# Supplementary material for: Proteomic Approach for Searching for Universal, Tissue-Specific, and Line-Specific Markers of Extracellular Vesicles in Lung and Colorectal Adenocarcinoma Cell Lines
Source: Int J Mol Sci. 2020 Sep 9;21(18):6601. doi: 10.3390/ijms21186601 (PMC7555231; doi:10.3390/ijms21186601)
Supplement: Supplementary file 1 [file ijms-21-06601-s001.zip › Supplement 4-NCI_H23_and_A549_EV_markers.xlsx]

## Sheet: EVs proteins
NCI-H23-derived EVs proteins
Entry	Entry name	Status	Protein names	Gene names	Organism	Length
P08758	ANXA5_HUMAN	reviewed	Annexin A5 (Anchorin CII) (Annexin V) (Annexin-5) (Calphobindin I) (CBP-I) (Endonexin II) (Lipocortin V) (Placental anticoagulant protein 4) (PP4) (Placental anticoagulant protein I) (PAP-I) (Thromboplastin inhibitor) (Vascular anticoagulant-alpha) (VAC-alpha)	ANXA5 ANX5 ENX2 PP4	Homo sapiens (Human)	320
P12109	CO6A1_HUMAN	reviewed	Collagen alpha-1(VI) chain	COL6A1	Homo sapiens (Human)	1028
P05362	ICAM1_HUMAN	reviewed	Intercellular adhesion molecule 1 (ICAM-1) (Major group rhinovirus receptor) (CD antigen CD54)	ICAM1	Homo sapiens (Human)	532
Q08431	MFGM_HUMAN	reviewed	Lactadherin (Breast epithelial antigen BA46) (HMFG) (MFGM) (Milk fat globule-EGF factor 8) (MFG-E8) (SED1) [Cleaved into: Lactadherin short form; Medin]	MFGE8	Homo sapiens (Human)	387
P31431	SDC4_HUMAN	reviewed	Syndecan-4 (SYND4) (Amphiglycan) (Ryudocan core protein)	SDC4	Homo sapiens (Human)	198
Q92563	TICN2_HUMAN	reviewed	Testican-2 (SPARC/osteonectin, CWCV, and Kazal-like domains proteoglycan 2)	SPOCK2 KIAA0275 TICN2 UNQ269/PRO306	Homo sapiens (Human)	424
P48307	TFPI2_HUMAN	reviewed	Tissue factor pathway inhibitor 2 (TFPI-2) (Placental protein 5) (PP5)	TFPI2	Homo sapiens (Human)	235
P68366	TBA4A_HUMAN	reviewed	Tubulin alpha-4A chain (Alpha-tubulin 1) (Testis-specific alpha-tubulin) (Tubulin H2-alpha) (Tubulin alpha-1 chain)	TUBA4A TUBA1	Homo sapiens (Human)	448
A549-derived EVs proteins
Entry	Entry name	Status	Protein names	Gene names	Organism	Length
O14672	ADA10_HUMAN	reviewed	Disintegrin and metalloproteinase domain-containing protein 10 (ADAM 10) (EC 3.4.24.81) (CDw156) (Kuzbanian protein homolog) (Mammalian disintegrin-metalloprotease) (CD antigen CD156c)	ADAM10 KUZ MADM	Homo sapiens (Human)	748
Q6YHK3	CD109_HUMAN	reviewed	CD109 antigen (150 kDa TGF-beta-1-binding protein) (C3 and PZP-like alpha-2-macroglobulin domain-containing protein 7) (Platelet-specific Gov antigen) (p180) (r150) (CD antigen CD109)	CD109 CPAMD7	Homo sapiens (Human)	1445
P09543	CN37_HUMAN	reviewed	2',3'-cyclic-nucleotide 3'-phosphodiesterase (CNP) (CNPase) (EC 3.1.4.37)	CNP	Homo sapiens (Human)	421
Q12860	CNTN1_HUMAN	reviewed	Contactin-1 (Glycoprotein gp135) (Neural cell surface protein F3)	CNTN1	Homo sapiens (Human)	1018
P39060	COIA1_HUMAN	reviewed	Collagen alpha-1(XVIII) chain [Cleaved into: Endostatin; Non-collagenous domain 1 (NC1)]	COL18A1	Homo sapiens (Human)	1754
O43143	DHX15_HUMAN	reviewed	Pre-mRNA-splicing factor ATP-dependent RNA helicase DHX15 (EC 3.6.4.13) (ATP-dependent RNA helicase #46) (DEAH box protein 15)	DHX15 DBP1 DDX15	Homo sapiens (Human)	795
P98160	PGBM_HUMAN	reviewed	Basement membrane-specific heparan sulfate proteoglycan core protein (HSPG) (Perlecan) (PLC) [Cleaved into: Endorepellin; LG3 peptide]	HSPG2	Homo sapiens (Human)	4391
P26006	ITA3_HUMAN	reviewed	Integrin alpha-3 (CD49 antigen-like family member C) (FRP-2) (Galactoprotein B3) (GAPB3) (VLA-3 subunit alpha) (CD antigen CD49c) [Cleaved into: Integrin alpha-3 heavy chain; Integrin alpha-3 light chain]	ITGA3 MSK18	Homo sapiens (Human)	1051
Q02241	KIF23_HUMAN	reviewed	Kinesin-like protein KIF23 (Kinesin-like protein 5) (Mitotic kinesin-like protein 1)	KIF23 KNSL5 MKLP1	Homo sapiens (Human)	960
O95239	KIF4A_HUMAN	reviewed	Chromosome-associated kinesin KIF4A (Chromokinesin-A)	KIF4A KIF4	Homo sapiens (Human)	1232
Q7KZI7	MARK2_HUMAN	reviewed	Serine/threonine-protein kinase MARK2 (EC 2.7.11.1) (EC 2.7.11.26) (ELKL motif kinase 1) (EMK-1) (MAP/microtubule affinity-regulating kinase 2) (PAR1 homolog) (PAR1 homolog b) (Par-1b) (Par1b)	MARK2 EMK1	Homo sapiens (Human)	788
O14786	NRP1_HUMAN	reviewed	Neuropilin-1 (Vascular endothelial cell growth factor 165 receptor) (CD antigen CD304)	NRP1 NRP VEGF165R	Homo sapiens (Human)	923
Q9UNF0	PACN2_HUMAN	reviewed	Protein kinase C and casein kinase substrate in neurons protein 2 (Syndapin-2) (Syndapin-II) (SdpII)	PACSIN2	Homo sapiens (Human)	486
Q8WUM4	PDC6I_HUMAN	reviewed	Programmed cell death 6-interacting protein (PDCD6-interacting protein) (ALG-2-interacting protein 1) (ALG-2-interacting protein X) (Hp95)	PDCD6IP AIP1 ALIX KIAA1375	Homo sapiens (Human)	868
Q9P2B2	FPRP_HUMAN	reviewed	Prostaglandin F2 receptor negative regulator (CD9 partner 1) (CD9P-1) (Glu-Trp-Ile EWI motif-containing protein F) (EWI-F) (Prostaglandin F2-alpha receptor regulatory protein) (Prostaglandin F2-alpha receptor-associated protein) (CD antigen CD315)	PTGFRN CD9P1 EWIF FPRP KIAA1436	Homo sapiens (Human)	879
P63000	RAC1_HUMAN	reviewed	Ras-related C3 botulinum toxin substrate 1 (EC 3.6.5.2) (Cell migration-inducing gene 5 protein) (Ras-like protein TC25) (p21-Rac1)	RAC1 TC25 MIG5	Homo sapiens (Human)	192
Q9H0H5	RGAP1_HUMAN	reviewed	Rac GTPase-activating protein 1 (Male germ cell RacGap) (MgcRacGAP) (Protein CYK4 homolog) (CYK4) (HsCYK-4)	RACGAP1 KIAA1478 MGCRACGAP	Homo sapiens (Human)	632
Q15758	AAAT_HUMAN	reviewed	Neutral amino acid transporter B(0) (ATB(0)) (Baboon M7 virus receptor) (RD114/simian type D retrovirus receptor) (Sodium-dependent neutral amino acid transporter type 2) (Solute carrier family 1 member 5)	SLC1A5 ASCT2 M7V1 RDR RDRC	Homo sapiens (Human)	541
P11166	GTR1_HUMAN	reviewed	Solute carrier family 2, facilitated glucose transporter member 1 (Glucose transporter type 1, erythrocyte/brain) (GLUT-1) (HepG2 glucose transporter)	SLC2A1 GLUT1	Homo sapiens (Human)	492
Q99816	TS101_HUMAN	reviewed	Tumor susceptibility gene 101 protein (ESCRT-I complex subunit TSG101)	TSG101	Homo sapiens (Human)	390
Q9UK41	VPS28_HUMAN	reviewed	Vacuolar protein sorting-associated protein 28 homolog (H-Vps28) (ESCRT-I complex subunit VPS28)	VPS28	Homo sapiens (Human)	221

## Sheet: EVs (A549) annot
FDR<0.001
Cellular Component (GO)
#term ID	term description	observed gene count	background gene count	false discovery rate	matching proteins in your network (IDs)	matching proteins in your network (labels)
GO:0030496	midbody	6	165	5.11e-06	ENSP00000251968,ENSP00000260363,ENSP00000363524,ENSP00000404190,ENSP00000411825,ENSP00000416293	KIF23,KIF4A,PDCD6IP,RACGAP1,SLC2A1,TSG101
GO:0090543	Flemming body	4	28	5.11e-06	ENSP00000251968,ENSP00000260363,ENSP00000404190,ENSP00000411825	KIF23,PDCD6IP,RACGAP1,TSG101
GO:0042470	melanosome	5	105	8.34e-06	ENSP00000348461,ENSP00000377470,ENSP00000411825,ENSP00000416293,ENSP00000444408	CNP,PDCD6IP,RAC1,SLC1A5,SLC2A1
GO:0005886	plasma membrane	17	5159	1.45e-05	ENSP00000007722,ENSP00000251968,ENSP00000260408,ENSP00000263246,ENSP00000265371,ENSP00000287097,ENSP00000348461,ENSP00000363827,ENSP00000366565,ENSP00000376899,ENSP00000377470,ENSP00000385751,ENSP00000404190,ENSP00000411825,ENSP00000416293,ENSP00000444408,ENSP00000447006	ADAM10,CD109,CNP,CNTN1,HSPG2,ITGA3,MARK2,NRP1,PACSIN2,PDCD6IP,PTGFRN,RAC1,RACGAP1,SLC1A5,SLC2A1,TSG101,VPS28
GO:0031410	cytoplasmic vesicle	12	2226	1.94e-05	ENSP00000251968,ENSP00000260408,ENSP00000263246,ENSP00000265371,ENSP00000287097,ENSP00000348461,ENSP00000366565,ENSP00000377470,ENSP00000404190,ENSP00000411825,ENSP00000416293,ENSP00000444408	ADAM10,CD109,CNP,NRP1,PACSIN2,PDCD6IP,RAC1,RACGAP1,SLC1A5,SLC2A1,TSG101,VPS28
GO:0097149	centralspindlin complex	2	3	0.00028	ENSP00000260363,ENSP00000404190	KIF23,RACGAP1
GO:0044430	cytoskeletal part	9	1547	0.00035	ENSP00000251968,ENSP00000260363,ENSP00000265371,ENSP00000363524,ENSP00000377470,ENSP00000385751,ENSP00000404190,ENSP00000411825,ENSP00000416293	CNP,KIF23,KIF4A,MARK2,NRP1,PDCD6IP,RACGAP1,SLC2A1,TSG101
GO:0098805	whole membrane	9	1554	0.00035	ENSP00000251968,ENSP00000260408,ENSP00000263246,ENSP00000287097,ENSP00000348461,ENSP00000366565,ENSP00000377470,ENSP00000416293,ENSP00000447006	ADAM10,CD109,CNP,CNTN1,PACSIN2,RAC1,SLC2A1,TSG101,VPS28
GO:0005856	cytoskeleton	10	2068	0.00041	ENSP00000251968,ENSP00000260363,ENSP00000263246,ENSP00000265371,ENSP00000363524,ENSP00000377470,ENSP00000385751,ENSP00000404190,ENSP00000411825,ENSP00000416293	CNP,KIF23,KIF4A,MARK2,NRP1,PACSIN2,PDCD6IP,RACGAP1,SLC2A1,TSG101
GO:0099512	supramolecular fiber	7	873	0.00045	ENSP00000260363,ENSP00000265371,ENSP00000363524,ENSP00000377470,ENSP00000385751,ENSP00000404190,ENSP00000416293	CNP,KIF23,KIF4A,MARK2,NRP1,RACGAP1,SLC2A1
GO:0099513	polymeric cytoskeletal fiber	6	645	0.00071	ENSP00000260363,ENSP00000265371,ENSP00000363524,ENSP00000377470,ENSP00000385751,ENSP00000404190	CNP,KIF23,KIF4A,MARK2,NRP1,RACGAP1
GO:0044421	extracellular region part	8	1375	0.00077	ENSP00000251968,ENSP00000260363,ENSP00000287097,ENSP00000347665,ENSP00000363524,ENSP00000363827,ENSP00000377470,ENSP00000411825	CD109,CNP,COL18A1,HSPG2,KIF23,KIF4A,PDCD6IP,TSG101
GO:0044444	cytoplasmic part	19	9377	0.00077	ENSP00000007722,ENSP00000251968,ENSP00000260363,ENSP00000260408,ENSP00000263246,ENSP00000265371,ENSP00000287097,ENSP00000347665,ENSP00000348461,ENSP00000363524,ENSP00000363827,ENSP00000366565,ENSP00000376899,ENSP00000377470,ENSP00000385751,ENSP00000404190,ENSP00000411825,ENSP00000416293,ENSP00000444408	ADAM10,CD109,CNP,COL18A1,HSPG2,ITGA3,KIF23,KIF4A,MARK2,NRP1,PACSIN2,PDCD6IP,PTGFRN,RAC1,RACGAP1,SLC1A5,SLC2A1,TSG101,VPS28
GO:0000813	ESCRT I complex	2	10	0.00093	ENSP00000251968,ENSP00000366565	TSG101,VPS28
GO:0044425	membrane part	16	6517	0.00093	ENSP00000007722,ENSP00000251968,ENSP00000260408,ENSP00000263246,ENSP00000265371,ENSP00000287097,ENSP00000348461,ENSP00000363827,ENSP00000366565,ENSP00000376899,ENSP00000385751,ENSP00000404190,ENSP00000411825,ENSP00000416293,ENSP00000444408,ENSP00000447006	ADAM10,CD109,CNTN1,HSPG2,ITGA3,MARK2,NRP1,PACSIN2,PDCD6IP,PTGFRN,RAC1,RACGAP1,SLC1A5,SLC2A1,TSG101,VPS28
Biological Process (GO)
#term ID	term description	observed gene count	background gene count	false discovery rate	matching proteins in your network (IDs)	matching proteins in your network (labels)
GO:0000915	actomyosin contractile ring assembly	3	3	2.78e-05	ENSP00000260363,ENSP00000404190,ENSP00000411825	KIF23,PDCD6IP,RACGAP1
GO:0016043	cellular component organization	18	5163	2.78e-05	ENSP00000007722,ENSP00000251968,ENSP00000260363,ENSP00000260408,ENSP00000263246,ENSP00000265371,ENSP00000347665,ENSP00000348461,ENSP00000363524,ENSP00000363827,ENSP00000366565,ENSP00000376899,ENSP00000377470,ENSP00000385751,ENSP00000404190,ENSP00000411825,ENSP00000416293,ENSP00000447006	ADAM10,CNP,CNTN1,COL18A1,HSPG2,ITGA3,KIF23,KIF4A,MARK2,NRP1,PACSIN2,PDCD6IP,PTGFRN,RAC1,RACGAP1,SLC2A1,TSG101,VPS28
GO:0051256	mitotic spindle midzone assembly	3	9	5.08e-05	ENSP00000260363,ENSP00000363524,ENSP00000404190	KIF23,KIF4A,RACGAP1
GO:0000281	mitotic cytokinesis	4	50	5.59e-05	ENSP00000260363,ENSP00000363524,ENSP00000404190,ENSP00000411825	KIF23,KIF4A,PDCD6IP,RACGAP1
GO:0051179	localization	17	5233	5.59e-05	ENSP00000007722,ENSP00000251968,ENSP00000260363,ENSP00000260408,ENSP00000263246,ENSP00000265371,ENSP00000287097,ENSP00000348461,ENSP00000363524,ENSP00000363827,ENSP00000366565,ENSP00000377470,ENSP00000385751,ENSP00000404190,ENSP00000411825,ENSP00000416293,ENSP00000444408	ADAM10,CD109,CNP,HSPG2,ITGA3,KIF23,KIF4A,MARK2,NRP1,PACSIN2,PDCD6IP,RAC1,RACGAP1,SLC1A5,SLC2A1,TSG101,VPS28
GO:0006810	transport	15	4130	0.00011	ENSP00000251968,ENSP00000260363,ENSP00000260408,ENSP00000263246,ENSP00000265371,ENSP00000287097,ENSP00000348461,ENSP00000363524,ENSP00000363827,ENSP00000366565,ENSP00000377470,ENSP00000404190,ENSP00000411825,ENSP00000416293,ENSP00000444408	ADAM10,CD109,CNP,HSPG2,KIF23,KIF4A,NRP1,PACSIN2,PDCD6IP,RAC1,RACGAP1,SLC1A5,SLC2A1,TSG101,VPS28
GO:0039702	viral budding via host ESCRT complex	3	21	0.00016	ENSP00000251968,ENSP00000366565,ENSP00000411825	PDCD6IP,TSG101,VPS28
GO:0007010	cytoskeleton organization	8	953	0.00025	ENSP00000260363,ENSP00000263246,ENSP00000265371,ENSP00000348461,ENSP00000363524,ENSP00000377470,ENSP00000404190,ENSP00000411825	CNP,KIF23,KIF4A,NRP1,PACSIN2,PDCD6IP,RAC1,RACGAP1
GO:0016192	vesicle-mediated transport	10	1699	0.00025	ENSP00000251968,ENSP00000260363,ENSP00000260408,ENSP00000263246,ENSP00000287097,ENSP00000348461,ENSP00000363524,ENSP00000363827,ENSP00000366565,ENSP00000404190	ADAM10,CD109,HSPG2,KIF23,KIF4A,PACSIN2,RAC1,RACGAP1,TSG101,VPS28
GO:0030036	actin cytoskeleton organization	6	418	0.00026	ENSP00000260363,ENSP00000263246,ENSP00000265371,ENSP00000348461,ENSP00000404190,ENSP00000411825	KIF23,NRP1,PACSIN2,PDCD6IP,RAC1,RACGAP1
GO:0036258	multivesicular body assembly	3	31	0.00035	ENSP00000251968,ENSP00000366565,ENSP00000411825	PDCD6IP,TSG101,VPS28
GO:0051128	regulation of cellular component organization	11	2306	0.00036	ENSP00000007722,ENSP00000251968,ENSP00000260408,ENSP00000263246,ENSP00000265371,ENSP00000348461,ENSP00000363827,ENSP00000366565,ENSP00000385751,ENSP00000411825,ENSP00000447006	ADAM10,CNTN1,HSPG2,ITGA3,MARK2,NRP1,PACSIN2,PDCD6IP,RAC1,TSG101,VPS28
GO:2000397	positive regulation of ubiquitin-dependent endocytosis	2	2	0.00036	ENSP00000251968,ENSP00000366565	TSG101,VPS28
GO:0001764	neuron migration	4	118	0.00037	ENSP00000007722,ENSP00000265371,ENSP00000348461,ENSP00000385751	ITGA3,MARK2,NRP1,RAC1
GO:0060627	regulation of vesicle-mediated transport	6	480	0.0004	ENSP00000251968,ENSP00000263246,ENSP00000265371,ENSP00000348461,ENSP00000366565,ENSP00000411825	NRP1,PACSIN2,PDCD6IP,RAC1,TSG101,VPS28
GO:0040017	positive regulation of locomotion	6	503	0.00046	ENSP00000007722,ENSP00000251968,ENSP00000260408,ENSP00000265371,ENSP00000347665,ENSP00000348461	ADAM10,COL18A1,ITGA3,NRP1,RAC1,TSG101
GO:0051130	positive regulation of cellular component organization	8	1128	0.00049	ENSP00000007722,ENSP00000251968,ENSP00000265371,ENSP00000348461,ENSP00000366565,ENSP00000385751,ENSP00000411825,ENSP00000447006	CNTN1,ITGA3,MARK2,NRP1,PDCD6IP,RAC1,TSG101,VPS28
GO:0032879	regulation of localization	11	2524	0.00062	ENSP00000007722,ENSP00000251968,ENSP00000260408,ENSP00000263246,ENSP00000265371,ENSP00000347665,ENSP00000348461,ENSP00000366565,ENSP00000411825,ENSP00000416293,ENSP00000447006	ADAM10,CNTN1,COL18A1,ITGA3,NRP1,PACSIN2,PDCD6IP,RAC1,SLC2A1,TSG101,VPS28
GO:0006996	organelle organization	12	3131	0.00071	ENSP00000251968,ENSP00000260363,ENSP00000263246,ENSP00000265371,ENSP00000348461,ENSP00000363524,ENSP00000366565,ENSP00000376899,ENSP00000377470,ENSP00000385751,ENSP00000404190,ENSP00000411825	CNP,KIF23,KIF4A,MARK2,NRP1,PACSIN2,PDCD6IP,PTGFRN,RAC1,RACGAP1,TSG101,VPS28
GO:0031346	positive regulation of cell projection organization	5	343	0.00096	ENSP00000007722,ENSP00000265371,ENSP00000348461,ENSP00000385751,ENSP00000447006	CNTN1,ITGA3,MARK2,NRP1,RAC1
GO:0019058	viral life cycle	4	166	0.00098	ENSP00000251968,ENSP00000366565,ENSP00000411825,ENSP00000444408	PDCD6IP,SLC1A5,TSG101,VPS28
Reactome Pathways
#term ID	term description	observed gene count	background gene count	false discovery rate	matching proteins in your network (IDs)	matching proteins in your network (labels)
HSA-162588	Budding and maturation of HIV virion	3	28	0.00046	ENSP00000251968,ENSP00000366565,ENSP00000411825	PDCD6IP,TSG101,VPS28
HSA-199991	Membrane Trafficking	7	612	0.00046	ENSP00000251968,ENSP00000260363,ENSP00000263246,ENSP00000348461,ENSP00000363524,ENSP00000366565,ENSP00000404190	KIF23,KIF4A,PACSIN2,RAC1,RACGAP1,TSG101,VPS28
HSA-3000157	Laminin interactions	3	30	0.00046	ENSP00000007722,ENSP00000347665,ENSP00000363827	COL18A1,HSPG2,ITGA3
HSA-373760	L1CAM interactions	4	116	0.00046	ENSP00000265371,ENSP00000348461,ENSP00000363524,ENSP00000447006	CNTN1,KIF4A,NRP1,RAC1
HSA-5653656	Vesicle-mediated transport	7	649	0.00046	ENSP00000251968,ENSP00000260363,ENSP00000263246,ENSP00000348461,ENSP00000363524,ENSP00000366565,ENSP00000404190	KIF23,KIF4A,PACSIN2,RAC1,RACGAP1,TSG101,VPS28
HSA-983231	Factors involved in megakaryocyte development and platelet production	4	153	0.00069	ENSP00000260363,ENSP00000348461,ENSP00000363524,ENSP00000404190	KIF23,KIF4A,RAC1,RACGAP1
HSA-109582	Hemostasis	6	601	0.00087	ENSP00000007722,ENSP00000260363,ENSP00000287097,ENSP00000348461,ENSP00000363524,ENSP00000404190	CD109,ITGA3,KIF23,KIF4A,RAC1,RACGAP1
HSA-983189	Kinesins	3	58	0.00089	ENSP00000260363,ENSP00000363524,ENSP00000404190	KIF23,KIF4A,RACGAP1

## Sheet: EVs (NCI-H23) annot
FDR<0.05
Cellular Component (GO)
#term ID	term description	observed gene count	background gene count	false discovery rate	matching proteins in your network (IDs)	matching proteins in your network (labels)
GO:0005576	extracellular region	8	2505	6.07e-06	ENSP00000222543,ENSP00000248437,ENSP00000264832,ENSP00000268150,ENSP00000296511,ENSP00000355180,ENSP00000361818,ENSP00000362201	ANXA5,COL6A1,ICAM1,MFGE8,SDC4,SPOCK2,TFPI2,TUBA4A
GO:0009897	external side of plasma membrane	3	223	0.0034	ENSP00000264832,ENSP00000268150,ENSP00000296511	ANXA5,ICAM1,MFGE8
GO:0009986	cell surface	4	690	0.0034	ENSP00000264832,ENSP00000268150,ENSP00000296511,ENSP00000361818	ANXA5,ICAM1,MFGE8,SDC4
GO:0044421	extracellular region part	4	1375	0.0226	ENSP00000222543,ENSP00000264832,ENSP00000296511,ENSP00000362201	ANXA5,ICAM1,SPOCK2,TFPI2
KEGG Pathways
#term ID	term description	observed gene count	background gene count	false discovery rate	matching proteins in your network (IDs)	matching proteins in your network (labels)
hsa04512	ECM-receptor interaction	2	81	0.0132	ENSP00000355180,ENSP00000361818	COL6A1,SDC4
hsa04514	Cell adhesion molecules (CAMs)	2	139	0.0174	ENSP00000264832,ENSP00000361818	ICAM1,SDC4
hsa05418	Fluid shear stress and atherosclerosis	2	133	0.0174	ENSP00000264832,ENSP00000361818	ICAM1,SDC4
Reactome Pathways
#term ID	term description	observed gene count	background gene count	false discovery rate	matching proteins in your network (IDs)	matching proteins in your network (labels)
HSA-1474244	Extracellular matrix organization	3	298	0.0227	ENSP00000264832,ENSP00000355180,ENSP00000361818	COL6A1,ICAM1,SDC4
HSA-216083	Integrin cell surface interactions	2	83	0.0305	ENSP00000264832,ENSP00000355180	COL6A1,ICAM1
HSA-109582	Hemostasis	3	601	0.0452	ENSP00000248437,ENSP00000296511,ENSP00000361818	ANXA5,SDC4,TUBA4A
HSA-114608	Platelet degranulation	2	125	0.0452	ENSP00000248437,ENSP00000296511	ANXA5,TUBA4A
HSA-76005	Response to elevated platelet cytosolic Ca2+	2	130	0.0452	ENSP00000248437,ENSP00000296511	ANXA5,TUBA4A

## Sheet: EVs (A549 vs. NCI-H23)
#!{C:Group1}Exo_ A549	Exo_ A549	Exo_ A549	Exo_ A549	Exo_ A549	Exo_ A549	Exo_ A549	Exo_ A549	Exo_ A549	Exo_NCI-H23	Exo_NCI-H23	Exo_NCI-H23	Exo_NCI-H23	Exo_NCI-H23	Exo_NCI-H23	Exo_NCI-H23	Exo_NCI-H23	Exo_NCI-H23	AV A549	AV H23	FC H23 vs. A549	Student's T-test significant	Selection	Peptides	Razor + unique peptides	Unique peptides	Sequence coverage [%]	Unique + razor sequence coverage [%]	Unique sequence coverage [%]	Mol. weight [kDa]	Q-value	Score	Intensity	MS/MS count	-Log Student's T-test p-value Exo_ A549_Exo_NCI-H23	Student's T-test q-value Exo_ A549_Exo_NCI-H23	Student's T-test Difference Exo_ A549_Exo_NCI-H23	Student's T-test Test statistic Exo_ A549_Exo_NCI-H23	Protein IDs	Majority protein IDs	Protein names	Gene names	p-value
155884	380976	115971	223632	427090	169667	160726	181893	305038	1.4576e+06	1.3909e+06	1.3784e+06	2.22749e+06	2.43941e+06	2.3452e+06	2.1984e+06	2.3323e+06	2.4462e+06	235653	2.02399e+06	8.58885	Exo_ A549_Exo_NCI-H23	Up_in_NCI_H23	9	9	9	19.2	19.2	19.2	57.825	0	70.035	19971000	59	9.18495	0	-3.19349	-1.42186	P05362	P05362	Intercellular adhesion molecule 1	ICAM1	6.53203e-10
557441	641309	733898	170463	266604	180817	796917	936942	779452	1.95031e+06	2.0928e+06	2.11331e+06	1.6554e+06	1.74459e+06	1.6829e+06	886063	1.0207e+06	984110	562649	1.57002e+06	2.79041	Exo_ A549_Exo_NCI-H23	Up_in_NCI_H24	6	6	6	22.2	22.2	22.2	33.67	0	67.928	49081000	137	3.49022	0.007	-1.65111	-0.698925	P07910;P0DMR1;O60812;B7ZW38;B2RXH8	P07910;P0DMR1;O60812;B7ZW38;B2RXH8	Heterogeneous nuclear ribonucleoproteins C1/C2;Heterogeneous nuclear ribonucleoprotein C-like 4;Heterogeneous nuclear ribonucleoprotein C-like 1;Heterogeneous nuclear ribonucleoprotein C-like 3;Heterogeneous nuclear ribonucleoprotein C-like 2	HNRNPC;HNRNPCL4;HNRNPCL1;HNRNPCL3;HNRNPCL2	0.00032343
3.6186e+06	3.40709e+06	3.42811e+06	2.7178e+06	2.38649e+06	2.7848e+06	3.07331e+06	3.5839e+06	3.49231e+06	7.38021e+06	7.63433e+06	8.0844e+06	1.0224e+07	1.1707e+07	1.0687e+07	8.02828e+06	8.34552e+06	8.08597e+06	3.16582e+06	8.90853e+06	2.81397	Exo_ A549_Exo_NCI-H23	Up_in_NCI_H25	23	23	13	38.3	38.3	22.8	83.263	0	323.31	262790000	540	9.65336	0.00703704	-1.488	-0.706367	P08238;Q58FF7;Q58FF6;Q58FG1	P08238	Heat shock protein HSP 90-beta	HSP90AB1	2.22145e-10
1.7499e+06	1.9053e+06	1.7214e+06	1.928e+06	1.6949e+06	2.23661e+06	1.9558e+06	1.8951e+06	1.598e+06	4.26129e+06	3.94959e+06	3.9775e+06	5.2624e+06	5.1624e+06	5.27928e+06	4.63099e+06	4.83341e+06	4.00719e+06	1.85389e+06	4.59601e+06	2.47911	Exo_ A549_Exo_NCI-H23	Up_in_NCI_H26	12	12	12	41.9	41.9	41.9	35.936	0	153.92	140090000	213	10.9888	0.00968116	-1.30657	-0.629289	P08758	P08758	Annexin A5	ANXA5	1.02601e-11
311184	191174	138346	1.2494e+06	224987	123589	109257	521841	554582	2.1545e+06	2.57109e+06	3.5166e+06	1.1709e+06	1.50799e+06	1.8296e+06	1.1936e+06	1.086e+06	162765	380484	1.68812e+06	4.43676	Exo_ A549_Exo_NCI-H23	Up_in_NCI_H27	4	4	4	15.3	15.3	15.3	34.225	0	59.058	62998000	183	2.92979	0.00222222	-2.27623	-0.882945	Q32P51;P09651	Q32P51;P09651	Heterogeneous nuclear ribonucleoprotein A1-like 2;Heterogeneous nuclear ribonucleoprotein A1;Heterogeneous nuclear ribonucleoprotein A1, N-terminally processed	HNRNPA1L2;HNRNPA1	0.00117547
215581	373050	150380	181315	161055	234791	1.7612e+06	1.7071e+06	1.58639e+06	1.2231e+06	1.5503e+06	1.1145e+06	3.21929e+06	3.6464e+06	3.38241e+06	2.0701e+06	1.7466e+06	1.7831e+06	707875	2.19287e+06	3.09782	Exo_ A549_Exo_NCI-H23	Up_in_NCI_H28	7	7	7	8.9	8.9	8.9	108.53	0	133.23	187560000	397	3.03361	0.00228571	-2.26483	-0.885057	P12109	P12109	Collagen alpha-1(VI) chain	COL6A1	0.00092553
1.6705e+06	1.74609e+06	1.7365e+06	989939	773488	1.1198e+06	1.5221e+06	1.6021e+06	1.5436e+06	3.9881e+06	4.14871e+06	4.61069e+06	6.10851e+06	5.4705e+06	5.85152e+06	4.36309e+06	4.64099e+06	3.64501e+06	1.41157e+06	4.75857e+06	3.37112	Exo_ A549_Exo_NCI-H23	Up_in_NCI_H29	15	15	15	19.1	19.1	19.1	95.337	0	129.77	123920000	258	8.06996	0.0035	-1.78215	-0.823556	P13639;Q15029	P13639	Elongation factor 2	EEF2	8.51212e-09
628028	184360	138667	315264	239710	188297	767619	184830	166720	2.0643e+06	2.24289e+06	2.4215e+06	1.0123e+06	881982	852340	924780	458140	285221	312611	1.23816e+06	3.96072	Exo_ A549_Exo_NCI-H23	Up_in_NCI_H30	20	19	19	27.4	25.9	25.9	92.468	0	179.05	101290000	171	3.25687	0.00418605	-1.94906	-0.79439	P14625;Q58FF3	P14625	Endoplasmin	HSP90B1	0.000553513
117038	118917	520778	290066	108901	99907.1	137877	568429	168130	782141	758379	800960	1.2975e+06	1.4354e+06	1.3121e+06	398309	627028	679291	236671	899012	3.79857	Exo_ A549_Exo_NCI-H23	Up_in_NCI_H31	4	4	4	15.4	15.4	15.4	31.324	0	29.987	33196000	41	4.40447	0.00206061	-2.14642	-0.90077	P15880	P15880	40S ribosomal protein S2	RPS2	3.94029e-05
158173	91965.8	118371	271595	142521	290194	148551	265573	187296	1.4837e+06	1.0999e+06	716531	3.32391e+06	3.75161e+06	2.93061e+06	1.4005e+06	1.0612e+06	141240	186027	1.76769e+06	9.50235	Exo_ A549_Exo_NCI-H23	Up_in_NCI_H32	4	4	4	17.7	17.7	17.7	22.58	0	33.015	78757000	71	4.35558	0.000166667	-2.87816	-1.14269	P16401	P16401	Histone H1.5	HIST1H1B	4.40977e-05
1.2566e+06	1.1727e+06	958780	187691	124056	181207	1.0581e+06	1.3539e+06	1.0518e+06	2.19741e+06	2.2948e+06	1.1549e+06	2.1464e+06	1.99711e+06	2.58801e+06	2.9505e+06	2.1105e+06	2.5714e+06	816092	2.22345e+06	2.72451	Exo_ A549_Exo_NCI-H23	Up_in_NCI_H33	16	16	16	19.3	19.3	19.3	129.29	0	127.06	101300000	145	2.80673	0.0055	-1.86816	-0.749919	P17301	P17301	Integrin alpha-2	ITGA2	0.00156052
305296	315474	132361	128741	136989	194710	596549	727980	603001	1.1043e+06	963236	1.0075e+06	1.792e+06	1.72311e+06	1.9545e+06	866398	864598	147160	349011	1.15809e+06	3.3182	Exo_ A549_Exo_NCI-H23	Up_in_NCI_H34	4	4	4	27.2	27.2	27.2	21.397	0	28.947	39275000	55	2.55401	0.00709434	-1.76939	-0.70733	P18621	P18621	60S ribosomal protein L17	RPL17	0.00279249
511669	196748	222293	121009	257989	309708	145349	188668	824843	1.8989e+06	2.1412e+06	2.241e+06	948869	1.377e+06	1.2723e+06	1.0135e+06	1.0635e+06	1.009e+06	308697	1.44059e+06	4.66666	Exo_ A549_Exo_NCI-H23	Up_in_NCI_H35	10	10	10	14.8	14.8	14.8	76.613	0	73.279	49316000	139	5.66568	0.000428571	-2.40917	-1.0317	P19338	P19338	Nucleolin	NCL	2.15936e-06
113130	214774	731962	347001	133899	480931	163235	661518	134247	789331	816577	900028	921791	1.1953e+06	770310	713968	1.161e+06	960762	331189	914341	2.76079	Exo_ A549_Exo_NCI-H23	Up_in_NCI_H36	11	11	11	27.5	27.5	27.5	47.716	0	97.875	75098000	115	3.84428	0.00519149	-1.78385	-0.755879	P23526	P23526	Adenosylhomocysteinase	AHCY	0.000143126
121548	314541	243947	181767	127010	138070	203860	115325	188110	329491	454430	691519	1.4847e+06	1.4604e+06	1.5713e+06	590648	138938	646240	181575	818630	4.50848	Exo_ A549_Exo_NCI-H23	Up_in_NCI_H37	5	5	5	24.2	24.2	24.2	24.261	0	34.37	24756000	42	3.48403	0.00417778	-1.90206	-0.786605	P26373	P26373	60S ribosomal protein L13	RPL13	0.000328069
410363	170795	108789	331211	100786	181544	140937	181543	646661	1.5049e+06	1.6694e+06	1.53991e+06	1.3257e+06	1.2447e+06	1.3177e+06	1.2789e+06	1.1645e+06	1.3184e+06	252514	1.37379e+06	5.44045	Exo_ A549_Exo_NCI-H23	Up_in_NCI_H38	7	7	7	19.7	19.7	19.7	50.118	0	65.367	53783000	100	6.83009	0.000190476	-2.70719	-1.17389	P26641	P26641	Elongation factor 1-gamma	EEF1G	1.47882e-07
288240	177536	431907	82863	245833	110869	401160	383331	453059	917501	984001	1.0097e+06	1.0308e+06	853742	916980	484689	405800	508060	286089	790141	2.76188	Exo_ A549_Exo_NCI-H23	Up_in_NCI_H39	4	4	4	20.6	20.6	20.6	24.604	0	36.093	28900000	48	3.53379	0.00758621	-1.59639	-0.680288	P27635;Q96L21	P27635;Q96L21	60S ribosomal protein L10;60S ribosomal protein L10-like	RPL10;RPL10L	0.000292559
174997	900053	529639	257560	157348	100114	56138.8	106825	165232	1.2936e+06	1.2844e+06	1.6854e+06	899891	804108	729000	581170	516869	126961	271990	880155	3.23599	Exo_ A549_Exo_NCI-H23	Up_in_NCI_H40	8	8	8	19.4	19.4	19.4	67.567	0	117.74	90893000	77	2.53135	0.00521739	-1.92866	-0.756186	P27824	P27824	Calnexin	CANX	0.00294208
136747	168133	288180	124678	65717	246232	249619	82360.2	109220	804443	794650	690341	1.2595e+06	1.0842e+06	1.778e+06	913832	921523	847057	163432	1.01039e+06	6.18235	Exo_ A549_Exo_NCI-H23	Up_in_NCI_H41	4	4	4	26.3	26.3	26.3	21.641	0	41.791	13728000	20	7.33768	0.0002	-2.73354	-1.19698	P31431	P31431	Syndecan-4	SDC4	4.59538e-08
1.8283e+06	1.53991e+06	1.4828e+06	692978	142224	1.3709e+06	1.3866e+06	1.3456e+06	1.0357e+06	4.0509e+06	3.5198e+06	3.13091e+06	4.624e+06	4.56512e+06	4.7572e+06	5.12869e+06	5.36669e+06	5.11999e+06	1.20278e+06	4.4737e+06	3.71947	Exo_ A549_Exo_NCI-H23	Up_in_NCI_H42	8	8	8	30.1	30.1	30.1	42.2	0	126.54	184320000	197	4.30001	0.002	-2.12719	-0.89079	P35613	P35613	Basigin	BSG	5.01177e-05
336200	507641	663152	806050	162716	458070	1.0505e+06	1.1195e+06	1.4271e+06	1.6876e+06	1.7881e+06	1.8616e+06	3.2267e+06	3.3157e+06	3.2358e+06	1.4122e+06	1.178e+06	1.1852e+06	725659	2.09899e+06	2.89253	Exo_ A549_Exo_NCI-H23	Up_in_NCI_H43	9	9	9	25.3	25.3	25.3	47.697	0	58.153	66210000	82	3.29912	0.00698182	-1.67068	-0.700621	P36578	P36578	60S ribosomal protein L4	RPL4	0.000502206
152168	172624	156672	178993	83530.8	127096	111055	60551.3	189251	996237	913851	894257	1.201e+06	1.2828e+06	1.2698e+06	1.2779e+06	1.387e+06	1.3012e+06	136882	1.16934e+06	8.54265	Exo_ A549_Exo_NCI-H23	Up_in_NCI_H44	4	4	4	25.5	25.5	25.5	26.934	0	61.24	11454000	28	10.4009	0	-3.16215	-1.43614	P48307	P48307	Tissue factor pathway inhibitor 2	TFPI2	3.97307e-11
342544	115816	334172	159420	246511	158044	178980	224337	162681	764321	1.0041e+06	549081	510861	574959	764099	488152	222672	616461	213612	610523	2.8581	Exo_ A549_Exo_NCI-H23	Up_in_NCI_H45	5	5	5	19	19	19	39.594	0	36.6	19650000	14	4.40053	0.00819672	-1.50271	-0.662491	P51991	P51991	Heterogeneous nuclear ribonucleoprotein A3	HNRNPA3	3.97618e-05
150319	142142	134993	134891	218012	161458	104223	127793	109840	999571	891472	1.0504e+06	1.0282e+06	990303	924190	978078	872049	968223	142630	966943	6.77937	Exo_ A549_Exo_NCI-H23	Up_in_NCI_H46	5	5	5	24.7	24.7	24.7	31.512	0	56.383	43239000	68	13.69	0.000235294	-2.79041	-1.32315	P54709	P54709	Sodium/potassium-transporting ATPase subunit beta-3	ATP1B3	2.04193e-14
160993	251952	350052	125617	160045	179658	116849	142713	144404	105659	1.1338e+07	9.14182e+06	1.1714e+07	1.1103e+07	8.93502e+06	7.86481e+06	6.8544e+06	171950	181365	7.46985e+06	41.1869	Exo_ A549_Exo_NCI-H23	Up_in_NCI_H47	4	4	4	5	5	5	110.42	0	24.232	410080000	109	3.70608	0	-4.4219	-1.51361	P55060	P55060	Exportin-2	CSE1L	0.000196752
575310	532422	625201	522608	153062	507962	764581	1.0263e+06	1.0005e+06	1.6828e+06	1.925e+06	1.8794e+06	1.6381e+06	1.82021e+06	1.9021e+06	1.4032e+06	1.7118e+06	908861	634216	1.65238e+06	2.6054	Exo_ A549_Exo_NCI-H23	Up_in_NCI_H48	10	10	10	30	30	30	46.153	0	100.02	64466000	176	4.02351	0.00819355	-1.5101	-0.658686	P60842;Q14240	P60842;Q14240	Eukaryotic initiation factor 4A-I;Eukaryotic initiation factor 4A-II;Eukaryotic initiation factor 4A-II, N-terminally processed	EIF4A1;EIF4A2	9.47314e-05
1.3219e+07	1.3128e+07	1.2784e+07	1.684e+07	1.4164e+07	1.65751e+07	2.12981e+07	2.1241e+07	2.28451e+07	4.597e+07	5.26982e+07	5.54791e+07	6.68679e+07	6.89841e+07	6.4451e+07	2.6835e+07	2.63391e+07	2.67581e+07	1.68994e+07	4.82647e+07	2.85601	Exo_ A549_Exo_NCI-H23	Up_in_NCI_H49	10	10	10	61.2	61.2	61.2	11.367	0	125.93	2499000000	1000	5.02992	0.00869841	-1.44725	-0.649782	P62805	P62805	Histone H4	HIST1H4A	9.33418e-06
244913	129111	156208	1.65151e+06	261052	355653	4.98371e+06	4.81302e+06	5.54728e+06	2.4421e+06	2.0606e+06	1.89909e+06	4.8514e+06	4.0577e+06	4.15319e+06	2.3988e+06	1.9942e+06	2.6816e+06	2.01583e+06	2.94874e+06	1.46279	Exo_ A549_Exo_NCI-H23	Up_in_NCI_H50	18	18	5	57.4	57.4	16.1	49.924	0	323.31	364270000	201	1.50407	0.0082	-1.84464	-0.663129	P68366;Q9H853	P68366	Tubulin alpha-4A chain	TUBA4A	0.0313275
3.86439e+06	1.9281e+06	1.9337e+06	1.2143e+06	1.3164e+06	1.0997e+06	1.3477e+06	1.9182e+06	1.4185e+06	3.8802e+06	1.1975e+06	3.1747e+06	7.51379e+06	7.7252e+06	7.13351e+06	9.03799e+06	4.52511e+06	7.64238e+06	1.78233e+06	5.75893e+06	3.23112	Exo_ A549_Exo_NCI-H23	Up_in_NCI_H51	9	9	9	63.4	63.4	63.4	22.693	0	97.252	74005000	53	3.35971	0.00759322	-1.59192	-0.674293	P80723	P80723	Brain acid soluble protein 1	BASP1	0.000436811
9.46644e+06	1.0221e+07	8.81989e+06	5.53492e+06	2.56291e+06	5.79911e+06	1.3538e+07	1.2748e+07	1.3114e+07	1.7175e+07	1.576e+07	1.5968e+07	2.7298e+07	2.7283e+07	2.5977e+07	2.5752e+07	2.6429e+07	2.63889e+07	9.08936e+06	2.31145e+07	2.54303	Exo_ A549_Exo_NCI-H23	Up_in_NCI_H52	43	43	43	34	34	34	191.61	0	323.31	527070000	842	3.98141	0.00889552	-1.46739	-0.641617	Q00610;P53675	Q00610	Clathrin heavy chain 1	CLTC	0.000104374
265051	183790	697551	119701	199109	140635	101383	657791	572208	398909	271599	714701	4.5042e+06	3.9489e+06	4.2313e+06	1.0595e+06	1.0144e+06	1.093e+06	326358	1.91517e+06	5.86831	Exo_ A549_Exo_NCI-H23	Up_in_NCI_H53	9	9	9	31.2	31.2	31.2	32.728	0	66.358	43738000	78	2.74055	0.00227027	-2.28744	-0.875406	Q02878	Q02878	60S ribosomal protein L6	RPL6	0.00181738
440249	248315	538628	202243	60557.2	271372	270213	122333	125891	700211	929580	713478	1.1987e+06	1.1035e+06	822491	1.125e+06	1.3419e+06	1.1262e+06	253311	1.00678e+06	3.9745	Exo_ A549_Exo_NCI-H23	Up_in_NCI_H54	7	7	7	6.3	6.3	6.3	191.48	0	47.989	11223000	18	5.0812	0.00116129	-2.22317	-0.947781	Q02952	Q02952	A-kinase anchor protein 12	AKAP12	8.29462e-06
619369	599421	238059	114762	249943	169830	613311	479081	615432	1.1626e+06	986138	167540	1.5219e+06	1.44619e+06	1.4318e+06	1.7662e+06	1.3224e+06	1.143e+06	411023	1.21642e+06	2.95949	Exo_ A549_Exo_NCI-H23	Up_in_NCI_H55	13	13	13	47	47	47	43.104	0	201.73	161960000	236	2.47264	0.00861538	-1.59347	-0.646886	Q08431	Q08431	Lactadherin;Lactadherin short form;Medin	MFGE8	0.00336788
181406	74611	232210	301900	98601.4	104677	130455	92452.2	322634	1.192e+06	1.2569e+06	1.351e+06	3.37209e+06	3.0212e+06	3.45861e+06	922098	1.0873e+06	1.0522e+06	170994	1.85704e+06	10.8603	Exo_ A549_Exo_NCI-H23	Up_in_NCI_H56	8	8	8	18.9	18.9	18.9	46.779	0	94.614	21527000	30	7.12884	0	-3.43097	-1.4484	Q92563	Q92563	Testican-2	SPOCK2	7.43285e-08
																				FC A549 vs. H23
8.16092e+06	5.4603e+06	5.0366e+06	2.55991e+06	3.19889e+06	2.62679e+06	5.54759e+06	6.63401e+06	5.2757e+06	232556	158519	208430	109611	316889	62290.7	573220	115098	2.01551e+06	4.94452e+06	421347	11.7351	Exo_ A549_Exo_NCI-H23	Up_in_A549	12	12	12	23.5	23.5	23.5	84.141	0	128.19	57107000	89	6.28037	0	4.2917	1.69354	O14672	O14672	Disintegrin and metalloproteinase domain-containing protein 10	ADAM10	5.24363e-07
1.2736e+06	1.3491e+06	1.3309e+06	1.1241e+06	1.0991e+06	1.1142e+06	1.7974e+06	1.6315e+06	1.6743e+06	237017	126167	194534	172438	139029	143622	65763.1	117518	69919.1	1.37713e+06	140667	9.79	Exo_ A549_Exo_NCI-H23	Up_in_A550	6	6	6	10.1	10.1	10.1	103.13	0	40.587	10258000	23	10.1125	0	3.37904	1.51838	O14786	O14786	Neuropilin-1	NRP1	7.71733e-11
8.0328e+07	2.96591e+07	4.89851e+07	3.34321e+07	3.2116e+07	3.6919e+07	6.55572e+07	6.5281e+07	6.48009e+07	6.21098e+06	5.2048e+06	6.8497e+06	1.0591e+07	1.5372e+07	1.6166e+07	1.0282e+07	1.0482e+07	8.02311e+06	5.07865e+07	9.90907e+06	5.12525	Exo_ A549_Exo_NCI-H23	Up_in_A551	26	26	26	35.6	35.6	35.6	90.932	0	315.77	417390000	419	6.97435	0.00032	2.36441	1.04579	O43143;O60231;Q14562	O43143	Pre-mRNA-splicing factor ATP-dependent RNA helicase DHX15	DHX15	1.06083e-07
4.25359e+06	2.50921e+06	2.30901e+06	778669	483562	807398	981889	2.053e+06	2.1591e+06	185330	223129	522159	22083.9	31527	18382	309241	29526	49889.9	1.81505e+06	154585	11.7414	Exo_ A549_Exo_NCI-H23	Up_in_A552	42	42	29	56.8	56.8	41.8	104.85	0	323.31	711790000	545	4.73305	0	4.21271	1.5591	O43707;P35609;Q08043;Q9H254	O43707	Alpha-actinin-4	ACTN4	1.84904e-05
3.4612e+06	3.5892e+06	2.031e+06	1.4353e+06	1.4086e+06	1.7671e+06	1.4045e+06	1.4625e+06	153758	230939	375195	166285	182380	303976	143862	173433	164747	198563	1.85702e+06	215487	8.61778	Exo_ A549_Exo_NCI-H23	Up_in_A553	7	7	5	30.1	30.1	16.1	36.019	0	69.713	13080000	16	4.75785	0.000173913	2.82001	1.14283	O60218	O60218	Aldo-keto reductase family 1 member B10	AKR1B10	1.74642e-05
1.2089e+06	911719	751540	329400	363539	397209	726111	803428	802939	204120	219710	158522	231245	109507	226982	203500	128097	198416	699420	186678	3.74667	Exo_ A549_Exo_NCI-H23	Up_in_A554	4	4	4	11.3	11.3	11.3	55.023	0	34.948	12901000	23	5.65209	0.00380488	1.82379	0.809003	O60701	O60701	UDP-glucose 6-dehydrogenase	UGDH	2.22799e-06
438750	761941	693348	180220	323344	142551	680743	825730	754170	296956	184802	212232	108515	259371	132864	132935	97100.4	126041	533422	172313	3.09566	Exo_ A549_Exo_NCI-H23	Up_in_A555	14	14	14	14.4	14.4	14.4	139.88	0	112.63	18006000	35	3.01583	0.00952941	1.49908	0.632053	O95239;Q2VIQ3;Q9Y496;Q6ZMV9	O95239	Chromosome-associated kinesin KIF4A	KIF4A	0.000964205
4.2528e+07	3.9685e+07	2.81349e+07	4.98769e+06	4.82421e+06	5.2212e+06	5.7064e+06	1.0731e+07	1.4627e+07	446491	861320	360750	161704	157887	184988	260937	122520	187473	1.73828e+07	304897	57.0122	Exo_ A549_Exo_NCI-H23	Up_in_A556	19	19	17	49.3	49.3	46.3	54.861	0	217.52	135340000	141	7.87314	0	5.58591	2.20729	P00352;P47895;P30837;O94788	P00352	Retinal dehydrogenase 1	ALDH1A1	1.33925e-08
2.0233e+07	1.6835e+07	2.1652e+07	9.16847e+06	9.6123e+06	1.0158e+07	1.8594e+07	2.0262e+07	1.8981e+07	1.9253e+06	2.2176e+06	1.6193e+06	2.16019e+06	2.1794e+06	2.183e+06	1.976e+06	2.0517e+06	1.81561e+06	1.61662e+07	2.01423e+06	8.02598	Exo_ A549_Exo_NCI-H23	Up_in_A557	19	19	19	34.6	34.6	34.6	67.993	0	323.31	358810000	502	10.7131	0.00025	2.93642	1.34777	P08195	P08195	4F2 cell-surface antigen heavy chain	SLC3A2	1.93591e-11
5.69862e+06	4.50161e+06	4.93959e+06	1.6834e+06	2.65669e+06	1.7068e+06	3.2169e+06	3.59689e+06	3.0904e+06	1.5339e+06	1.5952e+06	911429	1.4566e+06	1.2613e+06	1.052e+06	319339	338250	669298	3.45454e+06	1.01526e+06	3.40263	Exo_ A549_Exo_NCI-H23	Up_in_A558	14	14	14	45.8	45.8	45.8	35.882	0	142.16	167720000	238	3.98082	0.00427273	1.86224	0.787648	P09525	P09525	Annexin A4	ANXA4	0.000104516
1.123e+08	9.1521e+07	6.89979e+07	5.06051e+07	5.32759e+07	2.1414e+07	8.4048e+07	6.24189e+07	6.16061e+07	1.3593e+07	6.3007e+06	1.1102e+07	1.8718e+07	2.3641e+07	2.27979e+07	1.7539e+07	1.97849e+07	1.7735e+07	6.73541e+07	1.68013e+07	4.00886	Exo_ A549_Exo_NCI-H23	Up_in_A559	20	20	20	46.1	46.1	46.1	47.578	0	323.31	604080000	578	5.13353	0.0025641	1.9749	0.857184	P09543	P09543	2,3-cyclic-nucleotide 3-phosphodiesterase	CNP	7.35308e-06
2.8617e+06	2.07599e+06	1.1791e+06	2.4101e+06	1.4114e+06	106505	3.5196e+06	2.47511e+06	2.9563e+06	136797	154294	449621	1.0303e+06	869249	904142	585630	551431	705179	2.11064e+06	598516	3.52646	Exo_ A549_Exo_NCI-H23	Up_in_A560	6	6	6	11.4	11.4	11.4	54.083	0	186.09	240350000	185	1.79307	0.0089697	1.68764	0.642319	P11166	P11166	Solute carrier family 2, facilitated glucose transporter member 1	SLC2A1	0.0161038
6.35932e+06	5.05539e+06	5.26189e+06	2.63069e+06	1.6467e+06	2.3396e+06	4.6603e+06	3.79201e+06	4.68549e+06	1.0517e+06	1.4909e+06	1.2433e+06	536631	574911	591792	144964	167158	116000	4.04793e+06	657483	6.15671	Exo_ A549_Exo_NCI-H23	Up_in_A561	9	9	9	22.7	22.7	22.7	59.256	0	100.4	83991000	97	4.63489	0.000210526	3.00892	1.19803	P11413	P11413	Glucose-6-phosphate 1-dehydrogenase	G6PD	2.31796e-05
3.78329e+06	2.7202e+06	4.79131e+06	2.24129e+06	2.1034e+06	1.9016e+06	3.09831e+06	3.1818e+06	3.05371e+06	1.4254e+06	1.8928e+06	1.2804e+06	791418	655829	573260	665491	338684	670009	2.9861e+06	921477	3.24056	Exo_ A549_Exo_NCI-H23	Up_in_A562	7	7	7	28.1	28.1	28.1	30.867	0	45.344	64071000	64	4.93377	0.00428571	1.82083	0.794623	P15559	P15559	NAD(P)H dehydrogenase [quinone] 1	NQO1	1.16475e-05
2.65701e+06	783818	784530	864832	453050	664901	3.76459e+06	3.1474e+06	3.0148e+06	298959	223142	502300	996099	1.1052e+06	1.001e+06	382140	120568	169431	1.79277e+06	533205	3.36225	Exo_ A549_Exo_NCI-H23	Up_in_A563	5	5	5	7.5	7.5	7.5	81.537	0	46.972	32590000	49	2.19123	0.00764912	1.74298	0.681765	P16070	P16070	CD44 antigen	CD44	0.00643821
5.6114e+06	4.97271e+06	4.85332e+06	3.16929e+06	2.58519e+06	3.56631e+06	5.34842e+06	5.428e+06	5.3342e+06	446871	255160	151090	422901	371589	589119	241436	326739	534481	4.54098e+06	371043	12.2384	Exo_ A549_Exo_NCI-H23	Up_in_A564	10	10	10	11.5	11.5	11.5	116.61	0	87.438	60651000	139	10.0323	0	3.67613	1.63509	P26006	P26006	Integrin alpha-3;Integrin alpha-3 heavy chain;Integrin alpha-3 light chain	ITGA3	9.283e-11
820600	1.5644e+06	1.5358e+06	1.2601e+06	1.1367e+06	1.6742e+06	3.88591e+06	5.3305e+06	3.88039e+06	625500	778048	223275	470971	150857	491602	643933	185783	102481	2.34318e+06	408050	5.74238	Exo_ A549_Exo_NCI-H23	Up_in_A565	8	8	8	6.8	6.8	6.8	178.19	0	110.39	63893000	69	4.24815	0.000444444	2.55127	1.03267	P39060	P39060	Collagen alpha-1(XVIII) chain;Endostatin	COL18A1	5.64741e-05
2.2287e+06	1.2154e+06	721450	95959	113700	167730	506088	532341	390689	168180	58862.9	89178	84181.2	68561.9	86817	76971.1	29182	60826	663562	80306.7	8.26284	Exo_ A549_Exo_NCI-H23	Up_in_A566	50	50	48	35.4	35.4	34.3	189.25	0	323.31	478810000	484	3.439	0.000827586	2.50782	0.980632	P46940;Q13576	P46940	Ras GTPase-activating-like protein IQGAP1	IQGAP1	0.000363913
1.8341e+06	920910	1.0647e+06	197712	239253	262766	551981	477420	447820	121895	297370	207247	206359	169585	167744	148855	114126	82685.7	666295	168430	3.95593	Exo_ A549_Exo_NCI-H23	Up_in_A567	5	5	5	12	12	12	53.139	0	32.87	10609000	19	3.20574	0.00744	1.70867	0.711091	P52209	P52209	6-phosphogluconate dehydrogenase, decarboxylating	PGD	0.000622673
2.54949e+06	1.9296e+06	1.6101e+06	1.2016e+06	1.2355e+06	1.269e+06	2.0775e+06	1.7205e+06	2.0213e+06	111862	189209	169225	1.1231e+06	1.0229e+06	1.1669e+06	998962	957963	999100	1.73496e+06	748802	2.31698	Exo_ A549_Exo_NCI-H23	Up_in_A568	5	5	5	28.6	28.6	28.6	21.45	0	37.361	53870000	80	2.37491	0.0085625	1.61327	0.649449	P63000;P60763;P15153	P63000;P60763	Ras-related C3 botulinum toxin substrate 1;Ras-related C3 botulinum toxin substrate 3	RAC1;RAC3	0.00421779
3.3452e+06	2.8402e+06	3.43879e+06	1.4854e+06	1.337e+06	2.83061e+06	1.405e+07	1.3257e+07	1.5234e+07	1.2757e+06	622878	209600	2.015e+06	2.3996e+06	1.8272e+06	711962	174020	508881	6.42424e+06	1.08276e+06	5.93321	Exo_ A549_Exo_NCI-H23	Up_in_A569	58	58	58	20.2	20.2	20.2	468.83	0	323.31	402260000	791	2.83877	0.001125	2.49128	0.940462	P98160	P98160	Basement membrane-specific heparan sulfate proteoglycan core protein;Endorepellin;LG3 peptide	HSPG2	0.00144955
3.6249e+06	1.6188e+06	1.3602e+06	1.3696e+06	1.279e+06	1.0754e+06	1.9723e+06	3.55641e+06	3.26169e+06	87624.1	132756	201929	95896.5	272410	167263	250797	348131	380620	2.12426e+06	215270	9.86788	Exo_ A549_Exo_NCI-H23	Up_in_A570	4	4	4	10.1	10.1	10.1	55.01	0	25.592	37556000	25	7.34934	0	3.32329	1.41764	Q01650;Q9UM01;Q92536	Q01650	Large neutral amino acids transporter small subunit 1	SLC7A5	4.47368e-08
7.0474e+06	6.73721e+06	5.99559e+06	782798	597268	805380	4.23658e+06	4.76591e+06	4.90278e+06	227110	170876	196092	197541	109154	120840	95278.3	123905	149701	3.98566e+06	154500	25.7972	Exo_ A549_Exo_NCI-H23	Up_in_A571	28	28	28	41.5	41.5	41.5	110.06	0	323.31	256500000	271	6.38911	0	4.23774	1.68337	Q02241	Q02241	Kinesin-like protein KIF23	KIF23	4.08218e-07
1.9531e+07	1.982e+07	2.01561e+07	1.2701e+07	1.3295e+07	1.2925e+07	1.7987e+07	1.7152e+07	1.7246e+07	100635	232887	234323	210189	155435	190780	151405	139066	188867	1.6757e+07	178176	94.0473	Exo_ A549_Exo_NCI-H23	Up_in_A572	21	21	21	26.5	26.5	26.5	113.32	0	323.31	114470000	151	16.8973	0	6.57861	3.04461	Q12860	Q12860	Contactin-1	CNTN1	1.26681e-17
6.16829e+06	6.23912e+06	6.29219e+06	1.6859e+06	1.5786e+06	1.475e+06	5.09761e+06	5.69621e+06	4.84059e+06	670269	785118	660020	412230	270930	391369	465380	583859	605959	4.3415e+06	538348	8.06448	Exo_ A549_Exo_NCI-H23	Up_in_A573	10	10	10	14.4	14.4	14.4	97.169	0	104.63	55878000	92	6.34263	0.000222222	2.85241	1.21321	Q14974	Q14974	Importin subunit beta-1	KPNB1	4.54329e-07
2.46891e+06	3.35891e+06	3.2581e+06	2.93899e+06	134650	202983	2.2884e+06	1.3639e+06	2.74299e+06	1.8734e+06	124923	226596	964432	145655	856522	142043	83785.3	973398	2.0842e+06	598973	3.47963	Exo_ A549_Exo_NCI-H23	Up_in_A574	6	6	6	12	12	12	56.598	0	121.92	189630000	161	1.58572	0.00729412	1.99328	0.708791	Q15758	Q15758	Neutral amino acid transporter B(0)	SLC1A5	0.0259587
3.82119e+06	4.53798e+06	4.13229e+06	3.04489e+06	2.6725e+06	2.8519e+06	4.6815e+06	3.5675e+06	4.71638e+06	123378	208035	252129	90489.3	183762	167177	100280	138054	177995	3.78068e+06	160144	23.608	Exo_ A549_Exo_NCI-H23	Up_in_A575	15	15	15	14	14	14	161.69	0	111.35	26144000	62	13.171	0	4.60291	2.09799	Q6YHK3	Q6YHK3	CD109 antigen	CD109	6.74524e-14
1.8975e+06	859799	985031	592970	624651	358201	1.2502e+06	878498	1.2814e+06	444912	101122	243252	241600	147122	236071	111880	158022	126087	969806	201119	4.82206	Exo_ A549_Exo_NCI-H23	Up_in_A576	4	4	4	8.6	8.6	8.6	87.91	0	26.784	8219500	16	5.44838	0.0008	2.27593	0.976893	Q7KZI7	Q7KZI7	Serine/threonine-protein kinase MARK2	MARK2	3.56141e-06
1.6265e+07	1.3687e+07	1.2834e+07	8.21603e+06	9.78167e+06	8.60969e+06	1.2926e+07	1.2077e+07	1.2565e+07	3.3795e+06	2.15981e+06	2.5176e+06	4.74448e+06	4.5836e+06	4.79201e+06	3.85711e+06	5.03018e+06	4.23239e+06	1.18846e+07	3.92186e+06	3.03035	Exo_ A549_Exo_NCI-H23	Up_in_A577	26	26	26	34.2	34.2	34.2	96.022	0	299.16	196460000	301	6.88952	0.00579592	1.62109	0.743114	Q8WUM4	Q8WUM4	Programmed cell death 6-interacting protein	PDCD6IP	1.28966e-07
1.4813e+07	1.0505e+07	1.0456e+07	3.9416e+06	3.98951e+06	3.9314e+06	1.229e+07	1.3016e+07	1.2435e+07	1.0717e+06	968451	505541	2.6969e+06	2.4217e+06	2.9486e+06	1.5545e+06	1.7055e+06	1.3465e+06	9.48638e+06	1.69104e+06	5.60978	Exo_ A549_Exo_NCI-H23	Up_in_A578	13	13	13	37.2	37.2	37.2	43.944	0	161.44	88173000	143	5.09184	0.000307692	2.48925	1.04318	Q99816	Q99816	Tumor susceptibility gene 101 protein	TSG101	8.09402e-06
1.5411e+06	1.6118e+06	1.4351e+06	878638	1.1219e+06	1.1322e+06	1.3175e+06	1.2549e+06	1.1871e+06	550739	472711	563591	283634	602570	622149	201115	135185	722781	1.27558e+06	461609	2.76334	Exo_ A549_Exo_NCI-H23	Up_in_A579	4	4	4	16.6	16.6	16.6	41.489	0	52.719	12574000	40	4.33029	0.00715385	1.62627	0.708708	Q99961;Q99962	Q99961	Endophilin-A2	SH3GL1	4.67424e-05
3.28809e+06	3.373e+06	3.02139e+06	203351	347550	79194.9	1.9144e+06	1.842e+06	2.0644e+06	48939.1	60011.9	165071	120990	40003	45249.1	135111	58245.1	99776.3	1.7926e+06	85933	20.8604	Exo_ A549_Exo_NCI-H23	Up_in_A580	19	19	19	38.3	38.3	38.3	71.026	0	323.31	192520000	167	4.11376	0.000266667	3.77011	1.3881	Q9H0H5	Q9H0H5	Rac GTPase-activating protein 1	RACGAP1	7.69556e-05
8.1901e+06	6.0468e+06	5.0696e+06	1.8972e+06	1.6549e+06	3.61241e+06	5.38491e+06	4.95691e+06	4.74982e+06	314384	316431	197043	197376	162006	324689	121650	246055	93881.3	4.61807e+06	219280	21.0602	Exo_ A549_Exo_NCI-H23	Up_in_A581	13	13	13	18.8	18.8	18.8	98.555	0	98.426	42518000	109	9.26797	0	4.35549	1.86837	Q9P2B2	Q9P2B2	Prostaglandin F2 receptor negative regulator	PTGFRN	5.39549e-10
8.16352e+06	7.26902e+06	7.1392e+06	4.18571e+06	2.9243e+06	2.4291e+06	7.10883e+06	7.4434e+06	7.57429e+06	1.2061e+06	166051	1.0219e+06	2.1006e+06	2.1159e+06	2.1667e+06	1.76e+06	1.6792e+06	1.6701e+06	6.02637e+06	1.54295e+06	3.90575	Exo_ A549_Exo_NCI-H23	Up_in_A582	5	5	5	32.1	32.1	32.1	25.425	0	97.123	59055000	54	3.62438	0.00252632	2.10947	0.861652	Q9UK41	Q9UK41	Vacuolar protein sorting-associated protein 28 homolog	VPS28	0.000237473
3.1953e+06	2.5623e+06	2.4741e+06	1.1116e+06	967009	1.1505e+06	1.69079e+06	2.3882e+06	1.6928e+06	184023	133469	192566	421598	338750	436950	174168	492891	410849	1.91473e+06	309474	6.18706	Exo_ A549_Exo_NCI-H23	Up_in_A583	5	5	5	11.5	11.5	11.5	55.738	0	40.134	14610000	32	6.58302	0.000181818	2.6635	1.15086	Q9UNF0	Q9UNF0	Protein kinase C and casein kinase substrate in neurons protein 2	PACSIN2	2.61204e-07

## Sheet: NCI-H23 (WhL vs. EVs)
LFQ intensity H23_WH_r2_r3	LFQ intensity H23_WH_r2_r2	LFQ intensity H23_WH_r2_r1	LFQ intensity H23_WH_r3_r2	LFQ intensity H23_WH_r3_r3	LFQ intensity H23_WH_r3_r1	LFQ intensity H23_WH_r1_r3	LFQ intensity H23_WH_r1_r2	LFQ intensity H23_WH_r1_r1	LFQ intensity H23_exo3_r3	LFQ intensity H23_exo3_r1	LFQ intensity H23_exo3_r2	LFQ intensity H23_exo2_r2	LFQ intensity H23_exo2_r3	LFQ intensity H23_exo2_r1	LFQ intensity H23_exo1_r3	LFQ intensity H23_exo1_r2	LFQ intensity H23_exo1_r1	Only identified by site	Reverse	Potential contaminant	Student's T-test Significant H23_exosome_H23_WH	Student's T-test significant	Cluster	Peptides	Razor + unique peptides	Unique peptides	Sequence coverage [%]	Unique + razor sequence coverage [%]	Unique sequence coverage [%]	Mol. weight [kDa]	Q-value	Score	Intensity	MS/MS count	-Log Student's T-test p-value H23_exosome_H23_WH	Student's T-test q-value H23_exosome_H23_WH	Student's T-test Difference H23_exosome_H23_WH	Student's T-test Test statistic H23_exosome_H23_WH	Protein IDs	Majority protein IDs	Protein names	Gene names
#!{Type}E	E	E	E	E	E	E	E	E	E	E	E	E	E	E	E	E	E	C	C	C	C	C	C	N	N	N	N	N	N	N	N	N	N	N	N	N	N	N	T	T	T	T
#!{C:Group1}H23_WH	H23_WH	H23_WH	H23_WH	H23_WH	H23_WH	H23_WH	H23_WH	H23_WH	H23_exosome	H23_exosome	H23_exosome	H23_exosome	H23_exosome	H23_exosome	H23_exosome	H23_exosome	H23_exosome
-1.35789	-1.78817	-0.534355	0.277756	0.384807	-1.39107	0.586905	0.317572	-0.773423	1.20489	1.43469	1.59357	0.90474	0.283854	0.274148	-0.455383	-1.10371	0.141069				+	H23_exosome_H23_WH	up_in_Evs	7	7	7	26.3	26.3	26.3	37.654	0	16.213	70846000	80	1.40439	0.005152	1.26491	0.493345	P01876;P01877	P01876	Ig alpha-1 chain C region	IGHA1
-0.618503	-0.294532	-1.32349	-0.951085	-0.367036	-0.529536	-1.23502	-1.32164	-0.368981	1.28812	1.33608	1.32571	0.926303	-0.487821	1.13473	-0.548405	1.23454	0.800567				+	H23_exosome_H23_WH	up_in_Evs	5	5	5	12.4	12.4	12.4	64.135	0	5.3819	28959000	29	4.19546	4.18848e-05	2.32359	0.954842	Q5T749	Q5T749	Keratinocyte proline-rich protein	KPRP
-0.472815	-0.754527	-1.09513	-0.565218	-0.841071	-0.581916	-1.43759	-0.39853	-0.263025	1.28135	1.11607	1.20557	1.05911	1.47075	0.981178	-0.857496	1.07969	-0.926407				+	H23_exosome_H23_WH	up_in_Evs	4	4	4	19.8	19.8	19.8	28.783	0	9.7189	12974000	36	3.26672	3.84615e-05	2.14588	0.859016	Q96EY5	Q96EY5	Multivesicular body subunit 12A	MVB12A
-0.497587	-0.158482	-1.16385	-1.20974	-0.406586	-1.08558	-0.874833	-1.26208	-0.658959	1.43759	1.52972	1.2257	0.876837	1.05337	0.954295	0.840458	0.00677621	-0.607049				+	H23_exosome_H23_WH	up_in_Evs	12	12	12	62.2	62.2	62.2	22.611	0	75.706	897010000	214	4.82211	0.000198732	1.67088	0.734945	Q01995	Q01995	Transgelin	TAGLN
-0.344549	-0.470463	-2.89177	-0.465375	-0.688877	-0.524835	-0.184602	-0.611328	-0.430955	1.04555	1.10479	1.08147	1.0421	0.795114	1.19988	-0.0672883	0.145375	0.265767				+	H23_exosome_H23_WH	up_in_Evs	6	5	5	38.2	32.5	32.5	21.258	0	49.123	431690000	336	3.54743	0.000179296	1.78007	0.746282	P60953;P17081;Q9H4E5	P60953	Cell division control protein 42 homolog	CDC42
-0.497651	-0.616529	-0.520447	-0.56794	-0.527829	-0.465049	-1.13008	-0.993699	-0.374259	0.562345	2.30137	-0.698993	1.6672	0.917633	0.546426	-0.540704	-0.561817	1.50002				+	H23_exosome_H23_WH	up_in_Evs	9	9	9	20	20	20	56.598	0	135.59	677210000	422	2.46401	4.37756e-05	2.7689	0.986337	Q15758	Q15758	Neutral amino acid transporter B(0)	SLC1A5
-0.376701	-0.467304	-1.34281	-1.10934	-1.86998	-0.516497	-0.534644	-0.319034	-0.508198	1.19401	1.24209	1.11341	1.10629	1.41967	1.04215	-0.435172	-0.270624	0.632679				+	H23_exosome_H23_WH	up_in_Evs	19	19	18	39	39	37.2	54.389	0	160.46	946260000	614	4.25973	0.000118812	1.79775	0.771322	P50995	P50995	Annexin A11	ANXA11
-0.811054	-0.633643	-1.00953	-0.474091	-0.739278	-0.30335	-0.871459	-0.512723	-1.04823	1.06751	0.743289	0.788959	1.66023	1.66875	1.60132	0.448651	-0.98144	-0.593927				+	H23_exosome_H23_WH	up_in_Evs	9	9	9	11.1	11.1	11.1	108.58	0	64.414	165540000	240	3.25824	0	3.12338	1.14555	P12110	P12110	Collagen alpha-2(VI) chain	COL6A2
-0.862266	-0.588577	-0.535464	-1.01813	-0.558344	-0.676077	-0.296647	-1.33465	-0.874888	1.19904	1.1767	0.842581	1.30263	1.5205	1.28738	0.899833	-0.548695	-0.934921				+	H23_exosome_H23_WH	up_in_Evs	5	5	5	1.1	1.1	1.1	514.66	0.0013249	3.2047	342200000	41	3.74721	0	3.55386	1.30014	Q96JB1	Q96JB1	Dynein heavy chain 8, axonemal	DNAH8
-0.240019	-0.365772	-1.30502	-0.453793	-0.398251	-1.21477	-0.478259	-0.980576	-0.919325	1.31286	-0.373048	1.24311	1.32045	1.42844	1.39802	-0.431977	-0.717572	1.1755				+	H23_exosome_H23_WH	up_in_Evs	7	7	7	2.8	2.8	2.8	333.14	0	11.968	14345000	14	3.19667	5.56199e-05	2.03538	0.820368	Q99715	Q99715	Collagen alpha-1(XII) chain	COL12A1
-0.594057	-0.442847	-0.694193	-1.03329	-0.82449	-0.949102	-0.843269	-0.98233	-1.14149	1.01054	0.565263	1.01296	1.30985	1.37879	1.28302	0.90938	-0.953039	0.988301				+	H23_exosome_H23_WH	up_in_Evs	10	10	10	28.8	28.8	28.8	51.419	0	21.765	99802000	150	5.27969	0	3.28695	1.31911	Q13418	Q13418	Integrin-linked protein kinase	ILK
-1.19546	-1.33996	-0.862845	-0.233335	-0.154577	-0.307839	-0.42851	-0.459903	-0.849615	0.996463	0.785081	0.87814	1.60144	1.43819	1.38344	0.162729	-1.65225	0.238827				+	H23_exosome_H23_WH	up_in_Evs	6	5	5	34.4	28.6	28.6	21.45	0	10.759	337300000	124	2.6006	0.00244506	1.31767	0.556408	P63000;P60763;P15153	P63000	Ras-related C3 botulinum toxin substrate 1;Ras-related C3 botulinum toxin substrate 3;Ras-related C3 botulinum toxin substrate 2	RAC1;RAC3;RAC2
-1.05655	-0.794126	-0.672944	-0.344013	-0.810016	-1.05099	-0.981428	-1.05687	-1.01617	0.832698	0.845494	1.15524	1.36241	1.51508	1.44867	0.621352	-0.462176	0.46433				+	H23_exosome_H23_WH	up_in_Evs	13	13	13	4.4	4.4	4.4	343.67	0	34.582	110550000	250	6.1154	0	3.32081	1.36904	P12111	P12111	Collagen alpha-3(VI) chain	COL6A3
-1.12391	-0.881196	-0.650339	-0.044289	-0.456849	0.0334946	-1.17516	-1.10842	-0.857205	-0.774366	1.51111	1.07483	1.15022	1.75227	1.58615	-0.00828418	-0.142539	0.114499				+	H23_exosome_H23_WH	up_in_Evs	26	26	26	27.9	27.9	27.9	126.6	0	125.95	426820000	443	3.08161	4.71143e-05	2.11471	0.840765	P23229	P23229	Integrin alpha-6;Integrin alpha-6 heavy chain;Integrin alpha-6 light chain;Processed integrin alpha-6	ITGA6
-1.02639	-0.816336	-1.27159	-0.938421	-0.985767	-0.900849	-0.876047	-0.789452	-1.03056	1.09631	0.949832	1.14236	1.13003	0.728636	0.623118	1.00214	1.05364	0.909346				+	H23_exosome_H23_WH	up_in_Evs	5	5	5	26.7	26.7	26.7	31.307	0	7.779	18707000	16	13.4872	0	3.10564	1.46155	Q9H9H4	Q9H9H4	Vacuolar protein sorting-associated protein 37B	VPS37B
-0.584925	-0.532777	-0.843661	-0.961747	-1.03896	-0.889331	-1.18613	-1.17654	-1.26605	1.00335	0.765991	0.935618	1.20329	1.23439	1.21854	0.553399	0.693531	0.872006				+	H23_exosome_H23_WH	up_in_Evs	6	6	6	18.8	18.8	18.8	65.033	0	9.6609	30485000	23	10.4715	0	3.09976	1.41172	Q969P0	Q969P0	Immunoglobulin superfamily member 8	IGSF8
-1.243	-0.717597	-0.843789	-0.995912	-0.874726	-1.05276	-0.748549	-0.72555	-1.20308	0.653148	0.65557	0.669578	1.37123	1.42929	1.38613	0.790258	0.76943	0.680323				+	H23_exosome_H23_WH	up_in_Evs	9	9	9	20.8	20.8	20.8	46.779	0	52.54	23486000	26	9.6197	0	4.15767	1.80825	Q92563	Q92563	Testican-2	SPOCK2
-1.13324	-1.04391	-1.28106	-0.94418	-0.979727	-0.857964	-0.875715	-0.766689	-0.640669	0.981858	1.1389	1.08415	1.14176	1.15185	1.16016	0.477326	0.572071	0.815079				+	H23_exosome_H23_WH	up_in_Evs	28	28	28	36.1	36.1	36.1	96.022	0	195.64	1099100000	672	11.0773	4.48808e-05	2.12291	1.0003	Q8WUM4	Q8WUM4	Programmed cell death 6-interacting protein	PDCD6IP
-0.887278	-0.868456	-1.08695	-0.704588	-0.606477	-1.1166	-1.04836	-0.652969	-1.51595	0.688959	0.741546	0.703023	0.959223	0.908857	0.958381	1.17418	1.25066	1.1028				+	H23_exosome_H23_WH	up_in_Evs	6	4	4	53.7	40.8	40.8	15.998	0	13.295	94391000	87	10.5699	0	3.9617	1.76355	P68871;P02042	P68871	Hemoglobin subunit beta;LVV-hemorphin-7;Spinorphin;Hemoglobin subunit delta	HBB;HBD
-0.699308	-1.06454	-1.34065	-0.810022	-1.27916	-1.18586	-0.61493	-0.629451	-0.928656	1.03609	0.965633	1.09929	1.04215	1.02832	0.98771	0.767824	0.793373	0.832179				+	H23_exosome_H23_WH	up_in_Evs	4	4	4	25.5	25.5	25.5	26.934	0	31.806	34993000	30	11.5636	0	4.00751	1.80965	P48307	P48307	Tissue factor pathway inhibitor 2	TFPI2
-0.909433	-0.713118	-0.97021	-1.08173	-0.931423	-0.794898	-1.32387	-0.99914	-0.906678	1.14289	0.914572	1.02145	1.08398	1.1794	0.957599	0.797901	0.778462	0.754251				+	H23_exosome_H23_WH	up_in_Evs	11	11	11	18.1	18.1	18.1	98.655	0	52.031	68862000	48	13.338	0	4.62328	2.11102	P42566	P42566	Epidermal growth factor receptor substrate 15	EPS15
-1.00246	-0.991205	-1.20207	-0.627499	-0.961418	-0.62775	-1.31755	-0.353007	-1.24077	0.892614	0.97666	0.922575	1.26463	1.28345	1.27596	0.515629	0.631287	0.560914				+	H23_exosome_H23_WH	up_in_Evs	7	7	7	30.9	30.9	30.9	31.73	0	62.918	137090000	112	8.89099	0	4.30482	1.83394	P27105	P27105	Erythrocyte band 7 integral membrane protein	STOM
-0.744862	-1.26388	-0.941467	-1.38047	-0.827172	-0.981194	-0.727379	-0.787135	-0.808492	0.807863	0.98581	1.03909	1.30088	1.25046	1.22409	0.596994	0.59944	0.65743				+	H23_exosome_H23_WH	up_in_Evs	7	7	7	8.9	8.9	8.9	108.53	0	37.869	211380000	370	10.2464	0	4.72603	2.0469	P12109	P12109	Collagen alpha-1(VI) chain	COL6A1
-0.358849	-1.00659	-1.16886	-1.15914	-1.14028	-0.838579	-1.02601	-0.931508	-0.967975	1.01492	0.991876	1.04554	1.01451	1.01588	1.02111	0.786451	0.846861	0.86063				+	H23_exosome_H23_WH	up_in_Evs	19	19	19	47.3	47.3	47.3	47.578	0	323.31	724240000	560	12.4793	0	11.2446	4.45334	P09543	P09543	2,3-cyclic-nucleotide 3-phosphodiesterase	CNP
-1.35983	-1.13736	-1.3509	-0.778068	-1.00323	-0.766317	-0.61773	-0.676266	-0.618667	0.86905	0.829944	1.06964	1.2194	1.35149	1.32123	0.597203	0.357905	0.692501				+	H23_exosome_H23_WH	up_in_Evs	17	17	17	63.4	63.4	63.4	35.936	0	323.31	2611500000	1055	8.76934	0.00208728	1.19129	0.567825	P08758	P08758	Annexin A5	ANXA5
-1.19452	-0.880274	-0.914083	-0.842882	-0.963031	-0.906625	-1.11257	-0.985832	-0.896704	0.976448	1.00142	0.967202	1.09014	1.06089	1.07106	0.79588	0.852842	0.880618				+	H23_exosome_H23_WH	up_in_Evs	13	13	13	24.1	24.1	24.1	87.057	0	76.424	160470000	273	16.2551	0	6.29897	2.90414	P05106	P05106	Integrin beta-3	ITGB3
-0.0604436	-0.741981	-0.495026	-0.970544	-1.67132	-1.17379	-1.29252	-1.07398	-0.72408	1.04514	0.9282	1.00012	1.07771	1.04301	1.04512	0.73259	0.565507	0.766281				+	H23_exosome_H23_WH	up_in_Evs	10	9	5	36.3	33.2	19.7	40.45	0	122.07	211040000	189	8.04145	0	4.43858	1.84153	P04899;P63096;P09471;P19087;A8MTJ3	P04899	Guanine nucleotide-binding protein G(i) subunit alpha-2;Guanine nucleotide-binding protein G(i) subunit alpha-1	GNAI2;GNAI1
-0.82592	-0.558133	-0.80354	-1.06042	-1.0804	-0.791994	-1.03948	-1.15908	-1.15482	1.37952	1.32613	1.25135	0.781373	0.889132	0.845245	0.700685	0.602662	0.697687				+	H23_exosome_H23_WH	up_in_Evs	14	11	11	3.8	3	3	515.6	0	36.406	248150000	221	10.391	0	4.14275	1.82917	P04114	P04114	Apolipoprotein B-100;Apolipoprotein B-48	APOB
-0.876348	-1.27461	-1.00829	-1.40427	-1.08212	-1.09496	0.598396	-0.835387	-0.979104	0.819968	0.744702	0.943943	1.07559	1.0636	1.0884	0.738014	0.744482	0.737988				+	H23_exosome_H23_WH	up_in_Evs	7	7	7	31.5	31.5	31.5	32.444	0	78.749	281120000	253	6.77775	0	5.28443	2.0301	O00560	O00560	Syntenin-1	SDCBP
-0.707702	-1.18469	-1.01851	-0.858101	-1.05452	-0.797832	-1.04354	-0.934732	-0.909345	0.950067	1.0376	1.10652	1.29037	1.28793	1.12858	0.536811	0.519375	0.651717				+	H23_exosome_H23_WH	up_in_Evs	56	56	56	35.5	35.5	35.5	272.32	0	323.31	2942700000	2064	10.8656	0	7.91276	3.20278	P02751	P02751	Fibronectin;Anastellin;Ugl-Y1;Ugl-Y2;Ugl-Y3	FN1
-1.02407	-0.823358	-0.972739	-0.144359	-0.945697	-0.782904	-0.380865	-0.950182	-1.47489	1.19071	1.60183	1.20658	1.18504	1.05104	1.25843	0.15413	-0.00780222	-0.14089				+	H23_exosome_H23_WH	up_in_Evs	7	7	7	18.5	18.5	18.5	55.738	0	15.662	96325000	51	5.26391	0.000365879	1.56411	0.699913	Q9UNF0	Q9UNF0	Protein kinase C and casein kinase substrate in neurons protein 2	PACSIN2
-0.448058	-0.92276	-1.0424	-0.828325	-0.574438	-0.43665	-1.12333	-1.05076	-1.30174	1.1128	0.889765	0.989535	1.26966	1.27678	1.2523	-0.681179	0.806871	0.811915				+	H23_exosome_H23_WH	up_in_Evs	4	4	4	28.1	28.1	28.1	25.425	0	43.711	89828000	52	5.93254	0	3.71517	1.49074	Q9UK41	Q9UK41	Vacuolar protein sorting-associated protein 28 homolog	VPS28
-0.625044	-0.955293	-1.16809	-0.880438	-0.813861	-0.72697	-0.837801	-1.27376	-0.873869	1.10781	1.21345	1.04293	1.30423	1.32098	1.30797	0.139227	0.191146	0.527382				+	H23_exosome_H23_WH	up_in_Evs	12	12	12	18.8	18.8	18.8	94.254	0	91.366	101840000	108	7.75147	0	4.33731	1.79203	Q9UBC2	Q9UBC2	Epidermal growth factor receptor substrate 15-like 1	EPS15L1
-1.3097	-1.24399	-0.980132	-0.812082	-0.726003	-0.825658	-0.534149	-1.40695	-0.493371	1.00657	0.989994	0.945446	1.27593	1.19313	1.18323	0.483298	0.770238	0.484194				+	H23_exosome_H23_WH	up_in_Evs	4	4	4	21	21	21	40.251	0	57.804	326680000	253	8.95862	0	5.41086	2.22495	Q8NFJ5	Q8NFJ5	Retinoic acid-induced protein 3	GPRC5A
-1.32818	-0.8344	-0.577787	-0.779707	-0.703503	-1.19416	-0.574452	-0.942128	-0.913242	1.1126	1.17306	1.15548	1.19633	1.17855	1.20694	-0.60925	0.729233	0.704617				+	H23_exosome_H23_WH	up_in_Evs	14	14	14	49.1	49.1	49.1	43.104	0	72.406	186540000	233	6.34557	0	3.6302	1.48375	Q08431	Q08431	Lactadherin;Lactadherin short form;Medin	MFGE8
-0.983667	-0.924322	-1.0318	-0.678368	-0.651637	-0.792992	-1.09063	-1.06648	-1.17158	1.12205	1.15972	1.10259	1.22759	1.09359	1.32213	0.402602	0.427421	0.533781				+	H23_exosome_H23_WH	up_in_Evs	8	8	8	41.8	41.8	41.8	20.825	0	154.44	1414200000	775	9.48728	4.5134e-05	2.16529	1.00287	P61224;A6NIZ1;P62834	P61224	Ras-related protein Rap-1b;Ras-related protein Rap-1b-like protein;Ras-related protein Rap-1A	RAP1B;RAP1A
-1.03663	-0.845142	-0.790667	-0.965938	-0.398185	-0.821302	-1.24892	-0.974312	-1.11002	0.97563	1.3113	1.30488	1.29449	1.18084	1.00312	0.56426	-2.05111e-06	0.556612				+	H23_exosome_H23_WH	up_in_Evs	21	21	21	38.6	38.6	38.6	75.872	0	176.98	556290000	377	7.96399	0.000195953	1.59863	0.743674	P08133	P08133	Annexin A6	ANXA6
-0.963696	-1.20181	-1.07483	-0.016427	0.153065	0.0263279	-1.34519	-1.31763	-1.52855	1.17218	1.05324	1.11683	1.15287	1.09048	1.08814	0.158671	0.141188	0.295134				+	H23_exosome_H23_WH	up_in_Evs	11	11	11	24.6	24.6	24.6	57.825	0	59.602	183280000	108	4.71316	0.000540868	1.52679	0.676933	P05362	P05362	Intercellular adhesion molecule 1	ICAM1
-1.00903	-0.943171	-1.01503	-0.40431	-0.306829	-1.09122	-1.49953	-1.02927	-0.291442	1.04546	1.03461	1.07893	1.21781	1.23895	1.02513	0.649774	0.973383	-0.674227				+	H23_exosome_H23_WH	up_in_Evs	5	5	5	18.6	18.6	18.6	45.809	0	9.5759	32981000	26	5.51152	0	2.58819	1.0918	O14965	O14965	Aurora kinase A	AURKA
-0.694981	-0.3745	-0.566455	-1.02596	-0.865221	-0.879551	-1.20674	-1.23705	-1.06849	0.847641	0.840855	1.09613	1.56625	1.56489	1.2752	0.352776	0.149981	0.225231				+	H23_exosome_H23_WH	up_in_Evs	32	32	31	46	46	44.9	90.932	0	169.12	2135200000	1232	6.62165	0.00130909	1.29299	0.600948	O43143	O43143	Pre-mRNA-splicing factor ATP-dependent RNA helicase DHX15	DHX15
-0.911718	-1.16974	-0.734142	-1.03752	-0.997032	-0.949938	-0.883487	-0.676719	-0.968679	1.15112	0.55953	0.249321	1.33373	1.3463	1.37479	0.901283	0.461937	0.95096				+	H23_exosome_H23_WH	up_in_Evs	21	5	5	61.8	16.1	16.1	49.924	0	57.725	490130000	281	8.93362	0	4.62273	1.95015	P68366;A6NHL2;Q9H853	P68366	Tubulin alpha-4A chain	TUBA4A
-0.608359	-0.47023	-1.59604	-0.636688	-0.943085	-0.767179	-0.53397	-0.317555	-1.01763	1.3794	0.551076	-1.27161	1.20207	1.23574	1.28578	0.778433	0.918483	0.811359				+	H23_exosome_H23_WH	up_in_Evs	5	5	5	12.3	12.3	12.3	54.178	0	14.546	26346000	45	3.98509	5.97015e-06	2.64416	1.05062	Q53EZ4	Q53EZ4	Centrosomal protein of 55 kDa	CEP55
-0.805513	-1.19133	-1.17922	-0.634635	-1.03166	-1.03031	-0.711079	-0.971526	-0.531595	0.53018	0.619562	0.768714	1.45074	1.52844	1.53449	0.336658	0.307414	1.01066				+	H23_exosome_H23_WH	up_in_Evs	13	13	13	37.2	37.2	37.2	43.944	0	56.26	116450000	133	7.38277	0	4.10207	1.69329	Q99816	Q99816	Tumor susceptibility gene 101 protein	TSG101
-0.805206	-0.727839	-0.481915	-1.17745	-1.57008	-1.029	-0.495134	-0.420719	-0.249024	-0.0370744	0.128854	0.0191391	1.61024	1.76054	1.83898	0.382259	0.334407	0.919007				+	H23_exosome_H23_WH	up_in_Evs	28	28	28	41	41	41	99.326	0	138.53	798240000	310	4.0991	7.23164e-05	1.87084	0.793919	Q14764	Q14764	Major vault protein	MVP
-0.184611	0.229204	0.472187	0.519194	-1.73845	-2.36071	0.238463	-0.828937	-1.36656	0.276294	1.08487	-0.208058	1.28836	-0.0466738	0.645555	0.0683829	1.01606	0.895417				+	H23_exosome_H23_WH	up_in_Evs	29	29	29	42.2	42.2	42.2	110.06	0	323.31	319390000	273	1.89472	0.00652522	1.14152	0.474221	Q02241	Q02241	Kinesin-like protein KIF23	KIF23
-0.942301	-0.927504	-0.88226	-0.550846	-0.938545	-0.335164	-0.855565	-0.677267	-1.29464	0.316727	0.510831	-0.187075	1.74702	1.59647	1.5436	-0.00521789	0.658226	1.22351				+	H23_exosome_H23_WH	up_in_Evs	60	60	60	20.5	20.5	20.5	468.83	0	195.26	444400000	718	5.02456	0	2.90449	1.18231	P98160	P98160	Basement membrane-specific heparan sulfate proteoglycan core protein;Endorepellin;LG3 peptide	HSPG2
-1.69587	-0.417789	-0.503233	-0.49446	-1.22076	-0.250932	-0.20116	-0.520374	-1.25174	0.61224	0.625977	0.428997	1.68032	1.54951	1.72109	0.322701	0.401489	-0.785998				+	H23_exosome_H23_WH	up_in_Evs	8	8	8	14	14	14	54.083	0	151.45	1204600000	504	3.46641	3.85542e-05	2.13941	0.865363	P11166	P11166	Solute carrier family 2, facilitated glucose transporter member 1	SLC2A1
-1.10542	-0.873626	-0.789765	-0.669774	-1.31419	-0.800301	-0.690975	-0.799316	-1.17618	0.71767	0.792965	0.773521	1.45753	1.54176	1.4462	0.490456	0.505704	0.493745				+	H23_exosome_H23_WH	up_in_Evs	5	5	5	30.8	30.8	30.8	21.641	0	10.303	25833000	18	8.14205	0	3.69902	1.58323	P31431	P31431	Syndecan-4	SDC4
-0.617469	-1.21187	-1.02968	-0.775598	-0.582951	-0.572245	-0.185388	-1.36292	-0.608896	1.34951	1.39628	1.51504	-1.18599	0.820545	0.82089	0.712464	0.561267	0.957021				+	H23_exosome_H23_WH	up_in_Evs	7	7	7	10.5	10.5	10.5	113.75	0	18.667	35375000	81	4.0826	5.94354e-06	2.61867	1.04714	Q02413	Q02413	Desmoglein-1	DSG1
-0.795233	-0.805474	-0.667193	-0.330316	-0.389717	-0.482609	-0.888149	-0.144994	-0.958407	-0.668285	1.51205	1.65119	-0.798222	0.211928	-0.785557	1.53913	1.44666	1.3532				+	H23_exosome_H23_WH	up_in_Evs	5	5	5	42.1	42.1	42.1	17.138	0	22.884	697080000	359	2.252	0.00120537	1.49632	0.606325	P61088;Q5JXB2	P61088	Ubiquitin-conjugating enzyme E2 N;Putative ubiquitin-conjugating enzyme E2 N-like	UBE2N;UBE2NL
1.03946	-0.561081	-0.829482	-0.458287	-1.38641	-1.42979	-0.661788	-0.68612	-0.327426	0.503485	0.629189	1.15742	-0.21591	-0.153271	-1.04008	1.5505	1.61098	1.25861				+	H23_exosome_H23_WH	up_in_Evs	7	7	7	35.2	35.2	35.2	26.152	0	88.415	2186700000	507	2.11499	0.000832347	1.61148	0.637267	P17931	P17931	Galectin-3	LGALS3
-0.418397	-0.552622	-0.549551	-0.889355	-0.837698	-0.851303	-0.621282	-0.661961	-0.725963	1.93171	1.94112	2.00363	-0.571949	0.0665697	-0.445149	0.580584	0.509585	0.0920262				+	H23_exosome_H23_WH	up_in_Evs	13	13	5	51.2	51.2	26.7	36.105	0	63.722	144160000	82	2.89747	0	3.79886	1.27763	P01857	P01857	Ig gamma-1 chain C region	IGHG1
-0.567477	-0.674141	-0.607478	-0.827012	-0.661458	-0.720623	-0.874964	-0.509314	-1.03712	1.5978	1.73316	1.7567	-0.739377	-0.244863	-0.415341	0.684951	1.09351	1.01305				+	H23_exosome_H23_WH	up_in_Evs	11	10	10	46.1	46.1	46.1	30.777	0	21.919	67207000	63	3.35998	0	3.3872	1.2238	P02647	P02647	Apolipoprotein A-I;Proapolipoprotein A-I;Truncated apolipoprotein A-I	APOA1
-0.00939832	-1.17072	-0.499979	-0.679281	-0.983837	-0.562466	-0.811331	-0.770426	-0.771282	-0.60327	1.27828	-0.521622	-0.535666	1.09795	1.0431	1.83365	1.43205	1.23425				+	H23_exosome_H23_WH	up_in_Evs	7	7	7	6.3	6.3	6.3	178.19	0	40.246	79335000	60	3.07529	3.86007e-05	2.19746	0.866409	P39060	P39060	Collagen alpha-1(XVIII) chain;Endostatin	COL18A1
-0.0880659	-0.2199	-0.0678858	-1.69583	-0.466925	-1.36153	-0.515321	-0.532262	-1.1458	1.06955	1.01958	-0.766987	0.093451	-0.574804	1.05662	1.54274	1.29258	1.36079				+	H23_exosome_H23_WH	up_in_Evs	7	7	7	13.7	13.7	13.7	71.438	0	10.924	46085000	37	2.88087	0.00101649	1.47325	0.619209	Q86X29	Q86X29	Lipolysis-stimulated lipoprotein receptor	LSR
-0.859324	-0.350462	-1.53539	-0.357103	-0.265347	-1.01154	-0.393864	-0.380833	-0.8623	1.5491	-0.815484	1.52738	-0.679238	-0.260761	1.22529	0.994778	1.10436	1.37074				+	H23_exosome_H23_WH	up_in_Evs	5	5	5	16.3	16.3	16.3	51.511	0	17.82	37616000	58	2.79464	8.52974e-05	1.99287	0.789019	P02679	P02679	Fibrinogen gamma chain	FGG
0.653059	-1.63493	0.761272	0.681728	0.482236	1.01682	0.857436	1.11811	0.868701	-0.921375	-0.339503	-0.406726	1.61278	-0.485141	-1.54407	-1.02205	-0.769082	-0.929257				+	H23_exosome_H23_WH	up_in_whole_lysate	15	15	15	17.4	17.4	17.4	124.34	0	35.679	224950000	40	1.73951	0.00723463	-1.13429	-0.466519	Q92900	Q92900	Regulator of nonsense transcripts 1	UPF1
1.1423	1.15339	1.29472	1.27307	1.15265	-1.18372	1.06759	-0.407453	-0.572032	-1.83915	-0.446118	-0.816413	-0.95287	-0.41088	-0.455687	0.732789	-0.794802	0.0626153				+	H23_exosome_H23_WH	up_in_whole_lysate	4	4	4	6.4	6.4	6.4	100.89	0	8.2212	94235000	9	1.82158	0.00981911	-1.06204	-0.444333	Q13206	Q13206	Probable ATP-dependent RNA helicase DDX10	DDX10
1.67089	0.255822	1.58256	-0.681944	0.118364	0.115928	-0.961041	0.904631	1.78148	-0.65949	-1.56634	-1.20756	-1.06745	-0.335431	0.142621	-0.557887	-0.0773757	0.542219				+	H23_exosome_H23_WH	up_in_whole_lysate	18	18	18	14.2	14.2	14.2	205.11	0	73.551	297850000	188	1.72725	0.00740587	-1.12956	-0.464483	Q8TEM1	Q8TEM1	Nuclear pore membrane glycoprotein 210	NUP210
1.1824	1.12175	0.871093	0.726532	-0.976038	1.19309	-1.41855	1.31777	1.28049	-0.06854	-0.839353	-0.989343	-1.51181	-0.152828	-0.784299	-0.643043	0.176224	-0.48555				+	H23_exosome_H23_WH	up_in_whole_lysate	5	5	5	21.2	21.2	21.2	28.763	0	7.3742	259450000	68	2.11302	0.00318904	-1.2973	-0.534758	Q9Y3A5	Q9Y3A5	Ribosome maturation protein SBDS	SBDS
0.675601	0.615503	0.715879	0.400112	0.364015	0.34586	0.523852	0.442477	0.461306	-1.98863	-1.22057	-1.89539	-1.97858	0.615705	0.752861	0.0260003	0.618759	0.525236				+	H23_exosome_H23_WH	up_in_whole_lysate	13	13	13	39.4	39.4	39.4	46.51	0	43.163	628230000	401	1.56698	0.00555477	-1.21903	-0.48739	Q96I99	Q96I99	Succinyl-CoA ligase [GDP-forming] subunit beta, mitochondrial	SUCLG2
0.691432	0.603984	0.655769	0.693332	0.578259	0.818487	0.903688	0.909538	0.95969	-2.03337	-0.659164	-1.88343	-0.120292	0.0893665	0.235798	-0.00333054	-0.716648	-1.7231				+	H23_exosome_H23_WH	up_in_whole_lysate	9	9	9	50.6	50.6	50.6	18.431	0	49.025	2369800000	417	3.8576	0	-3.22625	-1.2179	P62280	P62280	40S ribosomal protein S11	RPS11
1.10661	0.252369	1.64435	-0.101527	-0.616729	0.49319	0.377628	0.874962	0.949968	-1.81085	-0.572992	-0.938877	-0.954401	0.819958	-0.00980249	1.0125	-0.892596	-1.63376				+	H23_exosome_H23_WH	up_in_whole_lysate	5	5	5	9.8	9.8	9.8	78.728	0	31.775	97863000	49	1.86551	0.00615734	-1.1581	-0.478965	Q9H078	Q9H078	Caseinolytic peptidase B protein homolog	CLPB
0.662529	0.608272	0.689367	0.686427	0.800657	0.734392	0.630019	0.537652	0.634257	-1.44784	-0.532047	-1.38143	-0.688302	1.94892	-0.306951	-1.13063	-1.05827	-1.38702				+	H23_exosome_H23_WH	up_in_whole_lysate	17	17	17	37.6	37.6	37.6	60.977	0	99.868	1177200000	462	2.75917	2.31884e-05	-2.8166	-1.02395	O43242	O43242	26S proteasome non-ATPase regulatory subunit 3	PSMD3
0.305972	0.264201	0.337834	0.444296	0.630331	0.658329	0.523409	0.573225	0.767751	-2.50017	-0.496634	-2.50799	0.4198	0.466061	0.616748	0.245404	-0.922288	0.173721				+	H23_exosome_H23_WH	up_in_whole_lysate	20	20	20	30.8	30.8	30.8	92.48	0	138.88	1044100000	670	1.54217	0.00305861	-1.38982	-0.539076	P55884	P55884	Eukaryotic translation initiation factor 3 subunit B	EIF3B
0.384724	0.39452	0.50869	0.573719	0.610978	0.533122	0.53378	0.578532	0.634322	-2.31041	-0.416401	-2.32137	0.49046	0.641295	0.466269	-1.57865	-0.116023	0.392435				+	H23_exosome_H23_WH	up_in_whole_lysate	17	17	17	24	24	24	105.34	0	228.73	931040000	491	1.70375	0.00154399	-1.52648	-0.58946	Q99613;B5ME19	Q99613	Eukaryotic translation initiation factor 3 subunit C;Eukaryotic translation initiation factor 3 subunit C-like protein	EIF3C;EIF3CL
0.487592	0.403034	0.515586	0.491466	0.513158	0.697356	0.840136	0.644643	0.698585	-3.63804	-0.359924	-0.40032	-0.00836679	-0.213126	-0.0586812	-0.181141	-0.344878	-0.087079				+	H23_exosome_H23_WH	up_in_whole_lysate	13	13	9	58.7	58.7	47.8	37.497	0	211.73	830480000	342	2.10727	0.0040395	-1.23611	-0.513612	Q15365	Q15365	Poly(rC)-binding protein 1	PCBP1
0.514568	0.546894	0.580155	0.773469	0.870865	0.784045	0.985086	0.889525	0.857268	-2.78638	-0.89935	-1.21136	-0.10431	0.166313	0.111249	-0.950838	-0.587786	-0.539412				+	H23_exosome_H23_WH	up_in_whole_lysate	14	14	14	46.8	46.8	46.8	29.225	0	110.2	4763500000	1151	3.83763	4.24967e-05	-2.39614	-0.964532	P18124	P18124	60S ribosomal protein L7	RPL7
0.341957	0.408936	0.542145	0.661034	0.712308	0.652707	0.743119	0.801862	0.755593	-3.03597	-1.02489	-1.28176	0.0590257	0.622251	0.506504	-0.4317	-0.454432	-0.578687				+	H23_exosome_H23_WH	up_in_whole_lysate	4	4	4	30.5	30.5	30.5	12.254	0	54.096	1121400000	277	2.39429	0.00230741	-1.34625	-0.56061	Q9Y3U8	Q9Y3U8	60S ribosomal protein L36	RPL36
0.950734	0.899694	0.930712	0.948877	0.513079	0.554901	0.746935	0.738216	0.664149	-1.23705	-0.967626	-1.52128	-0.840232	-0.957825	-0.846008	-0.740503	1.44602	-1.2828				+	H23_exosome_H23_WH	up_in_whole_lysate	5	5	5	59.3	59.3	59.3	16.694	0	185.83	2015200000	510	4.08308	0	-3.12004	-1.20159	O43169	O43169	Cytochrome b5 type B	CYB5B
0.766029	0.709276	0.7937	0.427846	0.442977	0.572081	0.543049	0.572598	0.632638	-0.728239	-1.79961	-1.58151	-0.144429	-0.510299	-0.189147	-1.40483	1.96334	-1.06547				+	H23_exosome_H23_WH	up_in_whole_lysate	8	8	8	33.1	33.1	33.1	41.401	0	47.381	451650000	289	2.25034	4.24528e-05	-2.29059	-0.843185	Q8TDN6	Q8TDN6	Ribosome biogenesis protein BRX1 homolog	BRIX1
-0.86936	0.657317	1.39185	0.766698	0.517535	1.05107	-1.1134	1.15339	1.67084	-0.465457	-1.4596	-1.3539	-0.435333	-0.374037	0.102326	-0.7589	0.578374	-1.05942				+	H23_exosome_H23_WH	up_in_whole_lysate	20	20	20	45.2	45.2	45.2	76.572	0	309.06	1261300000	492	2.05396	0.00471238	-1.20209	-0.500178	P20810	P20810	Calpastatin	CAST
0.38842	0.0182466	0.874926	0.0611262	0.0523803	0.0921113	1.42888	1.47144	1.56073	-0.05464	-0.144811	-1.0763	-0.519371	-0.212182	0.581275	-1.45547	-0.913035	-2.15373				+	H23_exosome_H23_WH	up_in_whole_lysate	16	13	13	42.8	35.3	35.3	62.293	0	141.14	579400000	261	2.72131	0.00157129	-1.39726	-0.587931	Q16555	Q16555	Dihydropyrimidinase-related protein 2	DPYSL2
0.471893	0.947752	0.536834	0.510367	0.614511	0.498292	0.812158	1.30705	1.21371	-1.45727	-0.567297	-1.00308	-0.464808	0.296004	0.513557	-1.02968	-1.02372	-2.17627				+	H23_exosome_H23_WH	up_in_whole_lysate	10	9	9	56.6	53.1	53.1	32.949	0	35.32	372370000	89	4.02251	3.80952e-05	-2.0404	-0.851784	P47755	P47755	F-actin-capping protein subunit alpha-2	CAPZA2
0.622683	0.552947	0.559036	0.620876	0.677552	0.572931	0.57978	0.652926	0.627676	-0.141804	-0.20927	-0.115043	-0.484838	0.457026	0.0286527	-2.56792	0.12287	-2.55608				+	H23_exosome_H23_WH	up_in_whole_lysate	7	7	7	43.2	43.2	43.2	28.024	0	178.78	2259100000	446	2.25579	0.000179487	-1.94752	-0.746709	P62917	P62917	60S ribosomal protein L8	RPL8
1.03932	0.944147	1.02936	0.647088	0.411629	0.732413	0.975069	0.89615	0.906964	-1.25773	-1.48959	-1.19965	-0.852049	0.066317	0.550445	-1.10607	-0.882035	-1.41178				+	H23_exosome_H23_WH	up_in_whole_lysate	20	20	20	34.2	34.2	34.2	81.889	0	80.469	696860000	305	5.48977	4.1184e-05	-2.16031	-0.934965	P07384	P07384	Calpain-1 catalytic subunit	CAPN1
0.643929	0.866969	0.66571	0.149881	-0.416815	0.597556	1.17736	1.21804	1.15311	-0.698634	-0.89352	-0.851673	-1.04709	-0.330283	1.4992	-1.77397	-0.75009	-1.20968				+	H23_exosome_H23_WH	up_in_whole_lysate	8	8	8	20.4	20.4	20.4	55.755	0	30.933	372710000	178	2.83838	0.000521739	-1.65122	-0.679458	P15170;Q8IYD1	P15170	Eukaryotic peptide chain release factor GTP-binding subunit ERF3A;Eukaryotic peptide chain release factor GTP-binding subunit ERF3B	GSPT1;GSPT2
0.369318	0.305461	0.390011	0.621924	0.682004	0.56209	0.395294	0.366344	0.510189	0.297698	0.487814	0.234927	0.340849	0.846598	-0.0378558	-2.39754	-2.1188	-1.85632				+	H23_exosome_H23_WH	up_in_whole_lysate	101	101	101	53.2	53.2	53.2	284.54	0	323.31	6404200000	2436	1.36098	0.00547163	-1.25904	-0.489045	Q13813	Q13813	Spectrin alpha chain, non-erythrocytic 1	SPTAN1
0.238481	0.288181	0.348152	1.25838	1.39563	1.36951	0.531084	0.685905	0.655384	-0.147807	-0.068725	-0.0504503	-0.525854	-0.583808	-0.441255	-2.48498	-1.02347	-1.44436				+	H23_exosome_H23_WH	up_in_whole_lysate	41	41	41	37.1	37.1	37.1	191.48	0	323.31	3387200000	1049	3.78768	0.0015303	-1.3425	-0.59025	Q02952	Q02952	A-kinase anchor protein 12	AKAP12
0.47827	0.352498	0.47819	1.3742	1.50563	1.41862	0.234469	0.298283	0.0513442	-0.207094	0.059751	-0.541055	-0.233016	0.0581097	-0.0339861	-2.16615	-1.8103	-1.31776				+	H23_exosome_H23_WH	up_in_whole_lysate	9	9	9	63.4	63.4	63.4	22.693	0	308.6	3390500000	430	2.99441	0.00404313	-1.17842	-0.513709	P80723	P80723	Brain acid soluble protein 1	BASP1
0.484851	0.509013	0.540082	0.505308	0.570843	0.642429	0.806528	0.703226	0.835896	0.721102	0.00569381	0.1163	-0.0220004	0.059159	-0.432893	-2.52252	-1.96476	-1.55826				+	H23_exosome_H23_WH	up_in_whole_lysate	8	8	8	66.1	66.1	66.1	19.667	0	32.7	388570000	318	2.37437	0.00415054	-1.20782	-0.511252	P59998	P59998	Actin-related protein 2/3 complex subunit 4	ARPC4
0.360097	0.669395	0.467649	0.513441	0.528127	0.762098	0.799295	0.617959	0.466923	0.371447	0.239524	0.186463	-0.331217	-0.000888344	-0.133478	-2.83261	-0.37837	-2.30586				+	H23_exosome_H23_WH	up_in_whole_lysate	10	10	10	36	36	36	44.868	0	68.723	866940000	339	2.02133	0.00419678	-1.23297	-0.509754	P31689	P31689	DnaJ homolog subfamily A member 1	DNAJA1
0.346822	0.417285	0.392555	0.76973	0.772879	0.768738	1.02478	1.06104	1.14479	0.40595	-0.185667	-0.136015	-0.999545	-0.441775	0.0532397	-2.1308	-1.59895	-1.66505				+	H23_exosome_H23_WH	up_in_whole_lysate	21	21	14	42.9	42.9	30	70.81	0	163.59	798380000	374	3.67544	3.91677e-05	-2.15006	-0.877118	P13797	P13797	Plastin-3	PLS3
0.65264	0.603122	0.725664	0.640476	0.502577	0.541913	0.867966	0.541169	0.315208	0.10936	-0.0451355	0.82841	-0.0487282	-0.0295578	-0.00602924	-2.18941	-2.15644	-1.8532				+	H23_exosome_H23_WH	up_in_whole_lysate	8	8	8	18.9	18.9	18.9	52.739	0	133.27	817560000	326	2.19033	0.00163774	-1.43919	-0.585107	P20073	P20073	Annexin A7	ANXA7
0.592372	0.612587	0.578963	0.555534	0.570368	0.560594	0.462014	0.491102	0.506375	0.979296	1.01063	-1.89722	-0.00448066	0.0339149	0.0401736	-1.5347	-1.69679	-1.86073				+	H23_exosome_H23_WH	up_in_whole_lysate	33	32	32	47.8	46.8	46.8	109.43	0	323.31	6086500000	980	1.82837	0	-3.50392	-1.06705	Q15029	Q15029	116 kDa U5 small nuclear ribonucleoprotein component	EFTUD2
0.859667	0.841839	0.806383	0.561484	0.581146	0.69331	0.632113	0.582367	0.542508	0.436853	0.337143	0.33363	-0.120737	-2.13876	-0.169048	-1.37451	-1.78766	-1.61773				+	H23_exosome_H23_WH	up_in_whole_lysate	54	54	54	27.2	27.2	27.2	358.69	0	257.41	1263100000	685	2.88914	4.01506e-05	-2.36639	-0.907444	P46013	P46013	Antigen KI-67	MKI67
1.02569	1.00843	0.964508	0.660105	0.825172	0.886778	0.71932	0.697404	0.794501	0.312734	0.297195	-1.47177	-1.50695	-0.971734	-0.560235	-1.41521	-1.05748	-1.20846				+	H23_exosome_H23_WH	up_in_whole_lysate	21	21	21	36.9	36.9	36.9	79.467	0	138.37	893660000	446	5.48911	0	-2.50903	-1.06281	P28331	P28331	NADH-ubiquinone oxidoreductase 75 kDa subunit, mitochondrial	NDUFS1
0.913593	0.811356	0.817035	0.799386	0.803043	0.838834	0.880656	0.920003	0.748755	0.584004	0.187712	-0.989699	-1.1563	-1.16674	-0.802518	-1.38894	-1.64663	-1.15356				+	H23_exosome_H23_WH	up_in_whole_lysate	6	6	6	19.3	19.3	19.3	49.512	0	49.501	261250000	119	5.35326	4.26667e-05	-2.25953	-0.968366	O14929	O14929	Histone acetyltransferase type B catalytic subunit	HAT1
0.819656	0.804174	0.680413	0.551172	0.703883	0.714023	0.573743	0.643156	0.708227	0.445046	0.268401	-1.98498	0.21187	-1.36201	0.480352	-1.70237	-1.56251	-0.992238				+	H23_exosome_H23_WH	up_in_whole_lysate	17	17	17	11.9	11.9	11.9	263.83	0	68.356	508540000	170	3.00265	5.51091e-05	-2.0354	-0.81202	P18583	P18583	Protein SON	SON
0.512234	1.04513	0.527647	1.00462	-1.6277	0.590631	0.75773	1.25955	1.12628	-0.186179	-1.5022	-1.13732	0.412814	0.307361	0.261282	-1.31742	-1.33916	-0.695299				+	H23_exosome_H23_WH	up_in_whole_lysate	4	4	4	17.1	17.1	17.1	34.577	0	10.66	207560000	65	2.03015	0.00679723	-1.11945	-0.470566	O00487	O00487	26S proteasome non-ATPase regulatory subunit 14	PSMD14
0.697721	0.737396	0.667607	0.350454	0.343649	0.38491	0.47097	0.489617	0.445039	0.28938	-2.58109	-1.40524	0.626117	0.813514	0.69893	-1.62723	-0.161453	-1.24029				+	H23_exosome_H23_WH	up_in_whole_lysate	16	16	16	51.7	51.7	51.7	45.143	0	178.44	883240000	544	1.59437	0.000654038	-1.79591	-0.658119	P68400;Q8NEV1	P68400	Casein kinase II subunit alpha;Casein kinase II subunit alpha 3	CSNK2A1;CSNK2A3
0.439328	0.310911	0.306591	0.601543	0.570225	0.540914	0.981429	0.930884	0.773951	-0.261036	-1.84091	-1.833	0.757751	0.79639	0.508228	-0.984385	-0.761657	-1.83715				+	H23_exosome_H23_WH	up_in_whole_lysate	22	22	20	37	37	33.4	85.595	0	239.25	1725200000	997	2.24648	0.000251572	-1.86719	-0.72234	Q01813	Q01813	ATP-dependent 6-phosphofructokinase, platelet type	PFKP
0.482687	0.538132	0.493874	0.776304	0.833437	0.893271	0.632965	0.638037	0.5703	0.209391	-2.35161	-0.176914	0.149606	0.126109	0.116464	-2.51919	-0.750455	-0.662405				+	H23_exosome_H23_WH	up_in_whole_lysate	5	5	5	30.9	30.9	30.9	21.634	0	46.991	2731500000	510	2.62807	5.58789e-05	-2.14481	-0.826735	Q07020	Q07020	60S ribosomal protein L18	RPL18
0.549669	0.657564	0.583588	0.645055	0.842047	0.638106	0.917248	0.859942	0.895379	0.0932312	-1.82386	-0.196571	0.000410887	0.596684	-0.852158	-1.11621	-2.31426	-0.975866				+	H23_exosome_H23_WH	up_in_whole_lysate	29	29	29	25.2	25.2	25.2	166.57	0	148.31	1203900000	501	3.51246	5.54913e-05	-1.99667	-0.819714	Q14152	Q14152	Eukaryotic translation initiation factor 3 subunit A	EIF3A
0.629741	0.639071	0.465356	0.701524	0.560749	0.866436	0.588397	0.711156	0.66362	-0.1122	-2.2067	0.220589	0.159421	0.229307	0.118303	-0.238734	-2.17817	-1.81787				+	H23_exosome_H23_WH	up_in_whole_lysate	6	6	6	37	37	37	31.554	0	193.93	1130500000	306	2.59452	0.00031185	-1.77122	-0.709674	P29966	P29966	Myristoylated alanine-rich C-kinase substrate	MARCKS
0.072435	0.482074	0.419808	0.639961	0.612789	0.63269	0.524414	0.0655932	0.442619	1.36354	-1.91232	0.046586	-0.373092	1.24052	-0.527815	-0.317816	-0.831726	-2.58026				+	H23_exosome_H23_WH	up_in_whole_lysate	86	86	79	48.8	48.8	45.6	274.61	0	323.31	5786700000	2142	1.19229	0.00154631	-1.67349	-0.588865	Q01082	Q01082	Spectrin beta chain, non-erythrocytic 1	SPTBN1
0.742254	0.619575	0.805029	0.760038	-0.974647	0.8113	0.79549	0.781083	0.790871	-1.3346	1.28613	-1.20843	-0.910574	-1.15856	-1.68478	0.482424	0.420905	-1.0235				+	H23_exosome_H23_WH	up_in_whole_lysate	6	6	6	27.6	27.6	27.6	17.256	0	9.9421	884960000	317	1.97902	0.000135076	-2.0668	-0.761728	Q9UNX3;P61254	Q9UNX3	60S ribosomal protein L26-like 1;60S ribosomal protein L26	RPL26L1;RPL26
1.05093	0.977351	1.25547	1.37288	-0.601013	1.12783	0.986907	0.741497	-0.449759	-1.6365	-0.0476409	-0.701938	-1.00862	-1.50178	-0.61383	0.209648	-0.0426485	-1.11879				+	H23_exosome_H23_WH	up_in_whole_lysate	4	4	4	10.9	10.9	10.9	60.082	0	10.538	59079000	12	3.3363	0.00909434	-1.0018	-0.449554	Q8WVV9	Q8WVV9	Heterogeneous nuclear ribonucleoprotein L-like	HNRNPLL
1.34364	-0.607986	0.568157	-0.573327	1.63076	-0.845366	1.36618	1.12993	1.58419	-0.612833	-0.484049	-1.48603	-0.661234	-0.958821	0.225958	-0.394616	-0.52477	-0.699786				+	H23_exosome_H23_WH	up_in_whole_lysate	4	4	4	30.9	30.9	30.9	18.925	0	48.788	192240000	80	2.37254	0.00182975	-1.39855	-0.577922	Q8WW12	Q8WW12	PEST proteolytic signal-containing nuclear protein	PCNP
1.41826	-1.3188	1.35625	-1.21244	1.72716	1.07998	1.04199	-0.613822	0.990097	-0.669297	-0.852478	-0.227746	-1.1509	-0.429717	0.127282	-0.298134	-0.345052	-0.622645				+	H23_exosome_H23_WH	up_in_whole_lysate	4	4	4	10.9	10.9	10.9	39.309	0	14.81	210510000	59	1.51928	0.00366727	-1.33724	-0.521853	Q70UQ0	Q70UQ0	Inhibitor of nuclear factor kappa-B kinase-interacting protein	IKBIP
1.27966	-1.0501	0.676599	-0.766332	1.29663	1.06908	0.992031	1.12321	1.38219	-1.37369	-0.43568	-1.16307	-0.456211	-0.743701	-0.312081	0.372807	-0.849268	-1.04208				+	H23_exosome_H23_WH	up_in_whole_lysate	8	8	8	17.5	17.5	17.5	63.083	0	12.365	178050000	89	2.78022	0.000661355	-1.58966	-0.656577	O95302;Q75LS8	O95302	Peptidyl-prolyl cis-trans isomerase FKBP9	FKBP9
0.939951	-0.983935	0.806944	-0.72866	1.24321	0.518057	1.46946	1.34748	1.45515	-1.04204	-0.344575	-1.26276	-0.774591	-1.47805	-0.0996866	-0.315733	-0.581263	-0.16895				+	H23_exosome_H23_WH	up_in_whole_lysate	10	9	8	18.5	17.3	16.2	85.182	0	26.499	158890000	45	2.8517	0.00264338	-1.28481	-0.550599	P08237	P08237	ATP-dependent 6-phosphofructokinase, muscle type	PFKM
-0.409738	1.10911	1.26198	-1.33229	0.970278	-0.963396	1.41621	1.20392	1.55507	-0.235315	-1.22394	-0.699956	0.035024	-1.30122	-0.65521	-0.363214	-0.433751	0.0664381				+	H23_exosome_H23_WH	up_in_whole_lysate	8	8	8	11.3	11.3	11.3	111.08	0	33.786	195740000	73	1.74417	0.00893391	-1.08725	-0.450643	Q9Y6Y8	Q9Y6Y8	SEC23-interacting protein	SEC23IP
-0.902758	-0.639618	0.742098	-1.05528	1.25069	1.19802	1.49955	1.57411	1.51782	-0.964543	-1.04383	-0.721919	-0.832027	0.0100012	-0.370642	-0.699395	-0.102485	-0.459786				+	H23_exosome_H23_WH	up_in_whole_lysate	5	5	5	35.1	35.1	35.1	25.734	0	88.666	1104100000	147	2.02104	0.000463886	-1.79452	-0.687679	Q15102	Q15102	Platelet-activating factor acetylhydrolase IB subunit gamma	PAFAH1B3
0.468963	0.668404	0.740313	-2.04782	0.633081	0.884621	1.46033	1.28225	1.21521	-0.812423	-0.973901	0.0132926	-0.402661	-0.813193	-1.57042	-0.0415033	-0.409905	-0.294629				+	H23_exosome_H23_WH	up_in_whole_lysate	4	4	4	30.8	30.8	30.8	24.327	0	35.999	313540000	148	2.11864	0.00969428	-1.0424	-0.445172	P55327	P55327	Tumor protein D52	TPD52
-0.827778	0.784565	0.946585	-1.20312	1.08611	-0.378209	1.57108	1.43345	1.53519	-0.714278	-0.514494	-1.09461	-0.834715	-0.879728	-0.856361	-0.310719	0.779089	-0.522068				+	H23_exosome_H23_WH	up_in_whole_lysate	6	4	4	24.5	14.8	14.8	39.455	0	124.32	647700000	215	1.84141	0.000479188	-1.82323	-0.68429	P09972	P09972	Fructose-bisphosphate aldolase C	ALDOC
-0.614572	1.10216	0.998077	-0.58128	0.726509	0.60555	1.63282	1.5167	1.60457	-0.872349	-1.03117	-0.90056	-0.850202	-0.586942	-0.68189	-0.835815	-0.534459	-0.69715				+	H23_exosome_H23_WH	up_in_whole_lysate	5	5	5	42.9	42.9	42.9	11.737	0	32.931	3572200000	430	4.16032	0	-3.77491	-1.39313	P10599	P10599	Thioredoxin	TXN
0.802833	0.863012	0.892727	0.818078	0.791991	0.917732	0.750412	0.771333	0.817385	-1.39162	-1.45739	0.329278	0.031766	-1.11384	0.0798322	-0.824268	-1.46409	-1.61516				+	H23_exosome_H23_WH	up_in_whole_lysate	19	19	19	31.5	31.5	31.5	82.431	0	110.78	812460000	395	5.0769	0	-2.90859	-1.18592	Q92499	Q92499	ATP-dependent RNA helicase DDX1	DDX1
0.368416	0.650889	0.733608	0.856025	0.700817	0.577575	0.806168	0.727391	0.644038	-0.993623	-1.65267	0.622394	1.49354	-0.861268	-1.0488	-1.07275	-0.987623	-1.56413				+	H23_exosome_H23_WH	up_in_whole_lysate	12	5	5	21	10.5	10.5	70.02	0	36.694	138140000	62	2.84865	0.000384852	-1.70314	-0.697311	P54652	P54652	Heat shock-related 70 kDa protein 2	HSPA2
0.628986	0.675026	0.59188	0.512256	0.370722	0.514591	0.476574	0.396985	0.523493	-1.5747	-2.46984	0.618286	0.596488	-1.70327	0.520127	-1.32789	0.398329	0.251959				+	H23_exosome_H23_WH	up_in_whole_lysate	12	12	6	67	67	31.6	23.545	0	130.17	471550000	208	1.66204	0.00309607	-1.36577	-0.538256	P61019	P61019	Ras-related protein Rab-2A	RAB2A
0.24154	0.336663	0.397435	0.785	0.724676	0.663086	0.66493	0.537309	0.43003	-1.83904	-1.92185	0.51856	0.598941	0.434421	0.331902	0.469853	-2.04768	-1.32577				+	H23_exosome_H23_WH	up_in_whole_lysate	15	15	15	30.7	30.7	30.7	66.726	0	119.75	585300000	227	1.72311	0.00273761	-1.3819	-0.546359	Q9Y262	Q9Y262	Eukaryotic translation initiation factor 3 subunit L	EIF3L
0.47154	0.659164	0.693758	0.701898	0.866036	0.914208	0.65067	0.801943	0.757494	-1.97345	-2.1497	0.0680691	0.0172114	0.359227	0.0953546	-1.36762	-1.2234	-0.342401				+	H23_exosome_H23_WH	up_in_whole_lysate	13	13	13	32.6	32.6	32.6	52.22	0	32.736	627630000	291	3.41095	4e-05	-2.27396	-0.906353	P60228	P60228	Eukaryotic translation initiation factor 3 subunit E	EIF3E
0.664194	0.644712	0.778811	0.606364	0.730907	0.643776	0.814272	0.80815	0.809641	-1.49539	-1.88429	-0.158224	0.196935	0.683488	0.250045	-1.21016	-1.79333	-1.0899				+	H23_exosome_H23_WH	up_in_whole_lysate	16	16	16	49.1	49.1	49.1	49.184	0	242.38	795700000	480	3.38903	4.05063e-05	-2.29925	-0.913345	P62191	P62191	26S protease regulatory subunit 4	PSMC1
1.07678	0.68694	0.86839	0.817711	0.939028	1.07929	0.932764	-0.93019	0.644932	-2.14675	-0.797518	-0.817029	0.453658	0.132881	-0.177097	-0.230694	-1.6663	-0.866806				+	H23_exosome_H23_WH	up_in_whole_lysate	7	7	7	7.5	7.5	7.5	144.75	0	10.55	87605000	28	2.90606	0.00657168	-1.07707	-0.473373	Q13045	Q13045	Protein flightless-1 homolog	FLII
1.19192	1.57404	0.640732	0.984007	-0.0248533	1.24159	0.363215	-1.24619	0.944926	-1.84359	-1.03061	-0.0274253	0.579029	-0.697203	-0.353021	-0.928515	-1.12972	-0.238332				+	H23_exosome_H23_WH	up_in_whole_lysate	26	26	26	38.8	38.8	38.8	108.17	0	279.44	834020000	552	2.44104	0.00173946	-1.39959	-0.580491	O60716	O60716	Catenin delta-1	CTNND1
1.1105	1.73983	1.05793	0.372487	0.570992	0.358368	0.679939	0.611259	0.712005	-0.407856	-1.49703	-0.335078	-1.52595	-1.08542	-0.068766	0.134955	-1.80023	-0.627938				+	H23_exosome_H23_WH	up_in_whole_lysate	5	5	5	8.3	8.3	8.3	92.902	0	4.8148	102360000	5	4.59444	0.00534991	-1.0721	-0.490932	O60341	O60341	Lysine-specific histone demethylase 1A	KDM1A
0.574675	0.605265	0.758157	0.53126	0.671409	0.529397	0.676082	0.739242	0.822595	-0.547451	0.164134	0.65937	-1.8902	0.0192353	-1.11654	0.577074	-1.89993	-1.87378				+	H23_exosome_H23_WH	up_in_whole_lysate	8	8	8	28.4	28.4	28.4	44.76	0	55.546	579820000	311	2.6789	0.000195329	-1.85851	-0.741271	P61160	P61160	Actin-related protein 2	ACTR2
0.669105	0.525399	0.736592	0.672548	0.598679	0.650263	0.235599	0.372435	0.527219	0.918512	-1.60663	1.07943	-1.30466	-1.29557	-1.09079	1.04985	-1.27695	-1.46103				+	H23_exosome_H23_WH	up_in_whole_lysate	12	12	12	20.3	20.3	20.3	68.76	0	67.332	852220000	210	1.87069	5.54273e-05	-2.31702	-0.817465	Q9H845	Q9H845	Acyl-CoA dehydrogenase family member 9, mitochondrial	ACAD9
0.481372	0.618465	0.541067	0.865597	0.821802	0.915757	0.588178	0.704031	0.597536	0.31574	-1.4219	-1.43097	-1.12453	-1.5836	-1.47656	0.473963	-1.01028	1.12432				+	H23_exosome_H23_WH	up_in_whole_lysate	7	7	7	21.8	21.8	21.8	43.171	0	103.69	960470000	360	2.92694	4.25532e-05	-2.55614	-0.96473	P54727	P54727	UV excision repair protein RAD23 homolog B	RAD23B
0.334327	0.495976	0.514095	0.713146	0.664113	0.638992	0.772769	0.885015	0.846082	-1.30781	-1.52351	-0.754025	-1.46701	-0.717231	-0.371282	-0.706511	-1.01475	1.99761				+	H23_exosome_H23_WH	up_in_whole_lysate	11	11	11	32.8	32.8	32.8	44.743	0	58.302	595640000	322	2.63373	3.95062e-05	-2.34133	-0.8843	Q9NTK5	Q9NTK5	Obg-like ATPase 1	OLA1
1.27061	0.959667	0.778663	1.1256	0.995024	1.01781	0.301606	0.650937	0.278475	-1.56966	-1.38694	-1.09358	-0.713004	-0.991767	-1.47674	-0.413704	-0.371568	0.638569				+	H23_exosome_H23_WH	up_in_whole_lysate	5	5	5	10.4	10.4	10.4	53.193	0	7.3806	103070000	59	4.96291	0.000247639	-1.63731	-0.724293	Q9NQ55	Q9NQ55	Suppressor of SWI4 1 homolog	PPAN
0.904758	0.841002	0.856793	0.814349	0.794908	0.851629	0.787107	0.769832	0.731935	-1.82678	-1.53446	-0.392183	-0.248458	-0.96231	-1.92064	-0.265133	-0.524795	0.322446				+	H23_exosome_H23_WH	up_in_whole_lysate	10	10	10	34.9	34.9	34.9	34.93	0	89.932	2071300000	678	4.90162	0	-3.43554	-1.34546	Q96AG4	Q96AG4	Leucine-rich repeat-containing protein 59	LRRC59
0.758971	0.733988	0.749872	0.668483	0.709987	0.679976	0.672518	0.678119	0.63274	-1.49232	-1.42427	-1.31813	0.519143	-1.08245	-1.26069	-0.0803597	-1.40629	1.26072				+	H23_exosome_H23_WH	up_in_whole_lysate	16	16	7	41.8	41.8	21	48.991	0	177.95	833650000	369	3.10717	4.53901e-05	-2.67186	-1.00957	Q13838	Q13838	Spliceosome RNA helicase DDX39B	DDX39B
0.82319	0.966857	0.573071	1.51983	0.651085	0.726295	0.892194	0.549852	0.716562	-1.76966	-1.48135	-0.627428	-0.569111	-0.776831	-1.24404	-0.460607	-1.15576	0.665852				+	H23_exosome_H23_WH	up_in_whole_lysate	8	8	8	16.8	16.8	16.8	68.259	0	62.296	269730000	118	5.06075	0.00102713	-1.36799	-0.61801	Q14677	Q14677	Clathrin interactor 1	CLINT1
0.526227	0.489859	0.592365	0.589401	0.619348	0.69595	0.76551	0.869562	0.762843	-1.29262	-1.37137	-1.24574	-1.37839	-0.911673	-1.21544	1.18922	-0.895443	1.21037				+	H23_exosome_H23_WH	up_in_whole_lysate	14	14	14	26.7	26.7	26.7	69.5	0	90.49	561450000	183	2.68202	4.40771e-05	-2.70503	-0.988126	O95340	O95340	Bifunctional 3-phosphoadenosine 5-phosphosulfate synthase 2;Sulfate adenylyltransferase;Adenylyl-sulfate kinase	PAPSS2
0.763757	0.893659	0.869642	0.697727	0.683696	0.617712	0.852743	0.814828	0.800905	-1.25143	-1.08977	-1.12354	-1.27735	-1.03295	-0.740695	0.689214	-1.82359	0.655447				+	H23_exosome_H23_WH	up_in_whole_lysate	17	17	5	48.3	48.3	13.1	32.866	0	109.29	816030000	347	4.16782	3.78251e-05	-2.01903	-0.848709	P12236	P12236	ADP/ATP translocase 3;ADP/ATP translocase 3, N-terminally processed	SLC25A6
0.0154907	0.141188	-0.123373	0.492062	0.406906	0.646549	0.842231	1.04356	0.793897	-0.798923	-1.30403	-1.27513	-0.263917	-1.73937	-1.88825	1.19692	0.849183	0.96501				+	H23_exosome_H23_WH	up_in_whole_lysate	30	30	30	68	68	68	59.256	0	323.31	6560700000	1435	1.39313	0.00197761	-1.53845	-0.571917	P11413	P11413	Glucose-6-phosphate 1-dehydrogenase	G6PD
0.340055	0.399054	0.321447	0.861987	0.945266	0.866072	0.547642	0.73147	0.658253	-0.253687	-0.236089	-3.35752	-0.0102552	-0.00839793	0.205851	-0.933644	-0.339842	-0.737665				+	H23_exosome_H23_WH	up_in_whole_lysate	11	8	8	50.2	39.2	39.2	27.764	0	323.31	2985700000	435	2.44279	0.00117579	-1.47931	-0.607717	P27348	P27348	14-3-3 protein theta	YWHAQ
0.926528	0.954392	0.879837	0.823002	0.888947	0.903109	0.676628	0.511014	0.291526	-1.45486	-0.160452	-2.25821	0.366273	0.228201	-0.761328	-1.60514	-0.768801	-0.440662				+	H23_exosome_H23_WH	up_in_whole_lysate	4	4	4	18	18	18	35.582	0	12.117	220940000	81	3.92483	0.000284519	-1.67027	-0.716577	Q9H7B2	Q9H7B2	Ribosome production factor 2 homolog	RPF2
0.595928	0.430061	0.286481	0.705171	0.765475	0.721775	0.819455	0.824749	0.729578	0.396773	-1.89162	-1.90408	0.0529112	0.699128	0.0728485	-1.78865	-1.34245	-0.173519				+	H23_exosome_H23_WH	up_in_whole_lysate	11	9	9	47.6	40.2	40.2	28.218	0	195.08	746960000	299	2.64832	0.000593781	-1.63558	-0.667458	Q04917	Q04917	14-3-3 protein eta	YWHAH
0.293469	0.319104	0.330859	0.617776	0.631146	0.486045	0.596967	0.594617	0.537054	-0.282864	-0.517661	-2.74622	0.473506	0.487496	0.639219	-2.41226	-0.256145	0.207888				+	H23_exosome_H23_WH	up_in_whole_lysate	4	4	4	20.9	20.9	20.9	23.432	0	33.584	1920800000	515	1.4814	0.00206512	-1.50413	-0.568749	P50914	P50914	60S ribosomal protein L14	RPL14
0.555402	0.631842	0.626957	1.00149	1.00236	0.954946	0.856474	0.870576	0.880351	-0.658793	-1.47642	-1.83505	-0.442012	0.1233	-0.335783	-1.77405	-1.11512	0.133539				+	H23_exosome_H23_WH	up_in_whole_lysate	15	15	15	53.7	53.7	53.7	36.112	0	178.95	1520700000	543	4.96766	0	-2.77323	-1.13614	P05198	P05198	Eukaryotic translation initiation factor 2 subunit 1	EIF2S1
0.334562	0.665927	0.938674	0.497327	0.678086	0.334273	0.39719	0.547248	0.579137	-1.3365	-1.89612	-1.19791	0.579053	0.613441	0.573167	-1.84984	-1.36215	0.904436				+	H23_exosome_H23_WH	up_in_whole_lysate	6	6	6	46	46	46	23.354	0	27.869	324950000	71	1.85935	0.00207063	-1.43049	-0.568215	O00161	O00161	Synaptosomal-associated protein 23	SNAP23
0.861405	0.790403	0.833932	0.730611	0.722656	0.722249	0.566159	0.607896	0.642416	-0.689089	-0.433393	-2.0463	0.0456673	0.386085	0.156722	-1.76253	-2.02824	-0.106651				+	H23_exosome_H23_WH	up_in_whole_lysate	12	12	10	41.1	41.1	34.1	39.617	0	323.31	1754400000	866	3.35746	5.9633e-05	-1.98495	-0.810113	O75367	O75367	Core histone macro-H2A.1	H2AFY
0.346446	0.391605	0.468468	0.693824	0.813762	0.847676	0.602686	0.878895	0.755357	-1.09579	-2.15725	-1.91197	0.217695	0.17294	-0.0257957	0.595013	-1.726	0.132444				+	H23_exosome_H23_WH	up_in_whole_lysate	6	6	6	63.9	63.9	63.9	9.1113	0	104.74	1243500000	613	2.56703	0.000146394	-1.92193	-0.755905	P63220	P63220	40S ribosomal protein S21	RPS21
0.483332	0.503002	0.596043	0.815611	0.940279	0.77623	0.89516	0.820287	0.757636	-0.995439	-2.114	-1.82383	-0.60998	0.509217	-0.0607123	-0.455189	-1.46518	0.427532				+	H23_exosome_H23_WH	up_in_whole_lysate	14	14	14	24.2	24.2	24.2	75.378	0	62.916	650240000	396	3.51099	5.60093e-05	-2.02242	-0.828318	P54136	P54136	Arginine--tRNA ligase, cytoplasmic	RARS
0.906383	1.15151	1.04411	1.48567	1.14138	1.31194	-0.186077	0.518565	0.543726	-0.801741	-1.41535	-0.986896	-0.558476	-0.888514	-1.25148	-0.39478	-0.512922	-1.10705				+	H23_exosome_H23_WH	up_in_whole_lysate	6	6	6	25	25	25	35.329	0	76.735	341660000	181	6.61459	0	-2.39837	-1.05122	P31937	P31937	3-hydroxyisobutyrate dehydrogenase, mitochondrial	HIBADH
1.03014	0.744054	2.21242	1.77048	0.726752	0.932748	-0.220921	-0.410767	-0.597322	-0.894593	-0.967178	-0.240917	-0.812507	-0.701135	-1.00345	0.0739769	-1.01794	-0.623835				+	H23_exosome_H23_WH	up_in_whole_lysate	10	10	10	22.7	22.7	22.7	56.805	0	45.144	136960000	55	2.98976	0.00319781	-1.23356	-0.534447	Q16850	Q16850	Lanosterol 14-alpha demethylase	CYP51A1
1.26849	1.3079	0.855538	1.0832	1.06422	0.776285	-0.737904	0.829821	-0.686471	-0.444755	-2.36146	-0.959168	-0.151009	-0.537353	-0.185142	0.27344	-0.346604	-1.04903				+	H23_exosome_H23_WH	up_in_whole_lysate	5	5	5	9.3	9.3	9.3	81.123	0	22.054	94943000	27	2.52969	0.00390279	-1.2126	-0.516813	Q9H8H0	Q9H8H0	Nucleolar protein 11	NOL11
1.42859	1.57943	1.5983	1.08204	1.04492	0.972287	-0.723995	-1.453	-0.743281	-0.767047	-0.887578	-1.15765	-0.460924	-0.378136	-0.129803	-0.182559	-0.245458	-0.576132				+	H23_exosome_H23_WH	up_in_whole_lysate	8	8	8	11.9	11.9	11.9	97.667	0	37.11	178090000	29	1.72629	0.00576842	-1.18732	-0.483804	P78316	P78316	Nucleolar protein 14	NOP14
1.03796	0.901276	0.938877	1.43031	1.59355	1.24182	0.245024	0.499602	-1.00608	-0.716124	-1.64627	-1.13681	-0.986723	-0.421537	-0.503378	-0.493335	-0.226548	-0.751611				+	H23_exosome_H23_WH	up_in_whole_lysate	4	4	4	13.5	13.5	13.5	50.381	0	29.267	90195000	26	3.97082	0.000199364	-1.72857	-0.739049	Q5T3I0	Q5T3I0	G patch domain-containing protein 4	GPATCH4
1.25688	0.0839633	-0.875827	1.39148	1.45683	1.47097	0.831612	1.13413	-1.43424	-0.181003	-0.380849	-0.591921	-1.242	-0.716686	-0.472219	-0.034511	-1.11393	-0.582683				+	H23_exosome_H23_WH	up_in_whole_lysate	5	5	5	7.4	7.4	7.4	85.652	0	7.5166	75114000	17	2.1273	0.00631414	-1.13014	-0.47702	Q9ULW0	Q9ULW0	Targeting protein for Xklp2	TPX2
0.99971	0.907346	0.75761	0.879926	1.26588	1.16328	0.730655	1.07953	-1.69735	-0.446786	-1.01538	-0.949182	-0.0194038	-1.23779	-1.30544	0.150324	-0.40247	-0.860456				+	H23_exosome_H23_WH	up_in_whole_lysate	8	8	8	31.3	31.3	31.3	40.513	0	97.169	539290000	192	2.873	0.00152562	-1.39489	-0.591086	Q9UBS4	Q9UBS4	DnaJ homolog subfamily B member 11	DNAJB11
-0.337667	1.04986	1.07345	1.03908	1.50159	1.29663	-0.0116335	1.10759	-1.31802	-1.22274	0.236192	-0.830342	-1.60859	0.0836887	-0.0219879	-1.21137	-0.475887	-0.349849				+	H23_exosome_H23_WH	up_in_whole_lysate	4	4	4	20.1	20.1	20.1	35.61	0	13.797	171690000	32	2.199	0.00558164	-1.15274	-0.486984	Q96HY6	Q96HY6	DDRGK domain-containing protein 1	DDRGK1
0.763191	0.822141	0.847832	1.26977	1.06639	1.01611	1.11843	1.04721	-1.47716	-1.57146	-0.477061	-0.563734	-1.43564	-1.0216	-0.33596	-0.114431	-0.403977	-0.550047				+	H23_exosome_H23_WH	up_in_whole_lysate	4	4	4	30.5	30.5	30.5	13.133	0	6.7786	238510000	56	3.35227	0.000754195	-1.50365	-0.642175	Q15370	Q15370	Transcription elongation factor B polypeptide 2	TCEB2
1.38295	1.25413	1.29152	1.08462	0.914093	0.96886	0.248318	0.870778	-1.62385	-1.43497	-0.480383	-0.499818	-0.595597	-1.04341	-0.795216	-0.430738	-0.657165	-0.454108				+	H23_exosome_H23_WH	up_in_whole_lysate	12	12	12	27.7	27.7	27.7	63.836	0	171.01	534740000	300	3.24265	0.000898039	-1.47486	-0.629085	Q86UE4	Q86UE4	Protein LYRIC	MTDH
1.27716	1.12557	1.53824	1.16352	1.09003	1.18521	-0.68746	-0.423724	0.79963	-0.88497	-1.02446	-0.580148	-1.27959	-1.09782	-0.155825	-0.889416	-0.544501	-0.611459				+	H23_exosome_H23_WH	up_in_whole_lysate	4	4	4	13	13	13	55.594	0	30.125	178880000	51	4.30444	0.00114341	-1.37053	-0.609196	Q9BZK7;Q9BQ87;O60907	Q9BZK7	F-box-like/WD repeat-containing protein TBL1XR1;F-box-like/WD repeat-containing protein TBL1Y;F-box-like/WD repeat-containing protein TBL1X	TBL1XR1;TBL1Y;TBL1X
1.43444	1.09717	1.49295	0.719541	0.675753	0.498094	-1.33785	0.226296	1.41904	-0.937644	-0.220579	-0.309437	-1.47821	-0.396313	-0.853846	-1.44115	-0.503615	-0.0846394				+	H23_exosome_H23_WH	up_in_whole_lysate	4	4	4	11.8	11.8	11.8	50.195	0	10.043	85388000	18	3.03492	0.00568366	-1.10175	-0.484966	Q9Y697	Q9Y697	Cysteine desulfurase, mitochondrial	NFS1
0.820995	1.18906	0.747416	1.35239	1.29963	1.26039	0.745922	-0.918584	0.679398	-0.254928	-0.558064	-1.14174	-0.54702	-0.722923	-1.38812	-0.643884	-1.55104	-0.368882				+	H23_exosome_H23_WH	up_in_whole_lysate	6	6	6	6.5	6.5	6.5	132.79	0	11.076	103020000	18	4.51836	0.000198312	-1.6837	-0.734203	Q9Y2K7	Q9Y2K7	Lysine-specific demethylase 2A	KDM2A
-0.62093	1.13253	1.31337	1.26704	1.33555	1.23967	0.662237	-1.05256	0.756638	-0.941278	-1.81966	-0.747444	-0.212189	-0.205397	-1.18487	-0.183128	-0.306297	-0.433287				+	H23_exosome_H23_WH	up_in_whole_lysate	4	4	4	16.3	16.3	16.3	40.968	0	14.319	189000000	126	2.81376	0.000586345	-1.62352	-0.669226	P78406	P78406	mRNA export factor	RAE1
1.01657	1.00095	1.05069	1.23847	1.23968	1.26652	1.08782	-1.48313	-1.22799	-1.17049	-0.936573	-0.313325	-0.607486	-0.679357	-1.01367	-0.18019	-0.0506511	-0.237839				+	H23_exosome_H23_WH	up_in_whole_lysate	4	4	4	32.6	32.6	32.6	20.252	0	37.104	1465000000	291	2.02496	3.85078e-05	-2.42804	-0.85994	P62913	P62913	60S ribosomal protein L11	RPL11
-0.997347	1.34543	0.597228	1.56478	1.11375	1.50758	0.382448	-0.808509	0.671363	0.197076	-1.84193	-0.442836	-0.0114529	0.0962532	-1.0687	-0.779502	-0.956995	-0.568635				+	H23_exosome_H23_WH	up_in_whole_lysate	4	4	4	13.6	13.6	13.6	37.404	0	8.8553	104890000	17	2.17841	0.0055115	-1.15782	-0.488246	O95218	O95218	Zinc finger Ran-binding domain-containing protein 2	ZRANB2
1.14895	0.593562	1.04687	0.819206	1.10249	0.811973	1.16674	-1.64003	1.08326	-0.82063	-0.60819	-1.43885	-0.948848	0.477634	-0.579325	-1.04214	-0.351771	-0.820891				+	H23_exosome_H23_WH	up_in_whole_lysate	9	9	9	9	9	9	135.65	0	11.984	176530000	58	2.92602	0.00319343	-1.2374	-0.534619	O95347	O95347	Structural maintenance of chromosomes protein 2	SMC2
0.312017	0.579681	0.931542	0.907693	1.7965	1.64822	0.733969	-0.874866	1.05368	-0.799067	-0.631673	-0.578844	-1.48721	-1.02649	-0.667875	-0.377108	-0.500511	-1.01967				+	H23_exosome_H23_WH	up_in_whole_lysate	4	4	4	11.4	11.4	11.4	50.222	0	8.4447	325470000	81	4.34323	0.000134345	-1.76308	-0.760403	P80303	P80303	Nucleobindin-2;Nesfatin-1	NUCB2
-0.0185081	0.254169	1.04378	1.14909	1.25549	1.43732	1.10293	-1.31692	1.08149	-0.303146	-0.504413	-0.929398	-1.44384	-1.31365	-0.626206	-0.336319	0.474154	-1.00603				+	H23_exosome_H23_WH	up_in_whole_lysate	4	4	4	29.1	29.1	29.1	18.506	0	47.226	470420000	298	2.76489	0.00260902	-1.29419	-0.55204	P60981	P60981	Destrin	DSTN
-0.835397	0.914978	1.05905	1.47377	1.37204	1.52567	-0.792408	-1.0315	1.16319	-0.746117	-1.34012	-0.992493	-1.02645	0.31653	-0.116052	-0.496361	-0.40368	-0.0446451				+	H23_exosome_H23_WH	up_in_whole_lysate	7	7	5	32.9	32.9	26.5	28.585	0	112.8	551010000	216	1.77092	0.0013613	-1.54593	-0.599172	P39687;O95626;O43423	P39687	Acidic leucine-rich nuclear phosphoprotein 32 family member A	ANP32A
0.0414583	0.977342	0.955732	1.34141	0.997159	1.03427	0.331358	-0.30157	1.05977	-0.716897	-0.813055	0.298133	-1.75033	-2.19223	0.0831026	-0.753278	-0.124185	-0.468196				+	H23_exosome_H23_WH	up_in_whole_lysate	4	4	4	15	15	15	51.958	0	33.031	108900000	23	3.30259	0.00967179	-0.992618	-0.445462	P55081	P55081	Microfibrillar-associated protein 1	MFAP1
0.957613	-0.762944	0.902868	1.40673	-0.551424	1.1601	1.47303	1.16053	1.20183	-0.891905	-0.908492	-0.907873	-1.18581	-0.353638	-1.05443	-0.296403	-0.60771	-0.74206				+	H23_exosome_H23_WH	up_in_whole_lysate	5	5	5	11	11	11	69.15	0	88.252	290050000	66	4.08489	5.53633e-05	-1.9364	-0.817006	P23588	P23588	Eukaryotic translation initiation factor 4B	EIF4B
0.907858	0.544605	0.327417	1.34609	-1.28544	-1.24866	1.45337	1.43083	1.30284	-0.811532	-0.675885	-1.30953	-0.786343	0.377217	-1.03283	-0.475949	-0.0838417	0.0197998				+	H23_exosome_H23_WH	up_in_whole_lysate	4	4	4	24	24	24	22.406	0	11.529	295700000	166	1.72189	0.00749957	-1.12612	-0.463129	P61086	P61086	Ubiquitin-conjugating enzyme E2 K	UBE2K
0.635523	0.652298	0.515659	0.785675	0.421011	0.85261	0.772315	0.983761	1.6109	-0.860233	-1.72743	-0.710467	-1.16049	-0.0617757	-2.06844	0.0381855	-0.0805368	-0.598562				+	H23_exosome_H23_WH	up_in_whole_lysate	4	4	4	25.1	25.1	25.1	36.724	0	8.6124	92641000	19	4.62916	0.00143102	-1.32824	-0.596672	Q9BQA1	Q9BQA1	Methylosome protein 50	WDR77
0.69782	1.38999	-0.851596	0.519331	-1.14069	1.01823	1.42733	1.53631	1.1787	-0.428212	-1.35433	-0.454322	-0.477139	-0.845881	-1.23943	0.155179	-0.348965	-0.782314				+	H23_exosome_H23_WH	up_in_whole_lysate	5	5	5	42.8	42.8	42.8	23.31	0	45.56	545770000	170	2.54384	8.93855e-05	-2.02171	-0.785184	P43487;Q9C010	P43487	Ran-specific GTPase-activating protein	RANBP1
0.802721	0.879558	0.809541	0.66129	0.458905	0.755428	1.02109	0.815267	0.855733	-0.430716	-1.34997	-0.213967	-1.69521	-0.496418	-2.08883	0.674372	-0.403331	-1.05547				+	H23_exosome_H23_WH	up_in_whole_lysate	7	7	7	11.6	11.6	11.6	92.218	0	21.198	132050000	85	4.28801	0.000686508	-1.48031	-0.651922	Q9BQ52	Q9BQ52	Zinc phosphodiesterase ELAC protein 2	ELAC2
1.22161	0.941993	0.969236	0.934944	-0.601583	0.0411632	0.673604	1.06588	1.10434	-0.814527	-1.83816	-0.323415	-0.671322	-1.42441	-1.46416	-0.315456	0.815313	-0.315057				+	H23_exosome_H23_WH	up_in_whole_lysate	5	5	5	8.9	8.9	8.9	63.277	0	12.002	137090000	36	3.19079	0.00336785	-1.2071	-0.528103	Q9NVH1	Q9NVH1	DnaJ homolog subfamily C member 11	DNAJC11
0.795327	0.769617	0.808535	0.623391	0.681526	0.681345	0.648918	0.608313	0.676755	-0.248376	-1.52586	-1.49895	-0.966772	-1.49287	-1.48972	0.839585	1.00031	-0.911074				+	H23_exosome_H23_WH	up_in_whole_lysate	20	20	20	29.4	29.4	29.4	106.49	0	130.95	1122600000	500	3.11842	0	-3.00448	-1.10262	P36776	P36776	Lon protease homolog, mitochondrial	LONP1
0.830887	0.723025	0.69107	0.77365	0.978243	0.853164	0.855944	0.8648	0.845316	-0.651319	-1.06179	-0.752098	-0.883603	-1.93066	-1.99001	0.0342968	0.246944	-0.427861				+	H23_exosome_H23_WH	up_in_whole_lysate	9	9	9	41.6	41.6	41.6	34.482	0	91.376	381390000	198	5.05381	5.61404e-05	-1.90968	-0.830832	O14579	O14579	Coatomer subunit epsilon	COPE
1.06003	0.610193	1.22142	0.768543	0.348126	0.773789	1.13844	0.204028	0.458821	-0.724612	0.0383624	0.00729645	-1.57373	-1.71835	-2.14875	0.140112	0.133119	-0.736834				+	H23_exosome_H23_WH	up_in_whole_lysate	17	17	16	16.6	16.6	15.7	139.88	0	75.538	421640000	73	3.50497	4.02516e-05	-2.2716	-0.909828	O95239;Q2VIQ3;Q9Y496	O95239	Chromosome-associated kinesin KIF4A	KIF4A
0.675015	1.16541	1.04393	1.25616	-1.19342	1.01964	0.925344	0.86774	1.14095	-0.868166	-1.08728	-1.06717	-1.16738	-0.92562	-0.723218	0.437285	-0.824321	-0.674901				+	H23_exosome_H23_WH	up_in_whole_lysate	6	6	6	25	25	25	40.235	0	18.843	320850000	55	4.00222	0.000444898	-1.59387	-0.689896	Q9H6F5	Q9H6F5	Coiled-coil domain-containing protein 86	CCDC86
1.14546	0.672331	1.13214	0.642485	-0.73515	1.30137	0.647285	0.719724	1.24957	-1.01864	-2.11634	0.186927	-0.518619	-1.24656	-0.789214	-0.134255	-0.839126	-0.299382				+	H23_exosome_H23_WH	up_in_whole_lysate	8	8	8	31.4	31.4	31.4	41.213	0	25.353	231300000	85	3.79483	0.00271809	-1.23108	-0.546837	P19784	P19784	Casein kinase II subunit alpha	CSNK2A2
0.499902	0.602252	0.466026	0.137428	-1.57596	1.0516	1.54308	1.47463	1.38135	-0.0162113	-1.54224	-0.71046	-0.622262	-0.890165	-0.949834	0.331394	-0.994065	-0.186467				+	H23_exosome_H23_WH	up_in_whole_lysate	4	4	4	20.2	20.2	20.2	26.183	0	25.976	162600000	77	2.35794	0.00665048	-1.1019	-0.472415	Q15631	Q15631	Translin	TSN
-1.27286	0.248291	1.21176	1.08723	0.743327	1.34373	0.734991	1.37095	0.919636	-0.451603	-0.836741	-1.69728	-1.30649	-0.600103	0.163486	-0.84383	-0.654028	-0.160461				+	H23_exosome_H23_WH	up_in_whole_lysate	4	4	4	24.2	24.2	24.2	33.325	0	126.82	158600000	63	3.23698	0.00412915	-1.1636	-0.512112	Q04323	Q04323	UBX domain-containing protein 1	UBXN1
-1.262	0.777944	0.792669	1.29805	1.70194	0.84948	0.911268	0.888483	0.72166	-0.153222	-1.06943	-1.14989	-0.486726	-1.17793	-1.22763	-0.0972249	-0.318228	-0.99921				+	H23_exosome_H23_WH	up_in_whole_lysate	9	9	9	5.2	5.2	5.2	316.91	0	24.047	207390000	43	3.64642	0.000486815	-1.5962	-0.682912	Q9Y520	Q9Y520	Protein PRRC2C	PRRC2C
-0.540713	-0.889182	0.882135	1.35947	0.991001	1.25936	1.55358	1.46065	-0.680552	-0.652777	-0.703513	-0.986782	-1.0407	-0.836835	-0.995495	0.769632	-0.46315	-0.486131				+	H23_exosome_H23_WH	up_in_whole_lysate	5	4	4	16.8	14.1	14.1	42.823	0	86.142	291850000	143	2.19461	0.00234228	-1.36151	-0.559316	Q99733	Q99733	Nucleosome assembly protein 1-like 4	NAP1L4
-0.885392	-0.303941	0.770279	1.26645	1.40592	1.28071	1.26286	1.01093	1.17924	-1.43039	-0.834958	-1.03222	-0.57659	-0.887749	-0.809049	-0.652601	-0.357695	-0.4058				+	H23_exosome_H23_WH	up_in_whole_lysate	5	5	5	13.8	13.8	13.8	52.891	0	82.709	771740000	98	4.15402	0	-2.98617	-1.16549	P50579	P50579	Methionine aminopeptidase 2	METAP2
-0.712599	0.821066	0.802258	1.28388	0.939847	1.27661	1.35307	0.530358	1.03654	-1.43236	-1.1161	-0.198409	0.0395511	-0.904947	-1.02567	-1.04459	-1.11358	-0.534907				+	H23_exosome_H23_WH	up_in_whole_lysate	5	5	5	27.4	27.4	27.4	26.076	0	12.4	287750000	100	4.85248	0.000497976	-1.53485	-0.682253	Q14696	Q14696	LDLR chaperone MESD	MESDC2
-0.328565	1.12385	0.86917	1.29614	1.41996	1.32859	0.805485	0.484602	0.829265	-1.42583	-0.507143	-1.06425	-0.797555	-0.621913	-1.18446	-0.35431	-1.17371	-0.699337				+	H23_exosome_H23_WH	up_in_whole_lysate	7	7	7	25.6	25.6	25.6	39.681	0	34.952	236640000	122	6.27577	3.42857e-05	-2.31985	-1.01349	P35249	P35249	Replication factor C subunit 4	RFC4
-0.289425	1.33433	1.79696	1.13164	1.18674	1.09059	0.348751	0.439251	0.533396	-1.19888	-0.749911	-0.772924	-0.876842	-0.29054	-1.20902	-0.334328	-0.828932	-1.31085				+	H23_exosome_H23_WH	up_in_whole_lysate	7	7	7	18.5	18.5	18.5	71.689	0	15.7	204860000	67	5.46192	3.89294e-05	-1.99271	-0.870944	O60216	O60216	Double-strand-break repair protein rad21 homolog	RAD21
-0.514114	1.12065	0.902691	1.61106	1.05209	1.12476	-1.0339	1.29026	0.930234	-0.440053	-0.50354	-0.759506	-1.27392	-0.107038	-1.16217	-0.221457	-0.944153	-1.07189				+	H23_exosome_H23_WH	up_in_whole_lysate	6	6	6	8.2	8.2	8.2	133.9	0	28.239	156440000	26	3.36563	0.000597194	-1.56977	-0.666481	P30876	P30876	DNA-directed RNA polymerase II subunit RPB2	POLR2B
1.24549	1.1061	0.988945	1.34373	0.621356	0.588801	0.992386	0.210171	0.0936787	-0.0774425	-1.59164	-1.46596	0.0829927	-0.34486	-0.291731	-0.8446	-0.815112	-1.8423				+	H23_exosome_H23_WH	up_in_whole_lysate	14	14	14	13.3	13.3	13.3	170.9	0	86.078	283130000	121	4.54725	0.00014671	-1.74066	-0.756368	Q9UIG0	Q9UIG0	Tyrosine-protein kinase BAZ1B	BAZ1B
0.831003	1.85788	1.45634	0.22327	0.740218	-0.228695	1.01584	0.808673	0.137766	-0.514153	-0.709564	-1.35256	-0.152904	-0.0038824	-0.686665	-0.22935	-1.85998	-1.33325				+	H23_exosome_H23_WH	up_in_whole_lysate	8	8	8	16.7	16.7	16.7	73.776	0	14.277	110940000	37	3.90377	0.00656944	-1.04499	-0.47327	P23786	P23786	Carnitine O-palmitoyltransferase 2, mitochondrial	CPT2
1.09213	1.05152	0.922068	0.674522	0.719539	0.676539	0.723586	0.878663	0.749886	-0.53448	-1.07987	-0.389683	-0.447889	-0.124027	-0.31544	-0.507226	-1.93722	-2.15261				+	H23_exosome_H23_WH	up_in_whole_lysate	14	14	14	31.4	31.4	31.4	57.861	0	267.17	1214400000	578	5.2362	3.93604e-05	-2.03284	-0.881276	P52292	P52292	Importin subunit alpha-1	KPNA2
1.40677	0.950882	1.23291	0.64788	1.08702	0.552957	0.45694	0.667152	0.625112	-1.19186	-0.596974	-0.862188	-0.71724	-0.183923	-0.280004	-0.230194	-1.57094	-1.99429				+	H23_exosome_H23_WH	up_in_whole_lysate	10	10	10	25.3	25.3	25.3	65.601	0	27.905	191210000	87	5.62078	8.90869e-05	-1.76032	-0.783429	Q13123	Q13123	Protein Red	IK
0.382437	0.507211	0.210822	0.439445	1.06921	0.782549	0.754307	1.41644	1.47791	0.401149	-1.70958	-1.42053	-0.84538	-1.17332	0.26278	-1.35885	-0.499471	-0.697137				+	H23_exosome_H23_WH	up_in_whole_lysate	8	8	8	19.6	19.6	19.6	58.777	0	21.344	167310000	115	4.25192	0.00166698	-1.30779	-0.583571	P49591	P49591	Serine--tRNA ligase, cytoplasmic	SARS
0.597124	0.617285	0.555555	0.550923	0.445109	0.514888	0.739522	0.776841	0.747982	1.06002	-1.20326	-1.61327	-1.80363	1.03012	0.245261	-1.40861	-0.587	-1.26487				+	H23_exosome_H23_WH	up_in_whole_lysate	13	13	13	46.3	46.3	46.3	44.172	0	74.567	656620000	348	2.326	6.85714e-05	-2.13599	-0.805623	P62333	P62333	26S protease regulatory subunit 10B	PSMC6
0.95309	1.14926	1.02422	0.647918	0.866715	0.867825	0.498435	0.342919	0.622663	0.896778	-1.48429	-1.35106	-1.95873	-0.670783	-0.216066	-0.825108	-1.04743	-0.31636				+	H23_exosome_H23_WH	up_in_whole_lysate	4	4	4	7.3	7.3	7.3	94.498	0	18.133	108620000	46	4.12883	0.0037037	-1.15731	-0.521527	Q8IWA0	Q8IWA0	WD repeat-containing protein 75	WDR75
0.693561	0.383893	0.549066	0.786463	0.625211	0.629746	0.927794	1.27227	0.807911	0.602198	-1.83725	-1.73749	-0.539796	0.0819271	-1.22604	0.197195	-0.619449	-1.59721				+	H23_exosome_H23_WH	up_in_whole_lysate	8	8	8	20.6	20.6	20.6	53.488	0	49.622	181090000	87	3.64102	0.00164373	-1.33449	-0.584689	Q9UBB4	Q9UBB4	Ataxin-10	ATXN10
0.450467	1.11972	1.32271	1.2701	1.10118	1.19562	-0.0136031	0.973922	0.26356	0.0221585	-0.563922	-1.7245	-0.614998	-0.699152	-1.22563	-0.81915	-0.843494	-1.21499				+	H23_exosome_H23_WH	up_in_whole_lysate	5	5	5	12.8	12.8	12.8	66.526	0	10.101	133650000	21	5.79026	0.00040858	-1.53578	-0.695301	Q6UN15	Q6UN15	Pre-mRNA 3-end-processing factor FIP1	FIP1L1
0.802679	0.375518	0.594978	0.205064	0.320492	1.03983	1.0901	1.33123	0.748149	0.796163	-0.158949	-1.20641	-0.106254	-0.190381	-1.66778	-0.7881	-1.10665	-2.07968				+	H23_exosome_H23_WH	up_in_whole_lysate	8	8	8	8.4	8.4	8.4	157.18	0	18.669	131940000	40	3.39897	0.00564437	-1.08962	-0.485445	Q15021	Q15021	Condensin complex subunit 1	NCAPD2
1.04085	1.15489	0.988836	1.00223	0.798501	0.992547	0.693014	0.71811	0.581757	0.0735395	-0.716053	-1.70574	-0.516714	-1.01049	-0.660855	-0.722371	-0.974241	-1.73781				+	H23_exosome_H23_WH	up_in_whole_lysate	5	5	5	11.5	11.5	11.5	53.254	0	23.689	252500000	102	6.83784	4.30686e-05	-2.1951	-0.9765	P37198	P37198	Nuclear pore glycoprotein p62	NUP62
0.911024	0.908285	0.943307	0.826303	0.879078	0.813519	0.750971	0.739803	0.73744	0.0888422	0.216006	-1.55549	0.11291	-1.32891	-1.34122	-1.42579	-1.07515	-1.20093				+	H23_exosome_H23_WH	up_in_whole_lysate	9	9	9	61.9	61.9	61.9	13.527	0	84.684	2336200000	744	5.29199	0	-3.94996	-1.52532	P62316	P62316	Small nuclear ribonucleoprotein Sm D2	SNRPD2
1.29388	0.948103	1.32801	0.493394	0.647133	0.702958	0.537739	0.150289	0.919468	0.541555	-1.22998	-1.15212	0.155059	-0.794897	-1.77393	-0.337229	-0.797134	-1.63231				+	H23_exosome_H23_WH	up_in_whole_lysate	8	8	8	12.9	12.9	12.9	100.83	0	20.398	114400000	26	4.21598	0.00635048	-1.04569	-0.476566	Q01780	Q01780	Exosome component 10	EXOSC10
0.654694	0.767765	0.899847	0.890945	0.973253	0.949356	0.939759	0.791813	0.941449	-0.274641	-1.49741	-1.5714	-0.410253	-0.319214	-1.95764	-0.368603	-0.465689	-0.944021				+	H23_exosome_H23_WH	up_in_whole_lysate	9	9	9	44.2	44.2	44.2	17.695	0	38.425	3715600000	632	6.20547	0	-3.9885	-1.59345	P62750	P62750	60S ribosomal protein L23a	RPL23A
0.818112	0.783297	0.723772	0.892159	0.969641	0.989385	1.00526	0.849257	0.978679	-0.442397	-1.30508	-1.6422	0.0711056	-0.708508	-1.38262	-0.543293	-0.601498	-1.45507				+	H23_exosome_H23_WH	up_in_whole_lysate	6	6	6	35.1	35.1	35.1	22.949	0	79.088	525560000	329	7.01006	0	-2.54699	-1.11742	P49720	P49720	Proteasome subunit beta type-3	PSMB3
0.276628	0.797284	-0.0196763	1.11546	1.28896	1.14849	0.610807	0.88113	0.262513	0.717963	-0.277789	-0.708993	-0.0662226	-0.804118	-2.16862	-0.338128	-0.81315	-1.90253				+	H23_exosome_H23_WH	up_in_whole_lysate	5	5	5	28.6	28.6	28.6	20.7	0	14.206	257270000	133	3.2041	0.00731488	-1.04568	-0.465437	P55145	P55145	Mesencephalic astrocyte-derived neurotrophic factor	MANF
0.496978	0.65631	0.476067	0.679079	0.788146	0.419687	0.966186	1.0955	0.974115	1.50992	-1.30227	-1.78897	-1.07306	-0.686411	-1.24641	-0.816441	-0.378879	-0.769543				+	H23_exosome_H23_WH	up_in_whole_lysate	6	6	6	36.9	36.9	36.9	26.563	0	54.888	355280000	208	3.4604	0.000578894	-1.57638	-0.67123	P33316	P33316	Deoxyuridine 5-triphosphate nucleotidohydrolase, mitochondrial	DUT
0.875582	0.99787	1.01384	0.777291	0.802762	0.763441	0.752998	0.726583	0.586173	0.739804	-1.23809	-1.49589	-1.43628	-1.41332	-1.17191	-1.01104	0.119617	-0.389443				+	H23_exosome_H23_WH	up_in_whole_lysate	4	4	4	21.6	21.6	21.6	37.92	0	51.677	203650000	82	4.77456	0.00131423	-1.33403	-0.600793	O15126	O15126	Secretory carrier-associated membrane protein 1	SCAMP1
0.980103	0.825688	0.85664	0.792671	0.722878	0.773496	0.58919	0.899593	0.738673	0.604354	-2.05084	-1.02002	-0.70492	-1.35711	-1.62239	-0.275035	-0.0366303	-0.716335				+	H23_exosome_H23_WH	up_in_whole_lysate	5	5	5	31.9	31.9	31.9	15.278	0	35.409	233200000	96	4.52312	0.000486322	-1.54986	-0.682858	Q8N5K1	Q8N5K1	CDGSH iron-sulfur domain-containing protein 2	CISD2
0.721883	0.713658	0.690435	0.815498	0.919011	0.985436	0.990639	0.891439	0.903348	0.729272	-1.13169	-1.61214	-0.590502	-0.920702	-1.60278	-0.891055	-1.08011	-0.53164				+	H23_exosome_H23_WH	up_in_whole_lysate	23	23	23	24.4	24.4	24.4	134.46	0	146.94	603360000	341	5.63177	4.46304e-05	-2.32245	-0.998845	Q9P2J5	Q9P2J5	Leucine--tRNA ligase, cytoplasmic	LARS
0.730506	0.66296	0.656614	0.550855	0.831434	0.710256	1.06536	1.06262	0.97675	1.17125	-1.30097	-1.38075	-1.43106	-0.655941	-1.11589	-0.931688	-0.928332	-0.673971				+	H23_exosome_H23_WH	up_in_whole_lysate	8	8	8	32.5	32.5	32.5	38.274	0	31.673	518690000	267	4.66681	4.21053e-05	-2.28829	-0.958843	O95433	O95433	Activator of 90 kDa heat shock protein ATPase homolog 1	AHSA1
0.411934	0.360205	0.521287	1.09694	1.07426	1.31406	0.994604	0.876243	0.690043	0.814687	-1.05062	-0.660505	-1.29019	-1.53019	-1.07947	-1.38145	-0.304229	-0.857609				+	H23_exosome_H23_WH	up_in_whole_lysate	10	10	10	14.7	14.7	14.7	95.925	0	128.67	243120000	81	4.87212	5.96125e-06	-2.52833	-1.04924	Q8NE71	Q8NE71	ATP-binding cassette sub-family F member 1	ABCF1
1.02754	1.02396	0.970872	0.91997	0.935493	0.956472	0.786575	0.813531	0.762383	0.22769	-1.40178	-1.37936	-0.657271	-0.842218	-0.892852	-1.3004	-0.933206	-1.0174				+	H23_exosome_H23_WH	up_in_whole_lysate	24	24	24	14.5	14.5	14.5	242.37	0	98.866	516530000	215	7.99873	0	-3.47867	-1.49699	Q9H583	Q9H583	HEAT repeat-containing protein 1;HEAT repeat-containing protein 1, N-terminally processed	HEATR1
0.840267	0.76301	0.750507	1.00666	0.888737	0.96198	1.04769	0.863615	1.09505	-0.129188	-0.906116	-1.54729	-0.126869	-0.895363	-1.10143	-1.19628	-1.11345	-1.20154				+	H23_exosome_H23_WH	up_in_whole_lysate	25	25	25	25.8	25.8	25.8	138.34	0	81.582	787490000	488	8.12894	0	-2.7731	-1.23101	P53621	P53621	Coatomer subunit alpha;Xenin;Proxenin	COPA
0.668206	0.725812	0.608078	0.876706	0.917095	0.805753	0.940739	1.09782	0.997622	0.482299	-1.59859	-1.34672	-0.602126	0.00404357	-1.05794	-1.08593	-1.00388	-1.42899				+	H23_exosome_H23_WH	up_in_whole_lysate	29	29	29	37.4	37.4	37.4	117.85	0	323.31	2814800000	1331	5.65096	0	-3.51949	-1.4129	P22314	P22314	Ubiquitin-like modifier-activating enzyme 1	UBA1
1.22028	1.10131	1.28546	0.866138	0.700068	0.829605	0.662045	0.708022	0.854866	-0.0442076	-1.31314	-1.52088	-0.906294	-0.606804	-1.09793	-0.728356	-1.1803	-0.829872				+	H23_exosome_H23_WH	up_in_whole_lysate	8	8	8	22.4	22.4	22.4	58.449	0	18.654	212440000	79	8.1955	0	-2.43536	-1.09723	O43172	O43172	U4/U6 small nuclear ribonucleoprotein Prp4	PRPF4
0.837269	0.842097	0.966647	0.953279	1.03913	0.923697	0.806509	0.923312	0.537556	0.70037	-1.17225	-0.924919	-1.49049	-1.04592	-0.623943	-0.956422	-1.17036	-1.14556				+	H23_exosome_H23_WH	up_in_whole_lysate	11	11	11	74.5	74.5	74.5	18.491	0	77.075	925680000	246	6.27939	0	-3.60239	-1.4713	O75947	O75947	ATP synthase subunit d, mitochondrial	ATP5H
1.02482	0.813663	0.737643	0.629551	0.343662	0.0681783	0.564668	0.605774	0.760346	-1.81759	0.957418	-1.72001	-0.512332	-0.614409	-0.323087	-1.32595	-1.37305	1.18071				+	H23_exosome_H23_WH	up_in_whole_lysate	13	13	13	36	36	36	47.064	0	37.946	296080000	160	2.32878	0.00771748	-1.07202	-0.460765	Q14254	Q14254	Flotillin-2	FLOT2
0.743252	0.701559	0.752355	0.843189	0.892792	0.784887	0.979939	1.04772	0.908729	-1.61521	0.0812034	-1.24785	-0.0496367	-0.343276	-0.735076	-0.932447	-2.00802	-0.804108				+	H23_exosome_H23_WH	up_in_whole_lysate	11	11	11	35.2	35.2	35.2	54.416	0	86.477	764640000	327	5.70067	4.33018e-05	-2.26171	-0.977987	P26196	P26196	Probable ATP-dependent RNA helicase DDX6	DDX6
0.755942	0.822317	0.780934	0.733722	0.677292	0.705068	1.00091	0.895461	0.859894	-2.22184	-0.195389	-1.51438	0.0526913	-0.220855	-0.566349	-0.397274	-1.77565	-0.392491				+	H23_exosome_H23_WH	up_in_whole_lysate	9	9	9	37.2	37.2	37.2	31.35	0	48.321	606510000	263	4.63296	4.15584e-05	-2.25521	-0.946145	P47756	P47756	F-actin-capping protein subunit beta	CAPZB
0.653476	0.664596	0.729383	1.04656	1.00996	0.963553	0.897305	0.948296	0.958067	-1.15769	0.579293	-1.04578	-0.678851	-0.612494	-1.06614	-0.984068	-1.4831	-1.42237				+	H23_exosome_H23_WH	up_in_whole_lysate	12	12	12	56.7	56.7	56.7	29.999	0	122.12	1808100000	566	6.43438	0	-3.92101	-1.58428	Q15691;Q9UPY8	Q15691	Microtubule-associated protein RP/EB family member 1	MAPRE1
0.38159	0.338441	0.307883	0.864368	0.79436	0.897571	1.06732	1.03966	1.06961	-1.53161	0.839588	-1.61689	0.0167129	-1.28814	0.162309	-1.09674	-1.0207	-1.22534				+	H23_exosome_H23_WH	up_in_whole_lysate	7	7	7	42.3	42.3	42.3	19.891	0	76.139	1263500000	559	3.772	0	-2.74093	-1.06967	Q99497	Q99497	Protein deglycase DJ-1	PARK7
0.997412	1.06056	0.997998	0.936299	1.0594	0.722684	0.088272	0.360479	0.792714	-1.00683	-0.782501	-1.44403	1.23456	-0.718792	-1.46656	-0.872688	-1.0625	-0.896481				+	H23_exosome_H23_WH	up_in_whole_lysate	7	7	7	13.8	13.8	13.8	83.064	0	26.321	170310000	77	4.20647	0.000101996	-1.82163	-0.778799	Q9Y4W2	Q9Y4W2	Ribosomal biogenesis protein LAS1L	LAS1L
0.862071	0.722229	0.78127	0.915913	0.728866	0.763188	0.920831	0.821852	0.90613	-1.3325	-0.142918	-1.13479	0.597612	-0.0883618	-1.71273	-1.01909	-1.45939	-1.13019				+	H23_exosome_H23_WH	up_in_whole_lysate	6	6	6	26.7	26.7	26.7	38.388	0	104.39	664410000	255	5.06914	4.27236e-05	-2.28299	-0.969095	P20042	P20042	Eukaryotic translation initiation factor 2 subunit 2	EIF2S2
0.713838	0.651419	0.996538	0.817555	0.785519	0.72306	0.672025	0.700208	0.782226	-1.68312	0.258836	-1.73457	0.299936	0.412355	-1.25478	-0.384744	-1.48121	-1.27509				+	H23_exosome_H23_WH	up_in_whole_lysate	13	13	13	35	35	35	45.531	0	74.986	676520000	350	3.90391	3.88821e-05	-2.10394	-0.869826	Q15008	Q15008	26S proteasome non-ATPase regulatory subunit 6	PSMD6
0.503341	0.211767	0.686578	1.17394	1.5411	1.04529	-0.82891	0.52475	0.595578	-1.28658	1.52629	-0.988107	-0.392034	-1.11461	-1.25155	0.0862684	-0.829931	-1.20318				+	H23_exosome_H23_WH	up_in_whole_lysate	12	12	12	41.3	41.3	41.3	44.552	0	193.58	982580000	439	2.24443	0.00106461	-1.52145	-0.614244	P07339	P07339	Cathepsin D;Cathepsin D light chain;Cathepsin D heavy chain	CTSD
0.0390206	1.75799	0.44421	0.268377	-0.0521242	2.31156	0.704322	0.363233	0.259852	-0.84044	0.689023	-1.32749	-0.384257	-0.487669	-0.696458	-1.31746	-0.342349	-1.38935				+	H23_exosome_H23_WH	up_in_whole_lysate	55	55	55	24.5	24.5	24.5	331.77	0	265.26	1015400000	404	2.88417	0.0044603	-1.16067	-0.504968	P15924	P15924	Desmoplakin	DSP
0.612555	0.498888	-1.06892	1.58489	1.63414	0.850063	0.921185	0.755044	0.890767	-1.12225	-1.72703	-0.826452	-0.611786	-0.00470786	-0.806862	-0.637651	-0.0736435	-0.868234				+	H23_exosome_H23_WH	up_in_whole_lysate	5	5	5	11.5	11.5	11.5	73.324	0	34.688	119520000	34	3.64509	0.00190654	-1.30883	-0.574881	Q9NZT2	Q9NZT2	Opioid growth factor receptor	OGFR
1.10511	1.18349	-0.519939	1.18808	1.23965	1.05404	0.936376	0.623851	0.924173	-0.977986	-1.24722	-1.46189	-0.949918	-0.563339	-1.02945	-0.541537	-0.133623	-0.829867				+	H23_exosome_H23_WH	up_in_whole_lysate	8	8	8	29.7	29.7	29.7	35.351	0	16.332	214020000	65	5.95333	0.000292581	-1.57872	-0.714887	Q9BRJ2	Q9BRJ2	39S ribosomal protein L45, mitochondrial	MRPL45
-0.57283	0.982566	-0.715542	1.25696	1.70799	1.20916	1.34004	0.572574	0.727897	-0.0130288	-1.167	-1.58713	-0.69085	-0.657929	-0.227661	-0.437236	-0.698676	-1.0293				+	H23_exosome_H23_WH	up_in_whole_lysate	7	7	7	19.9	19.9	19.9	61.277	0	65.102	200350000	113	3.40003	4.0201e-05	-2.28225	-0.908484	Q15942	Q15942	Zyxin	ZYX
0.911509	0.876687	-1.00926	1.18075	1.22011	1.06585	1.06564	1.03131	1.10781	-1.01155	-1.01686	-1.30519	-0.351259	-0.404391	-0.86532	-0.782879	-0.682924	-1.03001				+	H23_exosome_H23_WH	up_in_whole_lysate	5	5	5	30.9	30.9	30.9	20.546	0	28.225	318270000	145	5.13891	0	-2.77136	-1.14233	O15145	O15145	Actin-related protein 2/3 complex subunit 3	ARPC3
0.539605	0.855314	-0.547476	1.34177	1.32899	1.16961	0.911674	0.940575	1.11179	-1.08283	-0.73421	-1.73962	-0.723779	-0.658685	-0.504067	-0.663698	-0.450386	-1.09457				+	H23_exosome_H23_WH	up_in_whole_lysate	8	8	8	31	31	31	37.432	0	43.855	570100000	205	5.69289	5.92593e-06	-2.44614	-1.04599	O76003	O76003	Glutaredoxin-3	GLRX3
0.808945	0.95781	-1.21399	1.708	1.05077	1.49432	0.743566	0.732816	-0.984445	-0.170528	-1.32724	-1.06361	-1.2195	-0.0678579	-0.0922917	-1.04592	0.0402271	-0.351052				+	H23_exosome_H23_WH	up_in_whole_lysate	7	7	7	16	16	16	56.034	0	20.39	212760000	86	2.1124	0.000616	-1.69677	-0.663518	Q6P1A2	Q6P1A2	Lysophospholipid acyltransferase 5	LPCAT3
0.823535	0.724798	0.564599	1.28501	1.79336	1.82152	-0.537944	0.351258	0.587689	-0.755652	-0.862365	-0.487958	-0.968066	-0.415255	-0.874918	-1.03537	-0.953415	-1.06083				+	H23_exosome_H23_WH	up_in_whole_lysate	34	33	33	20.9	20.6	20.6	616.62	0	160.87	693640000	233	5.04826	3.97516e-05	-2.07176	-0.891387	Q8IVF2	Q8IVF2	Protein AHNAK2	AHNAK2
1.08301	0.981233	1.00048	0.836804	1.04619	0.962761	-0.154167	0.990082	0.676063	-0.771753	-1.06394	-1.22137	-0.939085	-0.0807092	-1.96636	-0.359483	-1.23688	0.217135				+	H23_exosome_H23_WH	up_in_whole_lysate	35	35	28	53.4	53.4	45.1	100.07	0	323.31	1304100000	718	5.0694	3.44333e-05	-2.4137	-1.01581	P35221	P35221	Catenin alpha-1	CTNNA1
1.06712	1.20907	-0.753793	1.32275	1.0171	1.19772	-0.716082	0.623291	0.593393	-1.39503	-0.708299	-1.39671	-0.168205	0.221788	-1.94368	0.130044	-0.00345927	-0.297025				+	H23_exosome_H23_WH	up_in_whole_lysate	5	5	5	16.4	16.4	16.4	63.132	0	12.562	101110000	20	2.33992	0.00386643	-1.22998	-0.518247	Q9NY61	Q9NY61	Protein AATF	AATF
0.946885	1.18453	1.07862	0.715032	0.608778	1.03038	0.770001	0.85078	0.531483	-1.72865	-0.972807	-0.547001	-0.467747	-1.74334	-0.658969	0.0920367	-0.283072	-1.40693				+	H23_exosome_H23_WH	up_in_whole_lysate	7	7	7	26.8	26.8	26.8	45.318	0	15.065	205950000	99	5.89386	0.000167024	-1.66411	-0.748921	Q92665	Q92665	28S ribosomal protein S31, mitochondrial	MRPS31
0.895873	0.847626	0.736287	1.14242	0.966708	0.966003	0.715494	0.853341	0.665151	-1.48589	-0.572696	-0.384161	-1.01129	-1.35681	-1.18955	0.0569235	-0.0820771	-1.76335				+	H23_exosome_H23_WH	up_in_whole_lysate	5	5	5	9.9	9.9	9.9	68.477	0	92.382	857060000	296	6.13543	0	-2.66106	-1.13727	Q01844	Q01844	RNA-binding protein EWS	EWSR1
0.862705	0.818422	0.893571	0.828511	0.847051	0.670141	0.624166	0.553939	0.665443	-2.79247	-0.0707254	-0.167688	-0.40054	-1.4892	-0.469876	-0.0381922	-0.18166	-1.1536				+	H23_exosome_H23_WH	up_in_whole_lysate	10	10	10	42.8	42.8	42.8	32.233	0	128.46	669740000	174	3.77696	3.87409e-05	-2.11311	-0.868489	Q14165	Q14165	Malectin	MLEC
0.563298	0.840479	1.26848	0.923276	1.17226	1.06137	0.275239	0.287134	0.851793	-1.99741	-0.317358	-0.824995	-0.0666578	-1.10771	-0.525026	-0.395965	-0.0878584	-1.92035				+	H23_exosome_H23_WH	up_in_whole_lysate	4	4	4	15	15	15	46.089	0	33.9	140100000	60	4.65816	0.00912671	-0.972274	-0.449188	Q9BY77	Q9BY77	Polymerase delta-interacting protein 3	POLDIP3
0.721956	1.27842	1.03073	0.943888	0.906881	0.73191	0.521803	0.426173	0.495304	-1.90764	-1.39998	-0.495976	-0.242687	-0.385393	-1.28557	-0.382522	0.64476	-1.60206				+	H23_exosome_H23_WH	up_in_whole_lysate	5	5	5	20.1	20.1	20.1	20.625	0	12.966	261310000	126	4.28334	0.00169231	-1.30363	-0.582337	P67812	P67812	Signal peptidase complex catalytic subunit SEC11A	SEC11A
1.05338	1.06797	0.810198	0.842262	0.626932	1.11664	0.394876	0.335751	0.21513	-1.87809	-1.23618	0.326225	0.226114	-0.43364	-2.20738	-0.00167808	-0.202795	-1.05571				+	H23_exosome_H23_WH	up_in_whole_lysate	7	7	7	22.2	22.2	22.2	47.611	0	33.994	122800000	141	3.3377	0.00999147	-0.986111	-0.443239	Q92552	Q92552	28S ribosomal protein S27, mitochondrial	MRPS27
0.9691	0.926918	1.0419	-0.828341	1.28701	0.823627	0.984243	1.13361	1.19774	-1.02909	-0.901757	-1.10035	-1.13655	-0.592269	-0.71598	-0.0768954	-0.677768	-1.30514				+	H23_exosome_H23_WH	up_in_whole_lysate	10	10	10	10.2	10.2	10.2	147.18	0	15.327	319060000	18	5.36176	0	-2.61025	-1.09469	Q9NTJ3	Q9NTJ3	Structural maintenance of chromosomes protein 4	SMC4
1.27985	1.44216	1.36229	-0.295081	0.385694	-0.0461883	1.10536	0.895289	1.43404	-0.647173	-0.927175	-1.41885	-0.982914	-0.497248	-0.946641	-0.457161	-0.647357	-1.03889				+	H23_exosome_H23_WH	up_in_whole_lysate	7	7	7	18.3	18.3	18.3	37.205	0	17.589	387120000	118	5.4374	0	-2.7124	-1.13309	Q9H3K2	Q9H3K2	Growth hormone-inducible transmembrane protein	GHITM
1.2758	1.26863	1.11554	-0.311436	0.975465	0.889451	1.10254	0.976148	0.739552	-0.746022	-0.752868	-1.36217	-0.324093	-0.879521	-0.95595	-0.682218	-1.07811	-1.25075				+	H23_exosome_H23_WH	up_in_whole_lysate	10	10	10	7.9	7.9	7.9	213.62	0	52.029	151290000	41	7.11249	4.03023e-05	-2.01792	-0.909996	P35658	P35658	Nuclear pore complex protein Nup214	NUP214
1.22891	1.27063	1.35444	-0.79399	0.500498	0.670498	0.998064	1.10742	0.887323	-0.345807	-1.8345	-0.748242	-0.380943	-0.541241	-0.904471	-0.479793	-0.684838	-1.30394				+	H23_exosome_H23_WH	up_in_whole_lysate	6	6	6	19.4	19.4	19.4	53.126	0	36.377	216590000	86	4.61651	0.000521212	-1.53695	-0.679376	Q12849	Q12849	G-rich sequence factor 1	GRSF1
1.59976	0.650169	1.59733	-1.06663	0.507921	0.880483	1.12569	0.0651179	0.591933	-1.10834	-0.776241	-1.9688	-0.472908	-0.805821	-0.299693	0.336292	0.0838353	-0.940106				+	H23_exosome_H23_WH	up_in_whole_lysate	4	4	4	30.2	30.2	30.2	20.683	0	28.948	91067000	68	2.72505	0.00564581	-1.11704	-0.485518	Q9Y3B7	Q9Y3B7	39S ribosomal protein L11, mitochondrial	MRPL11
0.974972	0.752972	0.436612	-1.26885	1.21746	0.957051	1.05105	1.02399	1.16935	-0.848427	-1.13732	-1.2418	-0.313192	-0.451431	-0.158095	0.515804	-1.44763	-1.23253				+	H23_exosome_H23_WH	up_in_whole_lysate	8	8	8	8.1	8.1	8.1	136.31	0	24.004	121760000	58	3.1445	0.0042681	-1.15823	-0.508551	Q9HAV4	Q9HAV4	Exportin-5	XPO5
0.976219	0.789642	0.825373	-1.75101	1.02098	1.15953	1.05654	1.27243	1.06946	-1.10176	-0.587872	-0.525712	-1.16355	-0.361882	-0.736608	-0.574323	-0.308176	-1.0593				+	H23_exosome_H23_WH	up_in_whole_lysate	8	8	8	13.1	13.1	13.1	113.37	0	26.986	293440000	82	3.27905	0.000122942	-1.87419	-0.770119	Q8WWM7	Q8WWM7	Ataxin-2-like protein	ATXN2L
1.14282	1.06902	1.08308	-0.751984	0.960927	1.08178	0.885271	0.957353	0.827273	-1.42089	-0.852133	-0.165157	-0.109078	-0.108636	-1.15168	-0.836725	-1.53207	-1.07917				+	H23_exosome_H23_WH	up_in_whole_lysate	4	4	4	27	27	27	21.198	0	59.974	466690000	119	4.68447	0	-3.057	-1.21576	Q6UW68	Q6UW68	Transmembrane protein 205	TMEM205
1.37689	1.31002	1.48164	-0.430139	1.21667	1.22814	0.761006	0.0388902	0.409856	-1.44504	-0.820175	-0.354391	-0.812281	-0.605695	-1.20339	-0.372692	-0.583563	-1.19576				+	H23_exosome_H23_WH	up_in_whole_lysate	14	14	14	36.9	36.9	36.9	53.354	0	71.591	338340000	155	4.99775	3.86941e-05	-2.01296	-0.868352	Q6NUK1	Q6NUK1	Calcium-binding mitochondrial carrier protein SCaMC-1	SLC25A24
0.668987	1.04276	1.28837	-1.20245	1.33598	1.42506	0.89032	0.738701	0.789686	-0.782036	-1.51427	-0.547799	-0.185947	-0.833815	-0.373081	-0.860639	-0.9547	-0.925128				+	H23_exosome_H23_WH	up_in_whole_lysate	6	6	6	9.6	9.6	9.6	82.921	0	21.693	177120000	57	4.13667	0.000222923	-1.69051	-0.72884	Q12996	Q12996	Cleavage stimulation factor subunit 3	CSTF3
-0.0529516	1.27431	1.27651	-1.32885	1.3933	1.31332	1.29646	-0.570485	1.35284	-1.18277	-0.775483	-0.517212	-0.349998	-0.792057	-0.609688	-0.820998	-0.426581	-0.479652				+	H23_exosome_H23_WH	up_in_whole_lysate	4	4	4	10.3	10.3	10.3	62.328	0	5.1582	358490000	51	2.72789	3.8835e-05	-2.26985	-0.869491	Q13057	Q13057	Bifunctional coenzyme A synthase;Phosphopantetheine adenylyltransferase;Dephospho-CoA kinase	COASY
1.52295	1.16225	1.0836	-1.52034	-0.224036	0.783718	1.1652	0.945205	1.08058	-0.814092	-0.674226	-1.49084	-0.551234	-0.869845	-1.05892	-0.410603	-0.241176	0.111799				+	H23_exosome_H23_WH	up_in_whole_lysate	4	4	4	24.8	24.8	24.8	29.395	0	9.1212	146840000	35	2.77605	0.00208534	-1.33701	-0.567821	Q9Y676	Q9Y676	28S ribosomal protein S18b, mitochondrial	MRPS18B
1.27795	1.31979	0.616533	-0.300822	-0.401122	-0.486693	1.55779	1.28959	1.51369	-1.21587	-0.970979	-0.99562	0.0089984	0.0208998	-1.31572	-0.58563	-0.651564	-0.681225				+	H23_exosome_H23_WH	up_in_whole_lysate	8	8	8	41.9	41.9	41.9	29.909	0	33.073	394250000	95	3.23654	0.000354639	-1.68203	-0.702764	Q8WXX5	Q8WXX5	DnaJ homolog subfamily C member 9	DNAJC9
1.2869	1.31367	1.27687	-0.763901	-0.672989	0.993452	0.918342	1.11643	0.914753	-0.922716	-1.37248	-1.37503	-0.863557	0.47496	-0.588974	-0.757263	-0.633507	-0.344962				+	H23_exosome_H23_WH	up_in_whole_lysate	4	4	4	4.4	4.4	4.4	160.88	0	10.492	102950000	27	3.23241	0.00180899	-1.33907	-0.578793	Q10570	Q10570	Cleavage and polyadenylation specificity factor subunit 1	CPSF1
1.02036	1.03657	1.21954	-0.804849	-0.363482	1.16977	1.10903	1.14525	1.16533	-1.31403	-1.13662	-0.364178	-0.0475537	-0.309467	-1.45335	-0.425713	-1.29817	-0.348441				+	H23_exosome_H23_WH	up_in_whole_lysate	5	5	5	47.6	47.6	47.6	15.947	0	8.0086	162120000	33	3.67376	0.000308333	-1.67259	-0.711377	Q6P1L8	Q6P1L8	39S ribosomal protein L14, mitochondrial	MRPL14
1.32404	1.37942	1.3318	0.558215	-0.0682808	1.15028	0.569303	0.695603	0.762485	-1.2724	-0.886042	-1.53122	-0.296783	-0.759432	-1.17485	-0.906628	0.083112	-0.958624				+	H23_exosome_H23_WH	up_in_whole_lysate	8	8	8	27	27	27	53.198	0	22.646	133330000	57	5.85046	6.84932e-05	-1.80652	-0.805433	Q9Y2Z4	Q9Y2Z4	Tyrosine--tRNA ligase, mitochondrial	YARS2
0.944014	1.09751	0.982347	0.447437	-0.345948	1.24444	1.11941	0.67623	0.868771	-1.7236	-1.1957	-1.59136	-0.346357	0.417319	-1.08577	-0.949236	-0.0131598	-0.546352				+	H23_exosome_H23_WH	up_in_whole_lysate	5	5	5	7.2	7.2	7.2	103.53	0	7.9587	132460000	23	4.2405	0.00105324	-1.38869	-0.615403	P98175	P98175	RNA-binding protein 10	RBM10
1.31391	1.06812	0.898589	0.310001	-0.856804	1.31763	0.741408	0.842737	0.952976	-1.4971	-0.638047	0.10726	-0.96985	-1.07997	-1.27179	-1.23809	0.579896	-0.58089				+	H23_exosome_H23_WH	up_in_whole_lysate	4	4	4	21.7	21.7	21.7	23.934	0	13.025	119890000	52	3.51242	0.00341198	-1.19141	-0.527158	Q96GC5	Q96GC5	39S ribosomal protein L48, mitochondrial	MRPL48
1.67917	1.21789	1.4107	-0.132457	-0.949985	0.642213	0.614266	0.585313	0.991124	-0.939496	-1.29573	-1.57488	-0.174302	-0.969983	-0.849046	0.661131	-0.660265	-0.255653				+	H23_exosome_H23_WH	up_in_whole_lysate	6	6	6	19	19	19	34.012	0	12.591	464380000	141	2.84116	0.00106564	-1.46265	-0.614359	P53007	P53007	Tricarboxylate transport protein, mitochondrial	SLC25A1
1.39218	1.02285	0.749162	0.690939	0.423471	1.11382	1.11294	0.479023	0.589369	-1.20116	-0.811829	-1.82026	0.147444	-1.28528	-1.28024	0.0665059	-0.844043	-0.544886				+	H23_exosome_H23_WH	up_in_whole_lysate	8	8	8	13.8	13.8	13.8	91.809	0	23.94	132590000	75	5.46617	0.000841691	-1.39908	-0.635358	Q2NL82	Q2NL82	Pre-rRNA-processing protein TSR1 homolog	TSR1
0.728903	0.709566	0.630105	0.60571	0.551421	0.632857	0.682992	0.816292	0.696947	-2.04856	-1.90262	-1.54515	0.0353248	0.469123	0.597012	0.0967162	-0.356722	-1.39991				+	H23_exosome_H23_WH	up_in_whole_lysate	15	15	15	44.1	44.1	44.1	50.227	0	190.05	1661500000	1038	2.83733	4.13437e-05	-2.48683	-0.939098	Q9Y265	Q9Y265	RuvB-like 1	RUVBL1
0.63764	0.733723	0.575804	0.6153	0.539764	0.360546	0.672037	0.322952	0.781528	-0.875693	-2.21552	-0.238616	-1.84284	0.434009	-0.415408	0.565753	1.04119	-1.69216				+	H23_exosome_H23_WH	up_in_whole_lysate	14	14	12	56.2	56.2	49.8	34.095	0	79.843	675630000	337	2.06471	0.00169173	-1.44733	-0.582737	P06493;Q00535;P11802;O94921;Q07002;Q00536;Q00537;Q14004	P06493	Cyclin-dependent kinase 1	CDK1
0.821582	0.878935	0.931068	0.78537	0.782433	0.739026	0.681257	0.68664	0.65023	-2.01413	-2.21435	-0.790564	-0.320016	0.0974433	-0.029178	-0.133267	-0.214377	-1.3381				+	H23_exosome_H23_WH	up_in_whole_lysate	14	14	14	43.5	43.5	43.5	55.18	0	134.38	1399500000	739	4.09942	0	-3.39815	-1.28357	Q9UMS4	Q9UMS4	Pre-mRNA-processing factor 19	PRPF19
0.920829	0.73173	0.920059	0.848784	0.993452	0.593672	0.908693	0.683822	0.748492	-0.615222	-1.86686	-2.08462	-0.374775	-0.857133	0.0790472	-0.437925	0.0611648	-1.25321				+	H23_exosome_H23_WH	up_in_whole_lysate	7	7	7	38.7	38.7	38.7	33.58	0	30.13	162750000	87	4.89515	0.000327801	-1.59481	-0.706534	Q9GZS3	Q9GZS3	WD repeat-containing protein 61;WD repeat-containing protein 61, N-terminally processed	WDR61
0.620552	1.11171	0.695216	1.0377	1.13488	1.29279	0.647349	0.568044	0.641861	-1.25766	-1.81298	-1.62888	-0.897201	-0.636656	0.00563911	-0.430291	-0.236014	-0.856062				+	H23_exosome_H23_WH	up_in_whole_lysate	10	10	10	26.9	26.9	26.9	54.392	0	137.25	335800000	170	6.00372	5.51724e-05	-1.81845	-0.812602	Q96HE7;Q86YB8	Q96HE7	ERO1-like protein alpha	ERO1L
0.665378	0.768562	0.673479	0.87545	0.916954	0.784526	1.04647	1.03171	1.03519	-1.30057	-1.54504	-1.75219	-1.08807	-0.225581	0.00294309	-1.07554	-0.100435	-0.713246				+	H23_exosome_H23_WH	up_in_whole_lysate	26	25	24	42.7	41	39.4	96.864	0	323.31	1314300000	631	6.16616	0	-3.91629	-1.56813	Q92598	Q92598	Heat shock protein 105 kDa	HSPH1
0.825067	0.778929	0.811058	0.972129	1.03373	0.835335	0.953886	0.966708	0.921649	-1.44103	-1.31991	-1.44552	-1.35726	-0.264226	-0.485985	-0.28392	-0.310726	-1.18991				+	H23_exosome_H23_WH	up_in_whole_lysate	11	5	5	37.5	23.4	23.4	28.521	0	221.16	1997100000	376	7.44266	0	-3.99221	-1.65848	P67936	P67936	Tropomyosin alpha-4 chain	TPM4
0.651497	0.668177	0.654427	0.979422	0.95774	0.951267	0.797484	0.771944	0.905372	-1.91457	-1.3039	-1.55201	-1.02228	0.109775	0.0161986	-0.0635742	-0.194902	-1.41207				+	H23_exosome_H23_WH	up_in_whole_lysate	4	4	4	24	24	24	13.742	0	13.49	1886400000	415	4.86695	0	-3.10038	-1.23872	P62851	P62851	40S ribosomal protein S25	RPS25
0.747294	0.708256	0.712644	0.746343	0.796269	0.742445	0.808122	0.836198	0.749687	-1.15654	-1.52617	-1.73849	-1.47338	0.53038	0.613546	-0.736172	-0.0515662	-1.30887				+	H23_exosome_H23_WH	up_in_whole_lysate	7	7	7	51.5	51.5	51.5	22.127	0	166.66	1745700000	430	3.91198	0	-3.37269	-1.26312	P62081	P62081	40S ribosomal protein S7	RPS7
0.928972	0.894615	0.922424	0.784376	0.814003	0.801228	0.783623	0.765668	0.715287	-1.62067	-1.66157	-1.85492	-0.664767	-0.296572	-0.069908	-0.00419189	-0.0165808	-1.22101				+	H23_exosome_H23_WH	up_in_whole_lysate	40	40	40	40	40	40	145.83	0	323.31	2913600000	1401	5.0394	0	-4.48429	-1.65904	O75533	O75533	Splicing factor 3B subunit 1	SF3B1
0.763401	0.687148	0.791518	0.759749	0.952909	0.952061	0.741205	0.803457	0.702659	-1.47536	-1.69848	-1.25873	-1.39785	-0.66219	0.534483	-0.91982	0.579532	-0.855687				+	H23_exosome_H23_WH	up_in_whole_lysate	12	12	12	31.6	31.6	31.6	52.904	0	81.891	649470000	295	4.47266	0	-2.60289	-1.05908	O00232	O00232	26S proteasome non-ATPase regulatory subunit 12	PSMD12
0.725129	0.729877	0.791178	0.835533	0.875827	0.861619	0.858486	0.849996	0.848171	-1.2067	-1.15168	-1.70595	-1.34581	-0.744133	0.281896	-1.14341	0.662509	-1.02254				+	H23_exosome_H23_WH	up_in_whole_lysate	8	8	8	49	49	49	22.237	0	219.23	871340000	395	4.9568	0	-3.25912	-1.29367	O43399	O43399	Tumor protein D54	TPD52L2
0.694305	0.45216	0.326625	0.246029	-0.126719	0.218035	1.16918	1.65171	1.48414	-1.55137	-1.98096	-1.42743	-0.764364	-0.093011	-0.064448	-0.501669	0.649551	-0.381773				+	H23_exosome_H23_WH	up_in_whole_lysate	7	7	7	12.8	12.8	12.8	81.876	0	23.307	87451000	15	2.90585	0.00571027	-1.10596	-0.484494	O00429	O00429	Dynamin-1-like protein	DNM1L
0.765162	0.618718	0.397768	0.809917	0.663127	0.840282	1.00897	1.49955	1.23826	-0.659276	-1.52869	-1.71919	-1.04744	0.0897202	-0.445553	-1.10586	-0.681133	-0.744338				+	H23_exosome_H23_WH	up_in_whole_lysate	19	19	19	34.8	34.8	34.8	78.806	0	81.284	791970000	311	6.32418	4.08685e-05	-2.09151	-0.926144	Q06210;O94808	Q06210	Glutamine--fructose-6-phosphate aminotransferase [isomerizing] 1	GFPT1
0.62327	0.675257	0.394806	0.975795	0.842084	0.590885	0.845931	1.16912	1.17554	-2.06499	-1.01062	-1.8005	0.0529523	-1.16289	-0.287021	-0.0257155	-0.316016	-0.677887				+	H23_exosome_H23_WH	up_in_whole_lysate	15	15	14	24.3	24.3	22.9	97.717	0	75.22	270140000	134	4.76599	0.000995141	-1.38734	-0.622221	Q9Y678	Q9Y678	Coatomer subunit gamma-1	COPG1
0.62531	0.81074	0.616652	0.960265	0.835611	0.807024	0.857518	0.89697	1.05577	-1.89289	-1.83132	-0.828333	0.273924	-1.30602	-0.5094	-0.518686	-0.84442	-0.00871997				+	H23_exosome_H23_WH	up_in_whole_lysate	6	6	6	14	14	14	62.094	0	11.821	194590000	62	5.17807	3.77804e-05	-1.9428	-0.84601	P19525	P19525	Interferon-induced, double-stranded RNA-activated protein kinase	EIF2AK2
1.06513	0.895814	1.31219	0.814329	0.64894	0.649388	0.652453	0.576612	0.308804	-2.20255	-1.63484	-0.604069	0.250566	-1.16262	-1.20511	0.149749	-0.446007	-0.0687839				+	H23_exosome_H23_WH	up_in_whole_lysate	7	7	7	11.6	11.6	11.6	100.01	0	24.677	103390000	34	4.04173	0.000571429	-1.54522	-0.672365	Q9HCS7	Q9HCS7	Pre-mRNA-splicing factor SYF1	XAB2
0.504025	0.526149	0.433465	0.881278	0.881497	0.995619	0.833068	0.952569	0.966366	-2.81157	-1.42464	-0.69084	-0.247572	-0.20605	-0.391425	-0.252923	-0.56931	-0.379698				+	H23_exosome_H23_WH	up_in_whole_lysate	19	19	19	86.4	86.4	86.4	35.076	0	283.56	3555500000	1280	4.1306	2.33236e-05	-2.5542	-1.02855	P63244	P63244	Guanine nucleotide-binding protein subunit beta-2-like 1;Guanine nucleotide-binding protein subunit beta-2-like 1, N-terminally processed	GNB2L1
0.639467	0.766578	0.615586	0.943584	0.940288	0.981033	0.948506	0.993006	0.962586	-2.23914	-1.23322	-1.38366	-0.345862	-0.365148	-0.288709	-0.7068	-0.4795	-0.748598				+	H23_exosome_H23_WH	up_in_whole_lysate	6	6	6	54.5	54.5	54.5	17.818	0	267.53	2840600000	851	6.14145	0	-2.61107	-1.11913	P30050	P30050	60S ribosomal protein L12	RPL12
0.445189	0.542689	0.514856	1.03665	0.997475	0.962279	0.902767	0.871955	0.912703	-2.13112	-1.94963	-1.2531	-0.135294	-0.096134	-0.0359463	-0.572563	-0.339346	-0.673423				+	H23_exosome_H23_WH	up_in_whole_lysate	16	16	16	67.5	67.5	67.5	26.688	0	125.26	5760900000	1962	4.53879	0.000385246	-1.5868	-0.697438	P23396	P23396	40S ribosomal protein S3	RPS3
0.669458	0.667621	0.573323	0.863942	0.774523	0.870596	0.955127	0.946199	0.987961	-2.47764	-1.68629	-0.951504	-0.485337	-0.516196	-0.491237	0.0181436	-0.361593	-0.357097				+	H23_exosome_H23_WH	up_in_whole_lysate	16	16	16	34.1	34.1	34.1	50.118	0	258.05	5608600000	1565	4.80192	0	-2.69601	-1.10354	P26641	P26641	Elongation factor 1-gamma	EEF1G
0.68743	0.543507	0.746349	0.535863	0.532078	0.560996	0.525799	0.549789	0.493	-1.83692	-2.16708	-2.28299	0.446455	0.285371	-0.427819	0.236268	0.250401	0.321509				+	H23_exosome_H23_WH	up_in_whole_lysate	12	12	12	27.5	27.5	27.5	58.848	0	175.26	904390000	489	2.01329	0.000338843	-1.85206	-0.70396	Q12874	Q12874	Splicing factor 3A subunit 3	SF3A3
0.457498	0.449538	0.509445	1.03818	0.949333	1.04416	0.737549	0.788583	0.445805	-1.66826	-2.26821	-1.79345	-0.216522	-0.225407	-0.133759	-0.506197	0.584641	-0.192928				+	H23_exosome_H23_WH	up_in_whole_lysate	9	6	6	44.1	33.2	33.2	28.302	0	208.22	1496500000	354	3.28026	5.62061e-05	-2.05771	-0.831079	P61981	P61981	14-3-3 protein gamma;14-3-3 protein gamma, N-terminally processed	YWHAG
0.410658	0.583669	0.638972	0.73178	0.778033	0.730681	0.728767	0.728205	0.677963	-1.6686	-2.0823	-2.32193	0.0232591	0.019927	0.0668401	-0.509045	0.272369	0.190749				+	H23_exosome_H23_WH	up_in_whole_lysate	13	13	12	41.4	41.4	38.7	46.108	0	188.59	2330300000	902	2.7865	4.30108e-05	-2.62771	-0.975081	P39023	P39023	60S ribosomal protein L3	RPL3
0.394773	0.429369	0.292981	0.826172	0.617724	0.865834	1.0572	1.06006	1.10229	-1.86445	-1.99523	-1.88231	-0.200345	-0.440273	0.0655246	-0.150358	0.0258317	-0.204794				+	H23_exosome_H23_WH	up_in_whole_lysate	17	17	17	37.6	37.6	37.6	47.079	0	134.04	1469200000	951	3.59689	4.38356e-05	-2.50065	-0.986535	P22234	P22234	Multifunctional protein ADE2;Phosphoribosylaminoimidazole-succinocarboxamide synthase;Phosphoribosylaminoimidazole carboxylase	PAICS
0.512509	0.532085	0.4955	0.487443	0.660626	0.588329	0.805766	0.896162	1.01074	-2.03528	-1.98947	-2.11677	0.122709	-0.242591	-0.067123	0.0104971	0.143089	0.185775				+	H23_exosome_H23_WH	up_in_whole_lysate	24	21	21	13.9	12.9	12.9	242.98	0	83.025	883340000	240	2.76522	4.06091e-05	-2.43503	-0.91961	P27708	P27708	CAD protein;Glutamine-dependent carbamoyl-phosphate synthase;Aspartate carbamoyltransferase;Dihydroorotase	CAD
0.55613	0.579602	0.490591	0.795391	1.23419	0.903225	1.11605	1.09309	0.799111	-2.16153	-0.855728	-1.08591	0.199059	-0.392977	-0.918683	-1.1003	-0.152277	-1.09904				+	H23_exosome_H23_WH	up_in_whole_lysate	15	15	15	29.9	29.9	29.9	66.115	0	40.929	339840000	181	5.4484	0.000158969	-1.68696	-0.751622	Q9NSD9	Q9NSD9	Phenylalanine--tRNA ligase beta subunit	FARSB
0.62734	0.66385	0.632101	0.767233	0.773958	0.804956	0.803596	0.79714	0.891522	-1.6436	-1.16219	-1.33658	0.330995	0.420829	-1.12279	-1.45584	0.612502	-1.40502				+	H23_exosome_H23_WH	up_in_whole_lysate	14	14	14	44.3	44.3	44.3	47.366	0	50.116	1117300000	402	3.7734	0	-2.96291	-1.13619	P43686	P43686	26S protease regulatory subunit 6B	PSMC4
0.893043	0.717696	0.865471	0.749816	0.692776	0.609362	0.587802	0.419598	0.630011	-1.86495	-1.72815	-0.857194	0.0558133	0.394678	0.279334	-2.27039	-0.0974446	-0.0772686				+	H23_exosome_H23_WH	up_in_whole_lysate	4	4	4	19.1	19.1	19.1	30.993	0	69.712	390620000	174	2.96387	0.000895874	-1.49615	-0.629601	P20645	P20645	Cation-dependent mannose-6-phosphate receptor	M6PR
0.74898	0.82013	0.699917	0.817486	0.810249	0.915954	0.806196	0.65684	0.784821	-1.71026	-1.34018	-1.61932	0.0564228	0.0273097	0.0971422	-1.39705	0.254458	-1.4291				+	H23_exosome_H23_WH	up_in_whole_lysate	9	9	9	48	48	48	17.718	0	89.845	2873500000	641	4.28998	0	-3.22547	-1.24557	P62269	P62269	40S ribosomal protein S18	RPS18
0.731047	0.749714	0.674553	0.880203	0.718541	0.743781	0.515987	0.559291	0.540855	-1.64634	-1.31586	-1.80456	0.458224	-1.04439	0.348444	-1.83037	0.328555	0.392332				+	H23_exosome_H23_WH	up_in_whole_lysate	8	8	5	53.2	53.2	38.4	23.482	0	95.186	829790000	264	2.90415	4.13972e-05	-2.47502	-0.940006	P51148	P51148	Ras-related protein Rab-5C	RAB5C
0.805598	0.825783	0.804167	0.933498	0.969262	0.915619	0.596461	0.61143	0.650572	-0.987297	-1.11819	-1.80848	0.353451	-0.175592	0.209535	-1.87204	-0.331583	-1.3822				+	H23_exosome_H23_WH	up_in_whole_lysate	26	26	26	41.2	41.2	41.2	84.87	0	247.48	1317400000	826	4.38977	0	-2.9132	-1.15545	P02786	P02786	Transferrin receptor protein 1;Transferrin receptor protein 1, serum form	TFRC
0.544979	0.592275	0.649619	0.669007	0.727349	0.663777	0.986016	1.05463	0.952355	-1.37641	-1.02266	-2.22005	0.302807	0.260631	0.259335	-1.41107	-0.590558	-1.04204				+	H23_exosome_H23_WH	up_in_whole_lysate	18	18	13	42.2	42.2	33.1	58.024	0	323.31	1559000000	676	3.89997	4.45063e-05	-2.48011	-0.994381	P40227	P40227	T-complex protein 1 subunit zeta	CCT6A
1.18588	1.04961	0.794895	0.719642	1.08146	0.599519	1.02147	0.725532	0.75382	-1.13462	-1.35388	-1.76052	-0.349246	-0.123852	-0.769842	-0.23207	-1.44626	-0.761543				+	H23_exosome_H23_WH	up_in_whole_lysate	6	6	6	28.7	28.7	28.7	36.163	0	8.7079	127490000	33	6.67408	0.000914956	-1.35272	-0.627087	Q7L5N1	Q7L5N1	COP9 signalosome complex subunit 6	COPS6
0.85389	0.984732	0.963997	1.06897	1.05759	0.737759	0.710832	0.789751	0.739608	-0.855599	-1.1053	-1.72952	-0.346854	0.0281626	-1.38789	-0.361186	-1.55334	-0.5956				+	H23_exosome_H23_WH	up_in_whole_lysate	13	13	13	19.1	19.1	19.1	121	0	146.94	344220000	78	6.57425	0	-2.51224	-1.09372	O00267	O00267	Transcription elongation factor SPT5	SUPT5H
0.864866	0.83504	0.845427	0.897454	0.906875	0.96431	0.8201	0.82109	0.810346	-1.3591	-1.22552	-1.37814	-0.544909	-0.132365	-0.447762	0.289091	-1.60793	-1.35887				+	H23_exosome_H23_WH	up_in_whole_lysate	21	21	21	28.4	28.4	28.4	101.89	0	158.42	961070000	514	6.05536	0	-3.78387	-1.51947	P49736	P49736	DNA replication licensing factor MCM2	MCM2
1.03011	0.933157	1.07454	0.850819	0.894125	0.921245	0.752889	0.718401	0.784129	-1.54176	-0.694529	-1.74016	-0.467984	-0.161519	-0.49171	-0.51301	-1.64751	-0.701221				+	H23_exosome_H23_WH	up_in_whole_lysate	29	29	29	16.3	16.3	16.3	299.61	0	254.16	1785900000	640	6.7893	0	-3.93185	-1.60628	Q9UQ35	Q9UQ35	Serine/arginine repetitive matrix protein 2	SRRM2
1.28701	1.19094	1.01932	0.491221	0.663576	0.670375	0.861384	0.935253	0.797535	-1.47483	-0.58451	-1.60702	-0.421805	-0.585855	-0.950177	-0.612532	-1.61227	-0.0676212				+	H23_exosome_H23_WH	up_in_whole_lysate	12	12	12	22.8	22.8	22.8	70.698	0	61.075	243090000	185	6.61224	4.16667e-05	-2.13542	-0.948759	Q16822;P35558	Q16822	Phosphoenolpyruvate carboxykinase [GTP], mitochondrial	PCK2
0.932556	0.977532	1.15997	1.08228	0.0914777	0.973146	0.734143	0.709883	0.800194	-0.961175	-0.53838	-2.48904	-0.603403	-0.383287	-0.928244	-0.0578565	-0.983989	-0.515811				+	H23_exosome_H23_WH	up_in_whole_lysate	7	7	6	35.9	35.9	31.8	23.818	0	43.993	343150000	122	5.16618	6.81818e-05	-1.8236	-0.800219	O15173	O15173	Membrane-associated progesterone receptor component 2	PGRMC2
1.15166	1.06698	1.0212	0.567595	1.08873	1.03683	0.546399	0.375953	0.573133	-1.07638	-1.05079	-2.13876	-0.21524	-0.317018	0.20245	-0.810837	-1.46656	-0.555336				+	H23_exosome_H23_WH	up_in_whole_lysate	6	6	6	41.4	41.4	41.4	24.942	0	12.2	335400000	125	5.08424	9.77778e-05	-1.77929	-0.781598	P67870	P67870	Casein kinase II subunit beta	CSNK2B
0.540733	0.524892	0.50407	0.91171	0.824453	0.845756	0.963778	0.73186	0.893473	-0.913034	-0.925279	-1.99319	-0.364765	0.244406	0.485794	-0.323662	-2.23005	-0.72095				+	H23_exosome_H23_WH	up_in_whole_lysate	13	13	13	48.1	48.1	48.1	29.945	0	148.04	2691400000	740	3.74045	4.44444e-05	-2.49761	-0.992583	P61247	P61247	40S ribosomal protein S3a	RPS3A
0.797558	0.556011	0.887302	0.909657	0.748727	0.724229	0.928793	1.12152	0.941667	-0.286387	-1.58503	-2.05353	-0.96864	-0.466897	-0.065591	-0.24838	-1.43436	-0.506653				+	H23_exosome_H23_WH	up_in_whole_lysate	5	5	5	25	25	25	37.025	0	48.996	265340000	125	5.58523	6.84151e-05	-1.8173	-0.805314	P51665	P51665	26S proteasome non-ATPase regulatory subunit 7	PSMD7
0.407841	0.623805	0.699131	0.869836	0.897496	0.844637	0.668966	0.742108	0.704294	-0.612446	-0.651333	-2.54223	-0.176986	0.0835819	0.198855	-0.077592	-2.13014	-0.549819				+	H23_exosome_H23_WH	up_in_whole_lysate	8	8	8	34	34	34	23.577	0	19.397	1981700000	578	3.33094	4.00501e-05	-2.28577	-0.906357	P40429;Q6NVV1	P40429	60S ribosomal protein L13a;Putative 60S ribosomal protein L13a protein RPL13AP3	RPL13A;RPL13AP3
0.6456	0.618209	0.651027	0.776716	0.803527	0.79161	0.783435	0.777327	0.751431	-0.467955	-0.931476	-2.28769	0.0240073	-0.0556566	0.0938971	-0.164329	-2.35671	-0.452965				+	H23_exosome_H23_WH	up_in_whole_lysate	12	12	12	37.7	37.7	37.7	34.362	0	71.814	2999200000	731	3.52729	0	-2.87218	-1.09431	P46777	P46777	60S ribosomal protein L5	RPL5
0.601898	0.627517	0.751706	0.686025	0.740971	0.729872	1.05131	1.09453	1.10414	-1.01821	-1.79877	-0.945198	0.564183	0.0540034	-0.522719	-1.48033	-1.38664	-0.854295				+	H23_exosome_H23_WH	up_in_whole_lysate	27	27	27	60.4	60.4	60.4	60.343	0	323.31	2674300000	1140	4.98574	0	-3.00464	-1.2135	P17987	P17987	T-complex protein 1 subunit alpha	TCP1
0.906495	0.674014	0.838442	0.922995	0.855314	0.786708	0.545443	0.485856	0.476703	-1.65988	-1.59494	-1.17428	1.55478	-0.436948	-1.15302	-0.774628	-0.795345	-0.45771				+	H23_exosome_H23_WH	up_in_whole_lysate	5	5	5	10.9	10.9	10.9	76.889	0	23.745	116590000	45	3.37688	0.0039027	-1.17066	-0.517023	Q969X6	Q969X6	Cirhin	CIRH1A
0.696407	0.425002	0.44467	0.799001	0.791285	0.917408	1.13165	1.12494	1.26013	-1.26511	-1.44032	-1.26165	0.712126	-0.347783	-1.03104	-0.952597	-1.10886	-0.895278				+	H23_exosome_H23_WH	up_in_whole_lysate	28	28	28	13.7	13.7	13.7	292.75	0	114.84	469960000	205	5.51344	2.32897e-05	-2.40899	-1.02738	Q92616	Q92616	Translational activator GCN1	GCN1L1
0.516503	0.54683	0.630408	0.518265	0.621514	0.631933	1.13436	1.27457	1.20623	-1.30784	-0.829512	-1.40482	0.499982	0.634864	-1.23612	-1.17048	-0.884165	-1.38253				+	H23_exosome_H23_WH	up_in_whole_lysate	4	4	4	27.3	27.3	27.3	19.595	0	38.613	615360000	314	4.3282	4.16125e-05	-2.28449	-0.946288	P13693;Q56UQ5	P13693	Translationally-controlled tumor protein;TPT1-like protein	TPT1
0.72748	0.423694	0.570287	0.603065	1.0956	1.04327	1.14539	1.15706	1.25067	-1.20725	-1.28599	-1.36928	0.165643	-0.510397	-1.17472	-1.10522	-0.928574	-0.600741				+	H23_exosome_H23_WH	up_in_whole_lysate	7	7	7	8.4	8.4	8.4	118.71	0	13.818	81730000	26	7.0419	0.00255249	-1.1769	-0.552954	Q8TEX9	Q8TEX9	Importin-4	IPO4
0.645592	0.725696	0.659515	1.14026	1.10875	1.01569	0.915957	0.933501	0.785042	-1.42425	-1.10108	-0.685635	-0.140984	-0.355946	-0.343918	-1.53371	-1.74556	-0.59892				+	H23_exosome_H23_WH	up_in_whole_lysate	8	8	8	10.7	10.7	10.7	102.35	0	27.658	393840000	160	6.66658	3.9801e-05	-1.9945	-0.893587	Q92973;O14787	Q92973	Transportin-1	TNPO1
0.32989	0.701042	0.405727	1.22418	1.6767	1.17308	0.432261	0.855952	0.770667	-1.57032	-0.867444	-0.968787	0.420322	-0.415656	-0.856959	-1.268	-1.24589	-0.796769				+	H23_exosome_H23_WH	up_in_whole_lysate	21	21	21	16	16	16	225.49	0	66.749	470040000	166	5.4543	4.12903e-05	-2.17323	-0.93895	Q14008	Q14008	Cytoskeleton-associated protein 5	CKAP5
0.689731	0.690361	0.632365	0.890366	0.799019	0.916458	1.02789	1.0425	1.05403	-1.40857	-0.969753	-1.30645	0.0649049	-0.736667	-0.0243448	-1.2887	-0.2836	-1.78953				+	H23_exosome_H23_WH	up_in_whole_lysate	22	22	22	22.9	22.9	22.9	140.47	0	208.89	1390200000	563	5.97923	0	-3.3274	-1.36532	P26640	P26640	Valine--tRNA ligase	VARS
0.758604	0.613474	0.652967	0.794895	0.83797	0.828996	0.853998	0.900032	0.985564	-1.23513	-0.852663	-1.42178	0.0292728	0.176416	0.123708	-1.07814	-0.709153	-2.25903				+	H23_exosome_H23_WH	up_in_whole_lysate	16	16	16	44.4	44.4	44.4	29.995	0	200.89	4683300000	1194	4.62226	0	-2.91907	-1.16876	P62424	P62424	60S ribosomal protein L7a	RPL7A
0.845853	0.848674	0.852386	0.931664	0.955947	0.868848	0.687324	0.691542	0.665909	-1.22172	-1.1996	-1.56684	0.25541	0.199414	0.166817	-1.58805	-1.21853	-1.17504				+	H23_exosome_H23_WH	up_in_whole_lysate	12	12	12	12.3	12.3	12.3	151.86	0	155.56	915320000	207	4.89193	0	-3.54818	-1.37918	Q9UKV3	Q9UKV3	Apoptotic chromatin condensation inducer in the nucleus	ACIN1
0.803452	0.864738	0.813419	0.649578	0.841149	0.737041	0.517195	0.766683	0.574843	-1.52543	-1.8482	-1.56678	0.50421	0.442207	0.490758	-0.849093	-1.00153	-1.21424				+	H23_exosome_H23_WH	up_in_whole_lysate	10	10	10	23.2	23.2	23.2	58.414	0	17.29	1686700000	64	3.48312	0	-3.56963	-1.28185	Q8TED0	Q8TED0	U3 small nucleolar RNA-associated protein 15 homolog	UTP15
0.794938	0.80334	0.821868	0.849232	0.837841	0.858024	0.773588	0.783272	0.751041	-1.55353	-1.49806	-1.50319	0.292229	0.189117	0.235129	-0.909663	-1.29759	-1.22759				+	H23_exosome_H23_WH	up_in_whole_lysate	19	19	19	26.7	26.7	26.7	100.2	0	207.46	2063200000	757	4.72281	0	-4.01975	-1.50482	Q13200	Q13200	26S proteasome non-ATPase regulatory subunit 2	PSMD2
0.636073	0.628318	0.666798	0.786064	0.77911	0.777373	0.696884	0.690351	0.73439	-1.84344	-1.41193	-1.59396	0.388163	0.409012	0.46004	-1.38239	-1.43247	0.0116156				+	H23_exosome_H23_WH	up_in_whole_lysate	6	6	6	37.7	37.7	37.7	16.273	0	122.14	2565700000	509	3.2478	0	-2.92306	-1.08998	P62263	P62263	40S ribosomal protein S14	RPS14
0.625929	0.505417	0.57259	0.759319	0.841472	0.779335	0.876471	0.923799	0.94737	-1.56244	-1.39674	-1.61643	0.320921	0.550681	0.350931	-1.33437	-1.07352	-1.07075				+	H23_exosome_H23_WH	up_in_whole_lysate	5	5	5	51.3	51.3	51.3	12.784	0	128.37	1099300000	429	3.88627	4.34193e-05	-2.43462	-0.979104	P62888	P62888	60S ribosomal protein L30	RPL30
0.610265	0.473868	-0.174881	1.09484	1.19284	1.08615	0.736931	0.891143	0.748378	-1.78433	-1.30733	-1.23073	0.374925	0.382861	0.221419	-0.750803	-1.08866	-1.47689				+	H23_exosome_H23_WH	up_in_whole_lysate	11	11	11	39.9	39.9	39.9	29.597	0	66.102	2611300000	950	3.61644	0.00166478	-1.33373	-0.58397	P62701;P22090;Q8TD47	P62701	40S ribosomal protein S4, X isoform	RPS4X
0.54451	0.446396	0.481193	0.483837	0.446839	0.547058	0.60938	0.694062	0.634654	-1.78726	-1.35707	-1.37576	1.20787	0.843134	1.00532	-0.996542	-0.871089	-1.55653				+	H23_exosome_H23_WH	up_in_whole_lysate	16	16	16	25	25	25	101.11	0	98.931	448630000	241	1.79822	0.000198103	-2.01196	-0.732585	P56192	P56192	Methionine--tRNA ligase, cytoplasmic	MARS
0.770953	0.75802	0.784369	0.611476	0.65226	0.731193	0.70069	0.656428	0.493183	-1.69609	-1.30645	-1.19326	0.675033	0.434809	0.785107	-1.73536	-0.757443	-1.3649				+	H23_exosome_H23_WH	up_in_whole_lysate	12	12	10	58.3	58.3	46.8	33.232	0	194.79	395660000	235	2.95568	5.52359e-05	-2.05463	-0.815977	P54920	P54920	Alpha-soluble NSF attachment protein	NAPA
0.506546	0.437232	0.569807	0.686706	0.76865	0.972723	1.00504	0.851334	0.941549	-2.01076	-1.09327	-0.76008	0.298822	-0.881981	1.05965	-1.243	-0.948407	-1.16057				+	H23_exosome_H23_WH	up_in_whole_lysate	12	12	12	21.9	21.9	21.9	87.334	0	51.465	374960000	86	3.73868	6.41466e-05	-1.9393	-0.807697	P42224	P42224	Signal transducer and activator of transcription 1-alpha/beta	STAT1
0.617365	0.784864	0.703261	0.701763	0.792589	0.774385	1.00356	0.800997	0.955798	-1.50616	-1.50346	-0.77871	0.580686	-0.634896	0.557396	-1.06033	-1.50752	-1.28159				+	H23_exosome_H23_WH	up_in_whole_lysate	26	26	26	24.9	24.9	24.9	144.5	0	178.81	939150000	412	4.43357	4.48179e-05	-2.43087	-0.999963	P41252	P41252	Isoleucine--tRNA ligase, cytoplasmic	IARS
0.745347	0.582794	0.697329	0.692392	0.774812	0.797465	0.781758	0.700102	0.658874	-1.70559	-1.60154	-1.1031	0.360057	0.49977	0.778958	-1.11104	-0.950997	-1.59738				+	H23_exosome_H23_WH	up_in_whole_lysate	7	7	7	18.1	18.1	18.1	63.972	0	78.371	447640000	173	3.29453	0.000195537	-1.79314	-0.743039	O15371	O15371	Eukaryotic translation initiation factor 3 subunit D	EIF3D
0.607036	0.597084	0.5612	0.798009	0.902131	0.871331	0.89411	0.894376	0.760672	-1.91446	-1.67832	-1.11471	0.092529	0.285689	0.542653	-0.641426	-1.10446	-1.35343				+	H23_exosome_H23_WH	up_in_whole_lysate	11	11	11	14.9	14.9	14.9	119.52	0	111.92	553720000	319	3.97694	4.46927e-05	-2.48558	-0.999564	O95373	O95373	Importin-7	IPO7
0.696976	0.709846	0.706563	0.987435	0.951049	0.95829	0.829245	0.842552	0.873843	-1.30062	-0.5596	-1.86115	0.030105	0.0672151	-0.0740527	-1.06405	-1.53492	-1.25873				+	H23_exosome_H23_WH	up_in_whole_lysate	4	4	4	27.7	27.7	27.7	16.561	0	20.743	1155900000	373	5.41634	0	-2.60451	-1.09449	P46776	P46776	60S ribosomal protein L27a	RPL27A
0.745258	0.696852	0.709602	0.868772	0.938083	0.898257	0.737016	0.904269	0.724513	-1.30421	-0.430445	-1.67955	0.444309	0.346636	-0.464183	-1.02483	-1.54046	-1.56989				+	H23_exosome_H23_WH	up_in_whole_lysate	25	25	25	34.1	34.1	34.1	102.49	0	131.67	1185700000	499	4.61406	1.76211e-05	-2.51438	-1.03502	P35606	P35606	Coatomer subunit beta	COPB2
0.764085	0.673655	0.672741	0.727944	0.647579	0.816125	0.789842	0.687438	0.754561	-1.86257	-0.210084	-0.917532	0.3998	0.438399	0.33027	-1.59569	-1.62787	-1.4887				+	H23_exosome_H23_WH	up_in_whole_lysate	16	16	16	48.5	48.5	48.5	48.633	0	97.672	701150000	284	3.43498	3.9653e-05	-2.21488	-0.888533	P35998	P35998	26S protease regulatory subunit 7	PSMC2
0.661553	0.66597	0.581433	0.958597	0.887016	0.917877	0.777489	0.849434	0.806427	-0.722141	-0.791808	-0.872631	0.207563	0.173569	0.157607	-1.61089	-1.7866	-1.86047				+	H23_exosome_H23_WH	up_in_whole_lysate	13	13	13	40.6	40.6	40.6	32.728	0	204.87	5577800000	929	4.37689	0	-2.63468	-1.0655	Q02878	Q02878	60S ribosomal protein L6	RPL6
0.524351	0.475353	0.580008	0.314094	0.475914	0.509852	0.977376	1.12829	0.94589	-0.265682	-0.0235457	-1.79302	0.711259	0.0981588	0.317842	-2.10401	-1.45263	-1.41951				+	H23_exosome_H23_WH	up_in_whole_lysate	13	13	13	21	21	21	83.165	0	81.7	838750000	368	2.70313	0.000135371	-1.92356	-0.762956	P41250	P41250	Glycine--tRNA ligase	GARS
0.490371	0.463924	0.33635	0.966019	0.891062	0.959213	0.931238	0.949792	0.746926	-0.963845	-0.931534	-2.08832	0.173208	0.596461	0.0959816	-0.698353	-1.17873	-1.73977				+	H23_exosome_H23_WH	up_in_whole_lysate	9	9	9	19	19	19	72.683	0	17.12	256140000	67	3.73136	0.000167203	-1.77568	-0.749921	O14744	O14744	Protein arginine N-methyltransferase 5;Protein arginine N-methyltransferase 5, N-terminally processed	PRMT5
0.49979	0.485842	0.631784	0.913435	0.808876	1.10738	0.549211	0.7142	0.553811	-1.10874	-0.86621	-1.73373	0.667227	0.596068	0.470403	-1.13161	-1.5147	-1.64304				+	H23_exosome_H23_WH	up_in_whole_lysate	8	8	8	15.8	15.8	15.8	74.605	0	66.976	311290000	122	3.08216	0.000623377	-1.57887	-0.662109	O76094	O76094	Signal recognition particle subunit SRP72	SRP72
0.808986	0.709294	0.798172	0.882336	0.89659	0.847879	0.862609	0.622173	0.818218	-0.894978	-1.99465	-1.63577	0.167087	0.0662218	0.10633	-1.20534	-1.39168	-0.463471				+	H23_exosome_H23_WH	up_in_whole_lysate	19	19	19	43.6	43.6	43.6	51.156	0	161.19	2400600000	1192	4.66444	0	-2.86735	-1.15407	Q9Y230	Q9Y230	RuvB-like 2	RUVBL2
0.373701	0.320224	0.327312	1.19121	1.15793	1.18027	0.916683	0.908477	0.927644	-1.18489	-2.57675	-0.491943	-0.310595	-0.496534	-0.350411	-0.553163	-0.763471	-0.575687				+	H23_exosome_H23_WH	up_in_whole_lysate	6	6	6	57	57	57	14.716	0	193.3	2578900000	589	4.78999	0	-2.99627	-1.20159	P09382	P09382	Galectin-1	LGALS1
0.632685	0.679737	0.616706	0.822157	0.853624	0.856311	0.986023	0.854849	0.985684	-1.18292	-2.20725	-1.10791	0.296236	0.00768106	-0.129092	-0.967784	-1.45202	-0.544719				+	H23_exosome_H23_WH	up_in_whole_lysate	14	14	14	41.8	41.8	41.8	22.591	0	35.297	3466000000	789	4.75507	8.94855e-05	-1.81027	-0.786963	P46781	P46781	40S ribosomal protein S9	RPS9
0.820917	1.0964	0.922822	0.851958	0.903131	0.902154	0.703655	0.651862	0.760501	-1.25996	-2.21077	-1.54137	-0.16911	-0.15216	-0.194317	-0.641875	-0.831396	-0.612441				+	H23_exosome_H23_WH	up_in_whole_lysate	17	16	16	46.1	44.4	44.4	54.231	0	323.31	3055300000	1101	5.57921	0	-3.70952	-1.46945	Q15233	Q15233	Non-POU domain-containing octamer-binding protein	NONO
0.886765	0.876385	0.906616	0.789579	0.828929	0.838309	0.766666	0.835356	0.833671	-1.08749	-2.03382	-1.90355	-0.189821	-0.0875392	-0.251537	-0.777154	-0.285463	-0.945893				+	H23_exosome_H23_WH	up_in_whole_lysate	62	62	62	36.8	36.8	36.8	244.5	0	323.31	6379900000	1807	5.43423	0	-4.51125	-1.69891	O75643	O75643	U5 small nuclear ribonucleoprotein 200 kDa helicase	SNRNP200
0.67718	0.735306	0.799661	0.702063	0.712661	0.694997	0.828888	0.826189	0.923363	-0.845506	-2.99464	-0.754667	-0.0336309	-0.175701	-0.168854	-0.846868	-0.395964	-0.684482				+	H23_exosome_H23_WH	up_in_whole_lysate	6	6	6	43.4	43.4	43.4	15.798	0	86.382	3046100000	694	4.00144	3.92638e-05	-2.1266	-0.880909	P61353	P61353	60S ribosomal protein L27	RPL27
1.03499	0.96629	0.959458	0.800908	0.756247	0.813635	0.708904	0.725041	0.853518	-1.8954	-1.51576	-1.23918	-0.051587	-0.0465584	-0.0392293	-0.473239	-1.23524	-1.1228				+	H23_exosome_H23_WH	up_in_whole_lysate	21	21	21	30.8	30.8	30.8	90.725	0	193.97	2701200000	1006	5.59548	0	-3.96428	-1.5493	P11387;Q969P6	P11387	DNA topoisomerase 1	TOP1
0.650045	0.531332	0.742472	0.973428	0.963273	0.925937	0.949432	0.893759	0.938394	-1.51602	-1.53851	-0.900026	0.0204369	-0.0548052	0.0201112	-0.78406	-1.83981	-0.975394				+	H23_exosome_H23_WH	up_in_whole_lysate	35	35	35	32.1	32.1	32.1	170.59	0	234.14	2384800000	893	5.45034	0	-3.65408	-1.44473	P07814	P07814	Bifunctional glutamate/proline--tRNA ligase;Glutamate--tRNA ligase;Proline--tRNA ligase	EPRS
0.629945	0.546454	0.609122	0.673725	0.73867	0.841102	1.04632	1.06991	0.887959	-1.16044	-1.94441	-1.02847	0.029779	0.00266344	0.230413	-0.0855714	-1.84924	-1.23794				+	H23_exosome_H23_WH	up_in_whole_lysate	32	32	32	38	38	38	120.84	0	276.55	1885100000	1058	4.25729	0	-2.65627	-1.06723	P53396	P53396	ATP-citrate synthase	ACLY
0.792441	0.933514	1.01805	0.910247	0.887548	-0.154862	1.02368	1.05598	1.04691	-1.56141	-1.14802	-1.5752	-0.154815	-0.0783773	0.0752902	-1.25692	-1.08952	-0.72453				+	H23_exosome_H23_WH	up_in_whole_lysate	5	5	5	49.3	49.3	49.3	14.865	0	125.4	1882600000	632	5.302	0	-3.23325	-1.30284	P62829	P62829	60S ribosomal protein L23	RPL23
0.583881	0.712354	0.509054	0.972245	0.829512	0.863959	1.00807	0.889663	0.927593	-1.34973	-1.42834	-1.59569	-0.94026	0.196279	0.770137	-0.935842	-1.10405	-0.90884				+	H23_exosome_H23_WH	up_in_whole_lysate	15	15	15	17.5	17.5	17.5	138.83	0	112.62	523640000	189	4.77409	4.31267e-05	-2.32939	-0.9767	O60841	O60841	Eukaryotic translation initiation factor 5B	EIF5B
0.6204	0.758282	0.611322	0.652805	0.729462	0.653095	1.06155	0.991205	1.04248	-1.59188	-1.23788	-1.60474	-0.270317	0.344147	0.374279	-0.438354	-1.72627	-0.969589				+	H23_exosome_H23_WH	up_in_whole_lysate	23	23	23	52.3	52.3	52.3	60.533	0	290.26	2754800000	1277	4.4059	0	-2.78551	-1.11567	P49368	P49368	T-complex protein 1 subunit gamma	CCT3
0.683638	0.629157	0.729853	1.03277	1.03074	0.973195	1.03133	1.13897	1.09448	-1.0414	-1.18367	-1.772	-0.606083	-0.545447	-0.50721	-0.831646	-0.984019	-0.872664				+	H23_exosome_H23_WH	up_in_whole_lysate	18	18	18	58.4	58.4	58.4	43.786	0	263.54	4021300000	1190	9.05978	0	-3.78795	-1.64867	Q9UQ80	Q9UQ80	Proliferation-associated protein 2G4	PA2G4
0.744662	0.643716	0.598988	0.772397	0.91362	0.963924	1.2692	1.13527	1.21692	-0.892108	-1.31227	-1.60767	-0.477957	-0.433496	-0.419419	-1.02613	-1.05596	-1.03368				+	H23_exosome_H23_WH	up_in_whole_lysate	28	28	28	68.2	68.2	68.2	57.488	0	323.31	5046400000	1955	8.40406	8.91862e-05	-1.682	-0.783551	P78371	P78371	T-complex protein 1 subunit beta	CCT2
0.409463	0.401375	0.417453	1.07473	1.07745	0.908247	0.907493	0.957062	0.865797	-1.10551	-1.37432	-2.30819	0.185439	-0.143105	0.247867	-0.777322	-1.17786	-0.566074				+	H23_exosome_H23_WH	up_in_whole_lysate	9	9	9	54.1	54.1	54.1	16.445	0	31.38	3282800000	1012	4.21247	0.000564516	-1.54271	-0.674634	P62249	P62249	40S ribosomal protein S16	RPS16
0.617212	0.61013	0.610831	0.941886	0.927296	0.920521	0.993655	0.949116	0.975926	-0.803551	-1.85919	-2.04731	-0.200084	-0.105962	-0.139916	-1.0714	-0.827059	-0.492102				+	H23_exosome_H23_WH	up_in_whole_lysate	23	23	14	59.6	59.6	36.2	46.153	0	323.31	3993300000	1322	5.39103	0	-3.43766	-1.37313	P60842	P60842	Eukaryotic initiation factor 4A-I	EIF4A1
0.726599	0.590935	0.601287	0.907643	0.870735	0.899329	1.06408	1.04537	1.02343	-1.26326	-1.46455	-2.1258	-0.206987	-0.253818	-0.165374	-0.687291	-0.854919	-0.707403				+	H23_exosome_H23_WH	up_in_whole_lysate	24	24	24	53.8	53.8	53.8	59.62	0	144.3	4529300000	1796	5.93563	0	-2.64289	-1.12468	P50990	P50990	T-complex protein 1 subunit theta	CCT8
0.199205	0.17056	0.0889619	0.733093	1.15587	0.801472	1.35508	1.37356	1.46725	-1.01639	-0.899343	-1.39421	-0.164531	-0.245989	-0.243247	-0.709294	-1.84901	-0.823033				+	H23_exosome_H23_WH	up_in_whole_lysate	14	14	14	71.4	71.4	71.4	25.035	0	222.87	2979900000	1067	4.88476	0.00015914	-1.71418	-0.752805	P30041	P30041	Peroxiredoxin-6	PRDX6
0.653316	0.454366	0.352725	1.05711	1.19776	0.914445	0.858194	0.868296	0.885353	-1.3469	-1.21816	-2.50014	-0.211489	-0.0881612	-0.398672	-0.634761	-0.246943	-0.596347				+	H23_exosome_H23_WH	up_in_whole_lysate	107	107	99	59.6	59.6	56.2	278.16	0	323.31	9245900000	4529	4.65438	3.81862e-05	-1.99675	-0.853998	O75369	O75369	Filamin-B	FLNB
0.489574	0.494397	0.40783	1.05283	1.17111	1.07225	0.978634	0.920648	0.974965	-1.58324	-1.90679	-1.50367	-0.209031	-0.222672	-0.0609922	-0.825849	-0.635432	-0.614561				+	H23_exosome_H23_WH	up_in_whole_lysate	14	14	14	57.6	57.6	57.6	32.854	0	323.31	5368700000	1942	5.43414	0.000195745	-1.66688	-0.743423	P08865	P08865	40S ribosomal protein SA	RPSA
0.856562	0.909687	0.958729	0.878322	0.891953	0.94325	0.674934	0.886591	0.87565	-1.31839	-1.60315	-1.70273	-0.0899935	-0.0587824	-0.287454	-0.776685	-1.20874	-0.829744				+	H23_exosome_H23_WH	up_in_whole_lysate	19	19	17	39.7	39.7	35.7	63.48	0	208.64	1230800000	397	6.4515	0	-3.33214	-1.387	Q9NZI8;REV__Q15833	Q9NZI8	Insulin-like growth factor 2 mRNA-binding protein 1	IGF2BP1
1.07193	0.999918	0.963384	0.869148	0.958332	0.7461	0.716481	0.778641	0.864877	-0.864555	-1.24336	-1.5729	-0.625591	0.0652379	0.0096683	-1.30782	-1.20543	-1.22407				+	H23_exosome_H23_WH	up_in_whole_lysate	6	6	6	25.6	25.6	25.6	34.208	0	92.045	545200000	289	6.82954	0	-2.52056	-1.10305	Q15287	Q15287	RNA-binding protein with serine-rich domain 1	RNPS1
0.786851	0.846339	0.837752	0.92395	0.939674	0.965498	0.81763	0.82374	0.871714	-0.707131	-1.63345	-1.74151	0.128043	-0.768287	0.0804621	-1.07751	-0.947357	-1.14641				+	H23_exosome_H23_WH	up_in_whole_lysate	8	8	8	36.2	36.2	36.2	27.399	0	56.266	1078900000	467	6.22062	0	-3.22886	-1.34192	P60900	P60900	Proteasome subunit alpha type-6	PSMA6
1.04094	1.02833	1.02276	0.872034	0.76196	0.818226	0.813156	0.755465	0.712621	-0.769556	-1.53797	-1.66063	-0.12998	-0.102776	-0.149133	-0.737624	-1.4228	-1.31501				+	H23_exosome_H23_WH	up_in_whole_lysate	4	4	4	18.6	18.6	18.6	20.863	0	29.317	1012400000	294	6.26486	0	-3.19531	-1.33205	P07305	P07305	Histone H1.0;Histone H1.0, N-terminally processed	H1F0
0.926215	0.902823	0.88398	0.884504	0.899799	0.889962	0.839769	0.851686	0.779659	-1.46891	-1.47132	-1.87953	0.0373476	-0.327124	-0.239325	-0.843971	-0.793971	-0.871595				+	H23_exosome_H23_WH	up_in_whole_lysate	32	32	32	41.5	41.5	41.5	113.08	0	266.46	3780900000	1432	6.386	0	-5.06436	-1.93394	P09874	P09874	Poly [ADP-ribose] polymerase 1	PARP1
0.808409	0.80587	0.921045	0.809859	0.621587	0.906783	1.16905	0.94247	0.544807	-1.5981	-1.59722	-1.21197	-0.26411	0.420226	-0.422693	-1.13021	-0.285403	-1.4404				+	H23_exosome_H23_WH	up_in_whole_lysate	4	4	4	17.5	17.5	17.5	40.744	0	50.341	164440000	44	5.34575	0.000563948	-1.49707	-0.673997	Q8NBU5	Q8NBU5	ATPase family AAA domain-containing protein 1	ATAD1
0.909129	0.859863	0.972189	0.862844	0.821137	0.899814	0.870222	0.825385	0.886335	-1.81636	-1.73811	-1.22736	-0.306286	-0.210605	-0.404369	-0.983761	-0.296931	-0.923144				+	H23_exosome_H23_WH	up_in_whole_lysate	10	9	9	57.6	54.6	54.6	30.54	0	162.75	1567700000	667	6.57341	0	-3.29664	-1.3795	Q13162	Q13162	Peroxiredoxin-4	PRDX4
0.55456	0.640333	0.777629	0.895768	1.04048	0.943552	1.02991	1.07738	1.07018	-1.39476	-1.63425	-1.06171	-0.307171	-0.210705	-0.28977	-0.942329	-0.716702	-1.4724				+	H23_exosome_H23_WH	up_in_whole_lysate	18	18	18	38.4	38.4	38.4	57.924	0	282.26	3500400000	1144	7.10356	0	-2.45098	-1.08231	P50991	P50991	T-complex protein 1 subunit delta	CCT4
0.807146	0.774407	0.820791	0.721182	0.777361	0.617769	1.19424	1.14659	1.17393	-1.04019	-1.51303	-1.09387	-0.790512	-0.179248	0.00909821	-1.53657	-0.744876	-1.14423				+	H23_exosome_H23_WH	up_in_whole_lysate	78	78	78	43	43	43	273.42	0	323.31	8223300000	3599	7.12061	0	-4.04748	-1.66175	P49327	P49327	Fatty acid synthase;[Acyl-carrier-protein] S-acetyltransferase;[Acyl-carrier-protein] S-malonyltransferase;3-oxoacyl-[acyl-carrier-protein] synthase;3-oxoacyl-[acyl-carrier-protein] reductase;3-hydroxyacyl-[acyl-carrier-protein] dehydratase;Enoyl-[acyl-carrier-protein] reductase;Oleoyl-[acyl-carrier-protein] hydrolase	FASN
0.698667	0.595667	0.656005	0.938935	0.993853	1.07283	0.852052	0.945225	0.954491	-1.47418	-1.59905	-0.877848	-0.426951	0.480074	-0.273366	-1.06872	-1.21452	-1.25316				+	H23_exosome_H23_WH	up_in_whole_lysate	6	6	6	29.4	29.4	29.4	24.261	0	59.706	2329900000	817	5.86586	0.000122807	-1.71081	-0.767384	P26373	P26373	60S ribosomal protein L13	RPL13
0.702086	0.72958	0.621177	1.04218	1.20041	1.18235	0.77251	0.98672	0.980105	-1.57641	-1.44211	-1.06106	-0.72367	-0.312866	-0.243649	-0.80566	-0.964544	-1.08715				+	H23_exosome_H23_WH	up_in_whole_lysate	24	23	14	54.8	52.7	31.4	70.051	0	323.31	3971700000	1196	8.1264	0.00333818	-1.11147	-0.528937	P0DMV9;P0DMV8	P0DMV9	Heat shock 70 kDa protein 1B;Heat shock 70 kDa protein 1A	HSPA1B;HSPA1A
0.823039	0.894053	0.830534	0.819943	0.920737	0.821596	1.0791	0.953922	1.04384	-1.5159	-1.34105	-1.34527	-0.735231	-0.064505	-0.214171	-1.14125	-0.884	-0.945393				+	H23_exosome_H23_WH	up_in_whole_lysate	10	10	10	44.5	44.5	44.5	29.555	0	108.16	1657500000	583	7.93751	0	-3.92575	-1.6571	P25786	P25786	Proteasome subunit alpha type-1	PSMA1
0.596389	0.633918	0.709889	0.940712	0.91533	0.786946	0.886902	0.923359	0.845237	-0.377979	-1.20516	-1.95985	0.0538747	0.0438056	-0.130469	-0.360737	-1.68606	-1.6161				+	H23_exosome_H23_WH	up_in_whole_lysate	13	13	13	49.4	49.4	49.4	38.438	0	96.09	825830000	475	4.6482	0	-2.97793	-1.18883	Q9Y3F4	Q9Y3F4	Serine-threonine kinase receptor-associated protein	STRAP
0.837352	0.80553	0.89612	0.619221	0.254151	0.545083	0.851306	0.813956	1.1664	-0.769303	-2.29966	-1.45218	-0.159516	0.0643193	0.00516477	0.0458253	-0.455875	-1.76789				+	H23_exosome_H23_WH	up_in_whole_lysate	9	9	9	19.6	19.6	19.6	59.058	0	19.231	341840000	229	3.81708	0.000138528	-1.79589	-0.759469	Q99829	Q99829	Copine-1	CPNE1
0.591891	0.518729	0.581581	0.722808	0.790892	0.830545	1.2343	1.14214	1.24827	-0.157862	-1.48497	-1.17642	-0.201419	0.102788	-0.865774	-0.82723	-1.34175	-1.70853				+	H23_exosome_H23_WH	up_in_whole_lysate	31	31	31	67.5	67.5	67.5	59.67	0	323.31	2395600000	825	5.72109	0	-3.5725	-1.43363	P48643	P48643	T-complex protein 1 subunit epsilon	CCT5
0.708173	0.766301	0.752333	0.695341	0.771863	0.747909	0.84214	0.864932	0.836374	-1.21384	-1.79636	-1.77519	0.210493	0.00170123	0.491005	-0.34401	-1.18012	-1.37905				+	H23_exosome_H23_WH	up_in_whole_lysate	14	14	14	41	41	41	49.203	0	135.27	882950000	500	4.15098	4.31849e-05	-2.39467	-0.976978	P17980	P17980	26S protease regulatory subunit 6A	PSMC3
0.598032	0.601747	0.684361	0.874817	1.0447	0.992857	0.836848	0.817347	0.853791	0.0339764	-1.4889	-1.43815	-0.129544	-0.0295093	0.134919	-1.36802	-1.26416	-1.75511				+	H23_exosome_H23_WH	up_in_whole_lysate	5	5	5	20	20	20	35.611	0	102.98	515190000	201	4.79236	4.07643e-05	-2.18255	-0.925058	O75821	O75821	Eukaryotic translation initiation factor 3 subunit G	EIF3G
0.907192	0.831132	0.858054	0.760595	0.761079	0.75955	0.804942	0.872055	0.775853	-0.73403	-1.73203	-1.40619	0.02957	0.14323	0.0753968	-0.472096	-1.5518	-1.6825				+	H23_exosome_H23_WH	up_in_whole_lysate	42	42	32	31.5	31.5	25.3	174.38	0	323.31	6389500000	837	4.85117	0	-4.94607	-1.76342	P11388	P11388	DNA topoisomerase 2-alpha	TOP2A
0.503951	0.544003	0.721359	0.928907	0.970827	0.930058	1.05025	1.06371	1.11968	-1.77289	-0.51416	-0.835643	-1.42141	0.131865	-0.384707	-0.585369	-0.965723	-1.4847				+	H23_exosome_H23_WH	up_in_whole_lysate	15	15	15	24	24	24	95.785	0	69.233	583240000	256	6.29115	0	-2.96303	-1.25123	P45974	P45974	Ubiquitin carboxyl-terminal hydrolase 5	USP5
-0.068927	-0.350111	-0.428462	1.14068	1.25513	0.83995	0.966365	0.947612	1.33747	-0.973685	0.495923	-1.39792	-1.39447	0.440463	0.528213	-1.25501	-1.33805	-0.745147				+	H23_exosome_H23_WH	up_in_whole_lysate	6	6	6	18.2	18.2	18.2	49.973	0	79.402	311180000	143	2.41301	0.000962963	-1.53063	-0.623829	P13489	P13489	Ribonuclease inhibitor	RNH1
0.676552	1.04484	-0.259869	1.03903	1.08127	1.0355	1.03775	0.859809	1.00263	-1.90539	-0.55541	-1.05387	-0.936762	0.18528	-0.157351	-1.23633	-0.942711	-0.914969				+	H23_exosome_H23_WH	up_in_whole_lysate	6	6	6	31.9	31.9	31.9	26.458	0	41.036	211140000	47	5.31263	0.000134783	-1.71723	-0.761418	P41227	P41227	N-alpha-acetyltransferase 10	NAA10
0.721036	0.751357	0.779299	0.800416	0.942872	0.815042	0.956992	0.987081	1.06469	-0.884841	-1.25308	-1.43475	-1.30576	0.21954	0.211067	-1.03419	-1.37005	-0.966721				+	H23_exosome_H23_WH	up_in_whole_lysate	5	5	5	32.5	32.5	32.5	18.565	0	59.572	1320200000	269	6.24078	0	-3.63237	-1.47941	P46778	P46778	60S ribosomal protein L21	RPL21
0.432799	1.10384	1.12742	1.3112	1.21054	1.1702	0.416787	0.505918	0.352666	-1.2655	-1.55374	-1.36296	-0.956683	0.00797966	0.00702186	-0.990205	-1.14262	-0.374656				+	H23_exosome_H23_WH	up_in_whole_lysate	5	5	5	18.1	18.1	18.1	39.157	0	52.966	220970000	83	5.63184	3.98506e-05	-2.04653	-0.895046	P35250	P35250	Replication factor C subunit 2	RFC2
0.776946	0.797277	0.859241	0.388842	0.76177	0.366194	0.583928	0.578502	0.695513	-1.74273	-1.59099	-1.45423	-1.29452	0.644923	0.944858	-0.860781	-1.0892	0.634456				+	H23_exosome_H23_WH	up_in_whole_lysate	12	12	8	15	15	9.8	134.68	0	58.088	237760000	104	2.57655	0.000672637	-1.60952	-0.656132	P20020	P20020	Plasma membrane calcium-transporting ATPase 1	ATP2B1
0.495195	0.653942	0.521814	0.824858	0.768394	0.703453	1.15312	1.16077	1.07864	-1.51076	-1.60307	-0.999516	-1.506	0.446031	0.255852	-0.657443	-1.03244	-0.75284				+	H23_exosome_H23_WH	up_in_whole_lysate	13	13	13	32.3	32.3	32.3	62.942	0	46.531	480650000	206	4.92	2.34261e-05	-2.47109	-1.03108	O43776	O43776	Asparagine--tRNA ligase, cytoplasmic	NARS
0.867499	0.907143	0.844639	0.937302	0.939895	0.968908	0.758152	0.751874	0.750181	-1.34327	-1.36619	-1.17643	-1.34132	0.105594	0.167869	-1.22017	-1.37649	-0.175196				+	H23_exosome_H23_WH	up_in_whole_lysate	6	6	6	41.1	41.1	41.1	11.676	0	62.223	3019100000	418	5.92326	0	-4.39727	-1.70206	P17096	P17096	High mobility group protein HMG-I/HMG-Y	HMGA1
0.569615	0.511768	0.350542	0.768648	0.813254	0.816423	0.79655	0.905906	0.840013	-1.63539	-1.57499	-1.54891	-1.33207	0.613398	0.696234	0.34805	-1.0708	-0.868234				+	H23_exosome_H23_WH	up_in_whole_lysate	11	11	11	52.3	52.3	52.3	36.501	0	87.97	669030000	327	3.21843	4.35374e-05	-2.55934	-0.983802	Q13347	Q13347	Eukaryotic translation initiation factor 3 subunit I	EIF3I
1.06286	1.18555	1.37924	1.10087	1.35127	-1.49623	0.628714	0.607879	0.697466	-0.789932	-1.22378	-1.30541	-0.818736	-0.0652022	-0.265365	-0.773506	-0.799017	-0.476677				+	H23_exosome_H23_WH	up_in_whole_lysate	6	6	6	28.2	28.2	28.2	31.282	0	15.921	331010000	23	3.41221	0.00497153	-1.116	-0.496069	Q9UBX3	Q9UBX3	Mitochondrial dicarboxylate carrier	SLC25A10
1.13526	0.981149	1.15179	1.01931	1.21057	-1.30059	0.957776	0.710752	0.716266	-0.912758	-1.4885	-1.02774	-1.19312	-0.769882	0.107708	0.164397	-0.906103	-0.556279				+	H23_exosome_H23_WH	up_in_whole_lysate	7	7	7	9.9	9.9	9.9	103.7	0	19.717	153590000	40	3.50338	0.000335057	-1.66676	-0.704878	Q8IWX8	Q8IWX8	Calcium homeostasis endoplasmic reticulum protein	CHERP
1.3242	0.893457	0.650276	0.694654	1.05667	-0.595116	1.33144	1.03123	0.793111	-1.80675	-1.20282	-1.06286	-0.130431	-1.07413	-1.12507	-0.248106	-0.517587	-0.0121671				+	H23_exosome_H23_WH	up_in_whole_lysate	9	9	9	16	16	16	73.584	0	61.612	185630000	59	4.52513	0.004375	-1.11132	-0.506693	Q15397	Q15397	Pumilio domain-containing protein KIAA0020	KIAA0020
0.899967	1.19108	0.788953	0.974268	1.15902	-0.624394	0.855845	1.1373	-0.850035	-1.73214	-2.0128	-0.738039	0.445075	-0.0456355	-0.503349	0.0214758	-0.799948	-0.166649				+	H23_exosome_H23_WH	up_in_whole_lysate	4	4	4	21.5	21.5	21.5	29.247	0	8.7001	158890000	53	2.31407	0.00616943	-1.12226	-0.478864	P15927	P15927	Replication protein A 32 kDa subunit	RPA2
1.03488	-0.196274	0.895299	1.21294	1.37046	-1.44709	1.19503	1.09698	1.22056	-1.00102	-1.02984	-1.04005	-0.145675	-0.438642	-0.248112	-0.695186	-1.01386	-0.77041				+	H23_exosome_H23_WH	up_in_whole_lysate	7	7	7	8.7	8.7	8.7	125.97	0	14.777	463120000	20	3.23145	4.07125e-05	-2.35574	-0.92318	O75717	O75717	WD repeat and HMG-box DNA-binding protein 1	WDHD1
1.16684	0.991857	-0.57147	0.61515	0.666342	-0.588524	1.35291	1.17163	1.05713	-2.12859	-0.049191	-1.59689	-0.517017	0.0485001	-1.04694	0.0765176	-0.0294355	-0.618814				+	H23_exosome_H23_WH	up_in_whole_lysate	6	6	6	22.4	22.4	22.4	37.821	0	54.549	391450000	122	2.631	0.00142966	-1.42934	-0.596622	P07858	P07858	Cathepsin B;Cathepsin B light chain;Cathepsin B heavy chain	CTSB
0.97514	1.02257	1.03877	1.01806	1.09777	0.345221	0.562169	0.424523	0.89118	-0.958897	-2.29958	-0.500337	-1.13925	-0.631066	-1.38225	-0.414588	-0.157931	0.108489				+	H23_exosome_H23_WH	up_in_whole_lysate	9	9	9	24.4	24.4	24.4	50.317	0	39.144	268300000	158	4.95583	4.69484e-05	-1.93051	-0.836569	Q9P2R7	Q9P2R7	Succinyl-CoA ligase [ADP-forming] subunit beta, mitochondrial	SUCLA2
-0.193432	1.10198	1.0729	1.37694	0.457035	-0.665743	1.18174	1.50575	1.15527	-0.866549	-0.87601	-0.98763	-1.5225	-0.215394	-1.29975	-0.362014	-0.436087	-0.426514				+	H23_exosome_H23_WH	up_in_whole_lysate	9	9	9	15.9	15.9	15.9	71.289	0	8.1288	252850000	35	4.16378	3.83693e-05	-2.04746	-0.858612	Q9UG63	Q9UG63	ATP-binding cassette sub-family F member 2	ABCF2
0.78949	0.760281	0.800915	0.904318	0.833331	0.884553	0.969463	0.908227	0.928043	-1.02417	-0.67301	-0.797071	-2.37899	-0.843154	-1.1912	-0.121499	-0.290313	-0.459226				+	H23_exosome_H23_WH	up_in_whole_lysate	9	9	9	44.4	44.4	44.4	27.887	0	170.83	1651200000	633	6.1	1.76471e-05	-2.38869	-1.0354	O14818;Q8TAA3	O14818	Proteasome subunit alpha type-7	PSMA7
1.04224	0.822045	1.47307	0.00173695	0.814738	0.809854	0.595918	0.553432	0.752988	-1.49175	-0.621287	-0.636459	-2.17659	0.141668	-1.51628	0.27142	-0.310854	-0.525902				+	H23_exosome_H23_WH	up_in_whole_lysate	9	4	4	11.6	6.7	6.7	122.87	0	23.723	86726000	41	3.94331	0.00767586	-1.01473	-0.4612	Q92922	Q92922	SWI/SNF complex subunit SMARCC1	SMARCC1
1.00511	0.867546	0.91998	-0.761131	0.113504	0.376862	1.87528	0.908098	1.25789	-0.152329	-0.0189851	-0.836314	-1.94222	-1.35442	-0.81449	-0.477635	-0.334285	-0.632464				+	H23_exosome_H23_WH	up_in_whole_lysate	6	6	6	20	20	20	39.829	0	19.567	143980000	45	3.47607	0.00960137	-0.988919	-0.445904	P50552	P50552	Vasodilator-stimulated phosphoprotein	VASP
0.836672	1.50766	1.44335	0.544602	0.777996	0.830658	0.842513	-0.940011	0.593194	-0.907588	-0.766711	-0.856047	-1.82644	0.0871239	-1.51306	-0.0387361	-0.775859	0.160673				+	H23_exosome_H23_WH	up_in_whole_lysate	4	4	4	13.2	13.2	13.2	43.585	0	8.2823	74269000	12	3.3022	0.00248339	-1.27282	-0.555148	O75521	O75521	Enoyl-CoA delta isomerase 2, mitochondrial	ECI2
1.28258	1.24058	1.31537	0.713102	0.206581	0.71895	1.20457	0.168113	0.933283	-0.355474	-0.407274	-1.5497	-1.58989	-1.05101	-1.08032	-0.674771	-0.803187	-0.271509				+	H23_exosome_H23_WH	up_in_whole_lysate	14	14	14	50.4	50.4	50.4	41.924	0	294.21	1005100000	444	6.11549	4.50704e-05	-2.3013	-1.00276	P42765	P42765	3-ketoacyl-CoA thiolase, mitochondrial	ACAA2
0.89367	0.944069	0.876699	0.717725	0.873178	0.72757	0.637236	0.7347	0.696034	0.152687	0.151758	-1.09691	-1.83623	-1.47683	-1.80049	-1.08864	-0.239339	0.133118				+	H23_exosome_H23_WH	up_in_whole_lysate	13	13	13	29.7	29.7	29.7	61.206	0	44.624	895920000	323	4.36732	0	-2.59379	-1.05168	Q5SSJ5	Q5SSJ5	Heterochromatin protein 1-binding protein 3	HP1BP3
0.81122	0.814501	0.759488	1.26583	1.30656	1.33397	0.668683	0.594994	0.295845	-0.678902	-0.129318	-1.71751	-1.50086	-1.07994	-0.919942	-1.01939	-0.217989	-0.587239				+	H23_exosome_H23_WH	up_in_whole_lysate	8	8	8	6.2	6.2	6.2	220.43	0	112.56	168710000	67	6.35869	4.54545e-05	-2.30578	-1.00996	Q14669	Q14669	E3 ubiquitin-protein ligase TRIP12	TRIP12
1.07236	0.963184	0.977674	0.940111	0.927246	0.891189	0.810165	0.768212	0.784626	-0.810807	-0.0866971	-1.43594	-1.70678	-1.12127	-0.893369	-1.02975	-0.164937	-0.885216				+	H23_exosome_H23_WH	up_in_whole_lysate	46	46	46	31.5	31.5	31.5	238.26	0	323.31	2300900000	914	7.6371	0	-4.79756	-1.93937	Q14980	Q14980	Nuclear mitotic apparatus protein 1	NUMA1
1.0755	1.04716	1.04431	0.809323	0.749506	0.605516	0.689149	0.865046	0.920054	-0.743143	0.489039	-1.79136	-0.973282	-0.486253	-1.38896	-1.17644	-0.854846	-0.880319				+	H23_exosome_H23_WH	up_in_whole_lysate	9	9	9	20.3	20.3	20.3	58.743	0	48.887	522230000	260	6.19372	0	-2.65915	-1.13829	Q8WXF1	Q8WXF1	Paraspeckle component 1	PSPC1
0.971891	0.915648	1.04298	0.813523	0.754796	0.835597	0.748656	0.845964	0.821457	-0.96248	0.70591	-1.5296	-1.65443	-0.98041	-0.747834	-0.815656	-0.852515	-0.913502				+	H23_exosome_H23_WH	up_in_whole_lysate	15	15	15	24.9	24.9	24.9	102.97	0	82.94	681130000	308	6.00509	0	-3.20858	-1.32613	Q86XP3	Q86XP3	ATP-dependent RNA helicase DDX42	DDX42
0.811084	0.821298	0.842656	0.735273	0.726958	0.734187	0.734763	0.771239	0.752254	0.256326	0.28411	-1.67735	-1.50626	-0.402703	-1.53737	0.389161	-1.39179	-1.34383				+	H23_exosome_H23_WH	up_in_whole_lysate	21	21	21	31.8	31.8	31.8	88.885	0	214.01	1812600000	642	4.05226	0	-3.8673	-1.40908	Q15459	Q15459	Splicing factor 3A subunit 1	SF3A1
0.962551	0.906627	0.89769	0.910245	0.95115	0.873447	0.827178	0.82744	0.805353	-1.18995	0.675279	-1.2558	-1.08906	-1.17058	-1.07649	-1.04575	-1.04157	-0.767762				+	H23_exosome_H23_WH	up_in_whole_lysate	12	10	10	48	41.4	41.4	45.671	0	323.31	1849400000	718	6.79897	0	-4.0132	-1.63384	P52597	P52597	Heterogeneous nuclear ribonucleoprotein F;Heterogeneous nuclear ribonucleoprotein F, N-terminally processed	HNRNPF
0.786821	0.785952	0.608335	0.943807	1.0455	0.961218	0.872823	0.868294	0.843777	-1.08488	0.684635	-1.35694	-0.905593	-0.468368	-1.6905	-0.919551	-0.791633	-1.1837				+	H23_exosome_H23_WH	up_in_whole_lysate	22	22	22	24.3	24.3	24.3	141.45	0	189.65	729460000	363	5.894	0	-3.07062	-1.27431	Q00341	Q00341	Vigilin	HDLBP
0.498007	0.649559	0.56066	0.825244	0.895426	0.970586	0.671126	0.656667	0.652894	-1.49558	0.545006	-2.11535	-1.49204	-0.229475	-1.48436	-0.450732	-0.343856	0.686225				+	H23_exosome_H23_WH	up_in_whole_lysate	16	16	15	67.5	67.5	64.2	26.788	0	323.31	1704600000	495	3.22805	1.77253e-05	-2.7592	-1.04245	P51858;Q9Y3E1	P51858	Hepatoma-derived growth factor	HDGF
0.905181	0.987793	0.743196	0.634064	1.07498	0.849755	0.630404	0.545246	0.675942	-1.2514	0.179047	-1.75041	-2.38316	-0.459144	-0.658466	-0.440387	-0.168901	-0.113742				+	H23_exosome_H23_WH	up_in_whole_lysate	6	6	6	67.1	67.1	67.1	17.745	0	24.208	126270000	61	4.26359	0.00105507	-1.3858	-0.614616	Q6IAA8	Q6IAA8	Ragulator complex protein LAMTOR1	LAMTOR1
1.05096	-0.58678	0.951913	1.44774	1.13513	1.14037	0.630554	0.83458	0.742182	-1.04133	-0.27308	-0.666869	-1.153	-1.33279	-0.662663	0.246715	-1.42032	-1.04331				+	H23_exosome_H23_WH	up_in_whole_lysate	5	5	5	7.3	7.3	7.3	100.29	0	5.8836	47767000	10	4.88845	0.00203352	-1.25549	-0.569959	O76024	O76024	Wolframin	WFS1
0.864448	0.665808	0.775267	0.908043	0.901525	0.841366	0.8124	0.917357	0.858135	-0.963512	-0.325407	-0.0128461	-1.53135	-0.809211	-1.41391	0.468245	-1.51411	-1.44225				+	H23_exosome_H23_WH	up_in_whole_lysate	17	17	17	32.1	32.1	32.1	85.237	0	189.45	1601300000	469	5.38496	0	-3.61122	-1.42761	P49321	P49321	Nuclear autoantigenic sperm protein	NASP
0.591733	0.58453	0.458099	1.37738	1.08982	1.03356	1.00114	1.0206	1.04434	-1.04992	-0.864762	-0.295295	-1.15154	-0.857833	-1.37783	-0.211389	-1.25081	-1.14181				+	H23_exosome_H23_WH	up_in_whole_lysate	8	8	8	21.3	21.3	21.3	49.222	0	40.714	431520000	207	8.026	3.9604e-05	-1.93307	-0.887087	P55010	P55010	Eukaryotic translation initiation factor 5	EIF5
0.78482	0.721849	0.820742	0.876756	0.820879	0.915877	1.12625	1.00794	1.10132	-1.96468	-0.78046	-0.7919	-0.700439	-1.10957	-0.845669	-0.163328	-1.22168	-0.598698				+	H23_exosome_H23_WH	up_in_whole_lysate	8	8	7	36.6	36.6	33	33.697	0	74.816	204680000	140	7.87555	0	-2.43552	-1.09154	Q99439	Q99439	Calponin-2	CNN2
0.64532	0.762343	0.718559	0.805608	0.739866	0.773343	1.2772	1.2667	1.33644	-1.5827	-0.386536	-0.953047	-0.744947	-0.934783	-1.19791	-0.650521	-1.11424	-0.760694				+	H23_exosome_H23_WH	up_in_whole_lysate	20	20	20	27.4	27.4	27.4	106.81	0	176.18	825660000	400	8.90433	0	-3.33157	-1.4688	P49588	P49588	Alanine--tRNA ligase, cytoplasmic	AARS
0.635468	0.62494	0.614751	0.774404	0.622614	0.734731	1.04474	1.36369	1.11538	-1.63968	-0.203043	-0.443928	-0.086737	-1.56392	-1.24343	0.114225	-0.977355	-1.48685				+	H23_exosome_H23_WH	up_in_whole_lysate	23	21	20	32.9	30.6	29.3	97.147	0	158.75	640820000	296	5.34802	0	-2.93771	-1.20703	P06737	P06737	Glycogen phosphorylase, liver form	PYGL
0.288869	0.339528	0.489932	0.762669	0.692712	0.790518	1.12612	1.15913	1.46374	-1.6036	0.0123298	-0.0209886	-0.302908	-1.96671	-1.22226	-0.0926767	-1.31169	-0.604716				+	H23_exosome_H23_WH	up_in_whole_lysate	17	17	17	28.8	28.8	28.8	83.434	0	69.471	757930000	402	4.3914	4.19948e-05	-2.3093	-0.956997	P26639;A2RTX5	P26639	Threonine--tRNA ligase, cytoplasmic	TARS
0.518447	0.434283	0.51361	0.552688	0.645479	0.624032	0.476743	0.477361	0.538385	-2.06876	0.895381	0.313129	-1.35026	-1.9907	-0.125473	0.370215	-1.62963	0.805077				+	H23_exosome_H23_WH	up_in_whole_lysate	13	13	13	46	46	46	42.945	0	73.295	645450000	392	1.72335	0.00250691	-1.40819	-0.554557	Q9UNM6	Q9UNM6	26S proteasome non-ATPase regulatory subunit 13	PSMD13
1.03675	0.234268	1.12884	0.892066	-0.702039	1.17865	1.01682	1.21931	0.990393	-1.72105	-1.02619	-1.00063	-0.647866	-1.5601	-0.267631	0.161498	-0.384102	-0.54898				+	H23_exosome_H23_WH	up_in_whole_lysate	4	4	4	10.1	10.1	10.1	60.209	0	26.189	134350000	60	4.16852	0.000894995	-1.42785	-0.62958	Q9H6Z4	Q9H6Z4	Ran-binding protein 3	RANBP3
0.522577	0.67585	0.467511	0.829427	0.855953	0.68373	1.15149	1.11971	1.2483	-2.0352	-0.722208	-1.02099	-1.20291	-1.44057	-0.813753	0.102489	-0.0770065	-0.344398				+	H23_exosome_H23_WH	up_in_whole_lysate	40	24	24	55.5	37.4	37.4	84.659	0	323.31	14320000000	2878	5.41291	0.0011368	-1.33807	-0.609551	P07900;Q14568;Q58FG0	P07900	Heat shock protein HSP 90-alpha	HSP90AA1
0.699646	0.903719	0.654917	0.90075	0.847966	0.97293	1.05405	0.947995	0.994598	-1.95713	-0.718495	-0.962132	-1.26586	-1.30209	-0.55767	0.0890577	-0.812292	-0.489948				+	H23_exosome_H23_WH	up_in_whole_lysate	9	9	9	45.6	45.6	45.6	29.717	0	140.41	924070000	296	6.86313	0	-3.04543	-1.30009	Q14847	Q14847	LIM and SH3 domain protein 1	LASP1
0.851005	0.501916	0.25666	0.539741	0.760964	0.603583	1.17604	1.08258	1.25222	-1.58765	-1.49662	-0.0118613	-0.793876	-1.76187	-1.36416	0.0431145	-0.373029	0.321246				+	H23_exosome_H23_WH	up_in_whole_lysate	4	4	4	15.5	15.5	15.5	38.792	0	8.3525	107170000	51	4.22286	0.00535581	-1.07999	-0.490843	O43681	O43681	ATPase ASNA1	ASNA1
0.944608	0.901291	0.967304	1.22906	1.16574	-0.585701	0.869399	1.1833	0.965891	-1.05867	-0.351914	-0.901959	-0.414944	-1.21158	-0.49577	-1.39231	-0.391731	-1.42202				+	H23_exosome_H23_WH	up_in_whole_lysate	4	4	4	31.9	31.9	31.9	24.551	0	66.519	277610000	100	5.66007	4.45682e-05	-2.31474	-0.996718	P19388	P19388	DNA-directed RNA polymerases I, II, and III subunit RPABC1	POLR2E
1.24	1.16145	1.01217	0.354287	0.53212	-0.532574	0.793912	0.664265	1.71324	0.00520959	-1.23258	-1.97561	-0.364206	-0.544539	-0.504465	-1.09696	-1.01868	-0.207037				+	H23_exosome_H23_WH	up_in_whole_lysate	7	7	7	14.8	14.8	14.8	85.852	0	25.906	123830000	54	4.06828	0.000689792	-1.48689	-0.650646	O43719	O43719	HIV Tat-specific factor 1	HTATSF1
1.36604	1.29173	0.986223	0.722212	0.858568	0.434441	0.732042	0.845545	0.954521	-0.800801	-0.708012	-1.23957	-0.22672	-1.0853	-0.375458	-1.47168	-1.31551	-0.968274				+	H23_exosome_H23_WH	up_in_whole_lysate	6	4	4	20.4	13.5	13.5	39.171	0	32.422	209350000	83	7.96521	0.000596597	-1.42101	-0.666206	O75477	O75477	Erlin-1	ERLIN1
1.18547	1.44074	1.30354	-0.193463	1.37059	0.380238	0.957219	0.381441	0.537101	-0.213227	-1.31834	-1.36522	-1.33518	-1.33486	0.0215261	-0.683299	-0.359219	-0.775038				+	H23_exosome_H23_WH	up_in_whole_lysate	6	6	6	10.4	10.4	10.4	84.468	0	26.17	82979000	39	4.92627	0.00152417	-1.30537	-0.590867	Q5QJE6	Q5QJE6	Deoxynucleotidyltransferase terminal-interacting protein 2	DNTTIP2
1.25574	1.06748	1.12149	0.395388	0.809482	0.796578	0.708671	0.773962	0.546204	-0.178643	-1.20018	-0.879717	-1.23802	-2.08011	0.0865961	-0.604437	-0.0784038	-1.30208				+	H23_exosome_H23_WH	up_in_whole_lysate	7	7	7	23.2	23.2	23.2	48.357	0	47.86	122810000	71	5.20143	0.00209824	-1.24236	-0.567626	Q05048	Q05048	Cleavage stimulation factor subunit 1	CSTF1
1.1034	1.09793	1.09813	0.85666	0.871783	0.861701	0.862898	0.743052	0.883819	-0.405207	-0.846137	-1.37692	-0.697184	-1.40473	-0.349567	-1.08582	-0.920048	-1.29377				+	H23_exosome_H23_WH	up_in_whole_lysate	9	9	9	26.6	26.6	26.6	52.545	0	32.576	450910000	320	9.3727	0	-2.82901	-1.27916	O75306	O75306	NADH dehydrogenase [ubiquinone] iron-sulfur protein 2, mitochondrial	NDUFS2
1.01888	1.17404	1.07758	1.0941	1.16599	0.643974	0.557891	0.64378	0.75774	-0.113318	-0.616176	-1.32699	-0.989104	-1.67767	-0.455132	-1.20705	-0.796601	-0.951935				+	H23_exosome_H23_WH	up_in_whole_lysate	5	5	5	18.9	18.9	18.9	47.862	0	31.078	95469000	25	7.63272	0	-2.45015	-1.09277	P22830	P22830	Ferrochelatase, mitochondrial	FECH
1.02836	1.17165	0.789037	0.986746	0.195868	0.532482	0.849453	1.15754	1.04811	-1.37649	-0.450271	-1.71027	-0.388149	-0.791476	0.124742	-0.609634	-1.1488	-1.4089				+	H23_exosome_H23_WH	up_in_whole_lysate	16	16	16	19.1	19.1	19.1	151.66	0	41.57	239530000	93	6.03428	0.00200932	-1.23316	-0.570805	Q6P2E9	Q6P2E9	Enhancer of mRNA-decapping protein 4	EDC4
1.26706	1.03831	1.49243	0.593253	0.493989	0.473083	0.926791	0.632007	0.660095	-1.27759	0.37263	-1.19303	-0.913308	-1.74967	-0.242044	-0.519772	-1.17987	-0.874371				+	H23_exosome_H23_WH	up_in_whole_lysate	11	11	11	12.5	12.5	12.5	132.82	0	37.209	186340000	117	5.47535	0.000292276	-1.59396	-0.714853	Q8IX12	Q8IX12	Cell division cycle and apoptosis regulator protein 1	CCAR1
1.07875	1.1142	0.955884	0.847492	0.705793	0.384462	0.561213	0.513003	0.575169	-0.776904	0.601896	-1.50071	-1.38681	-1.24799	0.908632	-0.812848	-1.11126	-1.40997				+	H23_exosome_H23_WH	up_in_whole_lysate	12	12	12	31.9	31.9	31.9	56.639	0	60.596	511520000	278	3.73304	0.000138378	-1.80088	-0.758938	Q9UHG3	Q9UHG3	Prenylcysteine oxidase 1	PCYOX1
1.16067	1.6168	1.42447	-0.0316621	0.88509	0.262941	0.832716	0.54894	0.652789	-1.70103	-0.78817	-1.05808	-1.02705	-1.09316	0.125321	-0.746545	-1.1287	0.0646703				+	H23_exosome_H23_WH	up_in_whole_lysate	9	9	9	4.8	4.8	4.8	318.38	0	16.204	112200000	25	4.90264	9.78865e-05	-1.78901	-0.781866	O75691	O75691	Small subunit processome component 20 homolog	UTP20
1.06664	0.986312	1.3067	0.91001	0.901418	0.998617	0.552378	-0.702155	0.999565	-0.917129	-1.05952	-1.07516	-0.193165	-0.763165	-0.109375	-1.72201	-1.40667	0.22672				+	H23_exosome_H23_WH	up_in_whole_lysate	7	7	7	21.6	21.6	21.6	49.96	0	35.11	170570000	43	4.21321	0.00105609	-1.38785	-0.614659	Q9Y6N5	Q9Y6N5	Sulfide:quinone oxidoreductase, mitochondrial	SQRDL
0.982043	0.546453	0.728296	0.729211	0.823079	0.637013	0.94643	1.03434	0.839479	-0.964753	-1.50283	-0.418056	-0.756267	-1.46603	1.11662	-1.14037	-1.13938	-0.995282				+	H23_exosome_H23_WH	up_in_whole_lysate	6	6	6	21.9	21.9	21.9	48.207	0	34.71	237420000	118	4.70795	6.40732e-05	-1.86795	-0.807633	Q9UJU6	Q9UJU6	Drebrin-like protein	DBNL
0.657727	0.840617	0.770749	0.816422	0.910686	0.905981	0.740364	0.774101	0.745597	-0.830864	-2.12343	-0.651269	-1.184	-0.866093	1.09578	-0.926294	-0.774954	-0.901121				+	H23_exosome_H23_WH	up_in_whole_lysate	6	6	6	35.6	35.6	35.6	29.204	0	105.91	426360000	172	4.4891	4.12371e-05	-2.24328	-0.937397	P28070	P28070	Proteasome subunit beta type-4	PSMB4
0.89563	0.899817	0.723746	1.02864	0.850923	0.952445	0.879428	0.913342	0.837039	-0.807579	-1.75415	-0.347565	-1.55034	-1.21929	0.139662	-0.750996	-0.606905	-1.08385				+	H23_exosome_H23_WH	up_in_whole_lysate	7	7	7	31.8	31.8	31.8	35.979	0	37.256	253000000	154	6.88255	0.000126776	-1.67404	-0.765227	Q9P287	Q9P287	BRCA2 and CDKN1A-interacting protein	BCCIP
1.2131	0.826844	0.901734	1.22426	0.582263	0.886699	0.88533	0.890175	0.734042	-0.998643	-1.69781	-0.98866	-0.489433	-1.34685	-0.518472	-0.253433	-0.516169	-1.33499				+	H23_exosome_H23_WH	up_in_whole_lysate	5	5	5	17.4	17.4	17.4	42.033	0	26.908	247650000	70	7.69098	0.000146552	-1.63362	-0.75634	Q9Y2S7	Q9Y2S7	Polymerase delta-interacting protein 2	POLDIP2
1.19823	0.366673	0.484226	0.7709	1.10358	1.03154	0.979713	0.81957	0.802333	-0.758208	-1.79332	-1.12215	-0.191715	-1.73307	-0.898717	-0.467613	0.317143	-0.909112				+	H23_exosome_H23_WH	up_in_whole_lysate	10	10	9	39.8	39.8	39.8	38.169	0	36.974	297060000	139	5.419	6.83371e-05	-1.82252	-0.804455	O75436	O75436	Vacuolar protein sorting-associated protein 26A	VPS26A
0.588946	0.643104	0.780268	0.892755	1.10167	0.894906	0.77124	0.76581	0.672335	-0.0729752	-2.18174	-0.7143	-0.477787	-1.72504	-0.11792	-0.243938	0.0446611	-1.622				+	H23_exosome_H23_WH	up_in_whole_lysate	7	7	7	16.8	16.8	16.8	78.365	0	156.13	1248000000	348	4.38713	3.78698e-05	-2.00647	-0.850477	Q14444	Q14444	Caprin-1	CAPRIN1
0.829213	1.32753	0.932823	0.83209	1.10642	1.11658	0.71029	0.647841	0.567461	-1.29175	-1.8185	-0.738979	-0.990762	-1.21586	-0.522906	-0.0700627	-0.699946	-0.721496				+	H23_exosome_H23_WH	up_in_whole_lysate	5	5	5	15.2	15.2	15.2	44.961	0	25.671	196070000	42	7.299	4.49438e-05	-2.23737	-1.00164	Q96I25	Q96I25	Splicing factor 45	RBM17
0.949333	0.916317	0.919501	0.957316	0.97188	0.954028	0.72577	0.791067	0.768969	-0.678232	-2.0856	-0.524212	-1.04034	-1.41225	-0.444506	-0.0145525	-0.862598	-0.891888				+	H23_exosome_H23_WH	up_in_whole_lysate	26	17	17	47.9	33.9	33.9	69.147	0	70.637	2687600000	1148	6.76714	0	-3.76248	-1.54825	P17844	P17844	Probable ATP-dependent RNA helicase DDX5	DDX5
1.00572	0.756295	0.587843	1.25572	1.42853	1.30778	0.271947	0.475006	0.072499	-1.22188	-2.12574	-0.4917	-1.00131	-0.485468	0.0613733	0.0384097	-1.15339	-0.78164				+	H23_exosome_H23_WH	up_in_whole_lysate	4	4	4	6.4	6.4	6.4	118.07	0	146.69	76910000	65	4.48728	0.000464358	-1.56438	-0.68787	Q68E01	Q68E01	Integrator complex subunit 3	INTS3
1.22332	1.1996	1.0993	0.648154	0.764279	0.825846	1.06679	0.704873	0.597134	-0.89297	-1.29697	-0.878129	-0.644139	-0.516053	-1.00905	-0.00392154	-1.27403	-1.61403				+	H23_exosome_H23_WH	up_in_whole_lysate	13	13	8	15.6	15.6	11.1	132.88	0	106.41	226940000	95	7.60699	0	-2.41068	-1.07656	Q8TAQ2	Q8TAQ2	SWI/SNF complex subunit SMARCC2	SMARCC2
0.720424	0.670661	0.555614	0.709123	0.806223	0.673087	0.908871	0.751231	0.845725	-0.444356	-2.30178	-0.288713	-0.512982	-0.382792	-0.849235	0.609642	-0.266578	-2.20417				+	H23_exosome_H23_WH	up_in_whole_lysate	16	16	16	43.8	43.8	43.8	47.463	0	78.274	1148900000	708	3.58883	0.00016309	-1.78765	-0.750153	O00231	O00231	26S proteasome non-ATPase regulatory subunit 11	PSMD11
0.899857	0.837945	0.889757	0.870217	0.900698	0.942503	0.916106	0.949094	0.97711	-0.746045	-1.60482	-0.462816	-0.672289	-0.558129	-1.15229	-0.128568	-1.48293	-1.37539				+	H23_exosome_H23_WH	up_in_whole_lysate	21	21	21	23.9	23.9	23.9	123.38	0	112	990020000	602	7.91654	0	-3.49521	-1.50028	O14980	O14980	Exportin-1	XPO1
0.436174	0.450314	0.454048	0.895898	0.815873	0.900473	1.07752	1.13937	1.10151	-0.40872	-2.04482	-0.733165	-0.633502	-0.562459	-0.78135	-0.115454	0.0620505	-2.05375				+	H23_exosome_H23_WH	up_in_whole_lysate	9	9	9	37.4	37.4	37.4	36.426	0	173.52	1650300000	591	4.7185	0	-2.79112	-1.13161	P40925	P40925	Malate dehydrogenase, cytoplasmic	MDH1
0.638688	0.588695	0.581383	0.873098	0.809096	0.796172	0.99238	1.00013	1.04259	-0.707191	-1.07106	-0.728563	-0.457909	-0.830063	-0.428391	-0.337646	-0.0395022	-2.7219				+	H23_exosome_H23_WH	up_in_whole_lysate	15	15	14	39.2	39.2	37.5	51.901	0	251.05	1228100000	462	4.83241	2.33577e-05	-2.47371	-1.02898	Q01518	Q01518	Adenylyl cyclase-associated protein 1	CAP1
0.616335	0.648633	0.367011	0.856765	1.0426	0.775776	0.588349	0.151936	0.533837	-0.155859	-0.194306	-0.224909	0.0709503	0.028976	-2.53026	-2.37219	-0.741673	0.538034				+	H23_exosome_H23_WH	up_in_whole_lysate	9	9	4	62.2	62.2	31.3	22.171	0	197.88	1076800000	265	2.35879	0.0016939	-1.41304	-0.582399	Q9H0U4;Q92928	Q9H0U4	Ras-related protein Rab-1B	RAB1B
1.00255	1.03638	1.07523	1.01361	1.0092	0.958938	0.63981	0.610268	0.567952	-0.898314	-0.899663	-1.36326	-0.33197	-0.761449	-1.82689	-1.3765	0.0833553	-0.539254				+	H23_exosome_H23_WH	up_in_whole_lysate	6	6	6	49.5	49.5	49.5	13.53	0	72.286	693250000	242	6.60148	0	-2.805	-1.20386	P14927	P14927	Cytochrome b-c1 complex subunit 7	UQCRB
0.956917	0.695891	0.807108	1.73976	0.703745	1.44155	0.652826	0.318573	0.0365875	-1.13589	-0.899824	-0.713912	-0.215442	-0.753636	-1.45268	-1.80089	0.100863	-0.481539				+	H23_exosome_H23_WH	up_in_whole_lysate	7	7	7	38	38	38	30.037	0	27.871	146070000	100	4.90311	0.00390261	-1.12889	-0.517414	P21964	P21964	Catechol O-methyltransferase	COMT
0.961339	1.14493	1.15237	0.261316	1.24491	1.19615	0.628848	0.32623	1.02507	-0.767542	-0.973	-1.07284	-0.38738	-1.31902	-1.58662	-0.850065	0.0243883	-1.00908				+	H23_exosome_H23_WH	up_in_whole_lysate	8	8	8	13.4	13.4	13.4	80.592	0	29.166	187560000	97	6.71257	3.81406e-05	-1.8913	-0.852604	P49959	P49959	Double-strand break repair protein MRE11A	MRE11A
1.3137	0.971842	1.15401	0.702055	0.789895	0.654183	0.53922	0.64184	0.698023	-0.76633	-1.03095	-1.13502	0.67	-1.0873	-2.04426	-0.920157	-0.629788	-0.520958				+	H23_exosome_H23_WH	up_in_whole_lysate	5	5	5	15.3	15.3	15.3	53.542	0	9.6711	124610000	80	5.1753	0.00194211	-1.25702	-0.573486	Q05519	Q05519	Serine/arginine-rich splicing factor 11	SRSF11
1.14546	1.13432	1.06141	0.87033	0.651538	0.469716	0.973385	0.806478	1.0776	-1.11269	-1.4317	-0.820149	-0.0951994	-0.938583	-1.48262	-1.18798	-0.6709	-0.450418				+	H23_exosome_H23_WH	up_in_whole_lysate	9	9	9	10.4	10.4	10.4	133.94	0	27.149	198980000	97	7.95858	0	-2.40559	-1.08099	Q7L2E3	Q7L2E3	Putative ATP-dependent RNA helicase DHX30	DHX30
0.903566	1.58043	1.00371	0.967186	0.62328	0.63654	0.903259	0.576979	0.605872	-0.98312	-0.814549	-1.9236	-1.41572	-0.432673	-0.730885	-1.11419	-0.0176273	-0.368456				+	H23_exosome_H23_WH	up_in_whole_lysate	5	5	5	48.1	48.1	48.1	18.325	0	8.6226	158210000	80	6.17703	0.000171123	-1.65174	-0.747598	Q8N5N7	Q8N5N7	39S ribosomal protein L50, mitochondrial	MRPL50
1.66562	1.48985	1.03189	0.561935	1.04747	0.154467	0.58229	-0.0373089	0.392221	-0.165823	-1.47218	-1.71148	-1.32002	-0.424451	-1.35094	-0.293796	0.0683301	-0.21808				+	H23_exosome_H23_WH	up_in_whole_lysate	14	14	14	12.2	12.2	12.2	164.67	0	98.015	308230000	98	3.98117	0.000284817	-1.66911	-0.717437	Q9NTI5	Q9NTI5	Sister chromatid cohesion protein PDS5 homolog B	PDS5B
1.0424	1.06468	0.991556	0.8358	0.793449	0.63618	0.712688	0.181907	1.13561	-0.669864	-1.74874	-2.14329	-0.214223	-0.929618	-0.846764	0.0994683	-0.633051	-0.308191				+	H23_exosome_H23_WH	up_in_whole_lysate	8	8	8	18.3	18.3	18.3	63.111	0	16.061	303400000	112	5.00086	0.00587391	-1.0441	-0.482284	P07686	P07686	Beta-hexosaminidase subunit beta;Beta-hexosaminidase subunit beta chain B;Beta-hexosaminidase subunit beta chain A	HEXB
0.795795	0.838484	0.820057	0.652021	0.717476	0.623194	1.0152	0.736661	1.04802	-0.490484	-1.84775	-2.50781	-0.342109	-0.480577	-0.609786	-0.417724	-0.301769	-0.248896				+	H23_exosome_H23_WH	up_in_whole_lysate	11	7	7	42.5	31.8	31.8	38.58	0	127.1	1112000000	364	4.66585	3.4188e-05	-2.43891	-1.01114	Q15366;P57721;P57723	Q15366	Poly(rC)-binding protein 2	PCBP2
0.67689	0.671941	0.544367	0.328062	0.953025	0.937777	1.12882	1.06128	1.37643	-1.57976	-1.56395	-1.38727	-1.04533	-0.607086	-0.929332	-0.148674	-0.59811	0.180909				+	H23_exosome_H23_WH	up_in_whole_lysate	8	8	8	27.8	27.8	27.8	42.502	0	120.28	238510000	123	5.77449	8.95857e-05	-1.76359	-0.787153	Q7L2H7	Q7L2H7	Eukaryotic translation initiation factor 3 subunit M	EIF3M
0.790617	0.490637	-0.268809	-1.15679	0.800256	1.10171	1.48469	0.836439	1.06908	-0.0156349	-0.91047	-1.92977	-0.71487	-0.949259	-1.41007	-0.327908	0.285508	0.824647				+	H23_exosome_H23_WH	up_in_whole_lysate	5	5	5	30.2	30.2	30.2	27.547	0	7.558	153610000	23	1.99213	0.00732239	-1.10745	-0.465258	O95336	O95336	6-phosphogluconolactonase	PGLS
0.75252	0.59349	0.217872	0.563097	0.595183	0.496115	1.30794	1.16824	1.14413	-1.86887	-1.52231	-1.31577	-1.01324	-0.76835	-0.973826	0.670091	-0.319185	0.272871				+	H23_exosome_H23_WH	up_in_whole_lysate	5	5	5	56.7	56.7	56.7	14.478	0	44.43	329000000	167	3.89761	0.000308012	-1.656	-0.710696	P61970	P61970	Nuclear transport factor 2	NUTF2
0.903179	0.866902	0.845341	0.736627	0.755685	0.746756	0.733912	0.70343	0.696327	-1.83906	-1.40309	-1.6957	-1.55363	-0.727286	-0.424408	0.0656862	0.267281	0.322049				+	H23_exosome_H23_WH	up_in_whole_lysate	8	8	8	51.4	51.4	51.4	31.362	0	266.13	2816100000	902	4.15602	0	-3.94998	-1.43988	Q07021	Q07021	Complement component 1 Q subcomponent-binding protein, mitochondrial	C1QBP
0.53457	0.598128	0.597083	0.759022	0.780223	0.741775	0.693387	0.647436	0.636254	-1.33531	-1.14601	-1.50428	-1.44577	-1.27143	0.264081	-1.42928	0.856184	1.02394				+	H23_exosome_H23_WH	up_in_whole_lysate	5	5	5	29.1	29.1	29.1	18.898	0	71.431	1754400000	766	2.76383	0	-3.04157	-1.08256	P46783;Q9NQ39	P46783	40S ribosomal protein S10;Putative 40S ribosomal protein S10-like	RPS10;RPS10P5
0.635101	0.855618	0.652413	0.427177	0.635347	0.356545	1.08011	1.20829	0.407369	-1.70565	-0.581617	-1.47433	-2.30548	-0.259158	-0.540181	0.571531	0.523656	-0.486735				+	H23_exosome_H23_WH	up_in_whole_lysate	8	4	4	25.2	12.7	12.7	49.263	0	77.673	134290000	26	3.07436	0.00546678	-1.11064	-0.489029	P55795	P55795	Heterogeneous nuclear ribonucleoprotein H2	HNRNPH2
0.620124	0.619155	0.626072	0.627076	0.680218	0.748091	1.16332	1.21396	1.11206	-1.17218	-0.435354	-1.77473	-1.46649	-1.35439	-1.22598	-0.116933	0.329471	-0.193492				+	H23_exosome_H23_WH	up_in_whole_lysate	16	16	16	30.1	30.1	30.1	59.143	0	57.681	619530000	315	5.03911	0	-2.68496	-1.10907	P54577	P54577	Tyrosine--tRNA ligase, cytoplasmic;Tyrosine--tRNA ligase, cytoplasmic, N-terminally processed	YARS
0.118604	0.177247	0.132562	0.458905	0.75461	0.759648	1.48508	1.09812	1.21004	-0.473552	-0.574892	-2.14077	-1.34654	-1.43135	-0.820304	-0.528525	0.809566	0.311556				+	H23_exosome_H23_WH	up_in_whole_lysate	4	4	4	36	36	36	14.285	0	33.181	268000000	147	2.99834	0.00836801	-1.02561	-0.454704	O14737	O14737	Programmed cell death protein 5	PDCD5
0.678089	0.680557	0.611023	0.831801	0.77301	0.81079	1.07653	1.10949	1.0138	-1.27212	-1.175	-1.45752	-0.976422	-1.60337	-0.935919	0.552036	-0.00193562	-0.714847				+	H23_exosome_H23_WH	up_in_whole_lysate	8	6	6	36.7	29.4	29.4	27.774	0	126.49	596600000	246	5.49812	0	-2.966	-1.22272	P31947	P31947	14-3-3 protein sigma	SFN
0.853204	0.884915	0.914181	1.05037	1.06574	0.986931	0.811215	0.717543	0.766834	-1.45006	-1.26616	-1.37775	-1.43234	-1.2545	-0.450543	-0.169553	-0.383107	-0.266914				+	H23_exosome_H23_WH	up_in_whole_lysate	8	8	6	13.3	13.3	13.3	53.425	0	162.64	2512200000	430	7.20417	0	-4.81859	-1.91867	P35637	P35637	RNA-binding protein FUS	FUS
1.42709	0.71451	1.12436	1.32088	0.505986	1.1549	0.360797	0.462626	0.522816	-1.09555	-1.6125	-0.984601	-1.61539	-1.10841	-0.710459	0.0150169	-0.302495	-0.179572				+	H23_exosome_H23_WH	up_in_whole_lysate	9	9	9	17.6	17.6	17.6	65.173	0	20.685	122280000	66	5.5233	0.000327461	-1.57092	-0.706214	Q8WYA6	Q8WYA6	Beta-catenin-like protein 1	CTNNBL1
0.87376	0.86158	0.860307	0.895947	0.909031	0.874975	0.817588	0.746078	0.791514	-1.3342	-1.36676	-1.86758	-0.925912	-1.21724	-0.864774	0.404167	-0.138113	-0.320361				+	H23_exosome_H23_WH	up_in_whole_lysate	13	13	13	36.6	36.6	36.6	48.121	0	245.27	4619300000	1259	5.63009	0	-4.69171	-1.76577	Q15084	Q15084	Protein disulfide-isomerase A6	PDIA6
0.965799	0.960644	1.02407	0.849042	0.835375	0.835941	0.676222	0.734108	0.678091	-1.39676	-1.23384	-1.67747	-0.735381	-1.06784	-1.12246	0.247505	0.444413	-1.01747				+	H23_exosome_H23_WH	up_in_whole_lysate	5	5	5	22.7	22.7	22.7	28.908	0	173.58	908350000	423	5.42597	0	-3.43409	-1.37381	P24539	P24539	ATP synthase F(0) complex subunit B1, mitochondrial	ATP5F1
0.711113	0.679095	0.706544	0.75103	0.803604	0.774177	0.797576	0.766347	0.872808	-0.699434	-2.17998	-2.14112	-0.942229	-0.984446	-0.174681	0.131708	0.0454166	0.0824688				+	H23_exosome_H23_WH	up_in_whole_lysate	8	8	7	85.2	85.2	70.4	11.665	0	243.55	5141000000	968	3.93705	0	-3.50018	-1.30045	P05387	P05387	60S acidic ribosomal protein P2	RPLP2
0.65137	0.583941	0.602815	0.913877	0.78102	0.909419	0.718141	0.598344	0.609427	-0.972779	-1.11247	-2.52816	-1.04052	-1.24783	-0.760536	0.465034	0.398526	0.430387				+	H23_exosome_H23_WH	up_in_whole_lysate	28	28	28	58.9	58.9	58.9	57.116	0	323.31	13725000000	2996	3.2128	0	-3.36027	-1.20403	P07237	P07237	Protein disulfide-isomerase	P4HB
1.01397	0.997511	0.988927	0.737564	0.680876	0.684507	0.885252	0.873555	0.853078	-1.48904	-1.4178	-1.4638	-1.29727	-0.958903	-1.10478	0.159437	0.0272894	-0.170381				+	H23_exosome_H23_WH	up_in_whole_lysate	15	15	15	43.8	43.8	43.8	38.746	0	223.6	7446700000	1678	5.88986	0	-3.14401	-1.29932	P09651;Q32P51	P09651	Heterogeneous nuclear ribonucleoprotein A1;Heterogeneous nuclear ribonucleoprotein A1, N-terminally processed;Heterogeneous nuclear ribonucleoprotein A1-like 2	HNRNPA1;HNRNPA1L2
0.9235	1.00949	0.971953	0.481495	0.487144	0.467874	1.11685	1.25078	1.05204	-1.35835	-1.44778	-1.7494	-1.18634	-0.929313	-0.307882	-0.305871	-0.272859	-0.203329				+	H23_exosome_H23_WH	up_in_whole_lysate	27	27	18	48.3	48.3	30.5	70.67	0	323.31	1866400000	820	6.04057	0	-2.97063	-1.24507	P11940;Q9H361;Q4VXU2;Q96DU9	P11940	Polyadenylate-binding protein 1	PABPC1
0.814188	0.815132	0.862028	0.815937	0.846282	0.889962	0.914553	0.902669	0.896664	-1.18163	-0.856643	-1.59311	-1.73794	-1.02279	-1.21502	0.0914699	0.0401656	-0.281916				+	H23_exosome_H23_WH	up_in_whole_lysate	31	31	31	42.7	42.7	42.7	106.87	0	323.31	5235100000	1960	6.02813	0	-4.36347	-1.69908	Q14697	Q14697	Neutral alpha-glucosidase AB	GANAB
0.944207	0.937043	0.969413	0.763379	0.783606	0.793613	0.863405	0.840994	0.882009	-1.19708	-1.32102	-1.14877	-1.23978	-1.23594	-1.61736	-0.0873967	-0.115233	0.184926				+	H23_exosome_H23_WH	up_in_whole_lysate	11	11	10	31.3	31.3	29	38.434	0	153.92	3302700000	829	6.09673	0	-4.28481	-1.67963	Q14103	Q14103	Heterogeneous nuclear ribonucleoprotein D0	HNRNPD
0.630729	0.562701	0.655307	0.905477	0.982276	0.897923	0.876489	0.786174	0.774121	-1.66654	-0.271071	-1.34133	-1.65003	-1.26905	-1.46311	0.338637	0.0568442	0.194463				+	H23_exosome_H23_WH	up_in_whole_lysate	5	5	5	35.3	35.3	35.3	15.423	0	32.143	1262900000	535	4.31017	4.41989e-05	-2.41332	-0.989387	P62847	P62847	40S ribosomal protein S24	RPS24
1.0554	0.989909	0.994533	0.821233	0.76187	0.84178	0.78232	0.632938	0.621758	-1.21403	-1.21101	-1.29514	-1.09824	-1.70321	-1.30774	-0.126773	0.231046	0.223372				+	H23_exosome_H23_WH	up_in_whole_lysate	11	11	11	77.5	77.5	77.5	10.932	0	71.285	13891000000	1704	5.27092	0	-4.57772	-1.70425	P61604	P61604	10 kDa heat shock protein, mitochondrial	HSPE1
0.83147	0.817768	0.78589	0.630364	0.751703	0.643071	0.902738	0.873674	0.851125	-1.52427	-0.971453	-1.67428	-1.13927	-1.12151	-1.55577	0.432131	0.204864	0.261751				+	H23_exosome_H23_WH	up_in_whole_lysate	7	7	7	60.3	60.3	60.3	17.163	0	26.76	813060000	340	4.342	0	-3.2961	-1.26978	P61326;Q96A72	P61326	Protein mago nashi homolog;Protein mago nashi homolog 2	MAGOH;MAGOHB
0.890053	0.90402	0.874325	0.70713	0.797848	0.78319	0.707991	0.583704	0.671291	-0.772532	-1.20141	-1.73488	-0.856607	-1.4646	-1.82862	0.351822	0.37912	0.208163				+	H23_exosome_H23_WH	up_in_whole_lysate	14	14	14	54.5	54.5	54.5	27.843	0	48.492	1700300000	756	4.03459	4.53258e-05	-2.50538	-1.00851	P38117	P38117	Electron transfer flavoprotein subunit beta	ETFB
0.621008	0.608351	0.64071	0.82394	0.823284	0.849185	0.972608	0.981738	1.01788	-1.99032	-0.944787	-1.00516	-1.30087	-1.09489	-1.40443	-0.00353036	0.210494	0.194799				+	H23_exosome_H23_WH	up_in_whole_lysate	23	23	23	47.4	47.4	47.4	67.877	0	323.31	10776000000	2171	4.87011	0	-3.92888	-1.48997	P29401	P29401	Transketolase	TKT
0.963297	0.9431	0.954687	0.796962	0.792321	0.789187	0.873567	0.858615	0.866847	-0.986925	-1.07178	-1.00988	-1.41029	-1.33292	-1.78835	-0.0178406	-0.0739553	-0.146635				+	H23_exosome_H23_WH	up_in_whole_lysate	25	25	25	71.1	71.1	71.1	56.559	0	323.31	19525000000	3844	6.31252	0	-6.10532	-2.21563	P06576	P06576	ATP synthase subunit beta, mitochondrial	ATP5B
1.02419	1.1419	1.08397	-1.46571	1.13682	1.08401	0.768031	0.316394	0.380197	-0.70428	-0.929224	-1.47929	-1.43101	-1.14456	-0.842022	0.228984	0.483	0.348607				+	H23_exosome_H23_WH	up_in_whole_lysate	7	6	6	18.8	16.9	16.9	46.437	0	82.164	892490000	274	2.25876	0.000146868	-1.98063	-0.756588	O14979	O14979	Heterogeneous nuclear ribonucleoprotein D-like	HNRNPDL
0.945539	0.930204	0.873197	0.81387	0.82899	0.802342	0.814186	0.82791	0.843633	-1.35086	-1.36827	-1.19706	-1.51317	-1.31401	-1.1234	0.119083	0.0374897	0.0303319				+	H23_exosome_H23_WH	up_in_whole_lysate	39	39	38	61	61	59.8	74.139	0	323.31	28082000000	4640	5.77845	0	-6.13257	-2.16272	P02545	P02545	Prelamin-A/C;Lamin-A/C	LMNA
0.715625	0.961264	0.942213	0.633235	0.588626	1.00109	0.773178	0.545377	0.940839	-1.43856	-1.63607	-1.20659	-0.398002	-1.31604	-1.49706	-0.529614	0.692932	0.227555				+	H23_exosome_H23_WH	up_in_whole_lysate	4	4	4	11.4	11.4	11.4	74.89	0	9.8239	143050000	25	4.36842	0.000831527	-1.43938	-0.637255	Q15061	Q15061	WD repeat-containing protein 43	WDR43
0.694229	0.693606	0.728391	0.942567	0.933168	0.945386	0.910169	0.918138	0.987895	-1.35477	-1.19773	-1.74142	-1.27715	-1.07007	-1.02986	0.135603	0.00187046	-0.220015				+	H23_exosome_H23_WH	up_in_whole_lysate	5	5	5	54.3	54.3	54.3	11.749	0	12.743	594590000	257	6.01519	0	-3.27148	-1.34798	P99999;CON__P62894	P99999	Cytochrome c	CYCS
0.791339	0.80038	0.847741	1.0154	1.02136	1.02448	0.810222	0.774962	0.832822	-1.65046	-1.42141	-1.70771	-0.864361	-0.968277	-0.66731	-0.306845	-0.161416	-0.170908				+	H23_exosome_H23_WH	up_in_whole_lysate	12	12	12	48.1	48.1	48.1	23.742	0	188.85	5715800000	1557	6.62063	0	-4.30364	-1.71828	P23284	P23284	Peptidyl-prolyl cis-trans isomerase B	PPIB
0.853636	0.785261	0.780448	0.871301	0.851423	0.857663	0.74207	0.713908	0.690008	-1.36827	-0.546638	-2.04401	-1.68539	-0.869623	-1.08397	0.394773	-0.0462772	0.103688				+	H23_exosome_H23_WH	up_in_whole_lysate	40	40	29	77	77	61.4	48.057	0	323.31	13929000000	3061	4.4558	0	-4.17404	-1.5253	P05783;CON__H-INV:HIT000015463	P05783	Keratin, type I cytoskeletal 18	KRT18
0.878784	0.874139	0.875464	0.842823	0.858619	0.842697	0.84247	0.827366	0.833551	-1.72995	-1.07433	-1.83569	-0.90003	-1.20028	-0.821786	-0.0532189	0.00835046	-0.0689859				+	H23_exosome_H23_WH	up_in_whole_lysate	44	44	42	54.4	54.4	52.7	92.468	0	323.31	15776000000	3784	5.76623	0	-4.97729	-1.85741	P14625;Q58FF3	P14625	Endoplasmin	HSP90B1
0.945466	0.868206	0.947798	0.830625	0.824462	0.806055	0.806316	0.855091	0.87837	-1.01724	-1.68702	-1.41988	-1.45921	-0.768834	-1.14199	-0.275166	-0.373757	0.380698				+	H23_exosome_H23_WH	up_in_whole_lysate	32	32	32	30.1	30.1	30.1	141.54	0	323.31	950520000	378	6.04483	0	-3.31567	-1.36424	Q9UQE7	Q9UQE7	Structural maintenance of chromosomes protein 3	SMC3
0.952438	0.978094	0.940021	0.892	0.884605	0.903076	0.855823	0.888789	0.880481	-1.05261	-1.01155	-1.07343	-1.56709	-1.41684	-1.25921	-0.203694	-0.215304	-0.37561				+	H23_exosome_H23_WH	up_in_whole_lysate	15	15	15	56.9	56.9	56.9	33.296	0	323.31	6247200000	1617	7.86903	0	-5.221	-2.09147	Q99623	Q99623	Prohibitin-2	PHB2
1.0251	0.889911	1.01296	0.921992	0.910201	0.856772	0.842607	0.875377	0.88691	-1.15359	-1.49182	-1.43393	-1.1447	-0.907552	-1.19727	-0.246421	-0.268239	-0.378305				+	H23_exosome_H23_WH	up_in_whole_lysate	15	15	15	51.8	51.8	51.8	43.062	0	133.53	3424000000	1128	8.1567	0	-5.10548	-2.07273	Q12905	Q12905	Interleukin enhancer-binding factor 2	ILF2
0.771416	0.803592	0.780063	0.904774	0.932998	0.926874	0.856799	0.872156	0.863154	-1.18428	-1.70387	-1.28185	-0.321564	-1.29583	-1.61043	-0.0816625	-0.16155	-0.0707912				+	H23_exosome_H23_WH	up_in_whole_lysate	8	8	8	47	47	47	17.222	0	47.666	3174000000	805	5.87894	0	-3.86784	-1.53644	P62277	P62277	40S ribosomal protein S13	RPS13
1.0022	0.962498	0.969369	0.904927	0.918004	0.904798	0.811031	0.850267	0.861992	-1.08716	-1.41789	-1.30083	-1.14531	-1.15603	-1.32509	-0.189009	-0.427419	-0.136356				+	H23_exosome_H23_WH	up_in_whole_lysate	10	10	10	49.7	49.7	49.7	31.566	0	312.36	3833700000	1214	7.92737	0	-4.8679	-1.98013	P45880	P45880	Voltage-dependent anion-selective channel protein 2	VDAC2
0.964011	0.948829	0.96869	0.944382	0.950673	0.962231	0.886993	0.901842	0.921506	-1.19639	-1.1758	-1.23488	-1.16729	-1.00326	-1.27396	-0.266412	-0.466388	-0.664778				+	H23_exosome_H23_WH	up_in_whole_lysate	15	15	15	59.2	59.2	59.2	35.503	0	311.27	7992100000	2119	10.0943	0	-6.14595	-2.54897	P40926	P40926	Malate dehydrogenase, mitochondrial	MDH2
0.952464	0.934879	0.95024	0.836086	0.850815	0.859033	0.862154	0.865171	0.874518	-1.31099	-1.21324	-1.27362	-1.45125	-1.11835	-1.30016	-0.127342	-0.0502493	-0.140163				+	H23_exosome_H23_WH	up_in_whole_lysate	25	25	25	45.4	45.4	45.4	73.68	0	323.31	15659000000	3852	6.90164	0	-6.73293	-2.44638	P38646	P38646	Stress-70 protein, mitochondrial	HSPA9
1.01929	0.968067	0.949687	0.807869	0.849682	0.83644	0.910057	0.857312	0.901704	-1.40254	-1.41746	-1.28907	-0.91668	-1.0492	-1.37997	-0.0478623	-0.23809	-0.359239				+	H23_exosome_H23_WH	up_in_whole_lysate	14	14	14	65.8	65.8	65.8	29.804	0	204.82	4572400000	1290	7.45112	0	-5.67878	-2.2025	P35232	P35232	Prohibitin	PHB
0.867139	0.874148	0.899783	0.947811	0.961166	0.952241	0.895595	0.91803	0.881776	-1.22787	-1.43158	-0.66134	-1.27246	-1.50983	-1.15289	-0.297314	-0.274299	-0.3701				+	H23_exosome_H23_WH	up_in_whole_lysate	31	31	31	60.2	60.2	60.2	56.782	0	323.31	15350000000	2459	8.00426	0	-5.67415	-2.24484	P30101	P30101	Protein disulfide-isomerase A3	PDIA3
0.898187	0.850476	0.917378	0.917995	0.905111	0.916266	0.931991	0.932424	0.901929	-1.04513	-1.82736	-1.13479	-0.88261	-1.12583	-1.18711	-0.564346	-0.206776	-0.197804				+	H23_exosome_H23_WH	up_in_whole_lysate	18	18	18	59.2	59.2	59.2	48.141	0	323.31	7377500000	1590	7.84794	0	-4.60603	-1.8882	P27797	P27797	Calreticulin	CALR
0.981165	0.983362	0.985627	0.840695	0.839976	0.846123	0.864497	0.877662	0.888575	-1.10916	-1.37996	-1.19369	-1.03202	-1.35523	-1.44218	-0.159823	-0.186607	-0.249017				+	H23_exosome_H23_WH	up_in_whole_lysate	23	23	23	50.5	50.5	50.5	59.75	0	323.31	12592000000	3172	7.49087	0	-6.74431	-2.51434	P25705	P25705	ATP synthase subunit alpha, mitochondrial	ATP5A1
0.926707	1.00539	1.01203	0.914648	0.894836	0.899228	0.781711	0.857714	0.83657	-1.43425	-0.977152	-1.20878	-0.967525	-1.37158	-1.46507	-0.267641	-0.148287	-0.288544				+	H23_exosome_H23_WH	up_in_whole_lysate	19	19	19	49.6	49.6	49.6	37.429	0	323.31	21194000000	3670	7.60447	0	-4.0199	-1.67557	P22626	P22626	Heterogeneous nuclear ribonucleoproteins A2/B1	HNRNPA2B1
1.00927	1.00214	0.996393	0.884837	0.836326	0.868419	0.858538	0.879604	0.85716	-0.900138	-1.41092	-1.01521	-1.38702	-1.4386	-1.19503	-0.271355	-0.359793	-0.214629				+	H23_exosome_H23_WH	up_in_whole_lysate	15	15	15	72.1	72.1	72.1	30.772	0	323.31	6637200000	2152	7.97356	0	-5.46937	-2.17804	P21796	P21796	Voltage-dependent anion-selective channel protein 1	VDAC1
0.928182	0.937092	0.987687	0.915768	0.887147	0.896813	0.851503	0.817617	0.861994	-1.29082	-1.36143	-1.4842	-1.22777	-1.1885	-0.979361	-0.113863	-0.156331	-0.28154				+	H23_exosome_H23_WH	up_in_whole_lysate	20	20	20	27.7	27.7	27.7	76.613	0	323.31	15109000000	3123	7.36714	0	-3.82564	-1.59728	P19338	P19338	Nucleolin	NCL
0.804675	0.822691	0.914892	1.05864	1.09523	1.03718	0.815237	0.807746	0.819236	-1.33361	-0.894829	-1.39969	-1.20347	-1.18801	-1.343	-0.185659	-0.209878	-0.417375				+	H23_exosome_H23_WH	up_in_whole_lysate	14	14	14	29.5	29.5	29.5	59.425	0	237.63	2526100000	839	7.8702	0	-4.4636	-1.84123	P14314	P14314	Glucosidase 2 subunit beta	PRKCSH
0.922953	0.928905	0.93294	0.86358	0.879679	0.864561	0.909006	0.890963	0.905536	-1.29796	-1.60485	-1.11336	-1.02898	-1.08916	-1.34106	-0.174177	-0.0949483	-0.353619				+	H23_exosome_H23_WH	up_in_whole_lysate	31	30	30	51.5	51.5	51.5	72.332	0	323.31	21558000000	4485	7.44078	0	-3.45478	-1.46859	P11021	P11021	78 kDa glucose-regulated protein	HSPA5
0.964918	0.964476	0.912189	0.862996	0.863945	0.846721	0.862334	0.937681	0.884213	-1.53622	-1.15223	-1.35613	-1.07665	-1.1476	-1.19747	-0.329578	-0.378042	0.0744328				+	H23_exosome_H23_WH	up_in_whole_lysate	13	13	13	25.9	25.9	25.9	66.9	0	124.05	1665800000	806	7.44781	0	-4.49584	-1.82897	O95831	O95831	Apoptosis-inducing factor 1, mitochondrial	AIFM1
0.971393	1.00404	0.946659	0.911077	0.918037	0.939751	0.854844	0.833683	0.878022	-1.50006	-1.01057	-1.06417	-1.21928	-1.13718	-1.37867	-0.213493	-0.367883	-0.366217				+	H23_exosome_H23_WH	up_in_whole_lysate	44	44	44	77	77	77	61.054	0	323.31	39650000000	9230	8.39581	0	-4.57727	-1.90754	P10809	P10809	60 kDa heat shock protein, mitochondrial	HSPD1
0.787685	0.969872	0.788546	1.04804	2.17228	0.651932	0.486101	0.384481	0.456306	-0.547174	-0.571738	-1.51015	-1.04862	-1.48687	-0.74132	-0.610583	-0.82412	-0.404677				+	H23_exosome_H23_WH	up_in_whole_lysate	5	5	5	24.5	24.5	24.5	30.394	0	90.693	373340000	124	5.98763	0.000101883	-1.73108	-0.777301	O15260	O15260	Surfeit locus protein 4	SURF4
0.478365	0.399312	0.630718	1.84055	1.85237	0.966747	0.150249	0.147611	-0.0519236	-1.00046	0.0832066	-0.989273	-0.667881	-2.07842	-0.538894	0.0877837	-1.15736	-0.152703				+	H23_exosome_H23_WH	up_in_whole_lysate	6	6	6	13.7	13.7	13.7	73.747	0	70.77	76278000	24	3.27223	0.00140952	-1.38691	-0.59743	Q9BW19	Q9BW19	Kinesin-like protein KIFC1	KIFC1
1.07874	0.637637	1.1354	1.38982	1.02762	0.894385	0.213576	0.404901	0.298695	0.732484	-1.13121	-1.71951	-0.875928	-1.55157	-0.853411	-0.072503	-1.00275	-0.606389				+	H23_exosome_H23_WH	up_in_whole_lysate	6	6	6	18.7	18.7	18.7	48.117	0	15.429	151180000	55	4.3285	0.00131166	-1.34859	-0.600848	Q9BZE1	Q9BZE1	39S ribosomal protein L37, mitochondrial	MRPL37
1.10943	1.17893	1.19285	1.23671	0.890107	0.759945	-1.47191	0.52685	0.953839	-0.972185	-0.715324	-1.7718	-0.348914	-1.14407	-0.278768	-0.0598	-0.48975	-0.596145				+	H23_exosome_H23_WH	up_in_whole_lysate	7	7	7	26.5	26.5	26.5	52.623	0	44.04	274130000	86	3.22363	5.59441e-05	-2.0528	-0.827147	Q96CS3	Q96CS3	FAS-associated factor 2	FAF2
1.38213	1.17966	1.11508	0.787243	0.925412	1.05728	0.0753251	0.965177	-0.99547	-0.336849	-0.363797	-1.68593	-0.758186	-1.62362	-0.769575	-0.134676	0.176664	-0.995872				+	H23_exosome_H23_WH	up_in_whole_lysate	9	9	9	30.1	30.1	30.1	36.067	0	21.892	265100000	176	3.3767	0.00330482	-1.20338	-0.529742	Q16698	Q16698	2,4-dienoyl-CoA reductase, mitochondrial	DECR1
1.20255	1.33842	1.37132	0.751735	1.0898	0.902364	0.388471	0.059807	0.803175	-0.356299	-0.546322	-1.75272	-1.31367	-0.978058	-1.06425	-0.673109	-0.641147	-0.582076				+	H23_exosome_H23_WH	up_in_whole_lysate	6	6	6	32	32	32	37.895	0	35.067	282300000	166	6.57632	3.87879e-05	-1.93658	-0.868878	P13995	P13995	Bifunctional methylenetetrahydrofolate dehydrogenase/cyclohydrolase, mitochondrial;NAD-dependent methylenetetrahydrofolate dehydrogenase;Methenyltetrahydrofolate cyclohydrolase	MTHFD2
1.14159	1.11309	1.25467	1.05514	1.13095	0.991057	0.600334	0.645566	0.226101	-0.464409	-0.566995	-1.55272	-0.580179	-1.15311	-1.4682	-0.705225	-0.940857	-0.726805				+	H23_exosome_H23_WH	up_in_whole_lysate	5	5	5	15	15	15	43.664	0	12.501	149730000	95	7.77079	0.000126915	-1.65357	-0.765631	Q13601	Q13601	KRR1 small subunit processome component homolog	KRR1
1.20983	1.07515	1.1519	0.706196	1.34207	1.05803	-0.311971	0.668082	0.906234	-0.867939	-0.259657	-1.76333	-0.906889	-0.703756	-1.02377	-0.648874	-1.14861	-0.482723				+	H23_exosome_H23_WH	up_in_whole_lysate	5	5	5	8.2	8.2	8.2	61.589	0	9.592	192290000	85	6.19365	4.09731e-05	-2.09909	-0.926623	Q9NY93	Q9NY93	Probable ATP-dependent RNA helicase DDX56	DDX56
0.828517	0.858398	1.17914	1.26206	1.40821	0.886038	0.367719	0.602794	0.540872	-0.832426	-0.364985	-1.2738	-0.455611	-1.39497	-0.91801	-0.484161	-1.78068	-0.429104				+	H23_exosome_H23_WH	up_in_whole_lysate	8	8	8	10.5	10.5	10.5	100.45	0	16.674	197800000	61	6.68192	2.88184e-05	-2.3203	-1.02252	Q9BZJ0	Q9BZJ0	Crooked neck-like protein 1	CRNKL1
0.866302	1.01515	0.943254	1.41107	1.23753	1.14192	0.450077	0.621168	0.49702	-0.827168	-0.994752	-1.1782	-1.21318	-0.893609	-0.46072	-0.881497	-1.51589	-0.218484				+	H23_exosome_H23_WH	up_in_whole_lysate	7	7	7	4.5	4.5	4.5	213.57	0	77.815	180040000	95	7.91784	2.31548e-05	-2.26561	-1.02346	Q12888	Q12888	Tumor suppressor p53-binding protein 1	TP53BP1
1.02763	0.878143	0.883109	1.16349	1.20318	1.23687	0.605292	0.714975	0.635251	-1.05746	-0.639292	-1.1853	-1.31393	-1.10009	-0.775779	-0.33358	-1.36649	-0.576008				+	H23_exosome_H23_WH	up_in_whole_lysate	7	7	7	21.1	21.1	21.1	51.466	0	223.44	616810000	245	9.09207	0	-3.19149	-1.41878	O95232	O95232	Luc7-like protein 3	LUC7L3
0.702063	1.2677	1.20913	1.4142	1.27467	1.10091	-0.555514	0.643064	0.52042	-0.8424	-1.4108	-1.13339	-1.2268	-0.741943	-0.795028	-0.253271	-0.889868	-0.283139				+	H23_exosome_H23_WH	up_in_whole_lysate	5	5	5	20.3	20.3	20.3	41.59	0	16.606	247150000	96	5.47429	5.5814e-05	-1.87482	-0.825797	Q01085;P31483	Q01085	Nucleolysin TIAR	TIAL1
0.724085	0.875595	0.705911	0.957469	0.895527	0.939795	0.97025	0.946071	0.965497	-1.44616	-1.20388	0.0285192	-1.30969	-1.13279	-1.44528	-1.06185	-0.21365	-0.195437				+	H23_exosome_H23_WH	up_in_whole_lysate	7	7	7	25.9	25.9	25.9	28.433	0	25.403	887310000	365	6.87898	0	-3.03492	-1.29677	P25788	P25788	Proteasome subunit alpha type-3	PSMA3
0.802698	0.776201	0.740064	0.990398	0.830279	1.10863	0.77823	0.753355	0.777094	-1.73077	-0.80436	0.675505	-1.04154	-0.960923	-1.70516	-0.510601	-1.02231	-0.456788				+	H23_exosome_H23_WH	up_in_whole_lysate	13	13	13	35.2	35.2	35.2	47.628	0	187.16	1188400000	409	5.41952	0	-2.9685	-1.22037	Q8NBS9	Q8NBS9	Thioredoxin domain-containing protein 5	TXNDC5
0.999683	0.93455	0.899003	1.00903	1.05007	0.989999	0.865279	0.78135	0.766107	-1.15428	-1.16286	0.216256	-0.96284	-0.806834	-0.914298	-1.08838	-1.27966	-1.14217				+	H23_exosome_H23_WH	up_in_whole_lysate	35	35	35	33.9	33.9	33.9	152.45	0	323.31	2139800000	874	8.66762	0	-3.69301	-1.59962	Q9P2E9;Q8N4C6	Q9P2E9	Ribosome-binding protein 1	RRBP1
0.801816	0.769628	0.932221	0.617359	0.714989	0.80834	0.940521	0.653943	0.77806	-1.24988	0.468725	0.945062	-1.08605	-1.11278	-1.07125	-1.4657	-1.05717	-1.38785				+	H23_exosome_H23_WH	up_in_whole_lysate	18	18	18	22.5	22.5	22.5	128.3	0	72.912	409380000	166	4.20841	3.9555e-05	-2.12142	-0.885898	Q93009	Q93009	Ubiquitin carboxyl-terminal hydrolase 7	USP7
1.022	0.985927	0.986578	0.861145	0.851384	0.824422	0.834155	0.848745	0.845145	-1.48886	-1.19312	0.362465	-1.09494	-0.400505	-1.16343	-0.90722	-1.26461	-0.90928				+	H23_exosome_H23_WH	up_in_whole_lysate	21	21	21	27.5	27.5	27.5	106.92	0	121.36	809810000	306	7.2459	0	-3.62749	-1.52267	O94906	O94906	Pre-mRNA-processing factor 6	PRPF6
0.855214	1.30244	1.18685	0.453395	0.19989	0.400348	0.871032	0.675092	0.839986	-1.17105	-0.700947	1.35426	-0.991615	-0.885338	-1.71533	-0.96436	-0.996095	-0.71377				+	H23_exosome_H23_WH	up_in_whole_lysate	5	5	4	10.8	10.8	9.5	55.01	0	70.593	779550000	230	3.80926	0.000235294	-1.70937	-0.728097	Q01650;Q9UM01	Q01650	Large neutral amino acids transporter small subunit 1	SLC7A5
1.00849	0.937417	0.965749	0.807516	0.545373	0.974058	0.610464	0.799426	0.739582	-1.04142	-1.646	0.653293	0.186351	-1.30048	-1.45692	-1.08781	-0.959869	-0.735227				+	H23_exosome_H23_WH	up_in_whole_lysate	4	4	4	11.8	11.8	11.8	50.144	0	20.27	118130000	16	4.98601	0.000392638	-1.5662	-0.696675	Q9UKX7	Q9UKX7	Nuclear pore complex protein Nup50	NUP50
1.0717	1.04636	1.05286	0.910573	0.798152	0.802819	0.869487	0.851697	0.887374	-0.234536	-1.45385	-0.255679	-1.1079	-0.909874	-1.55043	-0.896571	-0.932279	-0.949902				+	H23_exosome_H23_WH	up_in_whole_lysate	58	58	58	30.1	30.1	30.1	273.6	0	323.31	2879200000	1335	8.63728	0	-4.23129	-1.79643	Q6P2Q9	Q6P2Q9	Pre-mRNA-processing-splicing factor 8	PRPF8
1.10367	1.13745	0.953159	1.01923	0.955953	0.945003	0.817726	0.865753	0.632549	-0.751433	-1.4366	-0.400926	-0.835922	-0.914169	-1.55532	-0.840238	-0.727804	-0.968072				+	H23_exosome_H23_WH	up_in_whole_lysate	14	14	14	11.3	11.3	11.3	152.1	0	143.95	603360000	293	9.88567	0	-3.34928	-1.501	Q13428	Q13428	Treacle protein	TCOF1
0.943382	1.02739	0.99351	0.888724	0.90428	0.878774	0.907302	0.952575	0.971163	-0.634089	-1.25798	-0.258399	-0.807939	-0.776153	-1.46774	-1.09432	-1.07953	-1.09095				+	H23_exosome_H23_WH	up_in_whole_lysate	31	30	30	59	57.7	57.7	66.408	0	323.31	6849600000	1522	10.3078	0	-5.71165	-2.41019	P20700	P20700	Lamin-B1	LMNB1
1.15884	0.97829	1.04958	0.703021	0.744513	0.77989	0.767884	0.85065	0.720707	-1.17931	-1.89946	-0.134456	-0.250754	0.146119	-0.935221	-1.33713	-1.13532	-1.02784				+	H23_exosome_H23_WH	up_in_whole_lysate	8	8	8	41.2	41.2	41.2	34.234	0	224.08	810970000	431	6.01461	0	-2.7685	-1.17243	P00387	P00387	NADH-cytochrome b5 reductase 3;NADH-cytochrome b5 reductase 3 membrane-bound form;NADH-cytochrome b5 reductase 3 soluble form	CYB5R3
1.07563	1.05463	1.0773	0.716987	0.788599	0.749859	1.05017	0.983134	1.00686	-0.89739	-1.4002	-0.338867	-0.950631	-0.692582	-1.19418	-0.862637	-1.02304	-1.14365				+	H23_exosome_H23_WH	up_in_whole_lysate	6	4	4	53.9	46.9	46.9	13.509	0	98.953	2891000000	470	10.7825	0	-5.30086	-2.28559	Q71UI9;P0C0S5	Q71UI9	Histone H2A.V;Histone H2A.Z	H2AFV;H2AFZ
0.941378	0.530814	0.59729	0.975993	0.97428	0.890533	0.849344	0.72236	0.941528	-0.901015	-0.813648	-1.73997	-0.728752	-0.906628	-1.7269	0.820592	-0.466232	-0.960963				+	H23_exosome_H23_WH	up_in_whole_lysate	7	7	7	38.3	38.3	38.3	22.977	0	43.311	728350000	143	5.07202	0	-2.62849	-1.09093	Q9NP72	Q9NP72	Ras-related protein Rab-18	RAB18
0.900363	0.755563	0.849561	1.00003	0.925907	1.07191	0.528235	0.401663	0.499845	-0.604063	-0.676512	-0.965566	-1.51276	-0.787838	-1.35402	1.35494	-1.28699	-1.10027				+	H23_exosome_H23_WH	up_in_whole_lysate	9	9	9	13.1	13.1	13.1	89.813	0	29.863	361390000	91	4.05812	4.28954e-05	-2.39576	-0.973633	Q96T88	Q96T88	E3 ubiquitin-protein ligase UHRF1	UHRF1
0.766516	0.770919	0.805346	0.972803	0.966325	0.952896	0.924534	0.731491	0.90204	-1.21959	-1.00508	-1.33519	-1.22897	-0.939656	-1.43652	0.711877	-0.804854	-0.534886				+	H23_exosome_H23_WH	up_in_whole_lysate	18	18	18	30.6	30.6	30.6	86.47	0	44.413	596650000	212	6.14922	0	-3.40167	-1.39792	Q08J23	Q08J23	tRNA (cytosine(34)-C(5))-methyltransferase	NSUN2
0.812234	0.976782	0.924995	0.654571	0.723827	0.611764	0.889335	0.784561	0.913144	-1.43011	-1.20243	-0.854984	-1.40797	-0.910214	-1.04272	1.14853	-1.15495	-0.436356				+	H23_exosome_H23_WH	up_in_whole_lysate	11	11	11	31.8	31.8	31.8	43.295	0	64.888	406760000	258	4.7627	4.26099e-05	-2.30656	-0.968303	P08559;P29803	P08559	Pyruvate dehydrogenase E1 component subunit alpha, somatic form, mitochondrial	PDHA1
1.03903	0.845659	0.946289	0.327779	0.155737	0.688265	1.35658	0.940067	0.914566	-0.859082	-0.987839	-1.20029	-1.22198	-1.29687	-1.11466	1.08718	-1.00634	-0.614099				+	H23_exosome_H23_WH	up_in_whole_lysate	5	5	5	22.4	22.4	22.4	23.466	0	72.703	1043500000	259	4.59585	0	-3.25422	-1.27231	P84098	P84098	60S ribosomal protein L19	RPL19
0.714275	0.69243	0.747822	0.913683	0.926779	0.973486	0.861538	0.852715	0.917687	-0.441518	-1.19253	-1.14779	-1.37036	-0.99315	-1.35072	0.589248	-1.58628	-0.107314				+	H23_exosome_H23_WH	up_in_whole_lysate	8	8	8	37.9	37.9	37.9	16.06	0	55.257	1959200000	502	5.54174	0	-3.4862	-1.39653	P39019	P39019	40S ribosomal protein S19	RPS19
0.981124	0.860724	0.922149	0.798185	0.924133	0.95777	0.972055	0.863763	0.868022	-0.842641	-1.61898	-0.861603	-0.395956	-0.585583	-1.12707	-0.680926	-1.79707	-0.238088				+	H23_exosome_H23_WH	up_in_whole_lysate	5	5	5	68.9	68.9	68.9	11.466	0	39.571	430330000	162	7.71055	0	-2.74254	-1.20946	P82909	P82909	28S ribosomal protein S36, mitochondrial	MRPS36
0.617669	0.65893	1.14476	0.97091	1.14877	1.07477	0.608216	0.658618	0.605235	-0.186043	-1.81509	-0.699394	-0.908671	-0.337743	-1.53828	-0.0116199	-1.76354	-0.227507				+	H23_exosome_H23_WH	up_in_whole_lysate	6	6	6	18.4	18.4	18.4	47.145	0	30.102	218640000	89	5.23473	3.82318e-05	-1.96425	-0.855346	Q9H8Y8	Q9H8Y8	Golgi reassembly-stacking protein 2	GORASP2
0.89815	0.74859	0.842517	0.96351	1.02978	1.0252	0.781149	0.775956	0.704407	0.154675	-1.55578	-1.25273	-1.24122	-0.67254	-1.3482	0.276756	-1.11494	-1.01528				+	H23_exosome_H23_WH	up_in_whole_lysate	15	15	15	44.2	44.2	44.2	42.461	0	66.361	1232800000	616	6.06807	0	-3.41746	-1.39958	Q99873;Q9NR22	Q99873	Protein arginine N-methyltransferase 1	PRMT1
0.973033	1.0265	0.955731	0.884318	0.982501	0.829723	0.845418	0.888936	0.870564	-0.722067	-1.86172	-1.15494	-0.860192	-0.947451	-1.06401	-0.152093	-1.02728	-0.46697				+	H23_exosome_H23_WH	up_in_whole_lysate	9	9	9	32.3	32.3	32.3	40.228	0	59.111	890300000	343	8.39039	0	-3.81083	-1.63348	Q12907	Q12907	Vesicular integral-membrane protein VIP36	LMAN2
0.646455	0.723379	0.720357	1.27306	1.05349	1.322	0.668563	0.878057	0.929706	-1.05551	-1.6744	-1.14439	-0.850212	-0.652724	-1.11821	-0.194611	-1.03826	-0.486741				+	H23_exosome_H23_WH	up_in_whole_lysate	6	6	6	16.1	16.1	16.1	71.456	0	78.653	414570000	99	8.11324	0	-2.6473	-1.18085	Q13409	Q13409	Cytoplasmic dynein 1 intermediate chain 2	DYNC1I2
0.890044	0.8619	0.790212	0.883057	0.89088	0.88203	0.976824	1.00627	0.96824	-1.0708	-1.63366	-0.895648	-0.938447	-0.932579	-1.24608	-0.0473509	-1.28527	-0.0996134				+	H23_exosome_H23_WH	up_in_whole_lysate	9	9	9	54.8	54.8	54.8	26.411	0	223.11	1845600000	646	7.71919	0	-4.2367	-1.75595	P28066	P28066	Proteasome subunit alpha type-5	PSMA5
1.03848	0.934364	1.01375	0.74479	0.767596	0.804142	0.839352	0.907352	0.750311	-1.22334	-1.40807	-1.28247	-0.18398	-1.18501	-1.3395	0.243034	-1.30823	-0.112569				+	H23_exosome_H23_WH	up_in_whole_lysate	13	13	13	45	45	45	50.8	0	291.89	1820500000	704	6.17462	0	-3.72376	-1.50621	P39656	P39656	Dolichyl-diphosphooligosaccharide--protein glycosyltransferase 48 kDa subunit	DDOST
0.834498	0.744734	0.798272	0.934958	0.838171	0.894444	0.960519	0.948183	0.945061	-0.87694	-1.67047	-1.02913	-0.813239	-1.00877	-1.05212	0.302944	-1.57938	-0.17173				+	H23_exosome_H23_WH	up_in_whole_lysate	16	16	16	42.8	42.8	42.8	51.109	0	143.02	1700700000	552	6.54143	0	-4.07475	-1.64013	P41091;Q2VIR3	P41091	Eukaryotic translation initiation factor 2 subunit 3;Putative eukaryotic translation initiation factor 2 subunit 3-like protein	EIF2S3;EIF2S3L
0.578894	0.455959	0.505805	1.02302	1.06831	1.02687	0.685979	0.720265	0.760134	-1.60676	-1.63465	-1.33019	-0.730878	-0.473135	-0.80915	1.29401	-0.995231	-0.539246				+	H23_exosome_H23_WH	up_in_whole_lysate	8	8	8	26.7	26.7	26.7	40.542	0	38.982	370260000	106	3.87566	4.06607e-05	-2.25794	-0.92072	Q9Y295	Q9Y295	Developmentally-regulated GTP-binding protein 1	DRG1
0.67779	0.675248	0.729281	0.830681	0.83838	0.833144	1.05834	1.06153	1.0984	-1.34412	-1.59732	-1.10076	-0.0975082	-0.728547	-1.39688	0.341353	-0.753567	-1.12546				+	H23_exosome_H23_WH	up_in_whole_lysate	5	5	5	32.6	32.6	32.6	23.384	0	119.11	1626300000	399	6.18398	0	-3.29191	-1.36209	Q13765;E9PAV3;Q9BZK3	Q13765	Nascent polypeptide-associated complex subunit alpha;Nascent polypeptide-associated complex subunit alpha, muscle-specific form	NACA
0.531601	0.351226	0.509759	0.84991	0.883622	0.901459	1.15752	1.21076	1.10342	-1.1362	-1.48327	-1.02231	-0.736238	-0.855462	-1.1199	0.885092	-1.22173	-0.809241				+	H23_exosome_H23_WH	up_in_whole_lysate	15	15	15	34.2	34.2	34.2	69.284	0	137.63	516510000	288	5.26444	0	-3.08335	-1.25203	P09960	P09960	Leukotriene A-4 hydrolase	LTA4H
0.395806	0.766576	0.722456	0.629701	0.610528	0.690095	1.20108	1.19331	1.12294	-0.828484	-1.26432	-1.52949	-1.53988	0.245977	-1.42254	0.242193	-1.09685	-0.139092				+	H23_exosome_H23_WH	up_in_whole_lysate	20	11	8	57.4	37.7	30.9	49.857	0	186.25	700490000	349	4.85584	4.14508e-05	-2.22553	-0.942304	Q9BUF5	Q9BUF5	Tubulin beta-6 chain	TUBB6
0.637853	0.41845	0.573869	0.927408	0.577249	0.767804	0.861004	1.66567	1.07364	-1.10784	-0.0637549	-1.98625	-0.836616	-0.0950202	-1.39412	-0.296632	-0.517532	-1.20518				+	H23_exosome_H23_WH	up_in_whole_lysate	13	5	4	24.4	8.5	7.1	70.782	0	8.3309	189670000	62	5.2741	0.000354274	-1.56814	-0.701671	Q13310;P0CB38	Q13310	Polyadenylate-binding protein 4	PABPC4
0.771316	0.57058	0.13428	0.899742	0.514674	0.638599	0.894009	0.986457	1.35925	-2.27423	-0.479492	-0.471994	-0.384507	-0.442054	-1.65989	0.518225	-0.184473	-1.39049				+	H23_exosome_H23_WH	up_in_whole_lysate	5	5	5	27.6	27.6	27.6	20.417	0	35.788	180150000	112	3.78481	0.00397842	-1.15205	-0.515301	P40616	P40616	ADP-ribosylation factor-like protein 1	ARL1
0.601274	0.674925	0.636342	0.756021	0.786715	0.726121	1.15318	1.01564	1.08909	-1.29773	-1.10979	-1.27804	-1.14383	0.312936	-1.54781	0.55121	-0.927084	-0.999165				+	H23_exosome_H23_WH	up_in_whole_lysate	16	16	16	36.2	36.2	36.2	55.804	0	140.13	1463600000	532	5.11115	0	-3.19412	-1.28087	P12268	P12268	Inosine-5-monophosphate dehydrogenase 2	IMPDH2
0.551679	0.511178	0.870353	1.11471	0.835249	1.06483	0.991647	1.03666	1.10057	-1.4804	-0.776933	-1.37885	-0.947488	-0.240541	-1.40189	0.000704467	-0.958961	-0.892508				+	H23_exosome_H23_WH	up_in_whole_lysate	12	12	12	17.4	17.4	17.4	88.884	0	79.292	351480000	160	7.33206	0	-2.62566	-1.15527	O75534	O75534	Cold shock domain-containing protein E1	CSDE1
0.135051	0.288299	0.352287	1.06741	1.03054	1.23319	1.05741	1.04363	1.38214	-1.31337	-0.862051	-1.56001	-0.714114	-0.425222	-1.62359	0.0848697	-0.528799	-0.647648				+	H23_exosome_H23_WH	up_in_whole_lysate	4	4	4	26.1	26.1	26.1	19.608	0	17.659	248100000	198	5.51186	0.000989289	-1.36665	-0.622431	P07741	P07741	Adenine phosphoribosyltransferase	APRT
0.959329	0.516879	-0.732979	0.95882	0.713798	0.701237	1.15502	0.680754	0.756316	-0.125634	-2.0095	-0.821243	-1.08565	1.49422	-0.743889	-0.349378	-1.15968	-0.908422				+	H23_exosome_H23_WH	up_in_whole_lysate	6	6	6	15.6	15.6	15.6	61.067	0	22.08	87061000	49	2.4791	0.00243993	-1.32747	-0.556551	Q9NPH2	Q9NPH2	Inositol-3-phosphate synthase 1	ISYNA1
0.80045	0.543127	0.766173	0.703306	0.838713	0.879472	0.945053	1.14205	0.937273	-1.24749	-0.902327	-1.1129	-1.72196	0.711217	-1.4929	-0.721081	-0.657897	-0.410272				+	H23_exosome_H23_WH	up_in_whole_lysate	16	7	7	20.8	9.9	9.9	104.64	0	24.066	215430000	47	5.41585	0.000634731	-1.46058	-0.660022	Q10567	Q10567	AP-1 complex subunit beta-1	AP1B1
0.760609	0.605078	0.859251	0.963582	0.972537	0.871788	0.811115	0.851498	0.821437	-0.731341	-1.53478	-0.968658	-0.922338	0.883102	-1.70788	-0.827754	-0.623039	-1.08421				+	H23_exosome_H23_WH	up_in_whole_lysate	4	4	4	23	23	23	19.81	0	15.113	274490000	157	5.311	3.4384e-05	-2.39277	-1.01567	O43324	O43324	Eukaryotic translation elongation factor 1 epsilon-1	EEF1E1
0.876082	0.818393	0.892185	0.898434	0.835674	0.84638	0.945694	0.927971	0.928299	-1.17746	-1.18267	-1.1485	-1.08115	0.655627	-1.30169	-0.752881	-1.02566	-0.954728				+	H23_exosome_H23_WH	up_in_whole_lysate	17	17	16	48	48	45.1	45.626	0	223.02	688550000	401	6.83085	0	-2.94077	-1.26076	P62195	P62195	26S protease regulatory subunit 8	PSMC5
0.69378	0.578516	0.749993	1.06273	1.06006	1.03549	0.924216	1.01512	0.955974	-1.0686	-0.954364	-0.753398	-1.67954	0.291606	-1.04596	-0.765822	-0.84222	-1.25759				+	H23_exosome_H23_WH	up_in_whole_lysate	13	13	13	29.4	29.4	29.4	76.715	0	60.802	414130000	121	7.32715	0	-2.60685	-1.14787	P49915	P49915	GMP synthase [glutamine-hydrolyzing]	GMPS
0.95978	1.07438	0.937662	1.00342	1.12458	0.945782	0.443924	0.350154	0.594389	-1.33484	-1.52674	-1.27565	0.175263	0.337384	-1.37125	-0.970856	-0.274181	-1.19319				+	H23_exosome_H23_WH	up_in_whole_lysate	6	6	6	7	7	7	127.59	0	33.196	187110000	125	5.09808	3.92157e-05	-2.03843	-0.880195	Q9H6R4	Q9H6R4	Nucleolar protein 6	NOL6
0.998192	0.930611	0.846046	0.966478	1.00665	1.13895	0.774195	0.829052	0.638862	-0.893661	-1.12645	-1.47981	-0.574183	0.281307	-1.29531	-1.19602	-0.867758	-0.977138				+	H23_exosome_H23_WH	up_in_whole_lysate	6	6	6	20.4	20.4	20.4	43.383	0	95.464	522050000	200	7.6056	0	-3.04763	-1.3236	Q96EP5	Q96EP5	DAZ-associated protein 1	DAZAP1
0.818536	0.832371	0.858179	1.01815	1.05184	1.04688	0.650268	0.588697	0.75746	-1.35709	-1.15005	-1.30965	0.269367	0.377119	-1.3482	-0.765119	-0.961587	-1.37718				+	H23_exosome_H23_WH	up_in_whole_lysate	9	9	9	12.8	12.8	12.8	100.18	0	47.254	1206700000	132	5.6054	0	-3.76175	-1.48731	P49756	P49756	RNA-binding protein 25	RBM25
0.986707	0.96105	0.96875	0.885205	0.885639	0.999092	0.89459	0.9196	0.883902	-0.780514	-1.30033	-1.10995	-0.54355	-0.0716265	-1.40761	-1.11519	-1.03843	-1.01733				+	H23_exosome_H23_WH	up_in_whole_lysate	24	24	24	25.2	25.2	25.2	126.97	0	171.16	946470000	393	9.42106	0	-4.04446	-1.75826	Q16531	Q16531	DNA damage-binding protein 1	DDB1
0.636375	0.806848	0.660052	1.08864	1.07032	1.26189	0.979896	0.918158	0.971325	-1.02716	-0.87941	-1.55668	-0.334287	-0.578306	-1.16756	-0.79868	-0.892508	-1.15891				+	H23_exosome_H23_WH	up_in_whole_lysate	10	10	10	23.5	23.5	23.5	63.944	0	65.084	622390000	161	9.50682	0	-3.20516	-1.43421	Q96HC4	Q96HC4	PDZ and LIM domain protein 5	PDLIM5
0.351054	0.34372	0.422258	0.708057	1.35227	1.44227	0.831885	1.04625	1.3804	-0.424915	-0.972514	-1.54486	-0.866179	-0.0316269	-1.27241	-0.910753	-0.777452	-1.07745				+	H23_exosome_H23_WH	up_in_whole_lysate	4	4	4	29.9	29.9	29.9	16.648	0	24.317	197140000	53	6.46101	4.2953e-05	-2.20954	-0.974916	Q9UHV9	Q9UHV9	Prefoldin subunit 2	PFDN2
0.905706	0.601915	1.05459	0.900598	1.01483	1.02006	0.770938	0.73735	0.968259	-1.05666	0.0477264	-1.58581	-0.49198	-1.13156	-1.73832	-0.582653	-1.03476	-0.400214				+	H23_exosome_H23_WH	up_in_whole_lysate	6	6	6	57.9	57.9	57.9	17.114	0	49.854	225640000	104	6.853	0.00313711	-1.14194	-0.536464	Q9UI09	Q9UI09	NADH dehydrogenase [ubiquinone] 1 alpha subcomplex subunit 12	NDUFA12
0.50767	0.448263	0.820367	1.03049	0.840429	1.30218	0.841644	0.96266	0.880752	-0.790063	-0.482314	-1.7797	-0.489283	-0.376762	-0.707838	-1.03777	-2.00228	0.0315491				+	H23_exosome_H23_WH	up_in_whole_lysate	64	64	61	46	46	44.5	189.25	0	323.31	5189800000	2416	5.64097	4.19397e-05	-2.20749	-0.956237	P46940	P46940	Ras GTPase-activating-like protein IQGAP1	IQGAP1
0.582578	0.627574	0.634971	0.917724	0.890066	0.869496	1.07982	1.07379	1.12694	-1.20183	-0.478859	-1.47449	-0.0777054	-1.05862	-1.47388	-0.689653	-1.4965	0.148579				+	H23_exosome_H23_WH	up_in_whole_lysate	13	13	12	27.4	27.4	25.1	70.905	0	160.32	856770000	462	6.18456	0	-3.18757	-1.3262	Q16881	Q16881	Thioredoxin reductase 1, cytoplasmic	TXNRD1
1.11247	1.05853	1.0411	0.939857	0.935854	0.928075	0.803388	0.790563	0.744892	-0.783448	-0.925981	-1.97042	-0.844992	-0.6857	-0.996323	-0.813508	-0.788832	-0.545514				+	H23_exosome_H23_WH	up_in_whole_lysate	4	4	4	19.1	19.1	19.1	44.385	0	76.931	377490000	202	9.15069	0	-2.64158	-1.19822	Q15427	Q15427	Splicing factor 3B subunit 4	SF3B4
1.12309	1.05233	0.959428	0.940914	0.997714	0.923081	0.754146	0.692174	0.753725	-0.923095	-1.20488	-1.98266	-0.522991	-0.631454	-1.08636	-0.725297	-0.80658	-0.313294				+	H23_exosome_H23_WH	up_in_whole_lysate	11	11	11	28	28	28	61.494	0	55.508	411170000	176	7.99759	0	-2.73849	-1.21444	Q13573	Q13573	SNW domain-containing protein 1	SNW1
0.351735	0.898634	0.574837	0.933747	1.30559	1.1428	0.430152	0.782477	0.899871	-0.511153	-0.604082	-2.2533	0.349076	-0.752306	-1.06086	-1.14863	-1.17759	-0.160987				+	H23_exosome_H23_WH	up_in_whole_lysate	9	9	9	10.4	10.4	10.4	118.32	0	49.55	209110000	128	4.82698	7.64904e-05	-1.8185	-0.791565	P53992	P53992	Protein transport protein Sec24C	SEC24C
0.982982	1.08957	1.05414	0.87573	0.908089	0.914318	0.784087	0.796298	0.862043	-0.725429	-1.04808	-1.69965	-0.561388	-1.28263	-1.03087	-0.962329	-0.923113	-0.0337689				+	H23_exosome_H23_WH	up_in_whole_lysate	11	11	11	12.4	12.4	12.4	108.8	0	25.081	417230000	210	8.46424	0	-3.17033	-1.39433	O75400	O75400	Pre-mRNA-processing factor 40 homolog A	PRPF40A
0.894771	0.847486	0.779976	0.839625	0.896793	0.795798	0.790004	1.00498	0.924587	-0.664625	-0.59173	-1.44843	-1.09009	-1.43805	-1.76448	-0.261794	-0.882235	0.367409				+	H23_exosome_H23_WH	up_in_whole_lysate	10	10	10	46.8	46.8	46.8	28.48	0	109.08	872970000	286	6.08425	0	-3.09329	-1.28957	P28074	P28074	Proteasome subunit beta type-5	PSMB5
0.779345	1.12764	1.08716	1.01398	0.764019	0.92363	0.899755	0.942312	0.909174	-0.751893	-0.818254	-0.490641	-0.970405	-0.373477	-1.09887	-1.35172	-1.29455	-1.29721				+	H23_exosome_H23_WH	up_in_whole_lysate	9	9	9	26	26	26	43.159	0	99.994	926880000	264	10.0697	0	-3.55235	-1.5869	Q9P035	Q9P035	Very-long-chain (3R)-3-hydroxyacyl-CoA dehydratase 3	HACD3
0.77982	0.823155	0.898589	0.878729	0.717916	1.09156	0.878788	0.869095	0.600826	-0.460008	-0.472733	-0.616442	-0.292373	0.248786	-1.88947	-1.85021	-1.37691	-0.829121				+	H23_exosome_H23_WH	up_in_whole_lysate	17	17	17	26.7	26.7	26.7	82.593	0	74.858	597460000	209	5.36901	3.42368e-05	-2.37614	-1.01134	P46459	P46459	Vesicle-fusing ATPase	NSF
0.695621	0.700196	0.795328	0.882628	0.867151	0.713687	1.1053	1.14266	1.14433	-0.805787	-1.39289	-0.46495	-0.72933	0.137278	-0.797642	-1.66868	-1.02747	-1.29743				+	H23_exosome_H23_WH	up_in_whole_lysate	14	14	14	18.9	18.9	18.9	108.91	0	57.551	469880000	148	7.18473	0	-3.75813	-1.56577	Q9HC35	Q9HC35	Echinoderm microtubule-associated protein-like 4	EML4
0.944248	0.851832	0.882914	0.95485	1.02717	0.988999	0.951915	0.889615	1.04884	-0.923279	-0.764227	-1.09441	-0.867862	-0.46485	-0.872683	-1.50746	-1.27866	-0.766954				+	H23_exosome_H23_WH	up_in_whole_lysate	19	19	19	26.1	26.1	26.1	105.84	0	108.41	651090000	318	11.3536	0	-3.02636	-1.39644	Q99460	Q99460	26S proteasome non-ATPase regulatory subunit 1	PSMD1
0.883806	0.839218	0.923584	0.974037	0.958994	0.962149	0.821152	0.842418	0.863601	-0.999533	-0.378706	-1.14335	-1.24258	0.104702	-0.475374	-1.7716	-0.958411	-1.20411				+	H23_exosome_H23_WH	up_in_whole_lysate	20	20	20	29.7	29.7	29.7	92.888	0	236.8	1580600000	618	7.29255	0	-4.14709	-1.70405	Q14566	Q14566	DNA replication licensing factor MCM6	MCM6
0.8978	0.844326	0.847977	0.980964	1.0282	0.958939	1.00724	0.993914	1.03049	-0.879099	-0.762151	-0.709796	-0.907377	-0.685878	-0.78471	-1.40262	-1.19118	-1.26703				+	H23_exosome_H23_WH	up_in_whole_lysate	32	32	32	52.7	52.7	52.7	89.321	0	323.31	5614300000	2103	12.2996	0	-2.46186	-1.16233	P55072	P55072	Transitional endoplasmic reticulum ATPase	VCP
1.1864	1.06831	1.0586	0.89764	0.87479	0.981701	0.814196	0.8292	0.702486	-0.628709	-0.754027	-1.01287	-1.49137	-0.278212	-0.905145	-1.37772	-0.905396	-1.05987				+	H23_exosome_H23_WH	up_in_whole_lysate	11	11	11	20	20	20	83.353	0	83.685	593810000	324	9.70455	0	-3.10355	-1.39769	O95202	O95202	LETM1 and EF-hand domain-containing protein 1, mitochondrial	LETM1
0.939267	0.946568	1.01518	0.740375	0.768869	0.744922	0.738898	0.729005	0.901276	-0.095356	-0.63262	-0.385877	-0.812886	-0.937457	-1.00844	-1.64383	-2.18176	0.173877				+	H23_exosome_H23_WH	up_in_whole_lysate	5	5	5	21.7	21.7	21.7	24.61	0	15.841	828430000	404	5.33092	7.22348e-05	-1.79853	-0.793541	P14678;P63162	P14678	Small nuclear ribonucleoprotein-associated proteins B and B;Small nuclear ribonucleoprotein-associated protein N	SNRPB;SNRPN
0.790186	1.00231	0.823836	0.70925	0.785688	0.697137	1.21697	1.17178	1.13184	-0.518825	-0.764686	-1.48266	-1.2052	-0.519931	-0.700224	-1.53505	-0.650925	-0.951501				+	H23_exosome_H23_WH	up_in_whole_lysate	10	10	10	20.3	20.3	20.3	68.303	0	52.228	284460000	99	8.93377	0	-2.39306	-1.09184	P38606	P38606	V-type proton ATPase catalytic subunit A	ATP6V1A
0.396736	0.553939	0.399906	0.864789	0.797603	0.884796	1.27097	1.30076	1.27655	-1.02781	-0.769904	-1.17826	-0.468169	-0.283997	-0.274102	-2.13772	-0.798412	-0.807664				+	H23_exosome_H23_WH	up_in_whole_lysate	29	29	29	37.5	37.5	37.5	101.56	0	185.72	2329900000	1104	5.99023	0	-2.54146	-1.08927	P11586	P11586	C-1-tetrahydrofolate synthase, cytoplasmic;Methylenetetrahydrofolate dehydrogenase;Methenyltetrahydrofolate cyclohydrolase;Formyltetrahydrofolate synthetase;C-1-tetrahydrofolate synthase, cytoplasmic, N-terminally processed	MTHFD1
0.993847	1.16562	0.847671	0.698687	-0.235099	0.484765	1.51241	1.02602	1.44414	-0.569892	-0.810357	-0.881621	-1.21685	-0.592074	-0.765695	-1.30958	-1.23811	-0.553885				+	H23_exosome_H23_WH	up_in_whole_lysate	5	5	5	15.7	15.7	15.7	58.24	0	59.844	187570000	101	6.69975	0.000311526	-1.5458	-0.709475	P35269	P35269	General transcription factor IIF subunit 1	GTF2F1
0.696108	0.689838	0.685098	1.01005	0.957597	0.943815	1.16385	1.19556	1.17978	-0.681233	-0.784744	-1.22108	-1.26594	-0.9815	-1.22772	-0.708162	-0.656336	-0.994975				+	H23_exosome_H23_WH	up_in_whole_lysate	9	9	9	31.6	31.6	31.6	43.66	0	90.477	992220000	395	11.0548	0	-3.32717	-1.51767	P31153;Q00266	P31153	S-adenosylmethionine synthase isoform type-2	MAT2A
0.762367	0.798664	0.832601	0.95392	0.947338	0.90372	1.0612	1.04937	1.14803	-0.250292	-0.891356	-1.38044	-1.45377	-0.941109	-0.895494	-0.897239	-0.767694	-0.97982				+	H23_exosome_H23_WH	up_in_whole_lysate	7	7	7	36	36	36	32.251	0	114.01	722050000	354	10.1886	0	-3.00138	-1.36557	O43396	O43396	Thioredoxin-like protein 1	TXNL1
0.630414	0.755777	0.579791	0.70786	0.518922	0.949226	1.36604	1.19657	1.25683	0.175584	-0.818963	-1.59983	-1.35791	-0.877812	-0.950791	-1.23049	-0.706398	-0.594832				+	H23_exosome_H23_WH	up_in_whole_lysate	12	12	7	26.7	26.7	17.5	57.41	0	68.83	336130000	183	6.79793	4.41379e-05	-2.22934	-0.989269	P12081	P12081	Histidine--tRNA ligase, cytoplasmic	HARS
0.745169	0.5838	0.780669	0.841129	0.853796	0.972622	1.21321	1.10679	1.17829	-0.277996	-1.08308	-0.941972	-1.13294	-0.851262	-1.72368	-0.981123	-0.890387	-0.393036				+	H23_exosome_H23_WH	up_in_whole_lysate	9	9	9	30.7	30.7	30.7	44.23	0	74.357	328790000	151	8.52301	0	-2.52772	-1.14056	Q13561	Q13561	Dynactin subunit 2	DCTN2
0.377734	0.516188	0.622418	0.559587	0.687153	0.664209	1.43662	1.32252	1.44627	-0.519791	-1.16671	-0.850411	-1.16626	-1.02039	-1.28349	-1.15348	-1.01936	0.547184				+	H23_exosome_H23_WH	up_in_whole_lysate	6	6	6	40.7	40.7	40.7	12.855	0	35.474	766670000	243	5.63578	0	-2.64525	-1.11611	O75347	O75347	Tubulin-specific chaperone A	TBCA
0.671994	0.499912	0.140932	0.632128	0.763853	1.27577	1.29317	1.24282	1.05109	-0.628186	-0.360738	-1.06161	-1.28573	-0.340275	-2.13164	-1.01314	-0.18308	-0.567264				+	H23_exosome_H23_WH	up_in_whole_lysate	5	5	5	15.4	15.4	15.4	64.505	0	39.374	115660000	50	5.46037	5.56845e-05	-1.86966	-0.823535	P49023	P49023	Paxillin	PXN
0.319167	0.297094	0.129523	1.03865	0.914656	0.956277	1.40707	1.367	1.35732	-0.941785	-0.372103	-0.806335	-0.035888	-1.30617	-1.37463	-1.1461	-0.729413	-1.07434				+	H23_exosome_H23_WH	up_in_whole_lysate	7	7	7	32.1	32.1	32.1	31.284	0	85.502	471100000	278	6.12804	4.04551e-05	-2.06527	-0.912173	Q96FW1	Q96FW1	Ubiquitin thioesterase OTUB1	OTUB1
0.16913	-0.0540847	0.697049	-0.86071	0.731537	1.06545	1.47985	1.59151	1.73669	-1.32577	-0.610735	-0.841379	-0.864662	-0.133729	-0.562063	-1.38438	-0.689307	-0.144396				+	H23_exosome_H23_WH	up_in_whole_lysate	11	11	11	28	28	28	56.94	0	40.802	355770000	110	3.46655	0.00354389	-1.18487	-0.52392	Q16851	Q16851	UTP--glucose-1-phosphate uridylyltransferase	UGP2
0.255967	0.250969	0.214865	0.665309	0.790465	0.682943	1.47489	1.28775	1.53161	-0.630069	-0.414254	-0.799397	-0.280518	-1.41272	-0.108665	-2.23298	-0.731976	-0.544192				+	H23_exosome_H23_WH	up_in_whole_lysate	12	12	12	34.1	34.1	34.1	54.529	0	160.39	1243200000	517	4.47399	0.000102109	-1.80512	-0.77897	Q16658	Q16658	Fascin	FSCN1
0.351328	0.438501	0.447202	0.912998	0.717294	0.81002	1.46943	1.39676	1.54754	-1.30803	-0.537472	-0.470996	-0.870237	-0.968344	-0.870751	-1.21179	-1.1656	-0.687858				+	H23_exosome_H23_WH	up_in_whole_lysate	22	22	20	74.5	74.5	71.4	29.174	0	323.31	6430100000	1642	7.4043	0.0080895	-0.959716	-0.457333	P62258	P62258	14-3-3 protein epsilon	YWHAE
0.115633	0.508945	0.683402	0.501107	0.654474	0.431056	1.38834	1.43144	1.6047	-1.35329	-0.0212446	-0.391581	-0.0477024	-1.7086	-1.23439	-1.00012	-1.0916	-0.470567				+	H23_exosome_H23_WH	up_in_whole_lysate	17	17	17	34.6	34.6	34.6	77.328	0	150.8	649930000	375	4.82529	6.81044e-05	-1.83617	-0.79822	P21980	P21980	Protein-glutamine gamma-glutamyltransferase 2	TGM2
0.388981	0.247646	0.240376	1.00068	0.813172	1.05886	1.40131	1.47478	1.26655	-0.535272	-1.06213	-0.683323	-0.410244	-0.933453	-1.28266	-1.2755	-1.37834	-0.331442				+	H23_exosome_H23_WH	up_in_whole_lysate	12	6	6	32.7	18.1	18.1	50.582	0	30.2	226430000	90	6.51602	0.000114664	-1.70386	-0.773269	P31150	P31150	Rab GDP dissociation inhibitor alpha	GDI1
0.410968	0.520419	0.371226	0.905311	1.14887	0.926044	1.40146	1.2981	1.36032	-0.858212	-1.14956	-0.861962	-0.84	-0.870153	-0.836494	-1.11296	-0.707377	-1.106				+	H23_exosome_H23_WH	up_in_whole_lysate	9	9	9	25.3	25.3	25.3	52.384	0	26.18	255090000	61	9.04772	0	-2.68703	-1.21503	P48637	P48637	Glutathione synthetase	GSS
0.317162	0.604245	0.431955	1.10085	1.18015	0.79002	1.30744	1.35583	1.2287	-0.875626	-0.766073	-1.26628	-0.922218	-0.773409	-0.968168	-1.28075	-0.790129	-0.673711				+	H23_exosome_H23_WH	up_in_whole_lysate	5	5	5	18.8	18.8	18.8	46.637	0	14.921	230300000	75	8.83214	3.43348e-05	-2.21011	-1.01382	P43034	P43034	Platelet-activating factor acetylhydrolase IB subunit alpha	PAFAH1B1
0.543684	0.53393	0.432198	1.14503	0.968672	1.00064	1.22329	1.28738	1.27004	-1.36655	-0.83959	-0.859139	-0.786512	-0.69026	-0.723672	-1.05754	-1.06164	-1.01996				+	H23_exosome_H23_WH	up_in_whole_lysate	13	13	12	70.9	70.9	63.8	22.391	0	282.34	4086400000	1122	9.61872	3.97022e-05	-1.90322	-0.890596	P37802	P37802	Transgelin-2	TAGLN2
-0.473362	-0.396993	-0.275354	0.763655	0.426002	0.623387	1.77295	1.59291	1.8168	-0.00474627	-0.496964	-1.20959	-0.00770071	-0.346909	-0.0893722	-1.29808	-1.1198	-1.27683				+	H23_exosome_H23_WH	up_in_whole_lysate	23	23	23	53	53	53	64.615	0	175.58	1534600000	874	2.61885	0.00418263	-1.18923	-0.510302	P31939	P31939	Bifunctional purine biosynthesis protein PURH;Phosphoribosylaminoimidazolecarboxamide formyltransferase;IMP cyclohydrolase	ATIC
0.414333	0.469793	0.538892	1.00482	0.976541	1.2186	1.28391	1.23604	1.25513	-0.681497	-0.977291	-0.873802	-0.823718	-0.744246	-0.860548	-1.22133	-1.19486	-1.02077				+	H23_exosome_H23_WH	up_in_whole_lysate	10	10	5	70.4	70.4	39.5	17.149	0	174.35	2943600000	489	9.55134	0	-2.41465	-1.10984	P15531	P15531	Nucleoside diphosphate kinase A	NME1
0.451355	0.420476	0.172363	1.18338	1.25147	-0.155309	1.56918	1.4484	1.43018	-0.462165	-0.777465	-0.756665	-1.04581	-0.851891	-1.05134	-0.919992	-1.03984	-0.866305				+	H23_exosome_H23_WH	up_in_whole_lysate	10	10	9	38.3	38.3	35.8	35.853	0	49.214	1301300000	238	6.07563	4.43828e-05	-2.27365	-0.99134	P15121	P15121	Aldose reductase	AKR1B1
0.212346	0.353789	0.394721	0.841528	0.825071	0.768898	1.49414	1.6277	1.53778	-1.22213	-0.796624	-0.840229	-0.95928	-0.995989	-0.93511	-0.5821	-0.878847	-0.845662				+	H23_exosome_H23_WH	up_in_whole_lysate	17	17	16	51.8	51.8	48.2	36.688	0	235.57	8067300000	1614	7.22865	0.000106195	-1.68994	-0.77569	P00338	P00338	L-lactate dehydrogenase A chain	LDHA
0.419809	0.477332	0.417269	0.929814	0.98129	1.02363	1.31342	1.33194	1.35618	-1.4366	-0.971523	-1.21118	-0.663611	-0.633999	-0.598532	-0.956419	-0.755005	-1.02381				+	H23_exosome_H23_WH	up_in_whole_lysate	39	39	38	54.3	54.3	53.1	95.337	0	323.31	12035000000	3509	8.34867	3.80048e-05	-1.8397	-0.850998	P13639	P13639	Elongation factor 2	EEF2
0.771745	0.824344	0.630493	0.878783	0.818843	0.837316	1.24912	1.14521	1.2636	-1.32391	-1.29042	-1.07523	-0.425935	-0.652474	-1.29487	-0.832716	-0.797845	-0.726052				+	H23_exosome_H23_WH	up_in_whole_lysate	10	10	10	60.5	60.5	60.5	26.21	0	84.468	1230400000	629	9.76809	0	-3.21407	-1.44381	Q9HB71	Q9HB71	Calcyclin-binding protein	CACYBP
0.577131	0.727808	0.770197	0.739268	0.837861	0.625865	1.33596	1.3589	1.39505	-1.1054	-1.21781	-1.19141	-0.988607	-0.917212	-0.930644	-0.414593	-0.625934	-0.976421				+	H23_exosome_H23_WH	up_in_whole_lysate	12	12	10	69.3	69.3	59.8	22.11	0	142.28	14045000000	1488	9.26873	0.000123077	-1.63608	-0.770141	Q06830	Q06830	Peroxiredoxin-1	PRDX1
0.0903234	0.562749	0.347993	0.597769	0.484637	0.926436	1.70569	1.39	1.53397	-1.20284	-0.726389	-1.37968	-0.0264907	-0.547806	-1.13054	-0.740431	-1.19422	-0.691176				+	H23_exosome_H23_WH	up_in_whole_lysate	4	4	4	44.4	44.4	44.4	13.802	0	61.349	586530000	202	5.65615	4.21607e-05	-2.21571	-0.959682	P49773	P49773	Histidine triad nucleotide-binding protein 1	HINT1
0.891518	0.319224	0.793555	0.725564	0.656648	0.787622	1.31267	1.40461	1.33195	-1.51124	-0.993327	-0.981793	-0.448056	-0.432412	-0.780061	-0.963105	-0.926229	-1.18714				+	H23_exosome_H23_WH	up_in_whole_lysate	10	10	10	23.7	23.7	23.7	66.69	0	132.88	504590000	170	8.16666	0	-3.06387	-1.34527	P17812;Q9NRF8	P17812	CTP synthase 1	CTPS1
0.950636	0.890029	0.7268	0.29262	0.577258	0.406814	1.40044	1.59644	1.30109	-1.26341	-0.84333	-1.37073	-0.483322	-0.758513	-0.95876	-0.935279	-0.888952	-0.639827				+	H23_exosome_H23_WH	up_in_whole_lysate	9	9	9	60.4	60.4	60.4	16.837	0	323.31	4059100000	834	7.678	0.00585451	-1.01311	-0.482577	P0DP25;P0DP24;P0DP23;P27482;P02585	P0DP25
0.534333	0.599043	0.601894	0.688926	0.881625	0.813755	1.31166	1.33616	1.33624	-1.63716	-0.921805	-1.02411	-0.684416	-0.539002	-1.32102	-0.716517	-0.183484	-1.07612				+	H23_exosome_H23_WH	up_in_whole_lysate	6	6	6	33.5	33.5	33.5	24.579	0	20.172	336540000	237	7.46957	0	-2.45019	-1.08957	P00492	P00492	Hypoxanthine-guanine phosphoribosyltransferase	HPRT1
0.632808	0.691534	0.634313	0.734031	0.751387	0.778375	1.33485	1.34835	1.37664	-1.2571	-1.19849	-1.27758	-0.340373	-0.521595	-0.686601	-0.955266	-0.987981	-1.0573				+	H23_exosome_H23_WH	up_in_whole_lysate	42	40	23	59.5	57.9	38	83.263	0	323.31	20826000000	3069	8.57256	0.000353909	-1.49093	-0.70111	P08238;Q58FF7;Q58FG1	P08238	Heat shock protein HSP 90-beta	HSP90AB1
0.550122	0.497125	0.312203	1.14705	1.21233	1.22999	1.17608	0.995385	1.0701	-1.39332	-1.55885	-0.638367	-0.571521	-0.568745	-0.922138	-1.08246	-0.841094	-0.613891				+	H23_exosome_H23_WH	up_in_whole_lysate	5	5	5	64.9	64.9	64.9	16.014	0	134.6	565570000	271	7.9595	4.34783e-05	-2.16383	-0.982361	Q9UK76	Q9UK76	Hematological and neurological expressed 1 protein;Hematological and neurological expressed 1 protein, N-terminally processed	HN1
0.626634	0.688329	0.695874	0.678616	0.784181	0.819664	1.23016	1.25448	1.18467	-1.23711	-1.13619	-0.405743	-0.380023	-0.537618	-1.17931	-2.00268	-0.581673	-0.502255				+	H23_exosome_H23_WH	up_in_whole_lysate	18	18	18	49.7	49.7	49.7	51.804	0	205.63	1560400000	639	6.80291	3.79597e-05	-1.88404	-0.85094	Q02790	Q02790	Peptidyl-prolyl cis-trans isomerase FKBP4;Peptidyl-prolyl cis-trans isomerase FKBP4, N-terminally processed	FKBP4
0.866673	0.539404	0.449447	0.80199	0.82138	1.25038	1.17137	1.15493	1.16638	-1.06155	-1.51553	-0.0476453	-0.83611	-0.783607	-0.990532	-1.26645	-0.816085	-0.904449				+	H23_exosome_H23_WH	up_in_whole_lysate	7	7	7	41.6	41.6	41.6	22.626	0	15.869	374430000	113	8.15759	0	-2.4579	-1.10569	P61758	P61758	Prefoldin subunit 3	VBP1
0.388863	0.110378	0.210464	0.728853	0.921999	0.692226	1.35468	1.24327	1.07367	-0.940745	-2.48506	0.169176	-0.566299	-1.00122	-0.896107	-0.906233	0.373477	-0.471382				+	H23_exosome_H23_WH	up_in_whole_lysate	6	6	6	12.2	12.2	12.2	81.224	0	13.109	162700000	52	3.71505	0.00288909	-1.22358	-0.542744	P13798	P13798	Acylamino-acid-releasing enzyme	APEH
0.290232	0.285791	0.252777	0.675868	0.864785	0.904243	1.39023	1.48734	1.25427	-0.588289	-2.2032	-0.726448	-1.14176	-0.891886	-0.933624	-0.19568	-0.239212	-0.485438				+	H23_exosome_H23_WH	up_in_whole_lysate	20	20	18	76.9	76.9	67.3	39.42	0	323.31	9296700000	1926	5.02806	0.000199153	-1.67096	-0.73854	P04075;P05062	P04075	Fructose-bisphosphate aldolase A	ALDOA
0.631903	0.218061	0.510545	0.550019	0.943688	1.00743	1.2427	1.39596	1.18052	-0.998934	-1.84698	-0.118718	-0.908408	-0.815482	-0.0272232	-1.43089	-0.594922	-0.939275				+	H23_exosome_H23_WH	up_in_whole_lysate	29	29	25	39.7	39.7	35	96.695	0	304.52	1102000000	503	5.78142	5.60748e-05	-1.86945	-0.829178	P11216	P11216	Glycogen phosphorylase, brain form	PYGB
0.988575	0.991595	0.980607	0.933075	0.879564	0.928024	0.805364	0.792751	0.74487	-1.52511	-0.374248	-1.44709	-0.652938	-1.2642	-1.07063	0.234541	-1.15066	-0.794087				+	H23_exosome_H23_WH	up_in_whole_lysate	15	15	15	29	29	29	75.406	0	118.9	1198600000	796	7.17287	0	-3.86826	-1.60327	Q9NVP1	Q9NVP1	ATP-dependent RNA helicase DDX18	DDX18
1.11057	1.22495	0.987828	0.832546	1.07058	1.00621	0.73851	0.829205	0.344433	-1.70324	-0.730454	-1.56727	-0.708661	-0.894064	-0.732889	-0.361351	-1.02348	-0.42343				+	H23_exosome_H23_WH	up_in_whole_lysate	16	16	16	13	13	13	153.89	0	34.592	248700000	72	7.69317	0	-2.60993	-1.15721	Q92878	Q92878	DNA repair protein RAD50	RAD50
1.02168	0.568173	0.513909	1.37387	0.983523	1.06266	0.829271	0.618295	0.773945	-1.85316	-0.475753	-1.71309	-0.207669	-1.09452	-1.0304	-0.153457	-0.444794	-0.772486				+	H23_exosome_H23_WH	up_in_whole_lysate	4	4	4	12.3	12.3	12.3	58.259	0	104.71	283170000	95	5.98789	3.86473e-05	-1.95843	-0.86777	P52594	P52594	Arf-GAP domain and FG repeat-containing protein 1	AGFG1
0.891803	1.01873	0.976624	0.936901	0.933609	0.940156	0.866788	0.864889	0.821023	-1.30103	-0.824134	-1.64365	-0.648257	-1.51943	-0.783458	-0.155335	-0.788671	-0.586551				+	H23_exosome_H23_WH	up_in_whole_lysate	13	13	12	23.5	23.5	21.6	75.022	0	95.684	497730000	236	8.3476	0	-3.30962	-1.44452	O94776	O94776	Metastasis-associated protein MTA2	MTA2
1.07818	0.925821	1.00829	0.852489	0.869536	0.932534	0.764263	0.839478	0.687251	-1.89038	-0.975075	-1.68409	-0.865038	-0.625696	-0.942209	-0.148109	-0.192244	-0.635007				+	H23_exosome_H23_WH	up_in_whole_lysate	7	7	7	22.1	22.1	22.1	45.566	0	35.542	228510000	145	6.78266	4.36562e-05	-2.21902	-0.984911	P51398	P51398	28S ribosomal protein S29, mitochondrial	DAP3
1.04101	0.955484	0.952142	0.993899	1.00032	0.953495	0.837586	0.629606	0.788394	-1.11725	-1.02066	-1.33671	-1.23102	-1.10154	-0.225058	0.144987	-0.994595	-1.27009				+	H23_exosome_H23_WH	up_in_whole_lysate	11	11	11	32.7	32.7	32.7	60.541	0	172.71	665170000	290	7.73331	0	-3.21448	-1.39007	Q6DD88	Q6DD88	Atlastin-3	ATL3
0.528506	1.11902	1.33767	1.07328	1.56271	0.756369	0.460902	0.336572	0.515098	-1.53689	-0.929134	-0.902274	-1.46039	-0.185638	-0.642106	-0.235665	-1.46075	-0.337279				+	H23_exosome_H23_WH	up_in_whole_lysate	5	5	5	9.9	9.9	9.9	70.182	0	36.271	173000000	33	5.81034	5.52995e-05	-1.83714	-0.816923	Q9UBU9	Q9UBU9	Nuclear RNA export factor 1	NXF1
1.18486	0.952064	1.1704	0.985373	0.996829	0.637083	0.729382	0.656014	0.737259	-1.47658	-0.561296	-1.51155	-1.16073	-0.441505	-1.08524	0.0477882	-1.25484	-0.605318				+	H23_exosome_H23_WH	up_in_whole_lysate	8	8	8	14.1	14.1	14.1	92.547	0	33.031	221020000	95	7.19617	3.9072e-05	-1.92923	-0.874918	Q8WTT2	Q8WTT2	Nucleolar complex protein 3 homolog	NOC3L
1.27816	0.946301	1.33693	1.0068	1.06879	0.516306	0.49121	0.419019	0.664145	-1.83976	-0.39615	-1.28712	-1.51329	-0.744799	-0.694997	0.0095186	-0.832538	-0.428526				+	H23_exosome_H23_WH	up_in_whole_lysate	4	4	4	14	14	14	47.137	0	13.7	191180000	39	5.92996	3.44828e-05	-2.35412	-1.01821	Q53H12	Q53H12	Acylglycerol kinase, mitochondrial	AGK
1.37578	0.985789	1.31567	0.622108	0.855321	0.920937	0.580351	0.539902	0.376924	-0.912254	-0.822726	-1.64241	-2.05503	-0.273922	-0.213381	-0.192238	-0.811295	-0.649527				+	H23_exosome_H23_WH	up_in_whole_lysate	4	4	4	11.1	11.1	11.1	57.193	0	20.61	76825000	8	5.46349	0.00344565	-1.13786	-0.525718	O43660	O43660	Pleiotropic regulator 1	PLRG1
1.04724	1.30089	1.14737	0.674564	0.78038	0.919145	0.689561	0.577214	0.759507	-1.41217	-0.448109	-1.44745	-1.87622	-0.572781	-0.253976	-0.420067	-0.46097	-1.00412				+	H23_exosome_H23_WH	up_in_whole_lysate	5	5	5	15.8	15.8	15.8	41.28	0	20.068	180000000	92	6.52976	0.000122673	-1.68704	-0.766501	P82650	P82650	28S ribosomal protein S22, mitochondrial	MRPS22
0.786437	0.748994	0.649828	1.07276	1.27345	0.574536	1.02622	0.53051	1.04505	-1.83458	-0.211736	-1.2966	-1.45256	-0.18354	-0.84136	0.0510749	-0.820354	-1.11813				+	H23_exosome_H23_WH	up_in_whole_lysate	7	7	7	43.2	43.2	43.2	25.898	0	31.121	335940000	113	5.86604	3.94575e-05	-2.00113	-0.882206	P25787	P25787	Proteasome subunit alpha type-2	PSMA2
0.813417	1.04812	0.70053	1.26441	0.283674	1.36965	0.3618	0.535611	0.468797	-1.50618	-0.46489	0.0880924	-0.90761	-1.84664	-1.90287	-0.356219	-0.176085	0.226393				+	H23_exosome_H23_WH	up_in_whole_lysate	4	4	4	5.4	5.4	5.4	105.47	0	121.15	89893000	86	3.90991	0.000901077	-1.43705	-0.628722	Q9HCG8	Q9HCG8	Pre-mRNA-splicing factor CWC22 homolog	CWC22
0.926209	0.946327	0.950357	1.31431	0.78797	0.914172	0.611797	0.792741	0.985042	-1.88756	-0.790991	-0.638117	-0.69171	-1.31546	-1.07765	-0.760282	-0.724555	-0.342607				+	H23_exosome_H23_WH	up_in_whole_lysate	11	10	10	30.6	29	29	61.64	0	48.144	459370000	186	8.20297	0	-2.8724	-1.27174	Q96I24	Q96I24	Far upstream element-binding protein 3	FUBP3
0.883214	1.04629	0.980615	1.04126	0.994006	0.858498	0.923722	0.762006	0.827745	-1.52796	-0.659464	-0.582023	-0.9544	-1.72074	-1.07906	-0.649019	-0.657142	-0.487545				+	H23_exosome_H23_WH	up_in_whole_lysate	5	5	5	23	23	23	34.773	0	45.154	344900000	148	8.83998	0	-2.87159	-1.28566	Q8NFH5	Q8NFH5	Nucleoporin NUP53	NUP35
1.05636	1.0813	1.05517	0.790005	0.834877	0.744551	0.673899	0.665798	0.623156	-2.35036	0.0215669	-0.835464	-0.437656	-1.30257	-1.23167	-0.518262	-0.722325	-0.148384				+	H23_exosome_H23_WH	up_in_whole_lysate	7	7	7	13.8	13.8	13.8	78.549	0	28.873	301950000	176	5.33298	0.00011479	-1.74775	-0.773737	Q96EY7	Q96EY7	Pentatricopeptide repeat domain-containing protein 3, mitochondrial	PTCD3
0.904307	1.14541	0.548617	1.36238	1.45857	1.3655	-1.02178	0.105676	0.565878	-1.98766	0.119823	-0.532429	-1.02383	-0.795458	-0.670705	-0.587116	-0.764484	-0.192702				+	H23_exosome_H23_WH	up_in_whole_lysate	5	5	5	16.6	16.6	16.6	43.963	0	11.3	137460000	40	3.29944	0.000994175	-1.45226	-0.622149	Q9NWT1	Q9NWT1	p21-activated protein kinase-interacting protein 1	PAK1IP1
0.85803	0.715229	0.809738	1.10181	1.17969	0.99658	0.674722	0.923647	0.984447	-1.57428	-0.868612	-0.704824	-1.24829	-1.01954	-1.06703	-0.601974	-1.17964	0.0203045				+	H23_exosome_H23_WH	up_in_whole_lysate	9	5	5	41.7	30.9	30.9	40.089	0	133.42	511180000	217	8.30254	0	-2.76134	-1.23017	P16989	P16989	Y-box-binding protein 3	YBX3
0.608776	0.521563	0.999851	0.823344	0.824937	1.13895	1.12322	0.916085	0.879922	-1.83569	0.077893	-0.916732	-1.08481	-0.865537	-1.24064	-0.774858	-1.24219	0.0459119				+	H23_exosome_H23_WH	up_in_whole_lysate	5	5	5	27.2	27.2	27.2	18.007	0	7.7223	230080000	80	6.30546	0.00122222	-1.30731	-0.604678	P63279	P63279	SUMO-conjugating enzyme UBC9	UBE2I
1.10448	0.917348	1.04059	0.850624	0.858215	0.77864	0.847058	0.945504	0.750702	-1.71814	-0.350154	-1.01331	-0.855147	0.101665	-0.912763	-1.43758	-1.11482	-0.792925				+	H23_exosome_H23_WH	up_in_whole_lysate	16	16	16	24	24	24	88.583	0	102.31	436340000	145	7.41512	0	-2.7818	-1.21742	Q9Y4W6;Q01484	Q9Y4W6	AFG3-like protein 2	AFG3L2
1.13295	0.940155	1.2153	0.681005	0.820321	0.894919	0.947226	0.808354	0.843944	-1.54084	-0.553041	-1.30702	-1.06412	-0.461	-0.813755	-1.42373	-0.78916	-0.331505				+	H23_exosome_H23_WH	up_in_whole_lysate	14	14	14	2.6	2.6	2.6	796.43	0	38.562	332090000	33	8.58644	4.43213e-05	-2.16368	-0.991057	Q8WXH0	Q8WXH0	Nesprin-2	SYNE2
0.901474	0.967101	0.867219	0.779797	0.996319	0.857364	1.04804	0.849406	1.06827	-1.82506	-0.621539	-0.901741	-0.847712	-0.589556	-0.683465	-1.43179	-0.891879	-0.542245				+	H23_exosome_H23_WH	up_in_whole_lysate	27	26	26	50	48.3	48.3	73.243	0	256.74	2293300000	1034	8.98303	0	-4.33116	-1.84745	O00571;O15523;Q9NQI0	O00571	ATP-dependent RNA helicase DDX3X;ATP-dependent RNA helicase DDX3Y	DDX3X;DDX3Y
0.921323	0.984137	1.14758	0.367383	0.966257	0.248649	1.31687	0.389201	0.990755	-2.23075	-1.16414	-0.679705	-0.685686	0.193292	-0.727761	-1.33121	-0.263834	-0.442352				+	H23_exosome_H23_WH	up_in_whole_lysate	5	5	5	20.1	20.1	20.1	39.646	0	88.097	176810000	90	4.85505	0.00562963	-1.05521	-0.485922	Q3ZCQ8	Q3ZCQ8	Mitochondrial import inner membrane translocase subunit TIM50	TIMM50
1.11401	1.07071	0.926877	0.614025	0.838997	0.665821	0.921095	0.771419	0.728845	-2.30712	-0.472221	-0.61364	-0.861326	0.0167747	-1.49244	-0.93228	-0.450927	-0.538615				+	H23_exosome_H23_WH	up_in_whole_lysate	9	8	8	24.9	22.4	22.4	54.12	0	53.118	376010000	186	5.69274	4.35967e-05	-2.27885	-0.984196	Q9UN86	Q9UN86	Ras GTPase-activating protein-binding protein 2	G3BP2
1.13142	1.21412	1.01175	0.943104	0.881584	0.860094	0.818603	0.87771	0.77947	-1.62293	-0.664445	-0.98368	-0.895185	-0.691344	-1.10384	-0.785473	-0.740918	-1.03004				+	H23_exosome_H23_WH	up_in_whole_lysate	7	7	7	10.9	10.9	10.9	85.737	0	55.782	208500000	156	10.9966	0	-2.72925	-1.26405	Q9NW13	Q9NW13	RNA-binding protein 28	RBM28
1.10998	1.09285	1.10864	0.956318	0.807157	0.843372	0.731731	0.914451	0.91605	-1.45359	-0.587844	-1.1301	-0.795924	-0.481104	-1.34461	-0.995185	-0.732681	-0.959516				+	H23_exosome_H23_WH	up_in_whole_lysate	28	28	28	41.6	41.6	41.6	100.23	0	323.31	2425300000	984	10.4772	0	-4.51479	-1.97598	Q13435	Q13435	Splicing factor 3B subunit 2	SF3B2
1.47181	1.52688	0.853988	0.471776	0.55101	1.07404	0.378042	0.459434	0.651939	-2.35762	-0.233815	-1.02275	-0.314587	-0.543012	-0.880444	-0.594004	-0.647934	-0.844752				+	H23_exosome_H23_WH	up_in_whole_lysate	7	7	7	18.7	18.7	18.7	54.812	0	25.708	250330000	112	5.11017	0.00046748	-1.53669	-0.686765	O75844	O75844	CAAX prenyl protease 1 homolog	ZMPSTE24
1.14432	1.16715	1.23685	0.993157	0.581144	0.62662	0.986657	0.425033	0.928021	-1.90256	-1.02302	-0.857441	-0.750293	-0.641609	-1.11408	-0.104067	-0.836763	-0.85912				+	H23_exosome_H23_WH	up_in_whole_lysate	11	11	11	20.5	20.5	20.5	65.443	0	86.172	221150000	88	7.39345	2.34604e-05	-2.31045	-1.03257	P23368	P23368	NAD-dependent malic enzyme, mitochondrial	ME2
1.10789	1.1287	1.05497	0.985008	1.03292	1.03095	0.716499	0.554672	0.728289	-1.83873	-0.552222	-1.09702	-0.605965	-0.915528	-0.777547	-1.04372	-0.812637	-0.696532				+	H23_exosome_H23_WH	up_in_whole_lysate	4	4	4	22.5	22.5	22.5	34.905	0	58.695	183200000	61	9.024	0	-2.40836	-1.09957	Q9HC07	Q9HC07	Transmembrane protein 165	TMEM165
1.1146	1.16512	1.08191	1.06227	0.862656	1.02474	0.793512	0.728792	0.634096	-1.59322	-0.424303	-0.822422	-1.06147	-1.06833	-0.899442	-0.824605	-0.789549	-0.984341				+	H23_exosome_H23_WH	up_in_whole_lysate	8	8	8	19.4	19.4	19.4	78.863	0	48.409	252630000	62	10.315	0	-2.39862	-1.11299	O00566	O00566	U3 small nucleolar ribonucleoprotein protein MPP10	MPHOSPH10
0.96583	0.8887	0.901423	1.07741	1.04296	0.83776	0.660532	0.871855	0.643587	-1.70784	0.466986	-0.893884	-1.32024	-1.30519	-0.966573	-0.760339	-0.817366	-0.585621				+	H23_exosome_H23_WH	up_in_whole_lysate	8	8	8	26.5	26.5	26.5	39.591	0	79.842	609130000	286	6.50703	0	-2.76793	-1.18742	P50213	P50213	Isocitrate dehydrogenase [NAD] subunit alpha, mitochondrial	IDH3A
1.26969	1.34562	1.13405	0.375015	0.161428	0.320483	1.11258	1.118	1.22021	-1.12123	-0.690657	-0.518009	-1.29181	-0.675644	-1.31568	-0.843065	-0.489102	-1.11187				+	H23_exosome_H23_WH	up_in_whole_lysate	8	8	8	40.1	40.1	40.1	35.206	0	75.73	605790000	164	7.23404	0	-2.99076	-1.29144	Q08257	Q08257	Quinone oxidoreductase	CRYZ
1.05038	1.28928	0.665682	0.462408	0.78474	0.279786	1.38314	0.961958	0.539047	-0.652137	-0.149608	-0.895176	-0.618201	0.163396	-1.69196	-0.761289	-0.813219	-1.99822				+	H23_exosome_H23_WH	up_in_whole_lysate	9	9	9	26.8	26.8	26.8	61.719	0	126	292180000	74	5.0546	0.000198942	-1.66171	-0.735364	P30038	P30038	Delta-1-pyrroline-5-carboxylate dehydrogenase, mitochondrial	ALDH4A1
0.889509	1.03858	0.985739	0.902527	0.929097	1.09767	0.763947	0.738065	0.868168	-0.675874	-1.1105	-0.861355	-0.685429	-0.183156	-1.61467	-0.427578	-1.0585	-1.59625				+	H23_exosome_H23_WH	up_in_whole_lysate	7	7	7	51.2	51.2	51.2	20.776	0	21.292	455970000	261	8.1021	0	-2.64508	-1.17974	O96000	O96000	NADH dehydrogenase [ubiquinone] 1 beta subcomplex subunit 10	NDUFB10
1.10824	1.05339	1.07623	0.854585	0.916176	0.853819	0.853989	0.851124	0.943404	-0.736801	-0.762068	-1.07303	-0.693781	-0.850199	-1.28986	-0.466583	-1.22021	-1.41843				+	H23_exosome_H23_WH	up_in_whole_lysate	5	5	5	45.4	45.4	45.4	12.587	0	158.18	602970000	184	10.8944	0	-3.15239	-1.44165	P18859	P18859	ATP synthase-coupling factor 6, mitochondrial	ATP5J
0.922146	0.838967	0.691721	0.884284	0.790783	0.772827	0.654203	0.847102	1.26804	-0.794947	-0.951006	-0.348737	-0.779213	-1.07658	-2.44476	-0.746494	-0.0281282	-0.500205				+	H23_exosome_H23_WH	up_in_whole_lysate	5	5	5	22.2	22.2	22.2	35.894	0	21.448	122320000	18	5.74826	0.000179104	-1.65976	-0.745152	Q8NEJ9	Q8NEJ9	Neuroguidin	NGDN
0.695113	1.13018	1.26989	0.920836	1.03351	0.446941	0.417197	0.699193	1.02979	-1.38961	-0.349141	-0.658127	-1.5375	-0.491842	-1.59532	-0.00147343	-0.162098	-1.45756				+	H23_exosome_H23_WH	up_in_whole_lysate	4	4	4	12.9	12.9	12.9	42.867	0	37.24	120230000	51	5.66536	0.000675273	-1.43919	-0.654108	Q02127	Q02127	Dihydroorotate dehydrogenase (quinone), mitochondrial	DHODH
0.850617	0.834402	0.769244	1.14982	1.04494	1.01123	0.767704	0.829923	0.970853	-1.40504	-0.412134	-0.814631	-0.927411	-0.836832	-1.9105	-0.615212	-0.45268	-0.854301				+	H23_exosome_H23_WH	up_in_whole_lysate	4	4	4	15.8	15.8	15.8	29.841	0	7.9565	263080000	103	8.20168	0	-2.42719	-1.09402	O75937	O75937	DnaJ homolog subfamily C member 8	DNAJC8
0.778291	0.959227	0.724169	0.764362	0.835212	0.885841	1.16146	1.10076	1.13963	-1.22129	-0.324005	-0.913325	-1.09043	-1.0054	-1.55449	-0.887921	-0.305737	-1.04637				+	H23_exosome_H23_WH	up_in_whole_lysate	21	21	17	30.5	30.5	25.9	109.68	0	155.03	637900000	219	9.10088	0	-2.51974	-1.14707	P33176;O60282	P33176	Kinesin-1 heavy chain	KIF5B
0.884195	0.994174	1.12925	0.606217	0.789415	0.62455	0.775863	0.974272	0.991479	-0.829816	-0.610931	-0.926222	-1.30544	-0.138966	-0.647067	-1.04676	-0.0553637	-2.20885				+	H23_exosome_H23_WH	up_in_whole_lysate	5	5	5	49.3	49.3	49.3	8.7813	0	10.899	327590000	147	6.06859	8.92857e-05	-1.74616	-0.784542	P09669	P09669	Cytochrome c oxidase subunit 6C	COX6C
0.904385	0.875449	0.996682	0.824826	1.02336	0.829116	0.943678	0.855901	0.950504	-1.36291	-1.0768	-0.696924	-0.933	-0.991188	-0.66298	-1.13403	0.191123	-1.53719				+	H23_exosome_H23_WH	up_in_whole_lysate	16	16	16	36.3	36.3	36.3	65.401	0	148.12	643240000	359	8.04281	0	-2.96786	-1.30498	Q9UHD8	Q9UHD8	Septin-9	2020-09-09
0.810468	0.782746	0.595138	0.753282	0.608934	0.681202	1.19766	1.10486	1.06841	-1.466	-0.787577	-1.19419	-0.593568	-1.20979	-1.11533	-1.22873	0.836535	-0.844056				+	H23_exosome_H23_WH	up_in_whole_lysate	15	5	5	48.6	20.1	20.1	50.47	0	158.69	384730000	275	5.54831	0	-2.61167	-1.10134	Q05639	Q05639	Elongation factor 1-alpha 2	EEF1A2
0.542172	0.167638	0.303754	0.782263	0.560526	1.22787	1.25754	1.15405	1.32322	-1.4666	-0.360016	-2.04577	-0.587255	-0.729023	-0.840199	-1.01085	0.295615	-0.574932				+	H23_exosome_H23_WH	up_in_whole_lysate	6	6	6	12.5	12.5	12.5	89.677	0	27.535	131100000	37	4.82515	0.0013626	-1.32869	-0.59923	Q13616	Q13616	Cullin-1	CUL1
0.511779	0.399821	0.501689	0.974966	1.12746	0.973134	0.928628	1.15727	0.973212	-1.06148	-1.29256	-1.28668	-1.03521	-0.862911	-1.06618	-0.516727	0.846428	-1.27265				+	H23_exosome_H23_WH	up_in_whole_lysate	10	10	10	26.1	26.1	26.1	49.03	0	51.436	542860000	308	5.39481	4.18301e-05	-2.21121	-0.951613	P62495	P62495	Eukaryotic peptide chain release factor subunit 1	ETF1
0.944609	0.931432	1.00277	0.868125	0.879952	0.868598	0.847688	0.778834	0.842098	-0.972969	-1.14949	-1.75046	-0.439216	-1.04372	-0.63527	-1.351	0.352836	-0.974821				+	H23_exosome_H23_WH	up_in_whole_lysate	5	5	5	53.2	53.2	53.2	13.916	0	176.52	1573300000	573	6.80935	0	-3.97676	-1.62227	P62318	P62318	Small nuclear ribonucleoprotein Sm D3	SNRPD3
1.0563	1.12334	0.97978	0.901684	0.851283	0.810912	0.702075	0.670088	0.863246	-0.774585	-1.34122	-1.63409	-0.828032	-0.923785	-1.04231	-0.791661	0.483669	-1.10669				+	H23_exosome_H23_WH	up_in_whole_lysate	11	10	10	27.9	25.9	25.9	50.909	0	69.559	521360000	209	6.78632	0	-2.49766	-1.09326	P48735	P48735	Isocitrate dehydrogenase [NADP], mitochondrial	IDH2
0.891767	0.937378	0.900818	1.02724	1.02691	1.01298	0.821719	0.834142	0.824345	-0.749806	-1.35703	-1.30255	-0.935643	-0.921972	-1.14017	-1.09869	0.204892	-0.976318				+	H23_exosome_H23_WH	up_in_whole_lysate	10	10	10	6.7	6.7	6.7	208.73	0	27.646	742080000	147	8.53624	0	-4.02265	-1.71662	P51610	P51610	Host cell factor 1;HCF N-terminal chain 1;HCF N-terminal chain 2;HCF N-terminal chain 3;HCF N-terminal chain 4;HCF N-terminal chain 5;HCF N-terminal chain 6;HCF C-terminal chain 1;HCF C-terminal chain 2;HCF C-terminal chain 3;HCF C-terminal chain 4;HCF C-terminal chain 5;HCF C-terminal chain 6	HCFC1
0.757206	0.772044	0.822948	0.943573	0.829591	0.866682	0.751103	0.752572	0.697294	-1.58639	-0.990453	-1.05398	-1.21466	-1.04143	-1.37036	-1.17728	0.664595	0.576947				+	H23_exosome_H23_WH	up_in_whole_lysate	9	9	9	33.6	33.6	33.6	47.707	0	70.099	573230000	354	4.55213	0	-2.94704	-1.17427	Q9GZL7	Q9GZL7	Ribosome biogenesis protein WDR12	WDR12
0.824241	0.792737	0.713274	1.01202	0.773671	0.852456	1.06126	1.10307	1.01816	-1.12836	-0.675301	-1.36539	-1.36967	-1.28992	-0.524518	-1.27518	0.115	-0.637548				+	H23_exosome_H23_WH	up_in_whole_lysate	7	7	7	32.3	32.3	32.3	31.674	0	17.65	239220000	151	7.72734	4.2838e-05	-2.14905	-0.972817	Q8NCW5	Q8NCW5	NAD(P)H-hydrate epimerase	APOA1BP
0.841245	0.980624	1.05421	0.747785	0.751782	0.752666	1.09521	1.13851	0.989422	-1.54808	-1.24223	-0.914781	-1.19068	-0.653683	-1.10894	-0.958115	-0.452594	-0.282358				+	H23_exosome_H23_WH	up_in_whole_lysate	4	4	4	21.2	21.2	21.2	17.417	0	37.007	375790000	211	9.12235	0	-2.67509	-1.21149	O14561	O14561	Acyl carrier protein, mitochondrial	NDUFAB1
1.01451	1.02092	1.02099	0.938412	0.908688	0.945416	0.870723	0.892535	0.872587	-1.26331	-1.00458	-1.0672	-1.26196	-1.08316	-0.948355	-1.13473	-0.281251	-0.440242				+	H23_exosome_H23_WH	up_in_whole_lysate	16	7	6	48.7	25.2	19.5	32.852	0	80.995	3030500000	572	10.5323	0	-5.40933	-2.31324	P05141;Q9H0C2	P05141	ADP/ATP translocase 2;ADP/ATP translocase 2, N-terminally processed	SLC25A5
0.821121	0.696649	0.915436	0.902244	1.01846	0.994493	1.0796	0.950419	1.02279	-1.34576	-0.875567	-1.41554	-1.09673	-0.316217	-1.087	-0.62751	-0.466383	-1.1705				+	H23_exosome_H23_WH	up_in_whole_lysate	9	9	9	36.8	36.8	36.8	40.572	0	162.76	697880000	212	9.5823	0	-2.71334	-1.23533	Q9UNZ2	Q9UNZ2	NSFL1 cofactor p47	NSFL1C
0.891255	0.846444	0.841736	0.829811	0.898879	0.850632	0.908753	0.913371	0.957319	-1.43479	-1.30906	-1.47763	-1.28348	-0.392807	-1.27941	-0.765073	0.0494917	-0.0454479				+	H23_exosome_H23_WH	up_in_whole_lysate	7	7	7	27.2	27.2	27.2	44.468	0	115.54	648570000	233	6.70032	0	-2.97032	-1.26746	Q16543	Q16543	Hsp90 co-chaperone Cdc37;Hsp90 co-chaperone Cdc37, N-terminally processed	CDC37
1.01776	1.01845	1.00153	0.783757	0.752647	0.792426	0.947003	0.989242	0.979638	-1.46573	-0.571681	-1.39841	-1.30669	-0.406428	-1.16849	-0.992133	-0.209162	-0.763727				+	H23_exosome_H23_WH	up_in_whole_lysate	13	9	9	52.5	44	44	47.655	0	100.49	1313200000	403	8.57378	0	-4.59689	-1.92337	Q09028	Q09028	Histone-binding protein RBBP4	RBBP4
0.922293	0.81731	0.830437	1.02269	1.00366	0.999716	0.943976	0.954005	0.953814	-1.59755	-0.486954	-1.19963	-1.1418	-0.727873	-1.1631	-0.86741	-0.454787	-0.808795				+	H23_exosome_H23_WH	up_in_whole_lysate	12	12	12	28.9	28.9	28.9	68.137	0	102.67	492320000	289	10.0799	0	-2.92734	-1.33287	P27694	P27694	Replication protein A 70 kDa DNA-binding subunit;Replication protein A 70 kDa DNA-binding subunit, N-terminally processed	RPA1
0.738298	0.715272	0.716327	0.948412	0.951287	0.980428	1.01397	0.992742	0.980452	-2.10623	-0.744516	-0.809033	-1.04225	-0.883807	-1.28077	-0.234588	-0.320255	-0.615736				+	H23_exosome_H23_WH	up_in_whole_lysate	7	6	6	51.6	46.7	46.7	24.763	0	221.24	2625600000	676	7.13839	0	-2.88127	-1.24773	P24534	P24534	Elongation factor 1-beta	EEF1B2
0.933492	0.575294	0.999	1.11454	0.641172	1.00409	0.889041	0.907205	1.14988	-1.03332	-0.879246	-1.59573	-0.887998	-0.717167	-1.42541	-0.473418	-0.0835957	-1.11783				+	H23_exosome_H23_WH	up_in_whole_lysate	5	5	5	10.7	10.7	10.7	58.112	0	8.9271	548770000	206	8.10468	0	-2.74653	-1.21999	P07602	P07602	Prosaposin;Saposin-A;Saposin-B-Val;Saposin-B;Saposin-C;Saposin-D	PSAP
0.820634	0.667076	0.86943	1.01033	1.03293	0.991965	1.01453	1.03173	1.01566	-1.30697	-1.2656	-1.20235	-1.08306	-0.713497	-1.19028	-0.75668	-0.289391	-0.646453				+	H23_exosome_H23_WH	up_in_whole_lysate	9	9	8	27.9	27.9	22.3	24.893	0	207.52	6924500000	1012	10.154	0	-6.09645	-2.53583	P09429;B2RPK0	P09429	High mobility group protein B1;Putative high mobility group protein B1-like 1	HMGB1;HMGB1P1
0.611728	0.599704	0.71191	0.985877	0.953704	1.00223	1.15979	0.856453	0.897952	-1.75096	-1.10011	-0.969097	-1.07657	-0.175898	-1.01941	-1.27193	0.440375	-0.855731				+	H23_exosome_H23_WH	up_in_whole_lysate	6	6	6	27.1	27.1	27.1	20.63	0	62.252	451620000	129	6.10247	2.32221e-05	-2.3585	-1.0241	Q13442	Q13442	28 kDa heat- and acid-stable phosphoprotein	PDAP1
0.7876	0.786553	0.899939	1.15824	1.05779	1.06808	0.786362	0.601003	0.951851	-1.58939	-1.54121	-0.648716	-1.36364	-0.262122	-1.05574	-0.602529	-0.199653	-0.834419				+	H23_exosome_H23_WH	up_in_whole_lysate	14	5	5	41.2	20.4	20.4	49.129	0	45.795	363060000	293	7.43713	0	-2.51056	-1.1127	O00148	O00148	ATP-dependent RNA helicase DDX39A	DDX39A
0.850545	0.638282	0.838923	0.948781	0.913143	0.881043	0.911853	0.91731	1.02419	-1.50753	-1.96835	-1.04447	-0.788223	-0.159287	-0.894444	-0.377	-0.142594	-1.04217				+	H23_exosome_H23_WH	up_in_whole_lysate	8	8	8	36.5	36.5	36.5	34.352	0	14.548	466340000	134	6.64236	0	-2.71831	-1.17293	Q12904	Q12904	Aminoacyl tRNA synthase complex-interacting multifunctional protein 1;Endothelial monocyte-activating polypeptide 2	AIMP1
1.05684	0.903537	0.999098	0.911141	0.932403	0.849945	0.756577	0.838476	0.589718	-0.226119	-1.60962	-0.616499	-1.59709	0.295602	-1.32987	-0.761965	-0.874327	-1.11786				+	H23_exosome_H23_WH	up_in_whole_lysate	16	16	13	29.3	29.3	25	74.175	0	62.109	314650000	222	6.30943	4.09207e-05	-2.09291	-0.926413	Q9UJS0	Q9UJS0	Calcium-binding mitochondrial carrier protein Aralar2	SLC25A13
0.984673	1.014	0.976919	0.987123	0.962673	0.967732	0.581028	0.946012	0.695708	-0.606907	-1.80879	-0.72956	-1.52367	-0.131157	-0.656419	-1.20836	-0.586136	-0.864872				+	H23_exosome_H23_WH	up_in_whole_lysate	8	8	8	18.7	18.7	18.7	60.959	0	21.547	263190000	112	7.53437	4.22721e-05	-2.12619	-0.960529	P33240;Q9H0L4	P33240	Cleavage stimulation factor subunit 2;Cleavage stimulation factor subunit 2 tau variant	CSTF2;CSTF2T
1.13651	1.15599	1.00851	0.693667	1.02326	0.818458	0.436974	0.813035	0.527435	-0.168782	-1.94117	-0.69296	-1.27482	-0.035427	-0.234524	-0.788372	-1.67317	-0.804604				+	H23_exosome_H23_WH	up_in_whole_lysate	4	4	4	19.6	19.6	19.6	29.669	0	9.3908	160930000	82	5.58048	0.000377823	-1.54953	-0.698299	Q6DKI1	Q6DKI1	60S ribosomal protein L7-like 1	RPL7L1
1.06477	1.13105	1.04727	0.9771	0.716971	0.918896	0.821619	0.882479	0.753699	-0.739513	-1.60657	-1.13074	-1.02762	-0.0684114	-1.20247	-1.01067	-0.600515	-0.927334				+	H23_exosome_H23_WH	up_in_whole_lysate	5	5	5	21.2	21.2	21.2	41.943	0	84.568	463620000	253	8.81234	0	-2.39154	-1.08936	Q9H7Z7	Q9H7Z7	Prostaglandin E synthase 2;Prostaglandin E synthase 2 truncated form	PTGES2
1.08612	1.02187	1.03314	0.918756	0.924242	0.909747	0.778628	0.768579	0.801617	-1.07333	-1.18407	-0.422282	-1.61753	-0.340506	-0.615396	-1.56743	-0.585278	-0.836868				+	H23_exosome_H23_WH	up_in_whole_lysate	16	16	16	33.3	33.3	33.3	92.25	0	69.839	449750000	204	8.29449	0	-3.26411	-1.42562	Q99459	Q99459	Cell division cycle 5-like protein	CDC5L
1.07458	1.28062	0.744995	0.815657	0.955191	0.840919	0.816254	0.903445	0.824346	-0.939808	-1.43374	-1.00317	-1.27277	-0.243235	-0.807286	-1.45433	-0.230281	-0.871378				+	H23_exosome_H23_WH	up_in_whole_lysate	6	6	6	14	14	14	75.019	0	36.126	137340000	37	8.38535	3.84154e-05	-1.85747	-0.858978	Q9BW27	Q9BW27	Nuclear pore complex protein Nup85	NUP85
0.880055	0.921571	0.829711	1.07524	1.05879	1.06996	0.839875	0.712486	0.789625	-0.59152	-1.49555	-1.33849	-1.08515	-0.354609	-0.487905	-1.6927	-0.613416	-0.517969				+	H23_exosome_H23_WH	up_in_whole_lysate	6	6	4	18.4	18.4	12.8	46.513	0	72.395	355070000	143	7.88079	0	-2.50913	-1.12111	Q9Y383	Q9Y383	Putative RNA-binding protein Luc7-like 2	LUC7L2
0.924605	0.801976	0.593773	1.36779	1.35826	1.25196	0.78744	0.555682	0.683251	-1.05283	-1.21947	-1.42122	-0.90164	-0.686167	-0.596757	-1.17563	-0.52289	-0.74815				+	H23_exosome_H23_WH	up_in_whole_lysate	5	5	5	43.6	43.6	43.6	11.557	0	68.933	277930000	141	8.89922	0	-2.9117	-1.303	P63165;G2XKQ0	P63165	Small ubiquitin-related modifier 1	SUMO1
0.945131	0.814893	0.857841	1.01918	0.975062	1.01292	0.799469	0.944094	1.10844	-0.987668	-1.31852	-1.48438	-0.780262	-0.675029	-0.665449	-1.31188	-0.612352	-0.64149				+	H23_exosome_H23_WH	up_in_whole_lysate	9	9	9	39.2	39.2	39.2	24.831	0	116.06	3506200000	935	10.4321	0	-5.06772	-2.18255	P62906	P62906	60S ribosomal protein L10a	RPL10A
1.15099	0.733967	0.935285	1.14355	1.04181	1.11063	0.598068	0.812284	0.692222	-0.8701	-1.73857	-1.46984	-0.38769	-0.608657	-0.729124	-1.16895	-0.581421	-0.664443				+	H23_exosome_H23_WH	up_in_whole_lysate	14	14	14	72.5	72.5	72.5	23.489	0	224.84	2234700000	1238	8.13724	0.00848454	-0.946728	-0.453814	P51149	P51149	Ras-related protein Rab-7a	RAB7A
1.27397	0.741616	0.797504	0.582088	1.32984	1.13584	0.960163	0.357833	0.589581	-1.15576	-1.73844	-0.598684	-0.246424	-0.597651	-0.654595	-1.837	-0.562038	-0.377851				+	H23_exosome_H23_WH	up_in_whole_lysate	9	8	8	7.5	7	7	171.29	0	10.15	96978000	27	6.06528	0.000377436	-1.53441	-0.697952	O60306	O60306	Intron-binding protein aquarius	AQR
0.895734	0.921798	0.935429	0.877027	0.905519	0.626623	0.993733	0.8678	0.812257	-0.618809	-1.93496	-1.31511	-0.352864	-0.205768	-0.431991	-1.77637	-0.651338	-0.548716				+	H23_exosome_H23_WH	up_in_whole_lysate	4	4	4	44.8	44.8	44.8	10.403	0	10.633	217610000	47	6.30278	0.000210526	-1.60504	-0.729905	O95777	O95777	U6 snRNA-associated Sm-like protein LSm8	LSM8
1.01936	1.08874	1.06972	0.906607	0.612217	1.01676	0.683502	0.997883	0.859456	-0.518047	-1.15724	-1.26996	-1.47885	-1.04831	-0.52412	-1.4277	-0.547851	-0.282169				+	H23_exosome_H23_WH	up_in_whole_lysate	8	8	8	17.8	17.8	17.8	75.665	0	38.545	190920000	71	8.37319	0	-2.47692	-1.11724	Q96FV9	Q96FV9	THO complex subunit 1	THOC1
1.27069	1.25428	0.947609	1.12233	0.571052	0.746035	0.703525	0.627315	1.05125	-1.10299	-1.54777	-0.492236	-0.986432	-1.44464	-0.581076	-0.686723	-0.731865	-0.720345				+	H23_exosome_H23_WH	up_in_whole_lysate	9	9	9	22.8	22.8	22.8	51.976	0	18.748	244770000	68	8.66017	3.9312e-05	-1.90228	-0.881016	Q9Y512	Q9Y512	Sorting and assembly machinery component 50 homolog	SAMM50
1.01968	1.12023	0.974916	0.91961	0.631905	0.552255	0.978174	0.843568	0.788406	-1.09061	-1.69123	-0.576153	-1.61152	-1.56005	-0.126048	-0.472814	-0.444637	-0.255679				+	H23_exosome_H23_WH	up_in_whole_lysate	6	5	5	6.8	5.9	5.9	93.673	0	16.366	263150000	160	6.27665	0.00090411	-1.36251	-0.627974	Q8TCJ2	Q8TCJ2	Dolichyl-diphosphooligosaccharide--protein glycosyltransferase subunit STT3B	STT3B
1.10075	1.12064	1.10216	0.922894	0.929173	0.920454	0.718173	0.668374	0.691056	-1.09243	-1.33642	-0.66789	-0.926895	-1.87794	-0.743306	-0.671541	-0.170578	-0.686675				+	H23_exosome_H23_WH	up_in_whole_lysate	4	4	4	26.9	26.9	26.9	28.17	0	60.744	283140000	195	7.85924	5.93472e-06	-2.3256	-1.04689	P0DPI2;A0A0B4J2D5	P0DPI2
1.09984	1.11928	1.10808	0.711377	0.730024	0.772506	0.738387	0.940851	0.926268	-1.34088	-1.68766	-0.233157	-0.688758	-1.51581	-0.711125	-0.419116	-0.652107	-0.897994				+	H23_exosome_H23_WH	up_in_whole_lysate	7	7	7	42	42	42	34.293	0	150.06	495010000	219	7.70314	4.51977e-05	-2.22618	-1.00393	Q16836	Q16836	Hydroxyacyl-coenzyme A dehydrogenase, mitochondrial	HADH
1.10228	1.09109	1.13979	1.0076	0.735518	0.911636	0.623562	0.873433	0.938668	-0.740395	-1.68784	-0.983978	-1.10113	-0.99048	-0.875796	-0.909972	-0.368885	-0.765085				+	H23_exosome_H23_WH	up_in_whole_lysate	13	13	12	11.9	11.9	11.3	143.7	0	50.085	494750000	166	9.81146	0	-2.81206	-1.28024	Q5JTH9	Q5JTH9	RRP12-like protein	RRP12
1.06869	1.05563	1.04926	0.919977	0.890508	0.958273	0.86402	0.922613	0.67411	-1.28144	-1.49168	-0.863597	-1.31559	-0.78459	-0.763239	-1.0109	-0.257494	-0.634558				+	H23_exosome_H23_WH	up_in_whole_lysate	5	5	5	13.3	13.3	13.3	65.38	0	55.008	242660000	143	9.60098	0	-2.64968	-1.20919	Q53GS9	Q53GS9	U4/U6.U5 tri-snRNP-associated protein 2	USP39
1.05537	1.01557	1.02637	0.847405	0.844458	0.884638	0.881644	0.86266	0.872798	-1.23262	-1.41181	-0.742694	-1.10462	-1.40817	-0.391101	-1.26962	-0.312741	-0.417544				+	H23_exosome_H23_WH	up_in_whole_lysate	23	23	23	52.1	52.1	52.1	68.569	0	323.31	4834700000	1893	8.63646	0	-5.62785	-2.27595	P04843	P04843	Dolichyl-diphosphooligosaccharide--protein glycosyltransferase subunit 1	RPN1
1.17751	1.16022	1.1298	0.813883	0.35056	0.927804	0.840296	0.89249	0.765886	-0.955411	-1.92147	-1.17498	-0.643198	-0.975704	-0.529416	-1.17683	-0.281364	-0.400079				+	H23_exosome_H23_WH	up_in_whole_lysate	5	5	5	20.2	20.2	20.2	34.833	0	52.388	220740000	84	7.24074	4.10256e-05	-2.06007	-0.929088	Q15006	Q15006	ER membrane protein complex subunit 2	EMC2
1.34732	1.15992	0.98942	0.894897	0.813509	0.717016	0.696271	0.722078	0.716556	-0.259081	-1.71775	-1.36973	-1.26446	-0.822819	-1.23992	-0.563468	-0.450157	-0.369595				+	H23_exosome_H23_WH	up_in_whole_lysate	4	4	4	39.7	39.7	39.7	19.193	0	26.575	188620000	104	7.23357	4.5007e-05	-2.24075	-1.00183	Q9Y3E5	Q9Y3E5	Peptidyl-tRNA hydrolase 2, mitochondrial	PTRH2
0.91876	1.02376	0.959596	0.688364	0.519582	1.08637	1.06248	1.13626	0.842844	-0.370688	-1.14281	-1.56075	-1.33218	-0.810468	-1.38183	-0.577363	-0.617619	-0.444321				+	H23_exosome_H23_WH	up_in_whole_lysate	34	23	22	22.5	15.9	15.4	229	0	91.971	512760000	115	8.26315	0	-3.1689	-1.38829	P35580	P35580	Myosin-10	MYH10
1.30709	1.39185	1.35125	0.515425	0.250259	0.565361	1.37444	0.731174	0.524979	-0.327784	-1.13172	-1.55476	-0.71085	-0.87036	-1.07108	-0.692604	-0.581188	-1.07149				+	H23_exosome_H23_WH	up_in_whole_lysate	9	9	9	11.9	11.9	11.9	123.56	0	32.568	234380000	61	7.02043	0	-2.47135	-1.08843	Q9H2P0	Q9H2P0	Activity-dependent neuroprotector homeobox protein	ADNP
0.917075	0.994252	1.25096	0.804031	0.328063	0.754837	0.939062	0.934271	0.862	-0.576113	-1.18751	-1.37313	-0.398334	-0.283891	-2.19986	-0.435539	-0.706	-0.624172				+	H23_exosome_H23_WH	up_in_whole_lysate	10	10	10	28.6	28.6	28.6	50.151	0	55.392	340240000	134	6.12038	0.000135224	-1.68872	-0.761969	P36551	P36551	Oxygen-dependent coproporphyrinogen-III oxidase, mitochondrial	CPOX
0.780013	0.950141	1.0157	1.13278	0.767898	1.29451	1.05087	1.04933	0.426856	-0.895203	-1.21493	-1.20318	-0.769891	-0.608244	-1.37857	-0.887362	-0.800914	-0.709798				+	H23_exosome_H23_WH	up_in_whole_lysate	5	5	5	14.5	14.5	14.5	55.799	0	41.232	228360000	107	10.3201	0	-2.26128	-1.05366	Q9UJA5	Q9UJA5	tRNA (adenine(58)-N(1))-methyltransferase non-catalytic subunit TRM6	TRMT6
0.722092	1.02199	1.12669	1.1105	0.815151	0.91265	0.769042	0.686293	0.74572	-0.0245201	-0.770554	-1.5098	-0.758663	-1.93868	-1.25462	-0.776343	-0.28624	-0.590711				+	H23_exosome_H23_WH	up_in_whole_lysate	4	4	4	38.7	38.7	38.7	11.731	0	10.509	253350000	87	6.58621	0.000693069	-1.4081	-0.650063	Q9Y2R0	Q9Y2R0	Cytochrome c oxidase assembly factor 3 homolog, mitochondrial	COA3
0.979657	0.985118	1.00507	0.888854	0.872623	0.894944	0.868696	0.887978	0.870097	-0.381517	-0.870389	-1.75171	-1.19629	-1.31995	-1.15447	-0.353904	-0.448277	-0.776531				+	H23_exosome_H23_WH	up_in_whole_lysate	7	7	7	66.1	66.1	66.1	12.349	0	74.429	1785400000	505	8.36488	0	-5.31152	-2.15393	Q9GZT3	Q9GZT3	SRA stem-loop-interacting RNA-binding protein, mitochondrial	SLIRP
0.622492	0.614538	0.686853	0.684584	0.690109	0.697532	0.844552	0.828872	0.864668	0.0510375	-0.00217786	-1.58567	-1.87379	-1.8858	-1.58886	0.252964	0.104284	-0.00618754				+	H23_exosome_H23_WH	up_in_whole_lysate	6	6	6	51.5	51.5	51.5	14.839	0	39.899	2044200000	528	3.4353	0	-3.04745	-1.138	P62244	P62244	40S ribosomal protein S15a	RPS15A
0.614684	0.689788	0.541011	0.823001	0.826691	0.770605	1.14133	1.04617	1.35389	-0.179603	-0.884716	-1.19532	-1.40238	-1.30042	-1.50354	0.243844	-0.483359	-1.10168				+	H23_exosome_H23_WH	up_in_whole_lysate	6	6	6	16.6	16.6	16.6	54.234	0	39.264	214930000	87	6.19942	4.70035e-05	-1.87179	-0.836988	Q9BR76	Q9BR76	Coronin-1B	CORO1B
0.871531	0.718754	0.766601	1.10062	1.11757	1.08569	0.785941	0.723647	0.764633	-0.664208	-0.365883	-1.32288	-1.17599	-1.76707	-1.36764	0.171339	-0.713778	-0.72888				+	H23_exosome_H23_WH	up_in_whole_lysate	9	9	9	19.4	19.4	19.4	64.244	0	29.286	267920000	161	6.68704	0	-2.43731	-1.06781	Q96AY3	Q96AY3	Peptidyl-prolyl cis-trans isomerase FKBP10	FKBP10
1.11783	1.10822	0.908737	0.828294	0.854445	1.04303	0.569737	1.01096	0.869888	-0.370853	-0.835939	-1.63526	-0.960742	-1.09491	-0.984437	-0.28892	-1.30906	-0.831023				+	H23_exosome_H23_WH	up_in_whole_lysate	8	8	8	24.6	24.6	24.6	55.455	0	16.303	225580000	85	8.79108	0	-2.3753	-1.08229	Q8WWY3	Q8WWY3	U4/U6 small nuclear ribonucleoprotein Prp31	PRPF31
1.03823	1.01422	0.961084	0.944843	0.903448	0.985886	0.852291	0.866483	0.8697	-0.892035	-0.869166	-1.21784	-1.0733	-1.49517	-0.95963	-0.0842002	-0.965727	-0.879117				+	H23_exosome_H23_WH	up_in_whole_lysate	15	15	15	21	21	21	109.93	0	109.17	444240000	139	9.94796	0	-3.00902	-1.36409	Q15020	Q15020	Squamous cell carcinoma antigen recognized by T-cells 3	SART3
1.15261	0.998854	1.18551	0.836574	0.826233	0.962989	0.727973	0.839517	0.803673	-1.10356	-0.642173	-1.07511	-1.00226	-1.39899	-1.21239	0.0242335	-0.893537	-1.03015				+	H23_exosome_H23_WH	up_in_whole_lysate	10	10	9	13.3	13.3	12.3	80.529	0	24.468	658940000	373	8.97428	0	-2.89209	-1.29674	P46977	P46977	Dolichyl-diphosphooligosaccharide--protein glycosyltransferase subunit STT3A	STT3A
0.968936	1.14644	1.21508	0.760227	0.605102	1.02495	0.838586	0.936593	0.903412	-0.859576	-0.90383	-1.19124	-1.45305	-1.17531	-0.877292	-0.385836	-1.15539	-0.397801				+	H23_exosome_H23_WH	up_in_whole_lysate	11	11	11	9.6	9.6	9.6	123.9	0	52.992	380340000	176	9.56369	0	-2.90579	-1.31425	O14776	O14776	Transcription elongation regulator 1	TCERG1
0.781262	0.78871	0.892975	0.896635	0.831163	0.997099	0.885681	0.821877	0.8712	-1.14808	-0.612645	-1.25451	-1.30872	-1.61864	-0.656887	0.648779	-1.19181	-0.624092				+	H23_exosome_H23_WH	up_in_whole_lysate	13	13	13	25.6	25.6	25.6	63.182	0	78.15	550750000	232	6.05906	0	-3.06715	-1.27951	O95793	O95793	Double-stranded RNA-binding protein Staufen homolog 1	STAU1
0.979175	0.663796	1.04713	0.846108	0.718256	0.656972	1.00509	0.8287	1.00883	-0.419225	-0.928899	-1.45022	-0.00849996	-1.75888	-1.75078	-0.215592	-0.73797	-0.483989				+	H23_exosome_H23_WH	up_in_whole_lysate	5	5	5	28.7	28.7	28.7	25.835	0	12.487	170930000	26	6.01688	0.00070821	-1.41693	-0.64852	Q96CT7	Q96CT7	Coiled-coil domain-containing protein 124	CCDC124
0.955017	0.880685	0.911866	0.960243	1.07877	0.824774	0.804219	1.03468	0.822031	-0.157235	-0.553262	-1.42917	-0.851061	-1.28015	-1.50625	-0.544906	-1.21782	-0.732419				+	H23_exosome_H23_WH	up_in_whole_lysate	8	8	8	10.7	10.7	10.7	111.76	0	27.306	285040000	91	8.50011	0	-2.61635	-1.17609	Q8N766	Q8N766	ER membrane protein complex subunit 1	EMC1
1.01893	1.0626	0.915871	1.22874	1.05529	1.07479	0.637445	0.630441	0.717211	-0.665142	-0.711859	-1.5782	-0.758391	-1.30498	-1.33596	-0.433945	-0.764885	-0.787969				+	H23_exosome_H23_WH	up_in_whole_lysate	5	5	5	15.9	15.9	15.9	51.462	0	12.585	215160000	106	9.03598	0	-2.34056	-1.07141	Q13505	Q13505	Metaxin-1	MTX1
0.920056	0.89387	0.904756	0.923864	0.867819	0.898238	0.834326	0.818959	0.85362	-0.000364577	-1.15699	-1.22912	-1.20071	-1.27943	-1.2591	0.308521	-0.719766	-1.37855				+	H23_exosome_H23_WH	up_in_whole_lysate	12	12	12	32.6	32.6	32.6	51.712	0	92.314	3330700000	1252	6.60776	0	-5.09999	-1.96203	O75390	O75390	Citrate synthase, mitochondrial	CS
1.01623	0.986227	1.00394	0.899132	0.818703	0.91022	0.83214	0.838149	0.916511	-0.614067	-0.88937	-1.59871	-0.75127	-1.5541	-1.07814	-0.0100691	-0.650867	-1.07467				+	H23_exosome_H23_WH	up_in_whole_lysate	16	16	16	29.4	29.4	29.4	76.689	0	54.994	839700000	351	8.15304	0	-2.85884	-1.26525	P16435	P16435	NADPH--cytochrome P450 reductase	POR
1.08843	0.926406	1.24974	1.11913	0.998464	1.11209	0.676943	0.541412	0.522396	-0.445623	-1.56655	-0.701197	-1.34603	-0.754863	-0.942903	-0.296655	-1.05169	-1.1295				+	H23_exosome_H23_WH	up_in_whole_lysate	7	6	6	23.8	19.7	19.7	33.637	0	32.263	243200000	114	8.24306	3.89769e-05	-1.88987	-0.871278	Q96C36	Q96C36	Pyrroline-5-carboxylate reductase 2	PYCR2
0.992733	0.943189	0.982962	0.961953	0.939645	0.939211	0.918933	0.884188	0.907694	-0.67271	-1.42376	-0.431033	-1.24612	-1.30432	-0.773071	-0.49852	-1.0204	-1.10058				+	H23_exosome_H23_WH	up_in_whole_lysate	20	20	20	30.9	30.9	30.9	93.487	0	187.81	1307500000	566	10.35	0	-4.64103	-2.01911	Q8N1F7	Q8N1F7	Nuclear pore complex protein Nup93	NUP93
0.849465	1.1156	0.658873	1.1642	0.870284	1.40114	0.866844	0.524521	0.645563	-0.416641	-1.1942	-0.836063	-0.651726	-1.61282	-0.630362	-0.184186	-1.18314	-1.38736				+	H23_exosome_H23_WH	up_in_whole_lysate	11	11	10	15.2	15.2	14	114.02	0	31.834	175200000	62	7.4323	0.000106077	-1.68458	-0.775554	Q86W92	Q86W92	Liprin-beta-1	PPFIBP1
0.827544	0.927331	0.973906	0.872803	0.971839	0.970002	0.835994	0.760998	0.903734	-0.262393	-1.83384	-0.47131	-1.29291	-1.20494	-0.524385	-0.132967	-1.14926	-1.17214				+	H23_exosome_H23_WH	up_in_whole_lysate	19	19	19	34.9	34.9	34.9	82.285	0	71.536	947890000	496	7.17155	0	-3.75405	-1.56377	P33992	P33992	DNA replication licensing factor MCM5	MCM5
0.836279	0.807619	0.980035	0.961614	0.984814	1.01522	0.79337	0.811854	0.850182	-0.0787922	-1.57116	-1.10764	-0.570546	-1.50746	-0.31931	-0.344249	-1.25023	-1.2916				+	H23_exosome_H23_WH	up_in_whole_lysate	20	20	20	31.3	31.3	31.3	96.557	0	206.8	943470000	462	7.15643	0	-3.67213	-1.5346	P33991	P33991	DNA replication licensing factor MCM4	MCM4
0.952253	0.967244	1.01419	0.85459	0.879861	0.883138	0.872529	0.872413	0.889245	0.225812	-1.31938	-0.889665	-1.13465	-1.35987	-1.16069	-0.400948	-1.05303	-1.09304				+	H23_exosome_H23_WH	up_in_whole_lysate	26	26	21	26.5	26.5	21.5	114.76	0	212.23	2556100000	829	7.92961	0	-4.77931	-1.95084	P16615;O14983	P16615	Sarcoplasmic/endoplasmic reticulum calcium ATPase 2	ATP2A2
0.601576	0.756332	0.639777	0.723487	0.797983	0.796399	1.33273	1.01762	1.20361	-0.594685	-2.07188	-0.449835	-0.805286	-1.61014	-0.773481	-0.32717	-0.474094	-0.762939				+	H23_exosome_H23_WH	up_in_whole_lysate	13	13	10	30.6	30.6	22.6	65.308	0	73.44	1163900000	584	6.42798	4.01003e-05	-2.03768	-0.906804	P30153	P30153	Serine/threonine-protein phosphatase 2A 65 kDa regulatory subunit A alpha isoform	PPP2R1A
0.926659	1.07182	1.11904	0.880529	0.63706	0.596579	1.04804	0.978835	1.0653	-0.227997	-1.02412	-1.01021	-0.930629	-1.08423	-1.36926	-0.268886	-1.17963	-1.22889				+	H23_exosome_H23_WH	up_in_whole_lysate	10	10	10	46.6	46.6	46.6	35.816	0	284.46	1222900000	468	8.89201	0	-3.75832	-1.6318	Q13011	Q13011	Delta(3,5)-Delta(2,4)-dienoyl-CoA isomerase, mitochondrial	ECH1
1.08132	1.13706	0.941814	0.818049	0.746658	0.692044	0.868074	0.975306	0.999297	-0.68128	-1.41816	-0.8115	-0.716804	-1.28051	-1.13603	0.0892036	-1.16794	-1.1366				+	H23_exosome_H23_WH	up_in_whole_lysate	6	6	6	8.2	8.2	8.2	73.602	0	23.288	1059100000	318	8.41053	0	-3.91096	-1.67092	Q14978	Q14978	Nucleolar and coiled-body phosphoprotein 1	NOLC1
0.877753	0.794272	0.896011	1.07167	1.03085	1.06491	0.751024	0.763897	0.721808	-0.685732	-2.01084	-0.835905	-1.28193	-1.00492	-0.882425	-0.379231	0.100673	-0.99188				+	H23_exosome_H23_WH	up_in_whole_lysate	8	8	8	10.9	10.9	10.9	97.394	0	23.726	243190000	78	6.84414	3.80499e-05	-1.88328	-0.851208	Q9NTZ6	Q9NTZ6	RNA-binding protein 12	RBM12
0.857149	0.79984	0.877887	0.941501	0.929844	0.927493	0.879656	1.04559	0.914393	-1.14943	-1.63137	-1.09727	-1.16828	-1.2577	-0.725103	-0.372986	0.0860313	-0.857238				+	H23_exosome_H23_WH	up_in_whole_lysate	6	6	6	50	50	50	8.2178	0	34.061	937390000	397	7.85737	0	-3.27909	-1.4181	P63173	P63173	60S ribosomal protein L38	RPL38
0.844697	0.972509	1.16047	0.806125	1.17563	1.18322	0.652694	0.538092	0.710077	-1.04607	-1.75604	-1.07677	-0.99325	-0.351518	-1.15239	-0.120147	-0.352204	-1.19514				+	H23_exosome_H23_WH	up_in_whole_lysate	19	19	13	21.6	21.6	15.7	102.48	0	58.156	435100000	216	7.16852	3.41394e-05	-2.26676	-1.01103	P19367;P52790	P19367	Hexokinase-1	HK1
1.13753	0.999046	1.08225	0.892532	1.20664	0.843943	0.601682	0.747964	0.830645	-1.31193	-1.43955	-0.853571	-1.41644	-0.610489	-0.892612	-0.659316	-0.298926	-0.859405				+	H23_exosome_H23_WH	up_in_whole_lysate	8	7	7	20	17.5	17.5	54.847	0	30.782	328220000	143	9.04358	0	-2.57215	-1.16779	P51648	P51648	Fatty aldehyde dehydrogenase	ALDH3A2
1.07703	1.06922	1.07448	1.17355	1.05994	1.13137	0.416556	0.653143	0.82467	-0.677172	-1.33654	-0.910825	-0.991233	-0.957921	-1.33583	-0.772897	-0.79115	-0.706391				+	H23_exosome_H23_WH	up_in_whole_lysate	6	6	6	41.1	41.1	41.1	21.77	0	26.154	443480000	144	10.4696	0	-3.00425	-1.37195	Q9Y3D9	Q9Y3D9	28S ribosomal protein S23, mitochondrial	MRPS23
1.00224	1.02414	1.01092	0.935106	1.02855	0.997449	0.858499	0.859112	0.8283	-0.646063	-1.06483	-1.0376	-0.967552	-1.18659	-1.51806	-0.555665	-0.679817	-0.888155				+	H23_exosome_H23_WH	up_in_whole_lysate	7	7	7	41	41	41	24.279	0	224.26	1048600000	409	11.4201	0	-4.35936	-1.9475	Q9HAV7	Q9HAV7	GrpE protein homolog 1, mitochondrial	GRPEL1
0.992378	1.03295	1.05042	1.03899	1.01314	0.990031	0.821882	0.80537	0.822168	-0.745463	-1.31384	-0.932086	-0.806091	-0.978135	-1.33443	-0.781898	-0.51685	-1.15854				+	H23_exosome_H23_WH	up_in_whole_lysate	12	12	12	22.7	22.7	22.7	69.491	0	95.154	1405800000	503	11.8364	0	-4.7542	-2.11835	Q96PK6	Q96PK6	RNA-binding protein 14	RBM14
0.807	0.928873	0.840975	0.952984	0.884296	0.971207	0.921015	0.997401	1.0053	-0.609341	-1.54421	-0.63703	-0.672287	-1.2772	-1.48708	-0.430876	-0.446917	-1.20411				+	H23_exosome_H23_WH	up_in_whole_lysate	18	18	18	37.7	37.7	37.7	68.047	0	92.396	1237200000	677	8.77477	0	-3.94877	-1.69877	Q15046	Q15046	Lysine--tRNA ligase	KARS
0.837335	0.869031	0.869404	1.01873	1.02354	1.0425	0.726188	0.826046	0.819543	-0.652847	-1.64214	-0.442366	-1.12435	-1.21884	-1.76035	-0.158993	-0.44963	-0.582802				+	H23_exosome_H23_WH	up_in_whole_lysate	9	9	9	41.4	41.4	41.4	33.488	0	298.29	4379200000	681	7.11539	0	-3.93489	-1.62335	Q01105;P0DME0	Q01105	Protein SET	SET
1.04455	0.95355	0.923882	0.910052	0.961101	0.936077	0.883368	0.844738	0.864441	-0.706619	-1.15397	-1.22179	-1.19972	-0.833773	-1.51303	-0.278588	-0.23196	-1.18231				+	H23_exosome_H23_WH	up_in_whole_lysate	11	11	11	27.9	27.9	27.9	40.094	0	89.861	3522600000	760	8.87518	0	-5.77577	-2.34107	Q00325	Q00325	Phosphate carrier protein, mitochondrial	SLC25A3
1.01047	1.02165	0.985943	0.874725	0.855732	0.857708	0.867729	0.841476	0.942451	-0.694867	-1.60108	-1.04959	-1.21949	-1.15921	-1.05216	-0.139403	-0.238136	-1.10395				+	H23_exosome_H23_WH	up_in_whole_lysate	7	7	7	21.2	21.2	21.2	42.331	0	139.03	2070800000	689	8.39845	0	-4.61978	-1.92242	P38159;Q96E39;O75526;Q8N7X1	P38159	RNA-binding motif protein, X chromosome;RNA-binding motif protein, X chromosome, N-terminally processed	RBMX
0.647178	0.587579	0.957718	0.96402	1.11276	1.28098	1.02627	0.684921	1.01946	-0.31985	-1.1431	-0.893847	-1.08089	-1.47119	-1.18562	-0.49595	-0.440597	-1.24984				+	H23_exosome_H23_WH	up_in_whole_lysate	10	9	9	18.5	17	17	60.103	0	34.783	538060000	185	8.56235	4.38957e-05	-2.15515	-0.987159	O75475	O75475	PC4 and SFRS1-interacting protein	PSIP1
0.960671	0.947437	0.912488	0.888233	0.918905	0.864408	0.863022	0.852481	0.879552	-1.07373	-1.1602	-1.24511	-0.722518	-1.19972	-1.5257	0.0407656	-0.0260655	-1.17491				+	H23_exosome_H23_WH	up_in_whole_lysate	8	8	8	52	52	52	27.692	0	86.852	2270500000	1043	7.38445	0	-4.05862	-1.67853	P30048	P30048	Thioredoxin-dependent peroxide reductase, mitochondrial	PRDX3
0.889758	0.928089	0.95177	1.00495	0.984473	1.0163	0.875122	0.888711	0.972084	-0.332305	-1.34301	-1.12818	-1.11329	-1.03992	-1.01752	-0.485424	-0.875311	-1.1763				+	H23_exosome_H23_WH	up_in_whole_lysate	37	37	37	49.3	49.3	49.3	111.33	0	323.31	4361000000	1674	10.8987	0	-5.86555	-2.49907	Q9Y4L1;Q9BXT5	Q9Y4L1	Hypoxia up-regulated protein 1	HYOU1
0.923529	0.611415	0.676642	1.07598	1.12761	1.10934	0.800542	0.979927	0.972979	-0.737242	-1.55623	-1.57262	-1.13617	-0.560967	-0.577822	-0.455624	-0.60739	-1.0739				+	H23_exosome_H23_WH	up_in_whole_lysate	8	8	8	13.2	13.2	13.2	70.729	0	39.627	269480000	178	8.54108	0	-2.38206	-1.0812	Q9UHB9	Q9UHB9	Signal recognition particle subunit SRP68	SRP68
1.00731	1.03314	1.05806	0.915772	0.983605	1.01429	0.848288	0.844548	0.879558	-0.596819	-1.0705	-1.02053	-1.24009	-0.904722	-0.908558	-0.845074	-0.598605	-1.39968				+	H23_exosome_H23_WH	up_in_whole_lysate	10	10	10	15.2	15.2	15.2	95.581	0	30.661	460340000	190	12.1856	0	-3.56691	-1.64074	Q9BUQ8	Q9BUQ8	Probable ATP-dependent RNA helicase DDX23	DDX23
1.0893	0.982059	1.10005	0.657982	0.698969	0.620691	0.840933	0.804737	0.871523	0.203597	-0.857447	-0.779574	-1.86042	-1.17443	-1.14574	-0.356739	-0.100874	-1.59461				+	H23_exosome_H23_WH	up_in_whole_lysate	4	4	4	23.9	23.9	23.9	22.487	0	49.914	346030000	183	5.73654	3.99501e-05	-2.05408	-0.900105	Q92522	Q92522	Histone H1x	H1FX
1.03176	1.03264	1.05915	0.961984	0.966006	0.911794	0.883013	0.891475	0.878556	-0.759097	-0.988206	-1.34511	-1.16957	-1.00248	-0.977622	-0.665192	-0.612277	-1.09683				+	H23_exosome_H23_WH	up_in_whole_lysate	7	7	7	36.6	36.6	36.6	26.888	0	183.36	2259100000	809	12.9405	0	-5.37481	-2.40554	Q86V81	Q86V81	THO complex subunit 4	ALYREF
1.11418	1.05885	0.992962	0.836635	0.921939	0.875698	0.842957	0.916404	0.756093	-0.261112	-1.31943	-1.33133	-1.13648	-1.34247	-0.932102	-0.283858	-0.601765	-1.10716				+	H23_exosome_H23_WH	up_in_whole_lysate	6	6	6	30.3	30.3	30.3	30.18	0	38.742	336790000	147	8.827	0	-2.91301	-1.30196	Q16740	Q16740	ATP-dependent Clp protease proteolytic subunit, mitochondrial	CLPP
1.09718	0.948692	0.974419	1.04938	0.866347	1.03086	0.821772	0.836268	0.744053	-0.905944	-1.33782	-1.50626	-0.897787	-0.463278	-0.440555	-0.824307	-0.581549	-1.41148				+	H23_exosome_H23_WH	up_in_whole_lysate	20	20	20	15.4	15.4	15.4	208.7	0	62.166	435770000	177	9.27721	0	-2.95246	-1.32744	Q14690	Q14690	Protein RRP5 homolog	PDCD11
0.977632	0.973672	0.989095	0.984498	0.936023	0.994166	0.884887	0.950203	0.901295	-0.83454	-0.881296	-1.27219	-1.16518	-1.06136	-0.562842	-0.957469	-0.572518	-1.28407				+	H23_exosome_H23_WH	up_in_whole_lysate	11	11	11	66.5	66.5	66.5	26.477	0	157.21	1311000000	689	12.3357	0	-4.80982	-2.15744	P54819	P54819	Adenylate kinase 2, mitochondrial;Adenylate kinase 2, mitochondrial, N-terminally processed	AK2
0.8243	0.754982	0.897339	0.962685	0.914887	0.92882	1.10576	0.977683	0.956296	-0.712394	-0.905543	-0.668882	-1.46603	-0.512718	-0.451924	-0.986802	-0.844171	-1.77429				+	H23_exosome_H23_WH	up_in_whole_lysate	21	21	21	29.9	29.9	29.9	107.14	0	134.5	867370000	436	8.88311	0	-2.78632	-1.25224	P53618	P53618	Coatomer subunit beta	COPB1
0.955361	0.95019	0.950249	0.888184	1.00675	0.961472	0.90947	0.99731	0.888247	-0.712267	-1.45617	-1.35754	-0.919052	-0.709682	-0.704334	-0.57755	-0.760134	-1.31051				+	H23_exosome_H23_WH	up_in_whole_lysate	9	9	9	24.4	24.4	24.4	59.271	0	99.144	799390000	315	10.8405	0	-3.77505	-1.69637	O15355	O15355	Protein phosphatase 1G	PPM1G
0.977186	1.04577	1.05033	0.978209	1.02856	0.916984	0.85878	0.870113	0.801492	-0.718164	-1.26512	-1.29002	-1.26991	-0.929623	-0.952771	-0.543081	-0.478727	-1.08				+	H23_exosome_H23_WH	up_in_whole_lysate	18	18	18	44	44	44	57.673	0	109.95	894910000	387	11.1436	0	-4.0887	-1.83091	O60832	O60832	H/ACA ribonucleoprotein complex subunit 4	DKC1
0.94966	0.918504	0.907493	1.00661	0.977062	0.994433	0.819063	0.841455	0.830471	-1.34663	-1.18638	-1.33894	-0.970182	-1.0029	-1.13218	0.223143	-0.778072	-0.712611				+	H23_exosome_H23_WH	up_in_whole_lysate	14	14	14	34.9	34.9	34.9	67.454	0	153.98	1053200000	388	8.30831	0	-4.47692	-1.86823	O94826	O94826	Mitochondrial import receptor subunit TOM70	TOMM70A
0.892406	0.767697	1.20462	1.36089	0.766158	1.37461	0.602781	0.594032	0.631487	-1.15381	-1.23294	-0.933215	-0.836684	-1.02884	-1.27627	0.0448329	-0.771239	-1.00651				+	H23_exosome_H23_WH	up_in_whole_lysate	5	5	5	11.1	11.1	11.1	52.839	0	32.963	230780000	93	7.98568	0	-2.37605	-1.06951	P56182	P56182	Ribosomal RNA processing protein 1 homolog A	RRP1
0.943279	0.962368	0.956721	0.93941	0.875937	0.884151	0.780947	0.910212	0.904939	-1.4756	-1.49476	-0.187485	-0.880871	-0.870248	-0.927579	-0.0559524	-1.42443	-0.841038				+	H23_exosome_H23_WH	up_in_whole_lysate	9	9	9	33.9	33.9	33.9	35.619	0	59.938	861320000	496	7.76773	0	-2.87083	-1.26053	Q9H9B4	Q9H9B4	Sideroflexin-1	SFXN1
0.75558	0.796235	1.33416	0.880295	0.987362	0.633861	1.08231	0.63797	0.864194	-1.50518	-1.54056	-0.38429	-0.831193	-0.94811	-0.966766	0.145716	-0.57005	-1.37154				+	H23_exosome_H23_WH	up_in_whole_lysate	7	7	7	18.9	18.9	18.9	52.049	0	15.838	337230000	69	6.84318	0.000675944	-1.41341	-0.654512	Q8N684	Q8N684	Cleavage and polyadenylation specificity factor subunit 7	CPSF7
1.00597	1.00387	1.05213	0.947445	0.900127	0.957958	0.855631	0.868077	0.882598	-1.00236	-1.19973	-0.62362	-1.13227	-0.964982	-1.20516	-0.152037	-0.930475	-1.26316				+	H23_exosome_H23_WH	up_in_whole_lysate	27	27	27	52.7	52.7	52.7	80.109	0	291.19	3217800000	1300	10.3911	0	-4.85466	-2.10128	Q12931	Q12931	Heat shock protein 75 kDa, mitochondrial	TRAP1
1.05087	0.967941	1.06185	1.06124	0.949493	0.926613	0.772944	0.792703	0.760103	-1.28099	-1.22402	-0.0197303	-1.2228	-1.10145	-1.17149	-0.493571	-0.873616	-0.956096				+	H23_exosome_H23_WH	up_in_whole_lysate	12	12	12	37.5	37.5	37.5	48.442	0	206.44	2707300000	905	9.05649	0	-4.47774	-1.90384	P22695	P22695	Cytochrome b-c1 complex subunit 2, mitochondrial	UQCRC2
0.934609	0.927709	0.917211	0.907179	0.918578	0.864427	0.99725	0.942356	0.961611	-1.02561	-1.00919	-1.0556	-0.954911	-0.998867	-1.24177	0.153437	-0.980767	-1.25765				+	H23_exosome_H23_WH	up_in_whole_lysate	8	8	8	55.1	55.1	55.1	22.086	0	50.32	1250900000	570	9.29499	0	-3.72439	-1.63207	P30044	P30044	Peroxiredoxin-5, mitochondrial	PRDX5
0.75693	1.1462	1.18643	0.644947	1.10461	1.07935	0.535455	1.08799	0.645366	-1.47121	-1.32702	-0.507535	-0.780609	-0.877845	-1.06437	-1.24575	-0.876652	-0.0362903				+	H23_exosome_H23_WH	up_in_whole_lysate	9	9	9	41.2	41.2	41.2	33.932	0	105.47	474360000	171	7.94063	0	-2.78918	-1.23302	Q9NUJ1	Q9NUJ1	Mycophenolic acid acyl-glucuronide esterase, mitochondrial	ABHD10
1.00477	1.09593	1.05268	0.19158	0.496474	0.506304	1.15933	1.08096	1.02899	-1.05276	-1.65034	-0.463327	-1.16685	-0.487194	-0.923855	-1.29581	-1.07133	0.494453				+	H23_exosome_H23_WH	up_in_whole_lysate	7	7	7	20.8	20.8	20.8	36.224	0	59.131	505950000	235	5.58974	0	-2.57831	-1.09075	Q99729	Q99729	Heterogeneous nuclear ribonucleoprotein A/B	HNRNPAB
0.925976	0.93881	0.949949	1.0868	1.05007	0.975067	0.70687	0.717651	0.752106	-1.2753	-1.92955	-0.374174	-0.493623	-1.08682	-0.665002	-1.28272	-0.649347	-0.346769				+	H23_exosome_H23_WH	up_in_whole_lysate	14	14	14	19.6	19.6	19.6	100.67	0	128.21	1090900000	375	7.46783	0	-3.57802	-1.51394	Q9BXP5	Q9BXP5	Serrate RNA effector molecule homolog	SRRT
0.67876	1.18177	1.29933	0.294602	0.774413	0.414467	1.29299	0.83594	1.06274	-1.5463	-1.00209	-0.822685	-1.38622	-0.7959	-0.525108	-0.572334	-1.35519	0.170814				+	H23_exosome_H23_WH	up_in_whole_lysate	4	4	4	20.1	20.1	20.1	28.462	0	8.5199	144320000	32	6.29946	0.000331263	-1.54583	-0.705294	Q9UMS0	Q9UMS0	NFU1 iron-sulfur cluster scaffold homolog, mitochondrial	NFU1
0.982148	1.05123	1.04215	0.64151	0.774221	0.948758	0.97702	0.914828	0.881475	-1.36643	-1.10432	-0.966638	-1.0199	-1.57596	-0.733314	-0.210371	-1.10474	-0.131687				+	H23_exosome_H23_WH	up_in_whole_lysate	15	15	15	34.6	34.6	34.6	72.691	0	193.68	1355700000	558	8.10234	0	-2.94585	-1.29795	P31040	P31040	Succinate dehydrogenase [ubiquinone] flavoprotein subunit, mitochondrial	SDHA
0.876049	0.778541	0.833891	0.87625	0.712159	0.97393	1.05386	1.11729	1.1317	-1.67585	-1.01262	-1.03553	-1.20959	-0.799827	-0.533222	-0.366017	-1.14294	-0.578082				+	H23_exosome_H23_WH	up_in_whole_lysate	6	6	6	29.1	29.1	29.1	37.636	0	62.975	266100000	89	9.14159	0	-3.07778	-1.3748	O00170	O00170	AH receptor-interacting protein	AIP
0.902412	0.921774	0.972982	0.816079	0.864433	0.835887	0.988754	1.0241	0.970386	-1.28382	-1.44489	-1.10263	-1.02804	-1.30972	-0.599708	-0.0710646	-1.01072	-0.446207				+	H23_exosome_H23_WH	up_in_whole_lysate	25	25	25	50.5	50.5	50.5	46.836	0	170.84	2540700000	688	8.68072	0	-5.01899	-2.07512	P05455	P05455	Lupus La protein	SSB
0.749544	0.790608	0.802607	0.905789	0.91214	0.893945	1.05304	1.05461	1.09547	-1.14613	-1.72015	-1.22303	-0.878531	-0.802169	-0.808514	-0.674579	-1.00192	-0.00271742				+	H23_exosome_H23_WH	up_in_whole_lysate	13	13	13	48.2	48.2	48.2	28.723	0	55.353	836470000	421	8.39743	0	-3.23933	-1.41908	Q06323	Q06323	Proteasome activator complex subunit 1	PSME1
0.869117	0.852124	0.85312	0.953216	0.958455	0.838415	0.908673	0.950554	0.934546	-0.897267	-1.47913	-1.32283	-1.24795	-0.37587	-1.15354	-1.08099	-0.809528	0.248877				+	H23_exosome_H23_WH	up_in_whole_lysate	23	23	23	16.8	16.8	16.8	175.49	0	175.65	1663700000	786	7.54698	0	-3.57862	-1.5172	Q04637;O43432	Q04637	Eukaryotic translation initiation factor 4 gamma 1	EIF4G1
0.350755	0.729643	0.740223	0.856023	1.07191	0.893647	1.20508	1.17542	1.16257	-0.93534	-1.39961	-1.11768	-1.38922	-0.615204	-1.24894	-0.340489	-0.897492	-0.241307				+	H23_exosome_H23_WH	up_in_whole_lysate	11	11	10	11.5	11.5	10.9	146.67	0	56.747	190600000	47	7.92852	6.79502e-05	-1.72352	-0.79709	O75153	O75153	Clustered mitochondria protein homolog	CLUH
0.863761	0.877636	0.911401	0.986079	0.992325	0.981357	0.810059	0.850978	0.820417	-1.73377	-1.45927	-1.02662	-0.855002	-0.356302	-0.755702	-0.813186	-1.17999	0.0858299				+	H23_exosome_H23_WH	up_in_whole_lysate	20	17	17	52.8	47	47	46.871	0	207.2	3008600000	1155	7.41947	0	-5.16103	-2.04124	P38919	P38919	Eukaryotic initiation factor 4A-III;Eukaryotic initiation factor 4A-III, N-terminally processed	EIF4A3
1.11582	1.26212	0.939242	0.981509	0.828184	0.420519	1.14532	0.625344	0.847881	-1.40896	-1.12464	-1.29211	-0.669978	-0.636384	-1.27186	-0.752765	-1.03617	0.0269391				+	H23_exosome_H23_WH	up_in_whole_lysate	7	5	5	18.6	14.7	14.7	61.829	0	157.63	340670000	126	7.81381	3.83234e-05	-1.86659	-0.856607	Q92804	Q92804	TATA-binding protein-associated factor 2N	TAF15
0.987263	1.02742	1.00763	0.859926	0.885715	0.879928	0.895313	0.875695	0.827245	-0.950903	-1.3605	-1.2359	-0.522088	-1.48157	-0.721506	-0.381408	-1.39592	-0.196343				+	H23_exosome_H23_WH	up_in_whole_lysate	15	15	15	34.4	34.4	34.4	71.428	0	323.31	1654300000	553	8.31768	0	-4.19325	-1.7688	Q16643	Q16643	Drebrin	DBN1
1.03284	1.03901	0.996214	0.854701	0.894591	0.922293	0.791129	0.785945	0.860644	-1.04698	-1.64598	-1.59247	-0.483778	-0.86107	-0.582779	-0.287017	-1.25697	-0.420322				+	H23_exosome_H23_WH	up_in_whole_lysate	10	10	10	37.1	37.1	37.1	27.744	0	92.828	2216000000	1096	7.88114	0	-4.31407	-1.79059	Q07955	Q07955	Serine/arginine-rich splicing factor 1	SRSF1
0.973187	0.976893	0.97956	0.97429	0.942413	0.991227	0.889732	0.832561	0.820006	-1.25283	-1.29294	-1.39105	-0.751348	-1.09994	-0.724797	-0.625019	-1.13286	-0.109083				+	H23_exosome_H23_WH	up_in_whole_lysate	8	8	8	33.3	33.3	33.3	28.415	0	99.458	1116800000	553	9.37728	0	-4.07773	-1.76923	P09661	P09661	U2 small nuclear ribonucleoprotein A	SNRPA1
0.645587	0.759977	0.863604	0.98112	1.0122	1.06644	0.905844	0.906391	0.820843	-1.19335	-1.11747	-1.05364	-0.875985	-1.50287	-0.899843	-0.4836	-1.31711	0.481868				+	H23_exosome_H23_WH	up_in_whole_lysate	9	8	8	32.1	30.3	30.3	42.592	0	106.08	734030000	414	6.80036	0	-2.73006	-1.18167	P39748	P39748	Flap endonuclease 1	FEN1
0.881992	0.981066	0.953737	0.899576	0.935994	0.867945	0.938963	0.957862	0.960164	-1.38281	-1.4225	-0.916	-0.715493	-0.596519	-0.829692	-1.15208	-1.23078	-0.131421				+	H23_exosome_H23_WH	up_in_whole_lysate	4	4	4	36.8	36.8	36.8	19.889	0	122.23	1036300000	255	9.3534	0	-3.90236	-1.70202	Q9Y5S9	Q9Y5S9	RNA-binding protein 8A	RBM8A
0.684747	1.34262	1.26185	0.806221	1.08655	0.559906	1.08564	0.649658	0.706379	-1.23812	-1.3149	-1.02544	-0.659963	-1.04403	-0.80747	-1.3139	-0.82067	0.0409269				+	H23_exosome_H23_WH	up_in_whole_lysate	7	7	7	18.2	18.2	18.2	49.901	0	10.569	264670000	37	7.91824	0	-2.62535	-1.16808	Q9Y305	Q9Y305	Acyl-coenzyme A thioesterase 9, mitochondrial	ACOT9
1.01181	1.04254	1.03957	0.929758	0.899779	0.902925	0.878427	0.897323	0.844182	-1.27923	-1.18637	-1.03302	-0.68398	-0.660223	-1.36315	-1.05142	-1.0096	-0.179313				+	H23_exosome_H23_WH	up_in_whole_lysate	13	13	12	17.6	17.6	17.6	108.66	0	141.59	1129900000	536	10.0616	0	-4.42032	-1.92422	Q9Y2W1	Q9Y2W1	Thyroid hormone receptor-associated protein 3	THRAP3
1.06641	0.998086	1.05451	0.890191	1.02017	1.0196	0.781184	0.764426	0.765826	-0.83966	-1.53028	-0.994141	-0.675347	-1.43756	-0.789643	-1.05639	-0.882978	-0.154396				+	H23_exosome_H23_WH	up_in_whole_lysate	7	7	7	35	35	35	30.658	0	58.637	774410000	256	9.20051	0	-3.10694	-1.3878	Q9Y277	Q9Y277	Voltage-dependent anion-selective channel protein 3	VDAC3
0.995877	1.01232	1.00755	0.968772	1.0051	1.02171	0.845674	0.85421	0.843496	-1.16846	-1.28464	-1.09145	-0.874104	-1.01192	-1.09224	-0.810267	-0.948967	-0.272668				+	H23_exosome_H23_WH	up_in_whole_lysate	28	28	26	41.4	41.4	37.9	87.343	0	323.31	4264400000	1701	11.6018	0	-5.57168	-2.42612	Q9NR30	Q9NR30	Nucleolar RNA helicase 2	DDX21
1.00061	0.95359	1.06197	0.901135	0.919386	1.01315	0.863718	0.924972	0.915595	-1.09973	-1.42949	-1.13211	-0.613177	-0.812721	-1.09314	-1.07883	-0.83414	-0.460792				+	H23_exosome_H23_WH	up_in_whole_lysate	12	12	12	36.7	36.7	36.7	47.346	0	104.56	497900000	186	11.5914	0	-3.83066	-1.73789	Q7L0Y3	Q7L0Y3	Mitochondrial ribonuclease P protein 1	TRMT10C
0.951793	1.15296	1.18013	0.363445	0.40351	0.628417	1.19891	1.17341	1.24909	-1.1502	-1.38163	-0.967112	-0.732132	-1.06146	-1.04546	-0.777972	-0.78863	-0.397087				+	H23_exosome_H23_WH	up_in_whole_lysate	22	22	22	21.3	21.3	21.3	195.46	0	105.3	595820000	216	8.71781	0	-3.01383	-1.33953	Q07157	Q07157	Tight junction protein ZO-1	TJP1
1.0652	1.09014	1.01048	0.912999	1.0433	1.02583	0.821666	0.819902	0.78913	-1.03317	-1.49029	-1.19487	-0.732186	-0.962887	-0.853017	-0.805978	-0.85421	-0.652043				+	H23_exosome_H23_WH	up_in_whole_lysate	17	17	17	40.5	40.5	40.5	51.294	0	122.28	1984000000	825	12.0613	0	-5.20875	-2.30598	P55084	P55084	Trifunctional enzyme subunit beta, mitochondrial;3-ketoacyl-CoA thiolase	HADHB
0.944229	0.875701	0.992813	0.913542	0.823966	0.876039	1.05015	1.04203	0.851101	-1.40929	-1.56883	-0.876343	-0.402161	-0.854211	-0.75568	-1.29325	-0.804787	-0.405015				+	H23_exosome_H23_WH	up_in_whole_lysate	8	8	8	29.7	29.7	29.7	27.991	0	103.03	3539300000	656	9.28258	0	-5.19858	-2.17116	P51572	P51572	B-cell receptor-associated protein 31	BCAP31
1.02338	0.99727	1.04898	0.944562	0.913874	0.904038	0.907824	0.889238	0.899216	-1.42913	-1.1465	-1.02822	-0.96143	-0.972459	-0.814076	-0.914627	-1.02468	-0.237262				+	H23_exosome_H23_WH	up_in_whole_lysate	20	20	20	36.2	36.2	36.2	70.389	0	263.17	1952900000	730	11.1588	0	-5.6769	-2.44381	P49748	P49748	Very long-chain specific acyl-CoA dehydrogenase, mitochondrial	ACADVL
1.03133	0.986824	1.04607	0.879813	0.890906	0.880212	0.923215	0.928513	0.920302	-1.26772	-1.53172	-1.07694	-0.772884	-0.828172	-0.88273	-1.12984	-0.411705	-0.585474				+	H23_exosome_H23_WH	up_in_whole_lysate	19	19	19	51.8	51.8	51.8	64.132	0	323.31	4137900000	1034	10.5639	0	-5.15988	-2.22288	P14866	P14866	Heterogeneous nuclear ribonucleoprotein L	HNRNPL
0.999926	0.866609	1.07201	1.01584	0.981464	1.00018	0.938689	0.779179	0.830452	-1.38638	-1.6435	-0.863012	-0.629335	-0.909927	-0.814955	-0.771517	-0.754579	-0.711137				+	H23_exosome_H23_WH	up_in_whole_lysate	5	5	5	20.6	20.6	20.6	40.623	0	80.049	294890000	92	10.5265	0	-2.86132	-1.31303	O94992	O94992	Protein HEXIM1	HEXIM1
1.15824	1.05117	1.1457	0.763085	0.933951	0.899966	0.687864	0.706729	0.738972	-0.963222	-1.81554	-0.88815	-0.442801	-0.534941	-1.57774	-0.736066	-0.948492	-0.178721				+	H23_exosome_H23_WH	up_in_whole_lysate	46	46	46	26.7	26.7	26.7	267.29	0	304.02	2328300000	1075	7.3767	0	-3.74036	-1.56784	P12270	P12270	Nucleoprotein TPR	TPR
0.915103	1.30364	0.855141	0.867296	0.88989	0.650269	0.558403	0.690427	1.05141	-1.51637	-1.73275	-1.12324	-1.34792	-0.555349	-0.406118	-0.882163	-0.43693	0.21926				+	H23_exosome_H23_WH	up_in_whole_lysate	4	4	4	12.8	12.8	12.8	38.036	0	10.149	242510000	104	6.11017	0.000134929	-1.6878	-0.761459	Q9H0U3	Q9H0U3	Magnesium transporter protein 1	MAGT1
0.875534	0.920129	0.868305	0.88789	0.86555	0.8792	0.88724	0.853859	0.896823	-1.05722	-1.61517	-0.813091	-2.0395	-0.619104	-0.597764	-0.438304	-0.721671	-0.0327043				+	H23_exosome_H23_WH	up_in_whole_lysate	25	25	25	36.2	36.2	36.2	97.169	0	323.31	4355600000	1490	6.68516	0	-3.18093	-1.34282	Q14974	Q14974	Importin subunit beta-1	KPNB1
0.760135	1.50875	0.972519	0.581975	0.637892	0.499867	0.408379	0.875912	1.34134	-1.62891	-0.84885	-1.52649	-1.66705	-0.0930345	-0.305301	-0.551015	-0.724022	-0.242091				+	H23_exosome_H23_WH	up_in_whole_lysate	6	6	6	28.8	28.8	28.8	29.634	0	21.163	217170000	119	5.50284	0.000346749	-1.56503	-0.703561	O60762	O60762	Dolichol-phosphate mannosyltransferase subunit 1	DPM1
1.04332	0.997453	0.944617	0.867917	0.872554	0.810125	0.793164	0.818729	0.819122	-1.67558	-1.67016	-1.30462	-1.3026	-0.239028	-0.553285	-0.403442	-0.52387	-0.294419				+	H23_exosome_H23_WH	up_in_whole_lysate	20	20	20	36.7	36.7	36.7	67.567	0	270.09	6831300000	1788	6.82177	0	-3.77439	-1.55486	P27824	P27824	Calnexin	CANX
1.07646	0.992596	1.0046	0.984569	0.853179	0.995304	0.83123	0.89179	0.83162	-1.17014	-1.10771	-0.730481	-1.2614	-1.37061	-0.178801	-0.843014	-1.00027	-0.798926				+	H23_exosome_H23_WH	up_in_whole_lysate	17	17	17	22.1	22.1	22.1	89.834	0	74.982	440240000	199	10.2379	0	-3.42654	-1.54055	Q96GQ7	Q96GQ7	Probable ATP-dependent RNA helicase DDX27	DDX27
1.024	0.995649	0.906653	0.906966	0.834026	0.920295	0.678424	0.760475	0.73798	-1.63886	-1.04608	-1.23007	-1.37531	-1.09163	0.482479	-0.872609	-0.90042	-0.0919824				+	H23_exosome_H23_WH	up_in_whole_lysate	19	19	19	30.2	30.2	30.2	102.9	0	132.79	781980000	417	6.05184	0	-3.42282	-1.40064	Q8N163	Q8N163	Cell cycle and apoptosis regulator protein 2	CCAR2
0.935572	1.22641	1.02993	0.731895	1.20615	1.12339	0.622258	0.621745	0.707381	-1.4249	-0.716414	-0.61111	-1.27285	-1.57396	-0.401477	-0.482722	-0.593189	-1.12811				+	H23_exosome_H23_WH	up_in_whole_lysate	10	10	10	34.2	34.2	34.2	42.509	0	27.3	295510000	115	8.048	4.2328e-05	-2.11124	-0.961868	Q16795	Q16795	NADH dehydrogenase [ubiquinone] 1 alpha subcomplex subunit 9, mitochondrial	NDUFA9
1.07097	1.17128	1.3689	0.58796	0.765797	0.972471	0.644075	0.569029	1.14589	-1.30735	-1.37431	-0.93609	-1.1487	-1.04989	-0.286568	-0.912977	-0.792408	-0.488083				+	H23_exosome_H23_WH	up_in_whole_lysate	4	4	4	42.5	42.5	42.5	15.33	0	58.917	490370000	194	8.67744	0	-2.54683	-1.15108	P00167	P00167	Cytochrome b5	CYB5A
0.976848	0.972118	0.920016	0.899021	0.957112	0.965024	0.850075	0.855344	0.890376	-1.10633	-1.29147	-0.708599	-1.55595	-0.901255	0.125222	-0.995453	-0.963426	-0.888676				+	H23_exosome_H23_WH	up_in_whole_lysate	5	5	5	54.6	54.6	54.6	13.281	0	67.414	946060000	438	8.59942	0	-3.9836	-1.70487	P62314	P62314	Small nuclear ribonucleoprotein Sm D1	SNRPD1
0.885391	0.804259	0.87204	0.995959	0.971024	0.803625	0.769666	0.826636	0.797719	-1.1441	-1.23427	-1.28968	-1.21626	-0.948718	0.805736	-0.896826	-0.474715	-1.32748				+	H23_exosome_H23_WH	up_in_whole_lysate	27	27	27	25	25	25	177.19	0	107.54	773000000	305	5.9256	0	-3.26837	-1.34306	Q9NYU2;Q9NYU1	Q9NYU2	UDP-glucose:glycoprotein glucosyltransferase 1	UGGT1
0.751657	0.79629	0.879123	1.07522	0.949353	1.21365	0.878909	0.9402	0.917432	-0.644654	-1.00974	-1.54757	-1.07481	-1.32377	-0.338028	-0.642214	-0.714164	-1.10689				+	H23_exosome_H23_WH	up_in_whole_lysate	14	14	14	22.2	22.2	22.2	91.706	0	117.09	696260000	353	9.5885	0	-2.5797	-1.17978	Q96QK1	Q96QK1	Vacuolar protein sorting-associated protein 35	VPS35
0.709277	0.677686	0.774087	0.954417	1.02253	0.936033	0.934602	0.919252	0.887715	-0.287045	-1.41742	-1.683	-1.00358	-1.17685	0.289895	-1.11326	-1.1841	-0.240265				+	H23_exosome_H23_WH	up_in_whole_lysate	4	4	4	28.6	28.6	28.6	13.373	0	17.745	1819500000	371	6.22939	0	-3.51452	-1.43955	P60866	P60866	40S ribosomal protein S20	RPS20
0.849032	0.858883	0.91413	1.02897	1.03786	0.93655	0.992897	0.955076	0.939965	-0.880389	-1.13639	-1.32944	-1.31008	-0.810351	-0.249537	-1.07916	-0.88848	-0.829523				+	H23_exosome_H23_WH	up_in_whole_lysate	9	9	5	58.3	58.3	46	35.924	0	323.31	2506600000	299	10.9296	0	-4.55339	-2.0075	P67809	P67809	Nuclease-sensitive element-binding protein 1	YBX1
0.902435	0.838582	0.781121	1.0971	1.14948	1.05507	0.817748	0.822016	0.801395	-1.34835	-1.10676	-1.26684	-1.11589	-0.711509	0.0938669	-0.662746	-0.854385	-1.29234				+	H23_exosome_H23_WH	up_in_whole_lysate	9	9	9	34.6	34.6	34.6	41.92	0	111.35	766510000	325	8.44795	0	-3.41033	-1.48584	Q99536	Q99536	Synaptic vesicle membrane protein VAT-1 homolog	VAT1
1.00594	0.935711	0.977407	0.83374	0.897181	0.767088	0.871883	0.790222	0.917872	-1.33628	-0.864182	-1.09785	-0.873372	-0.899647	0.565672	-1.22476	-1.40062	-0.865991				+	H23_exosome_H23_WH	up_in_whole_lysate	8	8	8	30.6	30.6	30.6	34.061	0	105.88	1051400000	242	6.95352	0	-3.77918	-1.56262	Q02978	Q02978	Mitochondrial 2-oxoglutarate/malate carrier protein	SLC25A11
0.608093	0.720526	0.622207	1.34224	1.10702	1.04824	0.757735	1.04977	0.95776	-1.25789	-1.34741	-0.920767	-0.615166	-1.21154	-0.0688446	-1.2669	-0.497984	-1.02709				+	H23_exosome_H23_WH	up_in_whole_lysate	18	18	18	23.7	23.7	23.7	102.36	0	54.995	446930000	215	8.10389	2.33918e-05	-2.27331	-1.02958	P78344	P78344	Eukaryotic translation initiation factor 4 gamma 2	EIF4G2
0.86474	0.978341	0.860185	0.928202	1.0019	0.911991	0.994717	1.00924	1.03379	-1.26506	-1.04104	-1.15157	-0.82311	-1.03347	-0.346728	-0.995563	-0.792488	-1.13407				+	H23_exosome_H23_WH	up_in_whole_lysate	8	8	8	39.4	39.4	39.4	26.489	0	88.539	1114400000	466	12.1541	0	-3.57233	-1.64241	P20618	P20618	Proteasome subunit beta type-1	PSMB1
0.904579	0.964123	1.00922	0.999357	0.982064	1.0387	0.84994	0.914819	0.867164	-1.03045	-1.21904	-1.07385	-1.0195	-1.09899	-0.261326	-1.17984	-0.5831	-1.06387				+	H23_exosome_H23_WH	up_in_whole_lysate	13	13	13	41.6	41.6	41.6	49.966	0	103.09	514310000	256	11.1839	0	-4.15636	-1.85919	P18031	P18031	Tyrosine-protein phosphatase non-receptor type 1	PTPN1
0.832512	0.623192	0.73247	1.10338	1.13324	0.992914	0.9026	1.05675	1.13987	-0.919375	-1.01621	-1.22116	-0.835909	-0.570873	-0.502359	-1.2272	-0.972561	-1.25128				+	H23_exosome_H23_WH	up_in_whole_lysate	32	32	25	63.8	63.8	53.4	70.897	0	323.31	22805000000	3869	10.9827	0.00601575	-0.988923	-0.480578	P11142	P11142	Heat shock cognate 71 kDa protein	HSPA8
0.702555	0.597942	0.824582	0.89684	1.06364	0.946682	0.987833	1.27975	1.13987	-1.5053	-0.894881	-0.973094	-1.02691	-0.821128	-0.514567	-1.33245	-0.710584	-0.660785				+	H23_exosome_H23_WH	up_in_whole_lysate	7	7	7	26.8	26.8	26.8	41.796	0	49.917	413810000	213	9.98696	0	-2.86823	-1.30667	O00154	O00154	Cytosolic acyl coenzyme A thioester hydrolase	ACOT7
0.779401	0.922133	0.967259	0.989524	1.06302	0.810897	0.794259	1.03476	0.876876	-1.70253	-0.693431	-0.769033	-1.41099	-0.790531	-0.065674	-0.936401	-0.657312	-1.21222				+	H23_exosome_H23_WH	up_in_whole_lysate	6	6	6	10.6	10.6	10.6	84.784	0	24.009	151910000	63	8.26381	6.82594e-05	-1.73295	-0.804333	O60568	O60568	Procollagen-lysine,2-oxoglutarate 5-dioxygenase 3	PLOD3
0.967406	0.881899	1.02821	0.911985	0.861518	0.653617	0.896858	1.00592	0.97422	-1.18314	-1.64105	-1.57792	-0.385294	-1.09613	-0.477224	-0.876044	-0.682804	-0.262045				+	H23_exosome_H23_WH	up_in_whole_lysate	10	10	10	24	24	24	69.997	0	26.688	298070000	61	7.9066	0	-2.81957	-1.24408	Q9Y2W2	Q9Y2W2	WW domain-binding protein 11	WBP11
0.884482	0.950172	1.14074	0.923626	0.974351	0.906952	0.615259	0.812065	0.502703	-1.00778	-1.76007	-1.73619	-0.445281	-1.06082	-0.9855	-0.662131	-0.369376	0.316806				+	H23_exosome_H23_WH	up_in_whole_lysate	10	10	10	13.1	13.1	13.1	105.32	0	25.719	131840000	65	5.87422	0.000992218	-1.35768	-0.622285	Q8NI36	Q8NI36	WD repeat-containing protein 36	WDR36
0.912237	0.941284	0.907345	0.819525	0.873998	0.902573	0.824039	0.873867	0.857105	-1.78313	-1.48264	-1.78811	-0.502836	-0.540794	-0.705295	-0.344436	-0.349487	-0.415233				+	H23_exosome_H23_WH	up_in_whole_lysate	21	21	21	62.2	62.2	62.2	50.976	0	323.31	14908000000	3163	6.59357	0	-3.75346	-1.53693	P61978	P61978	Heterogeneous nuclear ribonucleoprotein K	HNRNPK
0.87281	0.897591	0.864869	0.966877	0.914806	0.967414	0.706144	0.717099	0.79425	-1.5679	-2.06491	-1.59668	-0.257056	-0.464279	-0.370008	-0.495875	-0.390218	-0.494929				+	H23_exosome_H23_WH	up_in_whole_lysate	23	23	23	39.2	39.2	39.2	81.307	0	181.14	1459700000	797	5.84725	0	-3.35506	-1.36862	P33993	P33993	DNA replication licensing factor MCM7	MCM7
1.0454	0.898795	0.950813	0.885305	0.858129	0.884736	0.864654	0.808193	0.841411	-1.51784	-1.62759	-1.64901	-0.917581	-0.707923	-0.673975	-0.395129	-0.212536	-0.335843				+	H23_exosome_H23_WH	up_in_whole_lysate	18	18	17	36.1	36.1	34.9	76.149	0	269.88	6492200000	1440	7.13955	0	-5.39359	-2.09158	P23246	P23246	Splicing factor, proline- and glutamine-rich	SFPQ
0.929164	0.896868	0.898636	0.912888	0.862466	0.882053	0.814575	0.874266	0.822906	-0.896809	-1.57621	-2.00028	-1.04778	-0.657866	-1.03544	-0.306478	-0.121733	-0.251219				+	H23_exosome_H23_WH	up_in_whole_lysate	28	28	28	58.5	58.5	58.5	82.704	0	323.31	4299300000	1726	6.52173	0	-4.51308	-1.77795	P13010	P13010	X-ray repair cross-complementing protein 5	XRCC5
1.04455	0.942017	1.07048	0.875404	0.831883	0.883637	0.765152	0.80873	0.826994	-1.78107	-1.70831	-1.35638	-0.605876	-0.597924	-0.674581	-0.345104	-0.444351	-0.535245				+	H23_exosome_H23_WH	up_in_whole_lysate	11	11	11	36.6	36.6	36.6	33.67	0	189.21	10825000000	1874	7.1941	0	-2.84104	-1.23413	P07910;P0DMR1;O60812;B7ZW38;B2RXH8	P07910	Heterogeneous nuclear ribonucleoproteins C1/C2;Heterogeneous nuclear ribonucleoprotein C-like 4;Heterogeneous nuclear ribonucleoprotein C-like 1;Heterogeneous nuclear ribonucleoprotein C-like 3;Heterogeneous nuclear ribonucleoprotein C-like 2	HNRNPC;HNRNPCL4;HNRNPCL1;HNRNPCL3;HNRNPCL2
0.836086	0.95037	1.01273	0.996836	1.01529	1.01732	0.886316	0.669236	0.851146	-1.2394	-1.61801	-1.65247	-0.462997	-0.848548	-0.829294	-0.575082	-0.566678	-0.442858				+	H23_exosome_H23_WH	up_in_whole_lysate	8	8	8	18	18	18	54.366	0	80.287	358840000	147	8.24521	0	-2.96551	-1.30915	O75439	O75439	Mitochondrial-processing peptidase subunit beta	PMPCB
0.979139	0.947914	1.25672	1.16777	0.732873	1.33035	0.515866	0.596919	0.568822	-1.11207	-1.82102	-1.14397	-0.528279	-1.09868	-0.9069	-0.467486	-0.367531	-0.650424				+	H23_exosome_H23_WH	up_in_whole_lysate	11	8	8	19.6	15.3	15.3	74.761	0	28.237	90199000	47	7.43164	0.000291971	-1.54173	-0.714582	O75746	O75746	Calcium-binding mitochondrial carrier protein Aralar1	SLC25A12
1.14611	1.13501	1.06829	1.16466	0.872625	1.13335	0.325009	-0.587119	0.645155	-0.898687	-1.81358	-1.76455	-0.869543	0.250856	-0.621529	-0.624764	-0.391253	-0.170042				+	H23_exosome_H23_WH	up_in_whole_lysate	8	8	8	15.4	15.4	15.4	87.996	0	15.651	154880000	36	4.0062	0.00465597	-1.11161	-0.501577	Q9UGP8	Q9UGP8	Translocation protein SEC63 homolog	SEC63
0.959763	0.994504	0.924447	1.01629	1.07366	0.938417	0.749403	0.844022	0.803218	-1.10503	-1.59959	-1.41065	-0.650106	-0.251035	-0.578004	-0.611942	-0.840778	-1.25659				+	H23_exosome_H23_WH	up_in_whole_lysate	67	67	66	40.6	40.6	39.9	234.71	0	323.31	4180600000	1691	8.73352	0	-4.20798	-1.79211	Q9NZM1	Q9NZM1	Myoferlin	MYOF
0.797694	0.766543	0.742652	0.77869	0.898753	0.875471	1.08615	1.03364	1.04321	-1.14104	-2.26072	-0.665741	-0.371632	-0.896832	-0.600595	-0.441753	-0.799027	-0.845466				+	H23_exosome_H23_WH	up_in_whole_lysate	4	4	4	18.3	18.3	18.3	30.692	0	61.642	443230000	168	7.07093	0	-2.94687	-1.27027	Q9BTT0	Q9BTT0	Acidic leucine-rich nuclear phosphoprotein 32 family member E	ANP32E
1.04139	1.27148	1.00961	1.00834	0.794596	0.714275	0.55449	0.923244	0.605855	-1.46758	-1.84108	-1.25004	-0.476361	-0.678596	-0.625705	-0.0517048	-1.10734	-0.424869				+	H23_exosome_H23_WH	up_in_whole_lysate	6	6	6	5.6	5.6	5.6	163.82	0	67.201	77526000	34	6.63918	7.20721e-05	-1.74549	-0.791961	Q96T23	Q96T23	Remodeling and spacing factor 1	RSF1
0.952386	0.987666	1.02435	0.985592	0.828342	1.069	0.856225	0.745513	0.878604	-1.20653	-1.80366	-1.30027	-0.804493	-0.412554	-0.704522	-0.595273	-0.833108	-0.667268				+	H23_exosome_H23_WH	up_in_whole_lysate	10	10	10	25.1	25.1	25.1	58.252	0	34.025	316860000	233	8.92299	0	-2.79305	-1.25575	Q10713	Q10713	Mitochondrial-processing peptidase subunit alpha	PMPCA
1.05141	1.07532	1.12945	0.966488	0.889119	0.890203	0.559047	0.963671	0.845048	-1.01958	-1.72561	-1.20734	-0.848202	-0.756346	-0.81042	-0.275334	-0.866704	-0.860219				+	H23_exosome_H23_WH	up_in_whole_lysate	6	6	6	22.3	22.3	22.3	27.978	0	18.016	346950000	169	9.28428	0	-2.61249	-1.1885	P57088	P57088	Transmembrane protein 33	TMEM33
0.977896	0.966991	0.986404	0.95519	0.968412	0.998005	0.834311	0.888952	0.811234	-0.840249	-1.4951	-1.69181	-0.735262	-0.401088	-0.778779	-0.788321	-0.687755	-0.969032				+	H23_exosome_H23_WH	up_in_whole_lysate	16	16	16	29	29	29	90.254	0	165.18	588060000	243	9.44817	0	-3.86625	-1.6914	O43290	O43290	U4/U6.U5 tri-snRNP-associated protein 1	SART1
1.04488	1.04746	0.973101	0.901413	0.814461	0.81554	0.728908	0.820578	0.807152	-1.11632	-1.96246	-0.899692	-0.886716	0.249728	-0.400192	-0.770786	-1.01589	-1.15116				+	H23_exosome_H23_WH	up_in_whole_lysate	8	8	8	34.9	34.9	34.9	53.5	0	152.36	1307900000	702	6.76423	0	-3.81989	-1.5675	P26368	P26368	Splicing factor U2AF 65 kDa subunit	U2AF2
0.996127	0.981598	1.01838	0.892974	0.883339	0.858336	0.87532	0.848223	0.786471	-1.21674	-1.63284	-1.12982	-1.33392	-0.283523	-0.219958	-0.831152	-1.22189	-0.270928				+	H23_exosome_H23_WH	up_in_whole_lysate	8	8	8	30.7	30.7	30.7	34.852	0	112.18	828730000	397	7.67041	0	-3.2827	-1.41349	Q99848	Q99848	Probable rRNA-processing protein EBP2	EBNA1BP2
0.883063	0.876112	0.976017	0.840673	0.80651	0.931416	1.00872	1.02654	1.02112	-1.06376	-1.43885	-1.27389	-0.917367	-0.328993	-0.383967	-0.585877	-1.3758	-1.00167				+	H23_exosome_H23_WH	up_in_whole_lysate	15	15	13	33.8	33.8	31.2	69.72	0	152.01	496630000	161	9.28806	0	-3.71582	-1.62857	P51114	P51114	Fragile X mental retardation syndrome-related protein 1	FXR1
0.848701	0.932358	1.04465	0.810729	0.918993	0.839922	0.779675	1.01038	1.02276	-1.01785	-1.75921	-1.45453	-0.936661	-0.672028	-0.0756091	-0.778294	-0.985063	-0.528925				+	H23_exosome_H23_WH	up_in_whole_lysate	5	5	5	32.6	32.6	32.6	25.65	0	20.528	299240000	146	8.0696	5.91716e-06	-2.31068	-1.04432	P82930	P82930	28S ribosomal protein S34, mitochondrial	MRPS34
0.918079	0.923484	1.01677	0.787591	0.925035	0.815659	0.72122	0.701933	0.775843	-1.76781	-0.685747	-1.3665	-1.16718	0.111263	0.487317	-0.950668	-1.04305	-1.20324				+	H23_exosome_H23_WH	up_in_whole_lysate	14	14	14	44	44	44	46.48	0	94.193	1597200000	658	5.49958	0	-3.19051	-1.2981	Q9HDC9	Q9HDC9	Adipocyte plasma membrane-associated protein	APMAP
0.960466	0.931252	0.856375	0.830662	0.881992	0.947171	0.964553	0.999512	0.986831	-1.64203	-1.2617	-0.874853	-0.846759	-0.590912	-0.210769	-0.638865	-1.20816	-1.08477				+	H23_exosome_H23_WH	up_in_whole_lysate	15	15	15	34.2	34.2	34.2	61.585	0	300.11	1444500000	489	9.18654	0	-4.98973	-2.09277	Q14247	Q14247	Src substrate cortactin	CTTN
0.97438	0.978506	0.957843	0.905045	0.948184	0.940441	0.884067	0.886036	0.861129	-1.57231	-1.23922	-1.10291	-1.03015	-0.613387	-0.349157	-0.247427	-1.23463	-0.946433				+	H23_exosome_H23_WH	up_in_whole_lysate	20	20	20	41.8	41.8	41.8	88.549	0	323.31	4316200000	1529	8.98836	0	-5.25514	-2.17378	Q13263	Q13263	Transcription intermediary factor 1-beta	TRIM28
0.950549	0.882845	1.05802	0.930744	1.02771	0.979988	0.823504	0.632359	0.63285	-1.37096	-1.54371	-1.16157	-0.961396	-0.866495	0.527883	-0.596786	-1.07763	-0.867907				+	H23_exosome_H23_WH	up_in_whole_lysate	23	23	14	11.1	11.1	7.6	358.2	0	82.202	357020000	137	6.62008	0	-2.87873	-1.2315	P49792;Q99666;O14715;P0DJD0;P0DJD1	P49792	E3 SUMO-protein ligase RanBP2	RANBP2
1.03743	1.05785	1.08152	0.972083	0.917274	0.863919	0.718143	0.733147	0.654776	-1.89581	-1.43916	-0.871114	-0.794732	-0.265715	-0.184671	-0.479557	-0.97015	-1.13523				+	H23_exosome_H23_WH	up_in_whole_lysate	6	6	6	31.1	31.1	31.1	30.241	0	42.701	413040000	308	7.13344	4.32432e-05	-2.18364	-0.977221	O75489	O75489	NADH dehydrogenase [ubiquinone] iron-sulfur protein 3, mitochondrial	NDUFS3
0.908884	0.996183	1.23559	0.932783	0.951122	0.782689	0.71336	0.645437	0.761113	-2.13142	-0.585333	-0.893618	-0.51176	-0.392157	-0.129804	-1.15606	-0.909274	-1.21774				+	H23_exosome_H23_WH	up_in_whole_lysate	9	9	9	27.9	27.9	27.9	51.556	0	108.43	1613400000	691	6.65496	4.40165e-05	-2.23187	-0.987487	P08621	P08621	U1 small nuclear ribonucleoprotein 70 kDa	SNRNP70
0.902557	0.936379	0.55601	0.907832	1.01014	1.15032	0.971578	1.0895	0.867609	-1.66552	-1.28671	-1.16203	-0.874391	-0.670218	-0.454634	-0.676576	-0.859613	-0.742238				+	H23_exosome_H23_WH	up_in_whole_lysate	14	14	14	56.8	56.8	56.8	38.89	0	134.06	1234600000	422	9.4916	0	-2.82356	-1.27917	Q15293	Q15293	Reticulocalbin-1	RCN1
0.908969	0.917058	0.867025	1.18128	1.16692	1.14986	0.756243	0.755096	0.755415	-1.58652	-1.14924	-1.03551	-0.610792	-0.473235	-0.977125	-0.847106	-0.770176	-1.00816				+	H23_exosome_H23_WH	up_in_whole_lysate	193	193	192	60	60	59.8	629.09	0	323.31	16620000000	6331	10.1963	0	-4.0969	-1.80495	Q09666;P48552	Q09666	Neuroblast differentiation-associated protein AHNAK	AHNAK
0.940083	0.952343	1.04445	1.13692	1.0351	1.0173	0.723779	0.783396	0.694664	-1.59426	-1.24825	-1.51429	-0.660217	-0.524115	-0.511275	-0.684451	-0.803264	-0.787926				+	H23_exosome_H23_WH	up_in_whole_lysate	21	21	21	28.2	28.2	28.2	90.583	0	323.31	12067000000	1759	8.92594	0	-2.39484	-1.09246	Q00839	Q00839	Heterogeneous nuclear ribonucleoprotein U	HNRNPU
1.02742	1.01555	1.04454	0.789084	0.745383	0.828344	0.95834	0.941558	0.917708	-1.54802	-1.09224	-1.79139	-0.731188	-0.463026	-0.774283	-0.640858	-0.605452	-0.62146				+	H23_exosome_H23_WH	up_in_whole_lysate	14	14	14	33.6	33.6	33.6	39.594	0	323.31	7952500000	1515	8.46897	0	-5.05685	-2.07563	P51991	P51991	Heterogeneous nuclear ribonucleoprotein A3	HNRNPA3
0.468344	0.44354	0.531094	1.22777	1.29102	1.15992	0.897508	0.984881	0.943019	-1.65474	-1.14083	-1.71312	-0.935035	-0.559754	-0.40571	-0.474555	-0.519127	-0.544226				+	H23_exosome_H23_WH	up_in_whole_lysate	44	29	27	55.2	37.2	37.1	103.06	0	323.31	2821400000	1191	6.73732	0	-2.68073	-1.16147	P12814;P35609	P12814	Alpha-actinin-1	ACTN1
0.843642	1.28117	1.42054	0.541623	1.79456	0.772307	0.50518	0.129889	0.464983	-1.28335	-1.13781	-1.47067	-0.709319	-0.10449	-0.515066	-0.913264	-0.825141	-0.794791				+	H23_exosome_H23_WH	up_in_whole_lysate	7	7	7	12.4	12.4	12.4	75.475	0	17.158	268600000	101	6.01634	0.00115	-1.32254	-0.608747	P28288	P28288	ATP-binding cassette sub-family D member 3	ABCD3
0.997162	1.05606	1.06882	0.896339	0.861235	0.931917	0.818342	0.807406	0.805083	-0.558847	-1.00234	-1.20128	-0.15312	-0.781023	-0.394665	-1.18088	-1.55532	-1.41489				+	H23_exosome_H23_WH	up_in_whole_lysate	12	12	12	35.6	35.6	35.6	50.646	0	141.31	637470000	297	8.2922	0	-3.54806	-1.53269	Q9H0S4	Q9H0S4	Probable ATP-dependent RNA helicase DDX47	DDX47
0.994059	0.902019	1.03567	0.878605	0.815195	0.882274	0.874421	0.852565	0.836573	-1.23284	-1.56285	-0.625231	-0.0587369	-0.887214	-0.0962366	-0.848893	-1.24099	-1.51839				+	H23_exosome_H23_WH	up_in_whole_lysate	30	30	30	33.3	33.3	33.3	135.58	0	323.31	2521000000	1164	7.30462	0	-4.57719	-1.84737	Q15393	Q15393	Splicing factor 3B subunit 3	SF3B3
1.029	1.05461	1.04849	0.831184	0.82897	0.781561	0.850477	0.870972	0.856582	-1.07598	-1.05505	-0.983818	-0.198934	-0.355239	-0.232657	-1.34223	-1.58959	-1.31835				+	H23_exosome_H23_WH	up_in_whole_lysate	6	6	6	22.1	22.1	22.1	22.58	0	90.33	9508900000	941	7.73279	0	-3.98436	-1.66897	P16401	P16401	Histone H1.5	HIST1H1B
1.03174	1.06437	1.00669	0.91301	0.897814	0.945327	0.857742	0.868095	0.918897	-1.29375	-1.12246	-0.795775	-0.612464	-0.645214	-0.408209	-1.11478	-1.28561	-1.22543				+	H23_exosome_H23_WH	up_in_whole_lysate	138	138	138	37.7	37.7	37.7	469.08	0	323.31	10406000000	4500	10.7899	0	-5.25524	-2.26896	P78527	P78527	DNA-dependent protein kinase catalytic subunit	PRKDC
1.10011	1.17367	0.988846	1.22115	0.869829	1.37729	-1.00151	0.646855	0.748554	-0.883512	-0.599973	-0.441554	-0.00773031	-0.545385	-1.0882	-0.762027	-1.40153	-1.39488				+	H23_exosome_H23_WH	up_in_whole_lysate	5	5	5	13.4	13.4	13.4	70.193	0	46.32	242130000	30	4.41419	3.82775e-05	-2.0194	-0.855869	Q9NYH9	Q9NYH9	U3 small nucleolar RNA-associated protein 6 homolog	UTP6
0.925292	0.98484	0.783579	1.02282	0.911147	1.06388	0.82469	0.727472	0.808415	-0.802257	-1.27484	-0.987246	-0.635051	-0.519637	-0.604675	-0.44691	-0.572741	-2.20877				+	H23_exosome_H23_WH	up_in_whole_lysate	8	8	8	14.1	14.1	14.1	129.93	0	172.54	2105300000	797	7.21	0	-3.38975	-1.43669	Q9NQC3	Q9NQC3	Reticulon-4	RTN4
0.948974	1.05696	0.872727	1.02836	1.16104	0.785869	0.344475	0.939997	0.770142	-0.393092	-1.40888	-1.0111	-0.483738	-0.393081	-0.915372	-0.884692	-0.341412	-2.07717				+	H23_exosome_H23_WH	up_in_whole_lysate	9	9	9	34.4	34.4	34.4	37.92	0	25.1	518140000	138	6.5799	7.21533e-05	-1.74941	-0.792813	Q9H2U2	Q9H2U2	Inorganic pyrophosphatase 2, mitochondrial	PPA2
1.15694	1.17445	0.836677	1.0585	1.0167	1.1059	0.679892	0.583157	0.784322	-1.04042	-1.39625	-1.06522	-0.453335	-1.13319	-0.621024	-0.63556	-0.681378	-1.37017				+	H23_exosome_H23_WH	up_in_whole_lysate	4	4	4	35.6	35.6	35.6	22.083	0	46.58	261150000	111	9.53632	0	-2.44939	-1.12429	Q9BRJ6	Q9BRJ6	Uncharacterized protein C7orf50	C7orf50
1.09326	1.1317	1.06931	0.945533	0.857674	0.908801	0.876581	0.777899	0.803122	-1.05463	-1.02133	-1.03995	-0.63323	-0.663249	-0.583626	-0.689704	-1.11211	-1.66604				+	H23_exosome_H23_WH	up_in_whole_lysate	21	21	21	37.8	37.8	37.8	85.104	0	182.76	935590000	418	10.2685	0	-2.77632	-1.27305	Q1KMD3	Q1KMD3	Heterogeneous nuclear ribonucleoprotein U-like protein 2	HNRNPUL2
1.05722	0.999755	1.08323	0.867682	0.847534	0.870656	0.845208	1.04265	0.894406	-0.84357	-0.888843	-0.511147	-0.732809	-1.03422	-0.681556	-1.05964	-1.1308	-1.62576				+	H23_exosome_H23_WH	up_in_whole_lysate	6	6	6	25.8	25.8	25.8	32.816	0	45.449	538820000	283	10.8564	0	-2.80503	-1.2944	P42126	P42126	Enoyl-CoA delta isomerase 1, mitochondrial	ECI1
1.03232	1.06476	0.988112	0.956593	1.03203	0.97315	0.825926	0.78561	0.938798	-1.05923	-1.25838	-0.978662	-0.650814	-0.770414	-0.775474	-0.662389	-1.13617	-1.30575				+	H23_exosome_H23_WH	up_in_whole_lysate	31	31	28	24.1	24.1	22	218	0	220.67	1119200000	401	12.4679	0	-4.49563	-2.034	Q14839;Q8TDI0	Q14839	Chromodomain-helicase-DNA-binding protein 4	CHD4
0.998931	1.00903	1.04848	1.02043	1.11746	0.972734	0.869081	0.823811	0.749386	-0.829802	-1.10833	-1.19512	-0.606266	-1.01917	-0.720065	-0.821064	-1.29939	-1.01012				+	H23_exosome_H23_WH	up_in_whole_lysate	19	19	19	35.3	35.3	35.3	73.964	0	74.467	756060000	308	12.7584	0	-3.98021	-1.82722	Q9BZE4	Q9BZE4	Nucleolar GTP-binding protein 1	GTPBP4
1.13643	0.739695	1.01283	1.43944	1.25143	1.15562	0.58013	0.473549	0.332168	-0.422905	-1.30971	-1.08927	-0.591991	-0.579629	-0.872285	-0.555492	-1.2819	-1.41811				+	H23_exosome_H23_WH	up_in_whole_lysate	10	10	10	19.2	19.2	19.2	87.977	0	62.298	160980000	56	7.56355	4.11311e-05	-2.05448	-0.931581	Q9BVJ6;Q5TAP6	Q9BVJ6	U3 small nucleolar RNA-associated protein 14 homolog A	UTP14A
0.82804	0.967765	0.837689	0.959354	1.03131	1.24666	0.904392	0.876837	0.647508	-1.15356	-0.764858	-1.41922	-0.228731	-0.941678	-0.642599	-0.753928	-1.65225	-0.742734				+	H23_exosome_H23_WH	up_in_whole_lysate	9	9	9	23.5	23.5	23.5	55.435	0	28.69	309060000	108	8.70163	0	-2.55614	-1.15531	Q7Z3B4	Q7Z3B4	Nucleoporin p54	NUP54
1.00433	0.929354	0.99353	1.0309	1.06071	1.09566	0.738671	0.809025	0.739367	-0.966348	-1.30614	-1.13538	-0.281344	-0.869441	-0.771333	-0.497486	-1.49442	-1.07965				+	H23_exosome_H23_WH	up_in_whole_lysate	22	22	22	24.8	24.8	24.8	117.36	0	106.7	754890000	332	9.58562	0	-3.75246	-1.65194	Q7L014	Q7L014	Probable ATP-dependent RNA helicase DDX46	DDX46
1.09349	1.0321	0.931773	1.10482	1.25967	0.981875	0.628588	0.640587	0.829885	-0.920418	-0.709908	-1.17779	-0.854253	-1.11451	-0.467629	-0.841845	-1.05324	-1.36318				+	H23_exosome_H23_WH	up_in_whole_lysate	9	9	9	20.3	20.3	20.3	84.427	0	37.281	273090000	88	10.7772	0	-2.61548	-1.21219	Q14684	Q14684	Ribosomal RNA processing protein 1 homolog B	RRP1B
1.09923	0.677106	1.0354	1.18729	1.48837	1.12916	0.451045	0.540689	0.650485	-0.845204	-1.31339	-0.977306	-0.366463	-0.757648	-1.30466	-0.562709	-1.22274	-0.908653				+	H23_exosome_H23_WH	up_in_whole_lysate	6	5	5	25	21.7	21.7	31.263	0	24.075	481560000	212	8.40463	0	-2.7361	-1.22229	Q13243	Q13243	Serine/arginine-rich splicing factor 5	SRSF5
1.0504	0.954936	0.912945	1.07002	1.09994	1.08597	0.807963	0.792804	0.819926	-0.815822	-0.799434	-1.14672	-0.690234	-1.2509	-0.784378	-0.727332	-1.07583	-1.30424				+	H23_exosome_H23_WH	up_in_whole_lysate	11	11	11	38.7	38.7	38.7	42.183	0	30.726	631570000	223	12.4129	0	-3.06099	-1.42748	O43837	O43837	Isocitrate dehydrogenase [NAD] subunit beta, mitochondrial	IDH3B
0.903485	0.867217	0.969118	0.991797	1.01324	1.00736	0.872766	0.894872	0.858729	-0.578218	-0.732197	-1.60005	-0.568449	-0.910249	-0.94315	-0.387918	-1.40576	-1.25259				+	H23_exosome_H23_WH	up_in_whole_lysate	20	20	20	32.1	32.1	32.1	90.98	0	241.72	3063200000	809	9.36528	0	-5.34624	-2.22725	P25205	P25205	DNA replication licensing factor MCM3	MCM3
1.00883	1.14225	0.961778	0.979296	1.03813	1.13122	0.702934	0.591526	0.942815	-1.09055	-1.13311	-1.2764	-0.45192	-1.00485	-0.477666	-1.11843	-0.887534	-1.05832				+	H23_exosome_H23_WH	up_in_whole_lysate	6	6	6	11.5	11.5	11.5	70.702	0	32.967	448720000	206	10.7211	0	-2.33839	-1.09161	Q14739	Q14739	Lamin-B receptor	LBR
0.612295	0.703486	0.769428	1.00883	1.07576	0.956218	1.12503	1.0469	1.21758	-0.863528	-1.07026	-1.29119	-0.396276	-0.760485	-0.93122	-1.19139	-1.0369	-0.974286				+	H23_exosome_H23_WH	up_in_whole_lysate	86	86	86	23.7	23.7	23.7	532.4	0	323.31	2919700000	1289	10.9618	0	-3.54578	-1.606	Q14204	Q14204	Cytoplasmic dynein 1 heavy chain 1	DYNC1H1
0.838507	0.857309	0.80554	1.11079	1.10334	0.965735	0.949079	0.584126	0.972978	-0.932389	-1.24859	-1.51634	-0.252529	-0.263093	-0.369927	-1.26949	-1.21878	-1.11627				+	H23_exosome_H23_WH	up_in_whole_lysate	4	4	4	40.6	40.6	40.6	7.8409	0	24.575	1528100000	316	7.94139	0	-3.80397	-1.61365	P62857	P62857	40S ribosomal protein S28	RPS28
0.936151	0.944834	0.930424	0.995228	0.976502	0.979777	0.800895	0.928719	0.865358	-0.92274	-1.11733	-1.76432	-0.152182	-0.826879	-0.854254	-0.918566	-0.685845	-1.11577				+	H23_exosome_H23_WH	up_in_whole_lysate	7	7	7	26.5	26.5	26.5	37.154	0	323.31	1117200000	513	9.17839	0	-4.03499	-1.74589	O43684	O43684	Mitotic checkpoint protein BUB3	BUB3
0.912673	1.0214	0.936917	0.997767	1.04397	1.06257	0.90651	0.863082	0.770951	-1.01078	-1.0034	-1.35562	-0.380992	-0.598657	-0.817951	-1.34921	-0.91956	-1.07967				+	H23_exosome_H23_WH	up_in_whole_lysate	21	17	17	42.7	36.4	36.4	69.602	0	250.72	2352900000	963	10.9665	0	-3.02216	-1.38822	O60506	O60506	Heterogeneous nuclear ribonucleoprotein Q	SYNCRIP
0.819998	0.778049	0.702438	1.16177	1.21125	1.20893	0.744742	0.813353	0.801893	-1.11817	-1.01102	-1.27059	0.123885	-1.1854	-1.16658	-1.05791	-0.563565	-0.993088				+	H23_exosome_H23_WH	up_in_whole_lysate	8	8	8	27.7	27.7	27.7	43.476	0	203.4	601590000	220	8.29262	0	-3.82179	-1.63381	Q6NZI2	Q6NZI2	Polymerase I and transcript release factor	PTRF
0.781293	0.565064	0.698328	1.06424	1.36494	1.10264	1.00475	0.8242	0.913018	-1.17031	-0.889509	-1.43628	-0.186883	-1.03527	-1.32518	-0.86408	-0.605129	-0.805818				+	H23_exosome_H23_WH	up_in_whole_lysate	11	11	11	33	33	33	61.594	0	59.189	380000000	110	8.84883	0	-2.77455	-1.2468	O95817	O95817	BAG family molecular chaperone regulator 3	BAG3
0.97894	1.00482	0.941582	0.773273	0.828662	0.980985	0.71631	0.720249	0.684615	-0.616664	-0.811528	-1.15864	0.869774	-1.3044	-1.4899	-1.27199	-0.831215	-1.01488				+	H23_exosome_H23_WH	up_in_whole_lysate	14	14	14	30.9	30.9	30.9	68.996	0	140.86	812830000	481	5.62614	0	-2.72175	-1.1429	P10515	P10515	Dihydrolipoyllysine-residue acetyltransferase component of pyruvate dehydrogenase complex, mitochondrial	DLAT
1.00145	0.9813	0.987124	0.999172	1.00477	0.999296	0.90425	0.908078	0.875034	-1.08389	-0.893633	-0.916938	-0.578914	-0.811459	-1.21817	-1.11468	-0.910621	-1.13217				+	H23_exosome_H23_WH	up_in_whole_lysate	16	16	16	43.5	43.5	43.5	59.875	0	255.09	1452000000	573	14.3726	0	-4.67285	-2.15837	Q9UHX1	Q9UHX1	Poly(U)-binding-splicing factor PUF60	PUF60
1.01504	1.07924	1.07074	0.826911	1.07698	0.978424	0.920556	0.833017	0.793769	-1.23979	-0.940414	-0.987287	-0.436932	-0.793216	-1.24021	-0.885602	-1.00111	-1.07011				+	H23_exosome_H23_WH	up_in_whole_lysate	8	8	8	38.1	38.1	38.1	39.31	0	187.35	429540000	156	12.4077	0	-3.26707	-1.51663	Q96DI7	Q96DI7	U5 small nuclear ribonucleoprotein 40 kDa protein	SNRNP40
1.0304	0.785903	1.04622	0.819051	0.981639	1.17066	0.94097	1.04792	0.727637	-0.992345	-0.729201	-0.940396	-0.538336	-1.45979	-1.24842	-0.851143	-0.889378	-0.901388				+	H23_exosome_H23_WH	up_in_whole_lysate	18	18	18	11.4	11.4	11.4	227.92	0	86.381	313290000	176	11.5253	0	-2.68083	-1.25019	Q92621	Q92621	Nuclear pore complex protein Nup205	NUP205
1.23262	1.09992	1.05475	0.82717	0.890396	0.931992	0.823749	0.795505	0.843186	-1.18451	-0.674107	-0.869336	-0.539736	-0.768359	-1.54851	-0.763117	-1.09143	-1.06017				+	H23_exosome_H23_WH	up_in_whole_lysate	6	6	6	25	25	25	32.935	0	70.598	261330000	96	10.7281	0	-2.35751	-1.10001	Q8NBQ5	Q8NBQ5	Estradiol 17-beta-dehydrogenase 11	HSD17B11
1.0683	0.987581	0.951784	1.12753	1.38507	1.10027	0.584165	0.782208	0.418925	-1.12661	-0.760576	-1.02457	-0.344767	-1.06286	-1.18107	-0.739513	-0.995491	-1.17037				+	H23_exosome_H23_WH	up_in_whole_lysate	4	4	4	8.2	8.2	8.2	102.33	0	64.92	334170000	120	9.62844	0	-2.62788	-1.20054	Q8IYB3	Q8IYB3	Serine/arginine repetitive matrix protein 1	SRRM1
1.00989	1.0242	0.981387	0.971522	0.955846	0.94086	0.881861	0.944992	0.938727	-0.997359	-0.809157	-0.859473	-0.501467	-1.20109	-0.997078	-1.12502	-1.10641	-1.05223				+	H23_exosome_H23_WH	up_in_whole_lysate	179	179	172	44.1	44.1	42.1	531.78	0	323.31	13726000000	5940	13.949	0	-7.07217	-3.12136	Q15149	Q15149	Plectin	PLEC
1.12653	1.21106	1.05959	1.05179	0.954205	0.951535	0.788569	0.756817	0.688477	-1.38051	-0.779276	-0.985162	-0.605301	-0.90155	-0.887768	-1.03157	-1.02678	-0.990649				+	H23_exosome_H23_WH	up_in_whole_lysate	15	15	15	17.2	17.2	17.2	134.13	0	87.856	435860000	224	12.2716	0	-2.76497	-1.2962	P69849;Q5JPE7;Q15155	P69849	Nodal modulator 3;Nodal modulator 2;Nodal modulator 1	NOMO3;NOMO2;NOMO1
0.978	0.962407	1.03529	0.956648	0.986478	0.944214	0.849447	0.862731	0.912085	-1.3317	-0.992532	-0.942976	-0.126942	-1.04332	-1.15586	-1.19245	-0.78033	-0.921191				+	H23_exosome_H23_WH	up_in_whole_lysate	8	8	7	43.2	43.2	38.3	27.228	0	39.056	498160000	204	10.5655	0	-3.32852	-1.50804	O95292	O95292	Vesicle-associated membrane protein-associated protein B/C	VAPB
0.964937	0.964027	1.06181	0.9653	1.04886	1.04131	0.806998	0.840683	0.917058	-1.33411	-0.815791	-0.916871	-0.773669	-0.621622	-1.06029	-0.964252	-0.821941	-1.30243				+	H23_exosome_H23_WH	up_in_whole_lysate	14	12	12	30.8	29	29	57.206	0	113.52	439500000	261	12.8	0	-3.80587	-1.75432	P30837	P30837	Aldehyde dehydrogenase X, mitochondrial	ALDH1B1
0.96701	0.819735	0.90101	1.05243	1.12776	0.966998	0.987776	0.609131	0.903497	-0.95436	-1.06766	-0.97109	0.0721011	-1.41656	-1.08939	-0.940601	-1.1965	-0.771281				+	H23_exosome_H23_WH	up_in_whole_lysate	11	11	11	53.6	53.6	53.6	27.56	0	36.28	540050000	228	8.98595	0	-2.7983	-1.25913	Q9UKD2	Q9UKD2	mRNA turnover protein 4 homolog	MRTO4
0.951252	1.16138	0.862858	0.977943	1.37142	0.907838	0.000957687	0.87512	1.19922	-1.37399	-0.977262	-0.770197	-0.675489	-0.881472	-0.848243	-0.772466	-1.26244	-0.746417				+	H23_exosome_H23_WH	up_in_whole_lysate	6	6	6	23.6	23.6	23.6	36.899	0	134.3	191500000	109	8.76643	0	-2.41005	-1.09632	Q9NQG5	Q9NQG5	Regulation of nuclear pre-mRNA domain-containing protein 1B	RPRD1B
1.0966	0.974198	1.02776	0.87009	0.894141	0.92064	0.828413	0.90319	0.881642	-1.43187	-1.01443	-0.948944	-0.242921	-0.981776	-1.36277	-0.608711	-1.25536	-0.549884				+	H23_exosome_H23_WH	up_in_whole_lysate	7	7	7	12.7	12.7	12.7	81.627	0	63.568	499660000	195	9.53764	0	-2.79524	-1.26838	Q9H307	Q9H307	Pinin	PNN
0.90217	0.995235	0.725879	1.10984	1.16268	1.11049	0.862983	0.738161	0.896496	-0.890484	-0.789588	-0.847514	-0.456829	-1.50285	-1.12144	-0.863973	-1.2273	-0.803957				+	H23_exosome_H23_WH	up_in_whole_lysate	8	8	8	22.4	22.4	22.4	49.601	0	53.354	468740000	168	10.7933	0	-3.12907	-1.43001	Q13895	Q13895	Bystin	BYSL
0.752887	0.72455	0.786185	0.978132	0.967683	0.917899	0.96931	0.934956	0.9602	-1.53605	-1.02536	-0.575294	0.361187	-1.36024	-0.81291	-1.32298	-1.18075	-0.539398				+	H23_exosome_H23_WH	up_in_whole_lysate	20	20	20	47.1	47.1	47.1	57.136	0	158.99	1410200000	639	6.93014	0	-3.62278	-1.50775	P14868	P14868	Aspartate--tRNA ligase, cytoplasmic	DARS
1.1711	0.990629	1.00506	0.883103	1.04963	0.838994	0.760861	0.823527	0.846789	-1.41752	-1.0177	-1.08069	-0.205191	-1.15326	-0.799264	-0.978384	-1.31765	-0.40004				+	H23_exosome_H23_WH	up_in_whole_lysate	18	18	18	19.2	19.2	19.2	136.06	0	126.05	708890000	266	9.28377	0	-4.20201	-1.81221	P55265	P55265	Double-stranded RNA-specific adenosine deaminase	ADAR
0.861739	0.975568	0.973981	1.06662	1.01058	1.12582	0.721791	0.673963	0.831239	-1.70817	-0.670333	-1.58966	-0.524578	-0.434552	-1.1216	-0.555714	-0.815267	-0.821427				+	H23_exosome_H23_WH	up_in_whole_lysate	8	8	8	41	41	41	29.702	0	124.54	572660000	273	8.28509	0	-3.03852	-1.33855	Q9Y5M8	Q9Y5M8	Signal recognition particle receptor subunit beta	SRPRB
0.973339	1.1008	1.23252	0.820724	0.654165	0.816623	1.00086	0.722132	0.813319	-0.975143	-1.13409	-1.39508	0.113928	-0.503601	-1.14296	-1.13788	-1.42565	-0.534002				+	H23_exosome_H23_WH	up_in_whole_lysate	11	11	11	24.2	24.2	24.2	61.992	0	67.869	266890000	124	7.63551	4.10783e-05	-2.05127	-0.931284	Q9BVP2	Q9BVP2	Guanine nucleotide-binding protein-like 3	GNL3
1.08251	0.968572	1.19482	0.972032	0.751444	0.884176	0.868063	0.678909	0.848396	-1.56533	-0.902483	-1.0029	-0.561562	-0.648009	-1.61503	-0.222479	-1.05909	-0.672047				+	H23_exosome_H23_WH	up_in_whole_lysate	7	7	7	11.2	11.2	11.2	91.916	0	33.974	237580000	163	8.33671	0	-2.55906	-1.14987	Q13724	Q13724	Mannosyl-oligosaccharide glucosidase	MOGS
0.969733	0.846396	0.877146	1.1139	1.11858	1.20859	0.668586	0.724109	0.73317	-1.38856	-0.709065	-1.42502	-0.551214	-0.391737	-1.16717	-0.295824	-1.27857	-1.05305				+	H23_exosome_H23_WH	up_in_whole_lysate	4	4	4	5	5	5	115.28	0	14.121	185790000	42	8.41461	4.20499e-05	-2.08933	-0.957601	O14974	O14974	Protein phosphatase 1 regulatory subunit 12A	PPP1R12A
0.945269	0.911763	0.949961	0.967829	0.948237	0.971061	0.891464	0.924251	0.929426	-1.23211	-1.27685	-1.51236	-0.39641	-0.527428	-1.09497	-0.569226	-0.995253	-0.834657				+	H23_exosome_H23_WH	up_in_whole_lysate	30	30	30	52.9	52.9	52.9	69.842	0	323.31	7747300000	2469	9.9821	0	-4.76077	-2.0485	P12956	P12956	X-ray repair cross-complementing protein 6	XRCC6
0.862141	0.976916	0.904946	0.816956	0.983045	0.696676	1.06427	0.993178	1.08525	-1.36995	-0.807848	-1.34793	-0.0720266	-1.14403	-1.14368	-0.902646	-0.874821	-0.720453				+	H23_exosome_H23_WH	up_in_whole_lysate	7	7	7	41.8	41.8	41.8	28.315	0	70.179	795500000	273	9.41018	0	-2.48178	-1.13606	P04632;Q96L46	P04632	Calpain small subunit 1	CAPNS1
0.824604	0.785995	0.805771	0.913089	0.94228	0.940975	1.02972	1.05379	1.05452	-1.26601	-0.77214	-1.50195	-0.130448	-0.99491	-1.18093	-0.475409	-1.12059	-0.908343				+	H23_exosome_H23_WH	up_in_whole_lysate	28	28	26	51.4	51.4	47.9	94.33	0	323.31	3277300000	1129	9.11614	0	-4.78312	-2.01611	P34932	P34932	Heat shock 70 kDa protein 4	HSPA4
0.855032	0.69157	0.861504	0.945617	0.988516	0.923886	0.931013	1.061	1.03365	-0.956383	-1.42945	-1.03042	-0.138796	-1.4519	-1.09341	-1.07417	-0.292113	-0.825143				+	H23_exosome_H23_WH	up_in_whole_lysate	22	22	20	27.6	27.6	25.9	123.63	0	205.87	880690000	333	8.64293	0	-3.63974	-1.57877	O00410	O00410	Importin-5	IPO5
1.12081	1.08475	0.972631	0.990716	0.969588	0.926519	0.682321	0.769169	0.843639	-1.20272	-1.23951	-1.14699	-0.485519	-1.24195	-1.15402	-1.15184	-0.188637	-0.548961				+	H23_exosome_H23_WH	up_in_whole_lysate	10	10	10	15.2	15.2	15.2	91.838	0	33.051	248480000	169	9.1983	0	-2.39302	-1.09573	Q09161	Q09161	Nuclear cap-binding protein subunit 1	NCBP1
1.08862	1.17419	1.14834	0.957269	0.928886	0.841324	0.581279	1.04525	0.797222	-1.21778	-0.909204	-1.15363	-0.729572	-0.875718	-0.969715	-1.16511	-0.507558	-1.03409				+	H23_exosome_H23_WH	up_in_whole_lysate	9	9	9	43.9	43.9	43.9	33.331	0	81.568	851830000	325	11.7426	0	-3.00009	-1.39129	Q9Y6C9	Q9Y6C9	Mitochondrial carrier homolog 2	MTCH2
1.10592	1.16378	1.08953	0.985872	0.93477	0.982525	0.61887	0.825817	0.659651	-1.30454	-1.09886	-1.21148	-0.373184	-0.720765	-0.753178	-1.17448	-0.393474	-1.33678				+	H23_exosome_H23_WH	up_in_whole_lysate	6	5	5	36.9	32.3	32.3	21.671	0	103.73	515690000	247	9.2571	0	-2.63557	-1.19758	O00264	O00264	Membrane-associated progesterone receptor component 1	PGRMC1
1.28911	1.78186	1.17376	0.896125	0.619719	0.508891	0.805324	0.349318	0.663823	-1.18903	-1.36018	-1.20223	-0.538441	-0.410568	-0.900395	-1.05045	-0.633714	-0.802916				+	H23_exosome_H23_WH	up_in_whole_lysate	8	8	8	12.7	12.7	12.7	119.7	0	30.419	289460000	94	7.38821	0	-2.72988	-1.19682	Q8IZL8	Q8IZL8	Proline-, glutamic acid- and leucine-rich protein 1	PELP1
1.2118	1.17658	0.981922	0.823855	0.829255	0.847453	0.885583	0.880904	0.888835	-1.01134	-1.38859	-1.10009	-0.466808	-1.1704	-0.958093	-0.537532	-0.947952	-0.945387				+	H23_exosome_H23_WH	up_in_whole_lysate	7	6	6	37.3	37.3	37.3	27.893	0	41.524	304500000	202	11.1243	0	-2.63283	-1.22425	Q9P0L0	Q9P0L0	Vesicle-associated membrane protein-associated protein A	VAPA
1.06591	1.08251	1.14103	0.803563	0.992884	0.825295	0.904214	0.90477	0.907477	-1.14709	-1.21512	-0.9157	-0.509988	-1.10333	-0.905653	-0.961027	-0.840896	-1.02884				+	H23_exosome_H23_WH	up_in_whole_lysate	28	28	19	43.9	43.9	32.1	80.272	0	253.18	2131300000	913	13.254	0	-4.8089	-2.18569	Q92841	Q92841	Probable ATP-dependent RNA helicase DDX17	DDX17
0.746746	0.905543	0.93043	0.776304	0.83468	0.772374	1.0335	1.22573	1.00498	-1.04431	-1.83407	-0.805236	-0.489705	-1.10887	-0.564123	-1.26285	-0.272005	-0.849126				+	H23_exosome_H23_WH	up_in_whole_lysate	6	6	6	24.2	24.2	24.2	43.447	0	73.367	280580000	119	8.21192	0	-2.3916	-1.07971	Q92734	Q92734	Protein TFG	TFG
1.32874	1.31867	1.13124	0.941283	0.864588	0.818572	0.677765	0.689489	0.714425	-0.887466	-1.43058	-1.00754	-0.55942	-1.07055	-1.02442	-0.771927	-0.788862	-0.944008				+	H23_exosome_H23_WH	up_in_whole_lysate	8	8	8	31.1	31.1	31.1	34.324	0	33.975	873300000	299	10.5322	0	-2.91162	-1.33428	Q53GQ0	Q53GQ0	Very-long-chain 3-oxoacyl-CoA reductase	HSD17B12
1.12598	1.16855	1.11417	0.581848	0.817839	1.08336	0.936539	0.92445	0.693446	-1.41283	-1.10371	-0.819188	-0.649634	-1.17084	-0.538081	-1.01084	-0.53405	-1.20701				+	H23_exosome_H23_WH	up_in_whole_lysate	6	6	5	16.6	16.6	14	39.586	0	23.261	476390000	139	10.0602	0	-3.1585	-1.42763	Q13247;Q08170	Q13247	Serine/arginine-rich splicing factor 6	SRSF6
1.09297	1.21499	1.07239	0.834036	0.837008	0.866461	0.710106	0.903008	0.872168	-0.771345	-1.12645	-0.836936	-0.393558	-1.6443	-1.13279	-1.06398	-0.509699	-0.924078				+	H23_exosome_H23_WH	up_in_whole_lysate	6	6	6	40.8	40.8	40.8	25.268	0	25.844	348740000	60	9.60141	0	-2.9058	-1.31499	P27144	P27144	Adenylate kinase 4, mitochondrial	AK4
0.854763	0.900641	0.969046	1.14368	0.996217	1.06461	0.91969	0.898818	0.813449	-1.1707	-1.30098	-1.00905	-0.639547	-1.18954	-0.541555	-1.03007	-0.616138	-1.06334				+	H23_exosome_H23_WH	up_in_whole_lysate	22	22	22	29.7	29.7	29.7	104.74	0	98.782	548180000	187	11.7151	0	-4.92359	-2.18086	P43246	P43246	DNA mismatch repair protein Msh2	MSH2
0.731778	0.791342	0.777621	1.08865	0.985972	0.988613	0.952871	1.02649	1.04667	-1.5233	-0.581603	-1.12639	-0.511029	-1.01299	-0.857329	-1.2246	-0.336601	-1.21616				+	H23_exosome_H23_WH	up_in_whole_lysate	12	12	8	34.3	34.3	25.9	49.398	0	105.53	559430000	300	9.47311	0	-3.08794	-1.38634	Q9NVA2	Q9NVA2	Septin-11	2020-09-11
0.896785	0.891194	0.854867	1.07169	0.975226	1.08298	0.933444	0.8559	0.841459	-1.19269	-1.27557	-1.35843	-0.726553	-1.13391	-0.636741	-0.964792	-0.0991084	-1.01574				+	H23_exosome_H23_WH	up_in_whole_lysate	9	9	9	22.5	22.5	22.5	56.44	0	27.024	324330000	65	9.60553	0	-2.45419	-1.1273	Q99615	Q99615	DnaJ homolog subfamily C member 7	DNAJC7
0.941484	0.940344	1.02919	0.877788	0.913373	0.938024	0.865474	0.88916	0.909685	-1.34411	-1.20772	-1.19299	-0.651523	-0.762572	-0.879883	-1.12782	0.113052	-1.25097				+	H23_exosome_H23_WH	up_in_whole_lysate	10	10	10	40.8	40.8	40.8	36.091	0	115.29	1144700000	559	8.73967	0	-4.15773	-1.7741	Q15717;Q12926;P26378	Q15717	ELAV-like protein 1	ELAVL1
1.01418	1.1135	1.06984	0.852062	0.924192	0.883225	0.868388	0.907941	0.809105	-1.72425	-1.14048	-1.1501	-0.690662	-0.74861	-0.790438	-0.673792	-0.517549	-1.00655				+	H23_exosome_H23_WH	up_in_whole_lysate	13	13	6	19.5	19.5	9.3	102.64	0	142.61	453740000	174	10.0176	0	-2.60066	-1.19513	Q15424	Q15424	Scaffold attachment factor B1	SAFB
1.06533	1.0589	1.07649	0.829862	0.794983	0.941586	0.881522	0.930518	0.948767	-1.34713	-0.716784	-1.10108	-0.769997	-1.37162	-0.708734	-1.15082	-0.499881	-0.861909				+	H23_exosome_H23_WH	up_in_whole_lysate	6	6	6	30.8	30.8	30.8	25.542	0	30.237	861720000	424	11.1521	0	-4.00045	-1.79567	Q13242	Q13242	Serine/arginine-rich splicing factor 9	SRSF9
1.04161	1.04039	1.02982	0.907623	0.854308	0.898922	0.942715	0.895019	0.945991	-1.31956	-1.06178	-1.34197	-0.796752	-1.0044	-0.911745	-0.819457	-0.364116	-0.936614				+	H23_exosome_H23_WH	up_in_whole_lysate	39	39	39	40.6	40.6	40.6	140.96	0	323.31	6577200000	2536	11.6322	0	-5.61406	-2.44362	Q08211	Q08211	ATP-dependent RNA helicase A	DHX9
1.05253	1.07269	1.03696	0.912525	0.934366	0.934012	0.882423	0.887845	0.834621	-1.62411	-0.993274	-1.08331	-0.749082	-0.890722	-0.797896	-0.963618	-0.54751	-0.898452				+	H23_exosome_H23_WH	up_in_whole_lysate	19	19	19	35.1	35.1	35.1	80.852	0	129.25	894640000	476	11.4828	0	-3.66482	-1.66691	P43304	P43304	Glycerol-3-phosphate dehydrogenase, mitochondrial	GPD2
0.911398	1.00622	1.02003	0.922281	0.886072	0.950013	0.772708	0.940654	0.909805	-1.63418	-0.996414	-1.10884	-0.529139	-1.075	-1.03332	-0.76241	-0.0445487	-1.13533				+	H23_exosome_H23_WH	up_in_whole_lysate	7	7	7	32.6	32.6	32.6	26.227	0	53.661	677820000	323	8.85456	0	-3.44046	-1.50952	O43809	O43809	Cleavage and polyadenylation specificity factor subunit 5	NUDT21
1.49374	1.32355	1.09761	0.355513	0.576848	0.631152	0.843608	0.891689	0.718946	-1.73366	-1.32557	-0.622259	-0.622133	-0.968212	-1.1466	-0.733809	-0.00359128	-0.776826				+	H23_exosome_H23_WH	up_in_whole_lysate	9	9	9	18.5	18.5	18.5	69.81	0	44.317	235220000	119	6.67746	5.55556e-05	-1.81342	-0.820348	P08240	P08240	Signal recognition particle receptor subunit alpha	SRPR
1.23934	1.04983	1.04317	0.822098	0.785537	0.918946	0.656128	0.84671	0.764276	-1.6528	-0.775363	-0.588629	-0.627892	-1.67976	-0.244423	-1.01345	-0.431878	-1.11183				+	H23_exosome_H23_WH	up_in_whole_lysate	5	5	5	17.5	17.5	17.5	46.649	0	52.739	207060000	86	7.5892	4.05577e-05	-2.02418	-0.919461	Q969G3	Q969G3	SWI/SNF-related matrix-associated actin-dependent regulator of chromatin subfamily E member 1	SMARCE1
0.968265	1.19547	0.720712	0.838854	0.792528	0.886871	0.700678	0.932774	0.63516	-1.28998	-0.954297	-1.0235	0.763705	-0.916049	-0.669055	-0.930462	-0.903121	-1.74855				+	H23_exosome_H23_WH	up_in_whole_lysate	14	14	14	17.9	17.9	17.9	117.41	0	31.861	212490000	53	5.75207	3.99002e-05	-2.04055	-0.89522	Q5JRX3	Q5JRX3	Presequence protease, mitochondrial	PITRM1
0.937471	0.945285	1.01913	0.956453	1.00339	0.942889	0.826809	0.847895	0.888885	-1.72463	-1.04475	-0.851695	-0.444557	-1.2034	-0.342511	-1.033	-1.0602	-0.663464				+	H23_exosome_H23_WH	up_in_whole_lysate	7	6	5	36.6	30.1	21.3	20.811	0	115.43	1716000000	422	9.27033	0	-4.10845	-1.7768	Q13185	Q13185	Chromobox protein homolog 3	CBX3
0.977578	0.970952	1.01008	0.944547	0.960787	0.863211	0.802563	0.813363	0.902773	-1.62786	-0.998369	-0.946705	-0.114199	-1.26185	-0.220709	-0.97253	-0.902036	-1.2016				+	H23_exosome_H23_WH	up_in_whole_lysate	13	13	13	30.6	30.6	30.6	54.972	0	122.09	1121100000	530	8.31581	0	-3.89203	-1.66032	O76021	O76021	Ribosomal L1 domain-containing protein 1	RSL1D1
0.913245	0.830777	0.851516	0.934007	0.84219	1.10288	0.818802	0.934063	1.03259	-1.715	-0.584791	-1.24033	-0.467863	-1.2566	-0.41595	-1.23059	-0.422709	-0.926233				+	H23_exosome_H23_WH	up_in_whole_lysate	7	7	7	28.6	28.6	28.6	40.736	0	68.673	444880000	220	8.41371	0	-2.49235	-1.12423	P55036;A2A3N6	P55036	26S proteasome non-ATPase regulatory subunit 4	PSMD4
0.332566	0.905586	0.58722	1.01163	0.893564	0.981835	0.964606	0.972738	1.13196	-1.49779	-1.48849	-0.71831	-0.140909	-0.626697	-1.93886	-0.528114	-0.426411	-0.41612				+	H23_exosome_H23_WH	up_in_whole_lysate	9	9	4	28.2	28.2	14.9	62.518	0	187.18	177880000	74	6.11058	0.00084252	-1.38466	-0.635857	Q9UMX0	Q9UMX0	Ubiquilin-1	UBQLN1
0.166991	0.602314	0.363812	0.886788	1.21577	1.00837	1.15191	1.3737	1.0157	-1.42467	-1.77051	-1.28059	-0.433275	-0.610334	-0.758291	-0.237437	-0.363661	-0.90659				+	H23_exosome_H23_WH	up_in_whole_lysate	6	6	6	22.4	22.4	22.4	34.793	0	13.71	162160000	85	6.12317	0.000925781	-1.3623	-0.626527	Q9HC38	Q9HC38	Glyoxalase domain-containing protein 4	GLOD4
0.619029	0.745151	1.07956	1.165	0.999555	0.940037	0.816735	1.04908	0.641767	-1.02261	-1.80881	-0.937438	-0.710479	-0.305467	-1.45564	-0.188525	-0.493885	-1.13307				+	H23_exosome_H23_WH	up_in_whole_lysate	5	5	5	20	20	20	44.667	0	26.19	130400000	45	7.22839	4.08163e-05	-2.05315	-0.926083	Q8N6T3	Q8N6T3	ADP-ribosylation factor GTPase-activating protein 1	ARFGAP1
0.501951	0.462917	0.451566	0.909549	0.85126	0.884417	1.39667	1.22171	1.25004	-1.39566	-1.77875	-0.588655	-1.06469	-0.717558	-0.948918	-0.202412	-0.315905	-0.917543				+	H23_exosome_H23_WH	up_in_whole_lysate	18	18	18	74.7	74.7	74.7	32.66	0	313.17	1657100000	645	6.6669	0	-2.66961	-1.15541	Q15181	Q15181	Inorganic pyrophosphatase	PPA1
-0.0674213	0.960087	1.01548	1.54282	1.47557	0.506834	0.632928	0.910261	0.736434	-1.00639	-1.04791	-1.21419	-0.274626	-1.29008	-1.24547	0.122459	-0.772903	-0.983871				+	H23_exosome_H23_WH	up_in_whole_lysate	7	7	7	10.2	10.2	10.2	106.37	0	18.948	197300000	52	5.88266	4.3956e-05	-2.27523	-0.987447	P57740	P57740	Nuclear pore complex protein Nup107	NUP107
0.787591	0.573204	0.763973	0.762796	0.838019	0.692395	1.14637	1.30292	1.14152	-1.48378	-1.65926	-0.494845	-1.1472	-1.09322	-1.10308	-0.116885	-0.326151	-0.584368				+	H23_exosome_H23_WH	up_in_whole_lysate	25	25	25	44	44	44	62.639	0	235.32	4492400000	1209	7.0065	0	-3.9929	-1.63765	P31948	P31948	Stress-induced-phosphoprotein 1	STIP1
0.821211	0.787907	0.822179	1.00967	1.02535	1.0317	0.987161	0.937052	0.922219	-1.24349	-1.19934	-1.0815	-0.898712	-1.05509	-1.48224	-0.104534	-0.429056	-0.850488				+	H23_exosome_H23_WH	up_in_whole_lysate	52	52	36	65.8	65.8	47	104.85	0	323.31	14251000000	3583	9.06239	0	-4.65088	-1.96636	O43707	O43707	Alpha-actinin-4	ACTN4
0.109863	0.681115	0.122787	1.21727	1.07343	0.733595	1.12141	1.2357	1.24978	-1.70645	-0.843076	-1.22107	-1.00955	-0.919483	-1.33927	-0.116475	0.059008	-0.448588				+	H23_exosome_H23_WH	up_in_whole_lysate	16	16	15	46.1	46.1	44	46.659	0	172.61	1058500000	442	5.3866	6.78733e-05	-1.8039	-0.796619	O75874	O75874	Isocitrate dehydrogenase [NADP] cytoplasmic	IDH1
0.754274	0.736969	0.526832	1.09262	0.880643	1.03447	1.15475	1.11688	0.941014	-1.48908	-0.76735	-1.22086	-1.6662	-0.375269	-0.626973	-0.542549	-0.744646	-0.805517				+	H23_exosome_H23_WH	up_in_whole_lysate	5	5	5	24.1	24.1	24.1	35.668	0	29.303	245090000	135	8.26595	0	-2.44543	-1.10255	Q9UBQ7	Q9UBQ7	Glyoxylate reductase/hydroxypyruvate reductase	GRHPR
0.395662	0.45242	0.362415	1.16728	1.08176	1.15241	1.21239	1.1701	1.24399	-1.20277	-0.88866	-1.22655	-1.30296	-0.521913	-0.61702	-0.621287	-1.09863	-0.758635				+	H23_exosome_H23_WH	up_in_whole_lysate	12	12	12	36.4	36.4	36.4	52.878	0	74.683	551510000	291	8.26577	0	-2.78441	-1.23851	Q96KP4	Q96KP4	Cytosolic non-specific dipeptidase	CNDP2
0.916449	0.892051	0.718774	1.02252	0.988276	1.02363	0.908682	0.929786	0.910018	-1.74001	-1.03646	-0.456347	-0.849719	-0.27963	-0.827081	-0.708533	-1.36905	-1.04336				+	H23_exosome_H23_WH	up_in_whole_lysate	8	8	8	19.4	19.4	19.4	55.704	0	26.637	221260000	136	8.78359	3.94089e-05	-1.90075	-0.881618	P61011	P61011	Signal recognition particle 54 kDa protein	SRP54
0.5372	0.412531	0.475282	1.02882	1.06705	0.840304	1.18253	1.25103	1.32875	-1.22082	-0.876759	-1.00362	-0.643432	-0.0298127	-0.754288	-0.942672	-1.44329	-1.2088				+	H23_exosome_H23_WH	up_in_whole_lysate	7	7	7	27.4	27.4	27.4	23.819	0	12.023	267130000	94	7.57545	0	-2.37472	-1.06161	P23919	P23919	Thymidylate kinase	DTYMK
0.27534	-0.156861	0.86686	1.50018	1.29874	1.28671	1.20298	0.881352	0.544248	-0.65807	-1.51988	-0.727756	-1.36827	-0.277709	-0.888802	-0.404212	-1.19157	-0.663274				+	H23_exosome_H23_WH	up_in_whole_lysate	4	4	4	25.8	25.8	25.8	27.872	0	44.629	147600000	102	5.83992	8.08989e-05	-1.77088	-0.791071	P0DN76;Q01081;Q8WU68	P0DN76	Splicing factor U2AF 35 kDa subunit	U2AF1
0.738004	0.623585	0.706779	1.11623	1.2903	1.09656	1.00931	1.05269	0.86308	-1.36473	-1.0611	-1.05986	-1.06771	-0.418	-0.760262	-0.873689	-1.05918	-0.832017				+	H23_exosome_H23_WH	up_in_whole_lysate	6	6	6	30	30	30	24.636	0	53.536	498910000	135	10.6902	0	-3.13963	-1.43247	P22061	P22061	Protein-L-isoaspartate(D-aspartate) O-methyltransferase	PCMT1
0.555111	0.545054	0.385932	1.54357	1.1682	1.28335	1.19231	0.753194	0.867104	-1.17529	-1.10722	-1.01181	-1.07428	-1.06119	-0.944083	-0.42001	-0.808832	-0.691122				+	H23_exosome_H23_WH	up_in_whole_lysate	8	8	7	17.7	17.7	16	48.162	0	52.869	652530000	133	8.65828	0	-2.8165	-1.25974	Q9Y6E2	Q9Y6E2	Basic leucine zipper and W2 domain-containing protein 2	BZW2
0.724861	0.729087	0.700524	0.905406	1.17711	1.11327	1.07489	1.10146	1.01593	-0.928298	-1.27317	-1.08053	-1.28767	-0.878843	-1.02329	-0.691823	-0.8471	-0.531831				+	H23_exosome_H23_WH	up_in_whole_lysate	13	13	13	34.3	34.3	34.3	57.563	0	84.872	623300000	252	11.3898	0	-2.78839	-1.29499	Q9Y285	Q9Y285	Phenylalanine--tRNA ligase alpha subunit	FARSA
0.683604	0.880479	0.79886	1.2665	0.854875	1.0602	0.975266	1.21166	0.629711	-0.785628	-1.01698	-1.09684	-1.71008	-0.801821	-0.981348	-0.792093	-0.853171	-0.323203				+	H23_exosome_H23_WH	up_in_whole_lysate	10	10	10	38.9	38.9	38.9	37.489	0	80.829	647520000	273	9.20724	0	-2.78925	-1.25976	Q9UHD1	Q9UHD1	Cysteine and histidine-rich domain-containing protein 1	CHORDC1
0.828588	0.83012	0.807253	0.916722	0.929754	0.92873	1.10389	1.11954	1.08707	-0.463527	-1.15715	-0.904711	-0.996836	-1.23759	-1.14148	-1.16643	-0.953441	-0.530505				+	H23_exosome_H23_WH	up_in_whole_lysate	22	22	22	30.6	30.6	30.6	121	0	99.708	1144400000	493	11.5474	0	-4.25228	-1.90841	P27816	P27816	Microtubule-associated protein 4	MAP4
0.761878	0.810234	0.884815	0.941896	1.1229	1.05153	1.11398	0.985858	0.955977	-0.728965	-1.04914	-1.13015	-0.943309	-1.19179	-1.16299	-0.676439	-0.722731	-1.02354				+	H23_exosome_H23_WH	up_in_whole_lysate	11	11	11	34.3	34.3	34.3	34.333	0	32.046	797950000	337	13.2952	8.52018e-05	-1.63097	-0.788869	O15144	O15144	Actin-related protein 2/3 complex subunit 2	ARPC2
0.72598	0.791872	0.81374	1.11467	1.10591	1.06496	1.01968	1.04443	0.940254	-0.926275	-1.15297	-1.11329	-1.05394	-1.05303	-1.08188	-0.92281	-0.787717	-0.529576				+	H23_exosome_H23_WH	up_in_whole_lysate	7	6	6	25.4	19.6	19.6	24.033	0	86.161	1756400000	445	13.0792	0	-3.92106	-1.80904	P26583	P26583	High mobility group protein B2	HMGB2
0.76202	0.802381	0.783633	1.09902	1.07567	1.06595	0.9888	1.01211	0.994756	-0.963585	-1.21581	-1.27022	-0.750223	-0.649129	-1.06207	-0.571313	-1.07034	-1.03165				+	H23_exosome_H23_WH	up_in_whole_lysate	15	15	15	34.1	34.1	34.1	44.965	0	138.57	2207200000	877	12.1803	0	-4.50031	-2.02747	Q8NC51	Q8NC51	Plasminogen activator inhibitor 1 RNA-binding protein	SERBP1
0.717643	0.650897	0.660344	1.02672	1.07675	1.12496	1.08856	1.04966	1.06062	-1.2784	-1.2155	-0.797658	-0.616968	-1.35588	-0.983338	-0.412465	-0.803962	-0.991972				+	H23_exosome_H23_WH	up_in_whole_lysate	28	28	28	42.6	42.6	42.6	102	0	259.23	1938600000	838	10.176	0	-4.21359	-1.84939	Q7KZF4	Q7KZF4	Staphylococcal nuclease domain-containing protein 1	SND1
0.918436	0.709079	0.80469	1.07597	0.98566	1.13164	0.960812	1.21958	0.728548	-1.21415	-1.31436	-1.05552	-0.74029	-0.797311	-0.83143	-0.466997	-0.983607	-1.13075				+	H23_exosome_H23_WH	up_in_whole_lysate	7	7	7	24.2	24.2	24.2	40.241	0	15.995	425140000	50	11.2553	0	-3.58275	-1.62787	Q14320;Q9Y247	Q14320	Protein FAM50A	FAM50A
0.732548	0.722239	0.578775	1.10755	0.878637	1.03223	1.09248	1.15778	1.20481	-0.78277	-1.26466	-0.804507	-0.855938	-0.79439	-0.794747	-0.825811	-0.893591	-1.49062				+	H23_exosome_H23_WH	up_in_whole_lysate	20	20	20	29.7	29.7	29.7	103.28	0	106.81	601700000	333	10.8377	0	-3.35815	-1.52604	P55786;A6NEC2	P55786	Puromycin-sensitive aminopeptidase	NPEPPS
0.846758	0.841703	0.812809	1.09045	1.05958	1.08269	0.933899	0.906673	0.897447	-1.03676	-1.49856	-0.840642	-1.31301	-0.747441	-0.865621	-0.352572	-1.12693	-0.690475				+	H23_exosome_H23_WH	up_in_whole_lysate	21	21	21	53.1	53.1	53.1	46.44	0	323.31	4617600000	1562	10.3687	0	-5.27043	-2.25418	P50454	P50454	Serpin H1	SERPINH1
0.797153	0.833095	0.806065	0.982846	1.07587	0.982347	1.03458	1.06648	1.07069	-1.03413	-1.18138	-1.06645	-0.783942	-0.888289	-0.785779	-0.8173	-0.823704	-1.26816				+	H23_exosome_H23_WH	up_in_whole_lysate	13	13	12	63.3	63.3	59.4	31.121	0	247.14	3989000000	954	13.9435	0	-3.11256	-1.47024	P29692	P29692	Elongation factor 1-delta	EEF1D
0.627079	0.379371	0.633077	1.00913	0.997139	1.01843	1.22409	1.23158	1.19573	-1.15135	-1.33519	-0.952989	-0.872305	-0.512137	-1.25535	-0.310653	-0.985734	-0.939922				+	H23_exosome_H23_WH	up_in_whole_lysate	19	19	14	46.4	46.4	34.2	63.146	0	323.31	3062000000	794	8.82637	0	-3.80762	-1.64807	P06744	P06744	Glucose-6-phosphate isomerase	GPI
0.728433	0.815968	0.78805	1.1143	1.20699	1.18365	0.964841	0.913092	0.889387	-1.13606	-1.24628	-0.805262	-0.727501	-0.913221	-0.928023	-0.750391	-1.20195	-0.896012				+	H23_exosome_H23_WH	up_in_whole_lysate	10	10	10	42.1	42.1	42.1	35.554	0	172.11	812480000	248	12.6439	0	-3.57989	-1.65498	P27695	P27695	DNA-(apurinic or apyrimidinic site) lyase;DNA-(apurinic or apyrimidinic site) lyase, mitochondrial	APEX1
0.462168	0.590213	0.505271	1.17065	1.1994	1.09803	1.15699	1.16941	1.08861	-0.790543	-0.707275	-0.865345	-1.05636	-1.05122	-1.41773	-0.833685	-0.867518	-0.851067				+	H23_exosome_H23_WH	up_in_whole_lysate	10	10	10	72.1	72.1	72.1	27.335	0	114.66	571860000	181	9.9987	0	-3.21923	-1.45105	Q9UKY7	Q9UKY7	Protein CDV3 homolog	CDV3
0.44647	0.444264	0.510295	0.959877	1.04937	1.1177	1.28069	1.23473	1.31246	-0.79958	-1.35038	-0.925586	-1.08378	-0.82293	-0.999202	-1.02197	-0.510264	-0.842176				+	H23_exosome_H23_WH	up_in_whole_lysate	7	7	7	31	31	31	20.777	0	12.783	398430000	206	9.16066	0	-2.9138	-1.30939	Q04760	Q04760	Lactoylglutathione lyase	GLO1
0.311594	0.549813	0.392726	1.11378	0.993004	1.24048	1.30772	1.30495	0.776335	-0.977387	-1.06041	-0.96859	-0.673209	-0.863049	-1.78444	-0.826926	-0.0779532	-0.758437				+	H23_exosome_H23_WH	up_in_whole_lysate	7	7	7	33	33	33	25.177	0	57.023	448570000	254	6.92391	2.3088e-05	-2.30839	-1.02281	Q00688	Q00688	Peptidyl-prolyl cis-trans isomerase FKBP3	FKBP3
0.596066	0.476457	0.486127	0.959597	0.940733	0.937924	1.25188	1.25725	1.24701	-0.975555	-1.1639	-0.429142	-1.33428	-1.36312	-1.35427	-0.33959	-0.559236	-0.633946				+	H23_exosome_H23_WH	up_in_whole_lysate	14	14	14	66.5	66.5	66.5	28.804	0	167.52	3722200000	1217	7.73959	0	-4.50249	-1.8474	P18669;Q8N0Y7;P15259	P18669	Phosphoglycerate mutase 1	PGAM1
0.388463	0.418333	0.538671	1.04949	0.91852	1.02245	1.3376	1.35258	1.36146	-0.812201	-0.9102	-0.806772	-1.03778	-1.10293	-1.08573	-0.901794	-0.867338	-0.862823				+	H23_exosome_H23_WH	up_in_whole_lysate	15	14	14	42.8	39.2	39.2	36.638	0	235.12	14742000000	1777	9.44973	0	-2.29395	-1.05734	P07195;Q6ZMR3;P07864	P07195	L-lactate dehydrogenase B chain	LDHB
0.556277	0.555782	0.483349	0.986625	0.957682	0.959356	1.23742	1.22863	1.24213	-0.350405	-1.34759	-0.624587	-1.07614	-0.908489	-1.24515	-0.300093	-1.05886	-1.29596				+	H23_exosome_H23_WH	up_in_whole_lysate	9	9	9	53.4	53.4	53.4	24.824	0	291.67	2539700000	570	8.06388	0	-3.59798	-1.5433	P09936	P09936	Ubiquitin carboxyl-terminal hydrolase isozyme L1	UCHL1
0.617457	0.920178	0.910895	1.36804	1.12729	0.831362	0.854025	0.691514	1.1056	-0.959254	-0.885603	-1.29602	-1.1169	-0.349693	-0.986762	-0.680443	-1.3703	-0.7814				+	H23_exosome_H23_WH	up_in_whole_lysate	11	9	9	27.3	23.3	23.3	63.704	0	80.524	284550000	76	9.84132	0	-3.05859	-1.38226	O00425	O00425	Insulin-like growth factor 2 mRNA-binding protein 3	IGF2BP3
0.835458	0.870358	0.721674	1.09974	1.16359	1.01621	0.938438	0.975895	0.860166	-1.0231	-1.17871	-1.33519	-0.709162	-0.380219	-1.29484	-1.02372	-0.972305	-0.564265				+	H23_exosome_H23_WH	up_in_whole_lysate	12	12	12	30.1	30.1	30.1	57.21	0	79.847	538690000	269	10.4898	0	-2.99166	-1.36706	P48444	P48444	Coatomer subunit delta	ARCN1
0.951646	0.786959	0.930016	1.11949	1.24262	1.00291	0.836236	1.07675	0.521403	-1.27681	-0.919823	-1.25323	-0.780475	-0.644458	-0.749551	-0.699488	-1.42928	-0.714906				+	H23_exosome_H23_WH	up_in_whole_lysate	12	12	12	29.1	29.1	29.1	71.223	0	47.304	484020000	259	10.3192	0	-2.4545	-1.13706	Q9UBT2	Q9UBT2	SUMO-activating enzyme subunit 2	UBA2
0.94728	1.01529	1.01175	0.901649	0.907446	0.968726	0.990914	0.981214	0.90468	-1.29947	-1.06186	-1.26091	-0.819321	-0.606858	-0.790048	-0.831611	-1.10239	-0.856487				+	H23_exosome_H23_WH	up_in_whole_lysate	8	8	8	18	18	18	59.209	0	150.62	635330000	301	13.2919	0	-3.33194	-1.5585	Q16630	Q16630	Cleavage and polyadenylation specificity factor subunit 6	CPSF6
0.850988	0.857519	0.779935	1.18876	1.04665	0.949754	0.934962	0.86767	0.970539	-1.10075	-1.28575	-1.53439	-1.10996	-0.371907	-0.596056	-0.810588	-0.890274	-0.747089				+	H23_exosome_H23_WH	up_in_whole_lysate	11	11	11	12.2	12.2	12.2	145.81	0	33.665	568390000	49	10.067	0	-3.79117	-1.68146	Q14692	Q14692	Ribosome biogenesis protein BMS1 homolog	BMS1
0.831903	0.957651	0.843819	1.10176	1.08278	1.08574	0.727454	0.782661	0.947392	-0.940685	-0.802127	-1.48985	-0.6478	-0.747564	-0.789622	-1.43799	-1.26427	-0.241258				+	H23_exosome_H23_WH	up_in_whole_lysate	7	7	7	26.2	26.2	26.2	48.227	0	62.172	1049900000	345	9.20738	0	-3.49955	-1.54258	Q07666;O75525;Q5VWX1	Q07666	KH domain-containing, RNA-binding, signal transduction-associated protein 1	KHDRBS1
0.95706	0.929795	0.954334	0.975494	0.96914	0.979588	0.877517	0.906062	0.906363	-0.866204	-1.36215	-1.17186	-0.668869	-0.530915	-0.571111	-1.27166	-1.43586	-0.576723				+	H23_exosome_H23_WH	up_in_whole_lysate	15	15	15	33	33	33	73.457	0	160.79	803500000	327	10.1666	0	-4.69161	-2.03065	P46063	P46063	ATP-dependent DNA helicase Q1	RECQL
1.07556	1.12207	1.07413	0.99696	0.9475	0.950092	0.803955	0.753467	0.774395	-1.20884	-1.25783	-1.26567	-0.86956	-0.768004	-0.719573	-0.56371	-1.30557	-0.539371				+	H23_exosome_H23_WH	up_in_whole_lysate	19	19	12	42.9	42.9	25.6	75.491	0	323.31	639820000	331	10.712	0	-3.19351	-1.4553	P42166	P42166	Lamina-associated polypeptide 2, isoform alpha;Thymopoietin;Thymopentin	TMPO
1.15462	1.39787	0.535577	0.837236	0.945089	0.633782	0.819879	1.05166	0.770664	-1.13234	-1.00555	-0.975208	-1.0968	-0.492475	-0.821898	-1.33245	-1.38159	0.0919332				+	H23_exosome_H23_WH	up_in_whole_lysate	11	11	11	20.4	20.4	20.4	63.523	0	23.662	265400000	131	7.7018	4.17755e-05	-2.09642	-0.950827	O95470	O95470	Sphingosine-1-phosphate lyase 1	SGPL1
1.0031	1.00666	0.985405	1.01236	1.03	0.982773	0.896173	0.865502	0.880112	-1.02077	-1.1552	-1.20917	-0.915694	-0.736707	-0.904721	-0.893465	-1.16475	-0.661606				+	H23_exosome_H23_WH	up_in_whole_lysate	14	14	12	48.8	48.8	46	57.221	0	323.31	2247300000	818	14.4382	0	-5.21011	-2.38755	P26599	P26599	Polypyrimidine tract-binding protein 1	PTBP1
0.96912	0.995116	1.01613	0.953253	0.981566	0.959918	0.864566	0.895815	0.867192	-0.901374	-1.46735	-1.07995	-1.1042	-0.347621	-1.28808	-0.640343	-0.853642	-0.820121				+	H23_exosome_H23_WH	up_in_whole_lysate	12	12	12	52	52	52	32.463	0	87.385	1220400000	500	10.7755	0	-3.79827	-1.70403	Q9UKM9	Q9UKM9	RNA-binding protein Raly	RALY
1.11995	1.05868	0.999442	0.936712	0.844746	0.830655	0.808551	0.872138	0.828525	-0.564309	-1.45181	-1.51917	-0.978749	-0.394519	-1.17707	-0.350148	-1.20738	-0.65623				+	H23_exosome_H23_WH	up_in_whole_lysate	11	11	11	18.3	18.3	18.3	89.034	0	107.97	389720000	179	8.70036	0	-3.33146	-1.46308	Q12788	Q12788	Transducin beta-like protein 3	TBL3
0.886781	0.930222	0.934043	1.04092	1.02902	1.06516	0.846869	0.864345	0.915912	-1.09409	-1.29629	-0.988948	-1.00517	-0.177588	-1.05476	-0.723439	-1.11472	-1.05827				+	H23_exosome_H23_WH	up_in_whole_lysate	13	13	13	23.9	23.9	23.9	63.541	0	116.34	856510000	353	10.9283	0	-4.14905	-1.84861	P46060	P46060	Ran GTPase-activating protein 1	RANGAP1
0.837359	1.18549	0.923142	1.06525	0.791597	0.804452	0.883748	0.902968	1.01719	-0.832379	-1.67789	-1.08697	-0.938552	-0.640602	-1.2511	-0.546997	-0.967588	-0.469114				+	H23_exosome_H23_WH	up_in_whole_lysate	10	10	10	8.3	8.3	8.3	183.16	0	27.974	273540000	81	9.68274	0	-2.73146	-1.24457	P26358	P26358	DNA (cytosine-5)-methyltransferase 1	DNMT1
0.971724	0.961355	1.03778	0.844648	0.964988	1.01152	0.86931	0.847467	0.833804	-1.23577	-1.28928	-1.18949	-1.06078	0.00507302	-1.25949	-0.618021	-1.05188	-0.642962				+	H23_exosome_H23_WH	up_in_whole_lysate	7	7	7	12.2	12.2	12.2	68.002	0	13.112	494220000	169	9.04665	0	-3.19068	-1.41734	O00541	O00541	Pescadillo homolog	PES1
1.00503	0.978138	0.879111	0.719286	0.981992	1.03813	0.841333	0.844884	0.507384	-1.14251	-1.25175	-1.72136	-0.915346	0.142739	-1.42909	-0.296241	-1.09085	-0.0908808				+	H23_exosome_H23_WH	up_in_whole_lysate	6	6	6	15.8	15.8	15.8	47.036	0	84.099	173340000	77	6.15767	0.000198522	-1.62102	-0.734754	P12532	P12532	Creatine kinase U-type, mitochondrial	CKMT1A
1.08271	1.05459	1.03816	0.990827	1.01997	0.936946	0.753911	0.643671	0.775955	-1.41853	-1.11503	-1.14058	-0.787621	0.0793617	-1.27744	-0.764858	-0.915447	-0.956599				+	H23_exosome_H23_WH	up_in_whole_lysate	11	11	11	19.6	19.6	19.6	96.557	0	178.75	383150000	198	8.68022	0	-2.84537	-1.27176	Q8IY81	Q8IY81	pre-rRNA processing protein FTSJ3	FTSJ3
0.966324	1.00587	1.04312	0.944002	0.925875	0.856907	0.922263	0.929066	0.836305	-0.948422	-0.928537	-1.32108	-1.29043	-0.126764	-1.29722	-0.686713	-0.753273	-1.07728				+	H23_exosome_H23_WH	up_in_whole_lysate	6	6	6	20.8	20.8	20.8	44.739	0	93.155	505670000	182	9.8774	0	-2.90784	-1.32106	Q13148	Q13148	TAR DNA-binding protein 43	TARDBP
1.00808	1.03625	0.974931	0.927655	0.905394	0.919608	0.757682	0.936423	0.83028	-1.28238	-1.05231	-1.15026	-0.973964	0.106076	-1.51223	-0.782103	-0.827428	-0.82169				+	H23_exosome_H23_WH	up_in_whole_lysate	18	18	18	20.4	20.4	20.4	117.8	0	37.116	541330000	176	8.67691	0	-3.47271	-1.51657	P42285	P42285	Superkiller viralicidic activity 2-like 2	SKIV2L2
1.05125	1.03208	1.37822	1.16016	-0.0816198	0.0736291	0.915902	0.932344	0.746061	-1.58098	-0.90751	-0.371581	-1.49719	0.270662	-1.66795	-0.58086	-0.561239	-0.311368				+	H23_exosome_H23_WH	up_in_whole_lysate	13	13	13	32.3	32.3	32.3	58.486	0	60.279	416360000	194	4.58336	0.00150427	-1.31897	-0.59236	P49419	P49419	Alpha-aminoadipic semialdehyde dehydrogenase	ALDH7A1
0.917693	0.91606	0.822715	1.03858	0.816195	1.13535	0.986903	1.08223	0.786573	-1.19715	-0.559442	-1.01859	-0.976997	-1.38376	-1.08745	-1.17268	-0.449499	-0.656734				+	H23_exosome_H23_WH	up_in_whole_lysate	8	8	8	26.8	26.8	26.8	46.268	0	42.5	419480000	176	10.7704	0	-2.76001	-1.27393	Q9BT78	Q9BT78	COP9 signalosome complex subunit 4	COPS4
0.915459	0.993411	0.564161	1.24315	1.16035	1.11578	0.818808	0.78334	0.835805	-1.00039	-0.327555	-1.02253	-0.719329	-1.50148	-1.18376	-0.893177	-0.779376	-1.00267				+	H23_exosome_H23_WH	up_in_whole_lysate	9	9	9	42.6	42.6	42.6	22.876	0	92.872	965040000	335	9.88327	0	-3.5754	-1.59113	P46782	P46782	40S ribosomal protein S5;40S ribosomal protein S5, N-terminally processed	RPS5
0.703667	0.686968	0.724406	1.31612	1.30156	1.25195	0.710148	0.76308	0.826612	-1.03278	-0.198986	-1.22723	-0.874888	-1.15911	-1.39297	-0.91208	-0.472742	-1.01373				+	H23_exosome_H23_WH	up_in_whole_lysate	8	8	8	17.2	17.2	17.2	93.23	0	109.62	374700000	146	8.58893	0	-3.21622	-1.41545	Q05682	Q05682	Caldesmon	CALD1
0.948119	1.04082	1.03319	1.055	1.07757	1.01186	0.692277	0.871766	0.724331	-1.31017	-0.603506	-1.17167	-1.15202	-1.06437	-0.621854	-0.378455	-1.32876	-0.824138				+	H23_exosome_H23_WH	up_in_whole_lysate	6	6	6	23	23	23	43.614	0	79.818	674640000	260	10.1617	0	-3.75774	-1.671	Q9NX58	Q9NX58	Cell growth-regulating nucleolar protein	LYAR
0.87345	0.895799	0.877218	0.948138	1.03398	1.04337	0.917946	0.965503	0.894074	-1.2732	-0.434982	-0.78702	-1.17179	-1.18315	-0.674027	-0.385493	-1.31119	-1.22862				+	H23_exosome_H23_WH	up_in_whole_lysate	46	46	46	39.9	39.9	39.9	156.27	0	323.31	1641900000	613	10.098	0	-5.65774	-2.37892	Q86UP2	Q86UP2	Kinectin	KTN1
0.858155	0.867816	0.878538	0.986419	0.972158	0.916222	0.968357	0.97892	0.975109	-0.853592	-0.497551	-1.51943	-0.787428	-1.03732	-0.816011	-0.392722	-1.57601	-0.921639				+	H23_exosome_H23_WH	up_in_whole_lysate	16	16	15	51.9	51.9	49.4	52.164	0	163.95	2250400000	916	9.58712	0	-4.43511	-1.91097	Q13283	Q13283	Ras GTPase-activating protein-binding protein 1	G3BP1
0.777072	0.79718	0.849367	0.949179	0.974323	1.00983	0.986796	0.936634	1.00602	-1.47713	-0.390882	-0.90925	-0.93251	-0.758582	-1.33446	-0.0694545	-1.20992	-1.20421				+	H23_exosome_H23_WH	up_in_whole_lysate	6	6	6	41.6	41.6	41.6	26.599	0	100.09	1101900000	271	8.6029	0	-3.77876	-1.62939	P56537	P56537	Eukaryotic translation initiation factor 6	EIF6
0.814213	0.758347	0.837751	1.18554	1.06609	0.762894	1.01017	1.12877	0.986135	-0.972177	-0.737716	-0.701152	-0.967412	-1.53361	-0.806929	-0.73982	-1.13344	-0.957645				+	H23_exosome_H23_WH	up_in_whole_lysate	5	5	5	17.9	17.9	17.9	52.221	0	25.867	331170000	99	11.5165	0	-2.3128	-1.08854	P11172	P11172	Uridine 5-monophosphate synthase;Orotate phosphoribosyltransferase;Orotidine 5-phosphate decarboxylase	UMPS
0.963596	1.00175	0.931916	0.957378	0.974813	0.818806	0.891665	0.895712	0.801049	-1.01519	-0.15779	-1.28956	-1.22265	-1.04754	-0.0858947	-0.769124	-1.27384	-1.3751				+	H23_exosome_H23_WH	up_in_whole_lysate	12	12	12	29.8	29.8	29.8	57.548	0	151.95	1030300000	342	8.25422	0	-4.33262	-1.81515	P49257	P49257	Protein ERGIC-53	LMAN1
0.932306	0.960077	0.908332	1.0845	1.07586	0.647327	0.985818	0.956554	0.925946	-1.45106	-0.457564	-0.648566	-0.745126	-0.847547	-0.910683	-1.18237	-1.39592	-0.837896				+	H23_exosome_H23_WH	up_in_whole_lysate	5	5	5	32.4	32.4	32.4	20.652	0	38.678	376800000	204	10.4282	0	-2.83434	-1.30006	Q9Y2B0	Q9Y2B0	Protein canopy homolog 2	CNPY2
0.549055	1.13325	1.10873	1.00965	0.904155	1.2435	0.298529	1.00193	1.05285	-0.695358	-0.688037	-1.20592	-0.829102	-0.511622	-0.851503	-0.678824	-1.32652	-1.51476				+	H23_exosome_H23_WH	up_in_whole_lysate	5	5	5	26.4	26.4	26.4	27.131	0	40.962	310810000	103	8.71758	4.70588e-05	-1.80656	-0.840333	Q9NR28	Q9NR28	Diablo homolog, mitochondrial	DIABLO
1.1335	1.10008	1.18491	0.935954	1.11104	0.906833	0.781155	0.154306	0.77134	-1.12713	-0.595053	-1.39343	-1.27944	-0.107953	-0.534533	-0.528183	-1.28131	-1.23208				+	H23_exosome_H23_WH	up_in_whole_lysate	6	6	6	23.3	23.3	23.3	41.9	0	45.394	198680000	147	7.34339	5.57491e-05	-1.80289	-0.82439	Q15738	Q15738	Sterol-4-alpha-carboxylate 3-dehydrogenase, decarboxylating	NSDHL
0.989512	1.0052	0.992933	1.00975	1.07473	0.98263	0.828989	0.805517	0.831574	-1.18911	-0.482764	-0.929514	-1.0585	-0.590829	-0.854322	-0.729655	-1.39876	-1.2874				+	H23_exosome_H23_WH	up_in_whole_lysate	10	10	10	21.1	21.1	21.1	73.46	0	53.572	477150000	231	11.0419	0	-3.19041	-1.46031	O94925	O94925	Glutaminase kidney isoform, mitochondrial	GLS
0.821	0.983815	0.874868	1.05051	1.01664	1.09304	0.934908	0.729379	0.708921	-1.56639	-0.275973	-1.25749	-0.754947	-0.979434	-0.329536	-0.797861	-1.59061	-0.660847				+	H23_exosome_H23_WH	up_in_whole_lysate	6	6	5	9.3	9.3	8.2	75.663	0	17.371	73466000	25	8.1007	0	-2.47122	-1.11005	Q03519;Q9NUT2	Q03519	Antigen peptide transporter 2	TAP2
1.06927	1.07724	1.04326	0.826241	0.930684	0.924144	0.91534	0.922662	0.884899	-1.05338	-1.12186	-1.26752	-0.94819	-0.873805	-0.780888	-0.405699	-1.18528	-0.957121				+	H23_exosome_H23_WH	up_in_whole_lysate	29	29	29	25.8	25.8	25.8	143.23	0	170.82	952350000	340	12.3866	0	-3.41877	-1.58143	Q14683	Q14683	Structural maintenance of chromosomes protein 1A	SMC1A
1.23378	0.670041	1.0917	0.548761	1.08806	0.884554	1.10184	0.407876	1.22245	-0.385135	-1.32151	-1.28475	-1.04249	-0.348607	-1.14554	-0.582067	-1.10522	-1.03374				+	H23_exosome_H23_WH	up_in_whole_lysate	10	10	10	27.5	27.5	27.5	53.879	0	33.508	297750000	107	8.33759	2.32558e-05	-2.25542	-1.02578	Q02818	Q02818	Nucleobindin-1	NUCB1
1.47441	1.34312	1.34645	0.290664	1.06017	0.155779	1.00847	0.807714	0.633447	-1.20864	-0.977082	-1.00075	-0.731133	-0.856679	-1.14131	-0.29203	-0.914514	-0.998081				+	H23_exosome_H23_WH	up_in_whole_lysate	8	8	8	36.1	36.1	36.1	29.668	0	196.75	805020000	282	7.55777	0	-2.83845	-1.24275	P47985;P0C7P4	P47985	Cytochrome b-c1 complex subunit Rieske, mitochondrial;Cytochrome b-c1 complex subunit 11;Putative cytochrome b-c1 complex subunit Rieske-like protein 1	UQCRFS1;UQCRFS1P1
1.09494	1.11121	1.09085	0.867898	0.831255	0.744864	0.922895	0.952932	0.926816	-0.687392	-1.03186	-1.37449	-1.20315	-0.852955	-0.868578	-0.459131	-1.20233	-0.863772				+	H23_exosome_H23_WH	up_in_whole_lysate	16	16	14	33.2	33.2	29.2	80.419	0	93.978	689080000	342	11.4088	0	-3.24737	-1.49104	O95573	O95573	Long-chain-fatty-acid--CoA ligase 3	ACSL3
0.965933	1.37882	1.43046	0.663752	0.432015	0.421366	1.1572	0.789259	0.657104	-0.836742	-0.673137	-1.00839	-1.16503	-0.712533	-0.464478	-0.16696	-1.94803	-0.920608				+	H23_exosome_H23_WH	up_in_whole_lysate	13	5	5	23.3	10.6	10.6	85.696	0	57.837	147870000	40	6.5299	3.91198e-05	-1.9564	-0.876112	P06396	P06396	Gelsolin	GSN
0.998956	0.793407	0.85721	1.23465	1.30569	1.08123	0.401616	0.603755	0.961291	-1.04347	-1.12297	-0.25182	-1.37196	-0.832229	-1.15489	-1.36773	-0.544762	-0.547972				+	H23_exosome_H23_WH	up_in_whole_lysate	9	8	8	1.7	1.6	1.6	838.3	0	12.075	279130000	69	8.26161	0	-2.44819	-1.1036	Q9UPN3	Q9UPN3	Microtubule-actin cross-linking factor 1, isoforms 1/2/3/5	MACF1
1.00479	1.06426	1.0555	0.91852	0.919405	0.981754	0.898477	0.813739	0.841766	-0.720341	-0.676991	-0.909112	-1.70049	-0.838211	-1.15573	-0.861544	-1.04038	-0.595415				+	H23_exosome_H23_WH	up_in_whole_lysate	13	13	13	21	21	21	95.737	0	88.4	953670000	366	10.7133	0	-3.27046	-1.48722	Q9BUJ2	Q9BUJ2	Heterogeneous nuclear ribonucleoprotein U-like protein 1	HNRNPUL1
0.954368	0.914973	1.03112	0.807125	0.815252	0.733694	1.10842	1.10285	1.1137	-1.16696	-0.921407	-0.491157	-1.30547	-0.771499	-0.918636	-0.849299	-1.13344	-1.02363				+	H23_exosome_H23_WH	up_in_whole_lysate	12	12	12	56	56	56	41.487	0	131.45	938130000	490	12.1206	0	-3.54386	-1.62971	Q15019	Q15019	Septin-2	2020-09-02
0.72626	0.76733	0.785814	0.908292	0.960768	0.813887	1.01881	1.13333	1.16344	-0.588123	-0.527838	-0.473946	-1.41833	-1.78133	-0.999908	-0.928873	-0.596651	-0.962926				+	H23_exosome_H23_WH	up_in_whole_lysate	10	10	10	23.5	23.5	23.5	56.068	0	71.668	499460000	266	8.5408	0	-3.01844	-1.3371	P54578	P54578	Ubiquitin carboxyl-terminal hydrolase 14	USP14
1.01813	1.04479	0.974782	0.989285	0.833419	0.937565	0.945115	0.882176	0.927492	-0.902034	-1.00682	-0.457919	-1.42699	-1.04025	-1.2262	-1.04372	-0.865247	-0.583585				+	H23_exosome_H23_WH	up_in_whole_lysate	18	18	18	44.3	44.3	44.3	56.166	0	81.392	937130000	371	11.5669	0	-3.7298	-1.69571	P28838	P28838	Cytosol aminopeptidase	LAP3
0.947902	0.908801	0.797098	0.785226	0.902375	1.06675	1.05691	0.972968	1.02486	-0.809158	-0.674145	-0.482248	-1.58038	-0.716478	-0.854262	-1.36738	-1.14304	-0.835797				+	H23_exosome_H23_WH	up_in_whole_lysate	11	11	11	14.8	14.8	14.8	119.41	0	51.682	354950000	111	10.2565	0	-2.70697	-1.24364	P46379	P46379	Large proline-rich protein BAG6	BAG6
1.0241	1.14024	1.25779	0.893029	1.01204	0.808478	0.543552	0.773797	0.827289	-1.08965	-0.377043	-0.358518	-0.921013	-0.903864	-1.39761	-1.40752	-1.29457	-0.530529				+	H23_exosome_H23_WH	up_in_whole_lysate	8	8	8	10	10	10	106.1	0	33.929	203240000	108	8.55817	4.33604e-05	-2.13477	-0.978546	Q9UNX4	Q9UNX4	WD repeat-containing protein 3	WDR3
1.18137	1.16233	1.13953	0.85137	0.901387	1.0073	0.806115	0.715414	0.745824	-0.968112	-0.561639	-0.634468	-0.828792	-1.28833	-1.33624	-0.762774	-1.21783	-0.912453				+	H23_exosome_H23_WH	up_in_whole_lysate	9	9	9	21	21	21	65.653	0	47.826	386650000	106	10.8897	0	-3.14119	-1.43687	Q5BKZ1	Q5BKZ1	DBIRD complex subunit ZNF326	ZNF326
0.998861	0.871579	0.962682	0.924801	0.919772	0.989376	0.859359	0.925343	0.881315	-0.882117	0.132083	-1.02149	-0.985204	-1.40448	-1.26942	-0.775814	-1.00225	-1.1244				+	H23_exosome_H23_WH	up_in_whole_lysate	23	23	23	24.6	24.6	24.6	152.78	0	153.19	624910000	250	8.96733	0	-5.02294	-2.09255	P52701	P52701	DNA mismatch repair protein Msh6	MSH6
1.26585	1.04272	1.03079	0.717029	0.707884	1.11183	0.591416	0.719131	1.26968	-1.05557	-0.616502	-0.682738	-1.1257	-1.11356	-1.22696	-0.960865	-1.16827	-0.506158				+	H23_exosome_H23_WH	up_in_whole_lysate	7	7	7	16.8	16.8	16.8	51.84	0	54.624	243500000	70	10.1781	4.22164e-05	-2.05052	-0.960239	O43818	O43818	U3 small nucleolar RNA-interacting protein 2	RRP9
0.966981	1.0207	1.02949	0.984383	1.03423	1.0067	0.831724	0.854962	0.87289	-1.03693	-0.591938	-0.705354	-1.18287	-0.998874	-1.27078	-0.693385	-1.23349	-0.88843				+	H23_exosome_H23_WH	up_in_whole_lysate	9	9	9	18.8	18.8	18.8	58.993	0	28.636	979410000	243	12.5797	0	-4.02975	-1.84398	P22307	P22307	Non-specific lipid-transfer protein	SCP2
1.00384	1.06818	1.09733	0.982446	1.00718	0.934155	0.85533	0.85014	0.864647	-1.00105	-0.914904	-1.05657	-0.768946	-1.25927	-0.76668	-0.933288	-1.17602	-0.786507				+	H23_exosome_H23_WH	up_in_whole_lysate	20	20	20	24	24	24	113.79	0	94.084	1152600000	460	14.4857	0	-3.67086	-1.72545	Q9NSE4	Q9NSE4	Isoleucine--tRNA ligase, mitochondrial	IARS2
1.15319	1.12762	1.12188	0.903309	0.967861	1.04506	0.82707	0.669811	0.723239	-0.912196	-0.910685	-1.11417	-1.07161	-1.231	-0.493597	-0.957098	-1.24398	-0.604713				+	H23_exosome_H23_WH	up_in_whole_lysate	9	9	9	24.7	24.7	24.7	51.871	0	31.621	200460000	78	11.3313	0	-3.32707	-1.52309	Q96JJ7	Q96JJ7	Protein disulfide-isomerase TMX3	TMX3
1.24648	1.28239	1.09524	0.550703	0.959749	1.07909	0.930454	0.874662	0.278858	-0.882341	-0.525111	-0.906668	-0.654244	-1.61817	-0.744899	-0.871564	-1.23938	-0.855252				+	H23_exosome_H23_WH	up_in_whole_lysate	8	8	8	16	16	16	83.549	0	37.176	216540000	58	8.68696	3.45324e-05	-2.22698	-1.01894	Q02809	Q02809	Procollagen-lysine,2-oxoglutarate 5-dioxygenase 1	PLOD1
1.23832	1.16057	0.967602	0.846581	1.06351	0.870778	0.846264	0.847688	0.695699	-0.722146	-0.951312	-1.35952	-0.626513	-1.27151	-0.720718	-0.975818	-1.15458	-0.754903				+	H23_exosome_H23_WH	up_in_whole_lysate	22	22	22	14.5	14.5	14.5	226.37	0	297.87	588620000	173	11.2979	0	-4.12195	-1.84871	A6NHR9	A6NHR9	Structural maintenance of chromosomes flexible hinge domain-containing protein 1	SMCHD1
1.07011	1.28303	1.06166	0.658135	1.11594	1.06034	0.809481	0.603172	0.740326	-0.801229	-0.773171	-1.4249	-0.978792	-1.44928	-0.757814	-1.07604	-0.573459	-0.5675				+	H23_exosome_H23_WH	up_in_whole_lysate	17	17	17	44.6	44.6	44.6	52.948	0	122.48	1749900000	677	9.59211	0	-2.63676	-1.20366	P07099	P07099	Epoxide hydrolase 1	EPHX1
1.08457	1.23334	1.22662	0.698815	0.640087	0.971341	0.946891	0.814457	0.861086	-1.20764	-0.573794	-1.29134	-0.732797	-0.856213	-1.32853	-0.772255	-1.07908	-0.63556				+	H23_exosome_H23_WH	up_in_whole_lysate	5	5	5	16.6	16.6	16.6	36.034	0	7.9959	554970000	127	10.4343	0	-3.68239	-1.64845	Q9NZ01	Q9NZ01	Very-long-chain enoyl-CoA reductase	TECR
1.00941	1.11946	1.20281	0.758626	0.766441	0.789838	0.892161	1.02125	0.982974	-0.858381	-0.835526	-1.22725	-0.662295	-1.00874	-1.49342	-0.930879	-0.640645	-0.885842				+	H23_exosome_H23_WH	up_in_whole_lysate	22	22	22	26.7	26.7	26.7	115.73	0	79.414	663530000	325	11.3971	0	-3.09859	-1.42788	Q9H0A0	Q9H0A0	N-acetyltransferase 10	NAT10
1.10119	1.00345	1.1628	0.847372	0.942053	0.687881	0.756328	0.950973	0.923136	-0.954974	-0.823909	-1.51978	-0.507384	-1.27488	-1.42473	-0.553337	-0.524601	-0.791572				+	H23_exosome_H23_WH	up_in_whole_lysate	9	9	9	24	24	24	55.873	0	64.498	288740000	169	9.33379	5.95238e-06	-2.27627	-1.04834	Q96A33	Q96A33	Coiled-coil domain-containing protein 47	CCDC47
0.9657	1.09494	1.07925	0.736323	0.622908	0.796746	1.12964	1.07787	1.06054	-1.10296	-1.07418	-1.32365	-0.602865	-0.871067	-1.14283	-0.890653	-0.67276	-0.882942				+	H23_exosome_H23_WH	up_in_whole_lysate	13	13	9	52.9	52.9	44.5	47.82	0	155.99	833600000	310	11.7711	0	-3.52383	-1.61433	Q16576	Q16576	Histone-binding protein RBBP7	RBBP7
1.15214	1.03588	1.02492	0.759317	0.890906	0.9036	0.903857	0.927286	0.877561	-0.982215	-0.682392	-1.39948	-0.692037	-1.23928	-1.44986	-0.529938	-0.709114	-0.791152				+	H23_exosome_H23_WH	up_in_whole_lysate	10	10	10	50.6	50.6	50.6	36.926	0	248.75	1245100000	568	10.4122	0	-4.13866	-1.82826	P31942	P31942	Heterogeneous nuclear ribonucleoprotein H3	HNRNPH3
1.18588	1.06986	1.33182	0.683163	0.894435	0.765124	0.826209	0.698942	0.943718	-1.02261	-0.580438	-1.39847	-1.11429	-0.98999	-1.36284	-0.874298	-0.632735	-0.423474				+	H23_exosome_H23_WH	up_in_whole_lysate	8	8	8	22.8	22.8	22.8	46.588	0	20.089	306200000	117	9.5619	0	-2.41072	-1.10833	P11310	P11310	Medium-chain specific acyl-CoA dehydrogenase, mitochondrial	ACADM
1.21079	1.0109	1.19426	0.567736	0.669597	1.0273	0.63912	1.10899	0.876611	-1.0268	-0.700399	-0.901363	-0.458405	-0.921314	-1.71461	-1.25788	-0.798965	-0.525572				+	H23_exosome_H23_WH	up_in_whole_lysate	7	7	7	16.6	16.6	16.6	69.223	0	17.554	251090000	84	8.74569	3.79147e-05	-1.82974	-0.850625	O76031	O76031	ATP-dependent Clp protease ATP-binding subunit clpX-like, mitochondrial	CLPX
1.03985	1.12867	1.18173	0.399456	0.54258	0.307246	1.23738	1.12586	1.17902	-1.2661	-0.510938	-1.31633	-0.956363	-0.931226	-1.40084	-0.339224	-0.558918	-0.861854				+	H23_exosome_H23_WH	up_in_whole_lysate	6	6	4	27.3	27.3	22	31.279	0	86.92	444210000	175	7.67612	0	-2.75799	-1.21464	P09012	P09012	U1 small nuclear ribonucleoprotein A	SNRPA
1.05658	1.01294	1.00261	1.00171	1.03738	1.01211	0.820098	0.788913	0.711	-1.00469	-1.07373	-0.991764	-1.63168	-0.953423	-1.12227	-0.624912	-0.659977	-0.380887				+	H23_exosome_H23_WH	up_in_whole_lysate	5	5	5	65.5	65.5	65.5	15.521	0	213.95	1010900000	343	10.0279	0	-3.98478	-1.75594	Q9NS69	Q9NS69	Mitochondrial import receptor subunit TOM22 homolog	TOMM22
[truncated: 177 more rows]

## Sheet: A549 (WhL vs. EVs)
LFQ intensity A549_WH_r3_r2	LFQ intensity A549_WH_r3_r1	LFQ intensity A549_WH_r3_r3	LFQ intensity A549_WH_r2_r2	LFQ intensity A549_WH_r2_r1	LFQ intensity A549_WH_r2_r3	LFQ intensity A549_WH_r1_r3	LFQ intensity A549_WH_r1_r2	LFQ intensity A549_WH_r1_r1	LFQ intensity A549_exo2_r3	LFQ intensity A549_exo2_r2	LFQ intensity A549_exo2_r1	LFQ intensity A549_exo3_r3	LFQ intensity A549_exo3_r2	LFQ intensity A549_exo3_r1	LFQ intensity A549_exo1_r3	LFQ intensity A549_exo1_r2	LFQ intensity A549_exo1_r1	Only identified by site	Reverse	Potential contaminant	Student's T-test Significant A549_exosome_A549_WH	Student's T-test significant	Cluster	Peptides	Razor + unique peptides	Unique peptides	Sequence coverage [%]	Unique + razor sequence coverage [%]	Unique sequence coverage [%]	Mol. weight [kDa]	Q-value	Score	Intensity	MS/MS count	-Log Student's T-test p-value A549_exosome_A549_WH	Student's T-test q-value A549_exosome_A549_WH	Student's T-test Difference A549_exosome_A549_WH	Student's T-test Test statistic A549_exosome_A549_WH	Protein IDs	Majority protein IDs	Protein names	Gene names
[truncated: 1,123 more rows]
