# Supplementary material for: Proteomic Approach for Searching for Universal, Tissue-Specific, and Line-Specific Markers of Extracellular Vesicles in Lung and Colorectal Adenocarcinoma Cell Lines
Source: Int J Mol Sci. 2020 Sep 9;21(18):6601. doi: 10.3390/ijms21186601 (PMC7555231; doi:10.3390/ijms21186601)
Supplement: Supplementary file 1 [file ijms-21-06601-s001.zip › Supplement 6-SRM experiment.xlsx]

## Sheet: SRM Table
Protein Name	Gene Name	Compound	Retention Time (min)	RT Window (min)	Polarity	Precursor (m/z)	Product (m/z)	Collision Energy (V)
sp|O00560|SDCB1_HUMAN	SDCB1	DSTGHVGFIFK(+2)	23.4	2.2	Positive	604.308	611.355	22.8
sp|O00560|SDCB1_HUMAN	SDCB1	DSTGHVGFIFK(+2)	23.4	2.2	Positive	604.308	710.424	22.8
sp|O00560|SDCB1_HUMAN	SDCB1	DSTGHVGFIFK(+2)	23.4	2.2	Positive	604.308	847.482	22.8
sp|O00560|SDCB1_HUMAN	SDCB1	DSTGHVGFIFK(+2)	23.4	2.2	Positive	604.308	904.504	22.8
sp|P02751|FINC_HUMAN	FN1	STTPDITGYR(+2)	18.47	2.2	Positive	555.774	609.335	21.2
sp|P02751|FINC_HUMAN	FN1	STTPDITGYR(+2)	18.47	2.2	Positive	555.774	724.362	21.2
sp|P02751|FINC_HUMAN	FN1	STTPDITGYR(+2)	18.47	2.2	Positive	555.774	821.415	21.2
sp|P02751|FINC_HUMAN	FN1	STTPDITGYR (heavy)(+2)	18.47	2.2	Positive	560.779	619.344	21.2
sp|P02751|FINC_HUMAN	FN1	STTPDITGYR (heavy)(+2)	18.47	2.2	Positive	560.779	734.371	21.2
sp|P02751|FINC_HUMAN	FN1	STTPDITGYR (heavy)(+2)	18.47	2.2	Positive	560.779	831.423	21.2
sp|P05106|ITB3_HUMAN	ITGB3	HVLTLTDQVTR(+2)	19.36	2.2	Positive	641.859	719.368	24.1
sp|P05106|ITB3_HUMAN	ITGB3	HVLTLTDQVTR(+2)	19.36	2.2	Positive	641.859	933.5	24.1
sp|P05106|ITB3_HUMAN	ITGB3	HVLTLTDQVTR(+2)	19.36	2.2	Positive	641.859	1046.58	24.1
sp|P05106|ITB3_HUMAN	ITGB3	HVLTLTDQVTR (heavy)(+2)	19.36	2.2	Positive	646.863	729.377	24.1
sp|P05106|ITB3_HUMAN	ITGB3	HVLTLTDQVTR (heavy)(+2)	19.36	2.2	Positive	646.863	943.508	24.1
sp|P05106|ITB3_HUMAN	ITGB3	HVLTLTDQVTR (heavy)(+2)	19.36	2.2	Positive	646.863	1056.59	24.1
sp|P09543|CN37_HUMAN	CNP	AIFTGYYGK(+2)	22.01	2.2	Positive	510.263	688.33	19.7
sp|P09543|CN37_HUMAN	CNP	AIFTGYYGK(+2)	22.01	2.2	Positive	510.263	835.398	19.7
sp|P09543|CN37_HUMAN	CNP	AIFTGYYGK (heavy)(+2)	22.01	2.2	Positive	514.27	696.344	19.7
sp|P09543|CN37_HUMAN	CNP	AIFTGYYGK (heavy)(+2)	22.01	2.2	Positive	514.27	843.413	19.7
sp|P31431|SDC4_HUMAN	SDC4	ISPVEESEDVSNK(+2)	17.69	2.2	Positive	716.843	447.256	26.7
sp|P31431|SDC4_HUMAN	SDC4	ISPVEESEDVSNK(+2)	17.69	2.2	Positive	716.843	778.358	26.7
sp|P31431|SDC4_HUMAN	SDC4	ISPVEESEDVSNK(+2)	17.69	2.2	Positive	716.843	1036.44	26.7
sp|P31431|SDC4_HUMAN	SDC4	ISPVEESEDVSNK (heavy)(+2)	17.69	2.2	Positive	720.85	455.27	26.7
sp|P31431|SDC4_HUMAN	SDC4	ISPVEESEDVSNK (heavy)(+2)	17.69	2.2	Positive	720.85	786.372	26.7
sp|P31431|SDC4_HUMAN	SDC4	ISPVEESEDVSNK (heavy)(+2)	17.69	2.2	Positive	720.85	1044.46	26.7
sp|P42566|EPS15_HUMAN	EPS15	VLASDAAAFLK(+2)	24.69	2.2	Positive	553.316	620.377	21.1
sp|P42566|EPS15_HUMAN	EPS15	VLASDAAAFLK(+2)	24.69	2.2	Positive	553.316	822.436	21.1
sp|P42566|EPS15_HUMAN	EPS15	VLASDAAAFLK(+2)	24.69	2.2	Positive	553.316	893.473	21.1
sp|P42566|EPS15_HUMAN	EPS15	VLASDAAAFLK (heavy)(+2)	24.69	2.2	Positive	557.323	628.391	21.1
sp|P42566|EPS15_HUMAN	EPS15	VLASDAAAFLK (heavy)(+2)	24.69	2.2	Positive	557.323	830.45	21.1
sp|P42566|EPS15_HUMAN	EPS15	VLASDAAAFLK (heavy)(+2)	24.69	2.2	Positive	557.323	901.487	21.1
sp|P68366|TBA4A_HUMAN	TUBA4A	AVFVDLEPTVIDEIR(+2)	29.79	2.2	Positive	858.464	1071.57	31.5
sp|P68366|TBA4A_HUMAN	TUBA4A	AVFVDLEPTVIDEIR(+2)	29.79	2.2	Positive	858.464	1184.65	31.5
sp|P68366|TBA4A_HUMAN	TUBA4A	AVFVDLEPTVIDEIR(+2)	29.79	2.2	Positive	858.464	1299.68	31.5
sp|P68366|TBA4A_HUMAN	TUBA4A	AVFVDLEPTVIDEIR (heavy)(+2)	29.79	2.2	Positive	863.468	1081.58	31.5
sp|P68366|TBA4A_HUMAN	TUBA4A	AVFVDLEPTVIDEIR (heavy)(+2)	29.79	2.2	Positive	863.468	1194.66	31.5
sp|P68366|TBA4A_HUMAN	TUBA4A	AVFVDLEPTVIDEIR (heavy)(+2)	29.79	2.2	Positive	863.468	1309.69	31.5
sp|P98160|PGBM_HUMAN	HSPG2	IAHVELADAGQYR(+3)	19.61	2.2	Positive	481.584	523.262	15.7
sp|P98160|PGBM_HUMAN	HSPG2	IAHVELADAGQYR(+3)	19.61	2.2	Positive	481.584	594.299	15.7
sp|P98160|PGBM_HUMAN	HSPG2	IAHVELADAGQYR(+3)	19.61	2.2	Positive	481.584	709.326	15.7
sp|P98160|PGBM_HUMAN	HSPG2	IAHVELADAGQYR (heavy)(+3)	19.61	2.2	Positive	484.92	533.271	15.7
sp|P98160|PGBM_HUMAN	HSPG2	IAHVELADAGQYR (heavy)(+3)	19.61	2.2	Positive	484.92	604.308	15.7
sp|P98160|PGBM_HUMAN	HSPG2	IAHVELADAGQYR (heavy)(+3)	19.61	2.2	Positive	484.92	719.335	15.7
sp|Q08431|MFGM_HUMAN	MFGE8	NLFETPILAR(+2)	27.19	2.2	Positive	587.334	799.467	22.3
sp|Q08431|MFGM_HUMAN	MFGE8	NLFETPILAR(+2)	27.19	2.2	Positive	587.334	946.536	22.3
sp|Q08431|MFGM_HUMAN	MFGE8	NLFETPILAR (heavy)(+2)	27.19	2.2	Positive	592.339	809.475	22.3
sp|Q08431|MFGM_HUMAN	MFGE8	NLFETPILAR (heavy)(+2)	27.19	2.2	Positive	592.339	956.544	22.3
sp|Q99816|TS101_HUMAN	TSG101	GVIDLDVFLK(+2)	30.61	2.2	Positive	559.826	734.445	21.3
sp|Q99816|TS101_HUMAN	TSG101	GVIDLDVFLK(+2)	30.61	2.2	Positive	559.826	849.472	21.3
sp|Q99816|TS101_HUMAN	TSG101	GVIDLDVFLK(+2)	30.61	2.2	Positive	559.826	962.556	21.3
sp|Q99816|TS101_HUMAN	TSG101	GVIDLDVFLK (heavy)(+2)	30.61	2.2	Positive	563.833	742.459	21.3
sp|Q99816|TS101_HUMAN	TSG101	GVIDLDVFLK (heavy)(+2)	30.61	2.2	Positive	563.833	857.486	21.3
sp|Q99816|TS101_HUMAN	TSG101	GVIDLDVFLK (heavy)(+2)	30.61	2.2	Positive	563.833	970.57	21.3
sp|Q9H0H5|RGAP1_HUMAN	RACGAP1	SIGSAVDQGNESIVAK(+2)	19.44	2.2	Positive	787.904	817.441	29.1
sp|Q9H0H5|RGAP1_HUMAN	RACGAP1	SIGSAVDQGNESIVAK(+2)	19.44	2.2	Positive	787.904	1060.53	29.1
sp|Q9H0H5|RGAP1_HUMAN	RACGAP1	SIGSAVDQGNESIVAK(+2)	19.44	2.2	Positive	787.904	1159.6	29.1
sp|Q9H0H5|RGAP1_HUMAN	RACGAP1	SIGSAVDQGNESIVAK (heavy)(+2)	19.44	2.2	Positive	791.911	825.456	29.1
sp|Q9H0H5|RGAP1_HUMAN	RACGAP1	SIGSAVDQGNESIVAK (heavy)(+2)	19.44	2.2	Positive	791.911	1068.54	29.1
sp|Q9H0H5|RGAP1_HUMAN	RACGAP1	SIGSAVDQGNESIVAK (heavy)(+2)	19.44	2.2	Positive	791.911	1167.61	29.1
sp|Q9P2B2|FPRP_HUMAN	PTGFRN	SVLALTHEGR(+2)	18.42	2.2	Positive	541.801	599.29	20.7
sp|Q9P2B2|FPRP_HUMAN	PTGFRN	SVLALTHEGR(+2)	18.42	2.2	Positive	541.801	712.374	20.7
sp|Q9P2B2|FPRP_HUMAN	PTGFRN	SVLALTHEGR(+2)	18.42	2.2	Positive	541.801	783.411	20.7
sp|Q9P2B2|FPRP_HUMAN	PTGFRN	SVLALTHEGR (heavy)(+2)	18.42	2.2	Positive	546.805	609.298	20.7
sp|Q9P2B2|FPRP_HUMAN	PTGFRN	SVLALTHEGR (heavy)(+2)	18.42	2.2	Positive	546.805	722.382	20.7
sp|Q9P2B2|FPRP_HUMAN	PTGFRN	SVLALTHEGR (heavy)(+2)	18.42	2.2	Positive	546.805	793.419	20.7

## Sheet: SRM measurements
Peptide Sequence	Protein Name	Gene Name	AV_Caco2_exo1, fmol/μg	STD_Caco2_exo1	AV_Caco2_exo2 fmol/μg	STD_Caco2_exo2	AV_Caco2_exo3 fmol/μg	STD_Caco2_exo3	AV_Caco2_WhL1 fmol/μg	STD_Caco2_WhL1	AV_Caco2_WhL2 fmol/μg	STD_Caco2_WhL2	AV_Caco2_WhL3 fmol/μg	STD_Caco3_WhL2
AIFTGYYGK	sp|P09543|CN37_HUMAN	CNP	0.057333	0.00611	0.034667	0.004619	0.06	0	0.597333	0.050332	0.826667	0.058011	0.784	0.01833
AVFVDLEPTVIDEIR	sp|P68366|TBA4A_HUMAN	TUBA4A	1.04133	0.050332	1.124	0.031241	0.776	0.016971	0.181333	0.011547	0.306667	0.016166	0.305333	0.026633
DSTGHVGFIFK	sp|O00560|SDCB1_HUMAN	SDCB1	0.4	0.028284	0.458667	0.071143	0.856	0.809652	1.21467	0.011547	0.842	0.115966	0.793333	0.091593
GVIDLDVFLK	sp|Q99816|TS101_HUMAN	TSG101	0.042	0.002828	0.050667	0.00611	0.03	0.008485	0.184	0.022627	0.341333	0.020133	0.277333	0.016166
HVLTLTDQVTR	sp|P05106|ITB3_HUMAN	ITGB3	0.132	0.005657	0.03	0.002828	0.028	0.005657
IAHVELADAGQYR	sp|P98160|PGBM_HUMAN	HSPG2	0.366	0.025456	0.338667	0.041633	0.382	0.025456
ISPVEESEDVSNK	sp|P31431|SDC4_HUMAN	SDC4							0.162667	0.03402	0.096	0.04996	0.125333	0.043879
NLFETPILAR	sp|Q08431|MFGM_HUMAN	MFGE8	1.892	0.14686	1.03067	0.035852	1.312	0.084853	0.513333	0.081617	0.4	0.004	0.326667	0.028378
SIGSAVDQGNESIVAK	sp|Q9H0H5|RGAP1_HUMAN	RACGAP1							0.858667	0.118006	0.572	0.087178	0.54	0.059195
STTPDITGYR	sp|P02751|FINC_HUMAN	FN1	6.97867	0.316135	3.02133	0.238003	3.874	0.511945	2.00267	0.271716	1.58667	0.111164	1.50133	0.028095
SVLALTHEGR	sp|Q9P2B2|FPRP_HUMAN	PTGFRN
VLASDAAAFLK	sp|P42566|EPS15_HUMAN	EPS15			0.016	0	0.01	0.008485	0.365333	0.053116	0.412	0.062865	0.406667	0.014048
Peptide Sequence	Protein Name	Gene Name	AV_HTC116_exo1 fmol/μg	STD_HTC116_exo1	AV_HTC116_exo2 fmol/μg	STD_HTC116_exo2	AV_HTC116_exo3 fmol/μg	STD_HTC116_exo3	AV_HTC116_WhL1 fmol/μg	STD_HTC116_WhL1	AV_HTC116_WhL2 fmol/μg	STD_HTC116_WhL2	AV_HTC116_Wh3 fmol/μg	STD_HTC116_WhL3
AIFTGYYGK	sp|P09543|CN37_HUMAN	CNP	0.125333	0.008327	0.042	0.002828	0.024	0.005657	0.602667	0.086286	0.574667	0.170896	0.530667	0.025716
AVFVDLEPTVIDEIR	sp|P68366|TBA4A_HUMAN	TUBA4A	0.430667	0.02203	0.226667	0.004619	0.149333	0.009238	1.476	0.10583	1.57733	0.092116	0.969333	0.026633
DSTGHVGFIFK	sp|O00560|SDCB1_HUMAN	SDCB1									1.57333	0.168063	0.404	0.013856
GVIDLDVFLK	sp|Q99816|TS101_HUMAN	TSG101	0.085333	0.016166	0.044	0.008	0.024	0.005657	0.812	0.089353	0.769333	0.110297	0.209333	0.026633
HVLTLTDQVTR	sp|P05106|ITB3_HUMAN	ITGB3	0.876	0.088	0.594667	0.060178	0.394	0.087681
IAHVELADAGQYR	sp|P98160|PGBM_HUMAN	HSPG2	0.053333	0.004619			0.022	0.008485
ISPVEESEDVSNK	sp|P31431|SDC4_HUMAN	SDC4
NLFETPILAR	sp|Q08431|MFGM_HUMAN	MFGE8	0.022	0.002828	0.010667	0.002309	0.016	0
SIGSAVDQGNESIVAK	sp|Q9H0H5|RGAP1_HUMAN	RACGAP1							0.734667	0.024111	0.646667	0.055474	0.6	0.041761
STTPDITGYR	sp|P02751|FINC_HUMAN	FN1	2.61067	0.120089	1.69467	0.186433	1.65333	0.071815	0.389333	0.074333	0.409333	0.050013	0.305333	0.01222
SVLALTHEGR	sp|Q9P2B2|FPRP_HUMAN	PTGFRN											0.168	0.028844
VLASDAAAFLK	sp|P42566|EPS15_HUMAN	EPS15	0.016	0.005657			0.018	0.002828	0.466	0.048083	0.314667	0.104639	0.213333	0.02203
Peptide Sequence	Protein Name	Gene Name	AV_HT29_exo1 fmol/μg	STD_HT29_exo1	AV_HT29_exo2 fmol/μg	STD_HT29_exo2	AV_HT29_exo3 fmol/μg	STD_HT29_exo3	AV_HT29_WhL 1 fmol/μg	STD_HT29_WhL 1	AV_HT29_WhL 2 fmol/μg	STD_HT29_WhL 2	AV_HT29_WhL 3 fmol/μg	STD_HT29_WhL 3
AIFTGYYGK	sp|P09543|CN37_HUMAN	CNP	0.184	0.036	0.148	0.006928	0.317333	0.03107	0.404	0.062097	0.301333	0.02203	0.264	0.022271
AVFVDLEPTVIDEIR	sp|P68366|TBA4A_HUMAN	TUBA4A	1.252	0.063498	1.144	0.032	1.24933	0.052205	0.441333	0.056757	0.696	1.36e-16	0.32	0.008
DSTGHVGFIFK	sp|O00560|SDCB1_HUMAN	SDCB1	2.52533	0.130496	2.14133	0.09882	3.10933	0.18253	2.584	0.238931	3.34133	0.296765	2.596	0.130966
GVIDLDVFLK	sp|Q99816|TS101_HUMAN	TSG101	0.124	0.012	0.181333	0.016653	0.366667	0.008327	0.05	0.014142	0.182667	0.048056	0.136	0.038158
HVLTLTDQVTR	sp|P05106|ITB3_HUMAN	ITGB3	0.352	0.036661	0.312	0.062097	0.426667	0.025716
IAHVELADAGQYR	sp|P98160|PGBM_HUMAN	HSPG2	0.604	0.012	0.386667	0.03885	0.301333	0.033307
ISPVEESEDVSNK	sp|P31431|SDC4_HUMAN	SDC4									0.06	0.010583
NLFETPILAR	sp|Q08431|MFGM_HUMAN	MFGE8	0.233333	0.016166	0.174667	0.018037	0.350667	0.02203
SIGSAVDQGNESIVAK	sp|Q9H0H5|RGAP1_HUMAN	RACGAP1	0.326667	0.018903		0.005657	3.744	0.138043	0.372	0.036	0.390667	0.026633	0.466	0.014142
STTPDITGYR	sp|P02751|FINC_HUMAN	FN1	2.85467	0.358895	1.80133	0.106908	1.55467	0.185745	0.150667	0.02203	0.284	0.044542	0.18	0.039395
SVLALTHEGR	sp|Q9P2B2|FPRP_HUMAN	PTGFRN	0.098	0.014142	0.12	0.033941	0.152	0.005657
VLASDAAAFLK	sp|P42566|EPS15_HUMAN	EPS15	0.02	0	0.022	0.002828	0.046	0.002828	0.246667	0.015144	0.332	0.02498	0.236	0.05671
Peptide Sequence	Protein Name	Gene Name	AV_H23 exo1 fmol/μg	STD H23 exo1	AV_H23 exo2 fmol/μg	STD_H23 exo2 fmol/μg	AV_H23 exo 3fmol/μg	STD_H23 exo 3 fmol/μg	AV_H23 WhL1 fmol/μg	STD H23 WhL1	AV_H23 WhL2 fmol/μg	STD H23 WhL2	AV_H23 WhL3 fmol/μg	STD H23 WhL3
AIFTGYYGK	sp|P09543|CN37_HUMAN	CNP	1.28667	0.063288	2.81733	0.376942	1.14	0.060399	0.390667	0.024111	0.396	0.062097	0.469333	0.04549
AVFVDLEPTVIDEIR	sp|P68366|TBA4A_HUMAN	TUBA4A	0.134667	0.016166	0.636	0.067882	0.132	0.010583	0.222	0.025456	0.19	0.002828	0.202	0.019799
DSTGHVGFIFK	sp|O00560|SDCB1_HUMAN	SDCB1	1.44133	0.234242	3.57867	0.309692	0.877333	0.054602	0.628	0.100638	0.796	0.028	1.1	0.080299
GVIDLDVFLK	sp|Q99816|TS101_HUMAN	TSG101	0.272	0.012	0.864	0.048	0.264	0.028	0.112	0.005657	0.112	0.013856	0.157333	0.018475
HVLTLTDQVTR	sp|P05106|ITB3_HUMAN	ITGB3	0.64	0.107629	1.82	0.250408	0.49	0.087681
IAHVELADAGQYR	sp|P98160|PGBM_HUMAN	HSPG2	0.038667	0.004619	0.149333	0.029484	0.012	0
ISPVEESEDVSNK	sp|P31431|SDC4_HUMAN	SDC4	0.062	0.008485	0.306	0.03677			0.148	0.01833	0.25	0.025456	0.425333	0.053267
NLFETPILAR	sp|Q08431|MFGM_HUMAN	MFGE8	0.117333	0.014048	0.274667	0.02203	0.084	0.004
SIGSAVDQGNESIVAK	sp|Q9H0H5|RGAP1_HUMAN	RACGAP1							0.788	0.044542	0.922667	0.032578	1.08	0.150572
STTPDITGYR	sp|P02751|FINC_HUMAN	FN1	0.946667	0.03695	3.92267	0.458769	1.24667	0.088121	0.318667	0.034487	0.289333	0.02203	0.349333	0.060044
SVLALTHEGR	sp|Q9P2B2|FPRP_HUMAN	PTGFRN
VLASDAAAFLK	sp|P42566|EPS15_HUMAN	EPS15	0.088	0.010583	0.168	0.021166	0.098	0.002828
Peptide Sequence	Protein Name	Gene Name	AV_A549 exo1 fmol/μg	STD_A549 exo1	AV_A549 exo2 fmol/μg	STD_A549 exo2	AV_A549 exo3 fmol/μg	STD_A549 exo3	AV_A549 WhL1 fmol/μg	STD_A549 WhL1	AV_A549 WhL2 fmol/μg	STD_A549 WhL2	AV_A549 WhL3 fmol/μg	STD_A549 WhL3
AIFTGYYGK	sp|P09543|CN37_HUMAN	CNP	1.864	0.031749	0.808	0.038158	0.913333	0.02203	0.138667	0.01222	0.193333	0.037807	0.393333	0.093837
AVFVDLEPTVIDEIR	sp|P68366|TBA4A_HUMAN	TUBA4A	0.092	0.014422	0.016	0	0.184	0.014422	0.754	0.014142	0.802	0.03677	0.874	0.019799
DSTGHVGFIFK	sp|O00560|SDCB1_HUMAN	SDCB1	2.09333	0.115539	0.437333	0.062268	1.82267	0.299128
GVIDLDVFLK	sp|Q99816|TS101_HUMAN	TSG101	1.12133	0.047721	0.362667	0.022745	1	0.062865	0.145333	0.009238	0.110667	0.016166	0.166667	0.015144
HVLTLTDQVTR	sp|P05106|ITB3_HUMAN	ITGB3	0.282	0.025456	0.096	0.005657	0.444	0.013856
IAHVELADAGQYR	sp|P98160|PGBM_HUMAN	HSPG2	0.096	0.006928	0.032	0.004	0.258667	0.015144
ISPVEESEDVSNK	sp|P31431|SDC4_HUMAN	SDC4
NLFETPILAR	sp|Q08431|MFGM_HUMAN	MFGE8	0.064	0.004	0.022	0.008485	0.046	0.002828
SIGSAVDQGNESIVAK	sp|Q9H0H5|RGAP1_HUMAN	RACGAP1	0.448	0.008	0.042	0.008485	0.149333	0.01222	0.421333	0.020133	0.386667	0.068857	0.486667	0.047721
STTPDITGYR	sp|P02751|FINC_HUMAN	FN1	1.20133	0.185961	0.394667	0.074225	1.63867	0.207126	0.577333	0.012858	0.434667	0.042771	0.453333	0.051588
SVLALTHEGR	sp|Q9P2B2|FPRP_HUMAN	PTGFRN	0.217333	0.03885			0.106	0.008485
VLASDAAAFLK	sp|P42566|EPS15_HUMAN	EPS15	0.172	0.020785	0.042667	0.004619	0.101333	0.008327
