# Supplementary material for: Proteomic Approach for Searching for Universal, Tissue-Specific, and Line-Specific Markers of Extracellular Vesicles in Lung and Colorectal Adenocarcinoma Cell Lines
Source: Int J Mol Sci. 2020 Sep 9;21(18):6601. doi: 10.3390/ijms21186601 (PMC7555231; doi:10.3390/ijms21186601)
Supplement: Supplementary file 1 [file ijms-21-06601-s001.zip › Supplement 2-Universal_EV_markers.xlsx]

## Sheet: EVs proteins
yourlist:M20200713A94466D2655679D1FD8953E075198DA81B2E24F	Entry	Entry name	Status	Protein names	Gene names	Organism	Length
P02751	P02751	FINC_HUMAN	reviewed	Fibronectin (FN) (Cold-insoluble globulin) (CIG) [Cleaved into: Anastellin; Ugl-Y1; Ugl-Y2; Ugl-Y3]	FN1 FN	Homo sapiens (Human)	2477
P09543	P09543	CN37_HUMAN	reviewed	2',3'-cyclic-nucleotide 3'-phosphodiesterase (CNP) (CNPase) (EC 3.1.4.37)	CNP	Homo sapiens (Human)	421
P05106	P05106	ITB3_HUMAN	reviewed	Integrin beta-3 (Platelet membrane glycoprotein IIIa) (GPIIIa) (CD antigen CD61)	ITGB3 GP3A	Homo sapiens (Human)	788
P98160	P98160	PGBM_HUMAN	reviewed	Basement membrane-specific heparan sulfate proteoglycan core protein (HSPG) (Perlecan) (PLC) [Cleaved into: Endorepellin; LG3 peptide]	HSPG2	Homo sapiens (Human)	4391
P68366	P68366	TBA4A_HUMAN	reviewed	Tubulin alpha-4A chain (Alpha-tubulin 1) (Testis-specific alpha-tubulin) (Tubulin H2-alpha) (Tubulin alpha-1 chain)	TUBA4A TUBA1	Homo sapiens (Human)	448
P04899	P04899	GNAI2_HUMAN	reviewed	Guanine nucleotide-binding protein G(i) subunit alpha-2 (Adenylate cyclase-inhibiting G alpha protein)	GNAI2 GNAI2B	Homo sapiens (Human)	355
P11166	P11166	GTR1_HUMAN	reviewed	Solute carrier family 2, facilitated glucose transporter member 1 (Glucose transporter type 1, erythrocyte/brain) (GLUT-1) (HepG2 glucose transporter)	SLC2A1 GLUT1	Homo sapiens (Human)	492
Q9Y490	Q9Y490	TLN1_HUMAN	reviewed	Talin-1	TLN1 KIAA1027 TLN	Homo sapiens (Human)	2541
P60953	P60953	CDC42_HUMAN	reviewed	Cell division control protein 42 homolog (EC 3.6.5.2) (G25K GTP-binding protein)	CDC42	Homo sapiens (Human)	191
Q14764	Q14764	MVP_HUMAN	reviewed	Major vault protein (MVP) (Lung resistance-related protein)	MVP LRP	Homo sapiens (Human)	893
P05556	P05556	ITB1_HUMAN	reviewed	Integrin beta-1 (Fibronectin receptor subunit beta) (Glycoprotein IIa) (GPIIA) (VLA-4 subunit beta) (CD antigen CD29)	ITGB1 FNRB MDF2 MSK12	Homo sapiens (Human)	798

## Sheet: EVs annotation
FDR<0.01
Cellular Component (GO)
#term ID	term description	observed gene count	background gene count	false discovery rate	matching proteins in your network (IDs)	matching proteins in your network (labels)
GO:0042470	melanosome	4	105	6.43e-05	ENSP00000377470,ENSP00000379350,ENSP00000416293,ENSP00000452786	CNP,ITGB1,ITGB3,SLC2A1
GO:0098858	actin-based cell projection	4	192	0.00022	ENSP00000377470,ENSP00000379350,ENSP00000383118,ENSP00000452786	CDC42,CNP,ITGB1,ITGB3
GO:0032587	ruffle membrane	3	87	0.00067	ENSP00000316029,ENSP00000379350,ENSP00000452786	ITGB1,ITGB3,TLN1
GO:0030175	filopodium	3	96	0.00074	ENSP00000379350,ENSP00000383118,ENSP00000452786	CDC42,ITGB1,ITGB3
GO:0005856	cytoskeleton	7	2068	0.0011	ENSP00000248437,ENSP00000312999,ENSP00000316029,ENSP00000377470,ENSP00000378760,ENSP00000383118,ENSP00000416293	CDC42,CNP,GNAI2,MVP,SLC2A1,TLN1,TUBA4A
GO:0030496	midbody	3	165	0.0023	ENSP00000312999,ENSP00000383118,ENSP00000416293	CDC42,GNAI2,SLC2A1
GO:0098797	plasma membrane protein complex	4	502	0.0025	ENSP00000312999,ENSP00000363827,ENSP00000379350,ENSP00000452786	GNAI2,HSPG2,ITGB1,ITGB3
GO:0005886	plasma membrane	9	5159	0.0028	ENSP00000312999,ENSP00000316029,ENSP00000346839,ENSP00000363827,ENSP00000377470,ENSP00000379350,ENSP00000383118,ENSP00000416293,ENSP00000452786	CDC42,CNP,FN1,GNAI2,HSPG2,ITGB1,ITGB3,SLC2A1,TLN1
GO:0044459	plasma membrane part	7	2651	0.0028	ENSP00000312999,ENSP00000316029,ENSP00000346839,ENSP00000363827,ENSP00000379350,ENSP00000416293,ENSP00000452786	FN1,GNAI2,HSPG2,ITGB1,ITGB3,SLC2A1,TLN1
GO:0098590	plasma membrane region	5	1061	0.0028	ENSP00000316029,ENSP00000346839,ENSP00000379350,ENSP00000416293,ENSP00000452786	FN1,ITGB1,ITGB3,SLC2A1,TLN1
GO:0120025	plasma membrane bounded cell projection	6	1900	0.0031	ENSP00000312999,ENSP00000316029,ENSP00000377470,ENSP00000379350,ENSP00000383118,ENSP00000452786	CDC42,CNP,GNAI2,ITGB1,ITGB3,TLN1
GO:0044444	cytoplasmic part	11	9377	0.0036	ENSP00000248437,ENSP00000312999,ENSP00000316029,ENSP00000346839,ENSP00000363827,ENSP00000377470,ENSP00000378760,ENSP00000379350,ENSP00000383118,ENSP00000416293,ENSP00000452786	CDC42,CNP,FN1,GNAI2,HSPG2,ITGB1,ITGB3,MVP,SLC2A1,TLN1,TUBA4A
GO:0120038	plasma membrane bounded cell projection part	5	1316	0.0046	ENSP00000312999,ENSP00000316029,ENSP00000379350,ENSP00000383118,ENSP00000452786	CDC42,GNAI2,ITGB1,ITGB3,TLN1
GO:0031410	cytoplasmic vesicle	6	2226	0.0051	ENSP00000346839,ENSP00000377470,ENSP00000378760,ENSP00000379350,ENSP00000416293,ENSP00000452786	CNP,FN1,ITGB1,ITGB3,MVP,SLC2A1
GO:0045121	membrane raft	3	300	0.0051	ENSP00000312999,ENSP00000379350,ENSP00000416293	GNAI2,ITGB1,SLC2A1
GO:0044430	cytoskeletal part	5	1547	0.0066	ENSP00000248437,ENSP00000312999,ENSP00000377470,ENSP00000383118,ENSP00000416293	CDC42,CNP,GNAI2,SLC2A1,TUBA4A
GO:0098805	whole membrane	5	1554	0.0066	ENSP00000312999,ENSP00000377470,ENSP00000379350,ENSP00000416293,ENSP00000452786	CNP,GNAI2,ITGB1,ITGB3,SLC2A1
GO:0005576	extracellular region	6	2505	0.007	ENSP00000248437,ENSP00000316029,ENSP00000346839,ENSP00000363827,ENSP00000377470,ENSP00000378760	CNP,FN1,HSPG2,MVP,TLN1,TUBA4A
GO:0035748	myelin sheath abaxonal region	2	6	0.00044	ENSP00000377470,ENSP00000379350	CNP,ITGB1
GO:0008305	integrin complex	2	30	0.0026	ENSP00000379350,ENSP00000452786	ITGB1,ITGB3
GO:0014704	intercalated disc	2	51	0.0041	ENSP00000379350,ENSP00000416293	ITGB1,SLC2A1
GO:0005902	microvillus	2	82	0.0066	ENSP00000377470,ENSP00000452786	CNP,ITGB3
GO:0005604	basement membrane	2	91	0.0071	ENSP00000346839,ENSP00000363827	FN1,HSPG2
GO:0031091	platelet alpha granule	2	91	0.0071	ENSP00000346839,ENSP00000452786	FN1,ITGB3
Biological Process (GO)
#term ID	term description	observed gene count	background gene count	false discovery rate	matching proteins in your network (IDs)	matching proteins in your network (labels)
GO:0016192	vesicle-mediated transport	8	1699	0.00042	ENSP00000248437,ENSP00000316029,ENSP00000346839,ENSP00000363827,ENSP00000378760,ENSP00000379350,ENSP00000383118,ENSP00000452786	CDC42,FN1,HSPG2,ITGB1,ITGB3,MVP,TLN1,TUBA4A
GO:0002576	platelet degranulation	4	129	0.00042	ENSP00000248437,ENSP00000316029,ENSP00000346839,ENSP00000452786	FN1,ITGB3,TLN1,TUBA4A
GO:0006810	transport	10	4130	0.00052	ENSP00000248437,ENSP00000316029,ENSP00000346839,ENSP00000363827,ENSP00000377470,ENSP00000378760,ENSP00000379350,ENSP00000383118,ENSP00000416293,ENSP00000452786	CDC42,CNP,FN1,HSPG2,ITGB1,ITGB3,MVP,SLC2A1,TLN1,TUBA4A
GO:0000904	cell morphogenesis involved in differentiation	5	498	0.00085	ENSP00000346839,ENSP00000377470,ENSP00000379350,ENSP00000383118,ENSP00000452786	CDC42,CNP,FN1,ITGB1,ITGB3
GO:0044403	symbiont process	5	650	0.0019	ENSP00000316029,ENSP00000346839,ENSP00000379350,ENSP00000383118,ENSP00000452786	CDC42,FN1,ITGB1,ITGB3,TLN1
GO:0045055	regulated exocytosis	5	691	0.0019	ENSP00000248437,ENSP00000316029,ENSP00000346839,ENSP00000378760,ENSP00000452786	FN1,ITGB3,MVP,TLN1,TUBA4A
GO:0001525	angiogenesis	4	297	0.0019	ENSP00000346839,ENSP00000363827,ENSP00000379350,ENSP00000452786	FN1,HSPG2,ITGB1,ITGB3
GO:0030198	extracellular matrix organization	4	296	0.0019	ENSP00000346839,ENSP00000363827,ENSP00000379350,ENSP00000452786	FN1,HSPG2,ITGB1,ITGB3
GO:0001704	formation of primary germ layer	3	115	0.0019	ENSP00000346839,ENSP00000379350,ENSP00000452786	FN1,ITGB1,ITGB3
GO:0007160	cell-matrix adhesion	3	119	0.0019	ENSP00000346839,ENSP00000379350,ENSP00000452786	FN1,ITGB1,ITGB3
GO:0007229	integrin-mediated signaling pathway	3	84	0.0019	ENSP00000316029,ENSP00000379350,ENSP00000383118	CDC42,ITGB1,TLN1
GO:0007166	cell surface receptor signaling pathway	7	2198	0.0022	ENSP00000312999,ENSP00000316029,ENSP00000346839,ENSP00000378760,ENSP00000379350,ENSP00000383118,ENSP00000452786	CDC42,FN1,GNAI2,ITGB1,ITGB3,MVP,TLN1
GO:0051704	multi-organism process	7	2222	0.0022	ENSP00000316029,ENSP00000346839,ENSP00000377470,ENSP00000379350,ENSP00000383118,ENSP00000416293,ENSP00000452786	CDC42,CNP,FN1,ITGB1,ITGB3,SLC2A1,TLN1
GO:0034329	cell junction assembly	3	135	0.0022	ENSP00000316029,ENSP00000346839,ENSP00000383118	CDC42,FN1,TLN1
GO:0007010	cytoskeleton organization	5	953	0.0034	ENSP00000248437,ENSP00000316029,ENSP00000377470,ENSP00000379350,ENSP00000383118	CDC42,CNP,ITGB1,TLN1,TUBA4A
GO:0019058	viral life cycle	3	166	0.0034	ENSP00000379350,ENSP00000383118,ENSP00000452786	CDC42,ITGB1,ITGB3
GO:0006897	endocytosis	4	510	0.0037	ENSP00000363827,ENSP00000379350,ENSP00000383118,ENSP00000452786	CDC42,HSPG2,ITGB1,ITGB3
GO:0016043	cellular component organization	9	5163	0.005	ENSP00000248437,ENSP00000316029,ENSP00000346839,ENSP00000363827,ENSP00000377470,ENSP00000379350,ENSP00000383118,ENSP00000416293,ENSP00000452786	CDC42,CNP,FN1,HSPG2,ITGB1,ITGB3,SLC2A1,TLN1,TUBA4A
GO:0016032	viral process	4	571	0.0051	ENSP00000316029,ENSP00000379350,ENSP00000383118,ENSP00000452786	CDC42,ITGB1,ITGB3,TLN1
GO:0007154	cell communication	9	5219	0.0053	ENSP00000312999,ENSP00000316029,ENSP00000346839,ENSP00000377470,ENSP00000378760,ENSP00000379350,ENSP00000383118,ENSP00000416293,ENSP00000452786	CDC42,CNP,FN1,GNAI2,ITGB1,ITGB3,MVP,SLC2A1,TLN1
GO:0010033	response to organic substance	7	2815	0.0056	ENSP00000312999,ENSP00000316029,ENSP00000346839,ENSP00000377470,ENSP00000379350,ENSP00000383118,ENSP00000416293	CDC42,CNP,FN1,GNAI2,ITGB1,SLC2A1,TLN1
GO:0009653	anatomical structure morphogenesis	6	1992	0.0068	ENSP00000346839,ENSP00000363827,ENSP00000377470,ENSP00000379350,ENSP00000383118,ENSP00000452786	CDC42,CNP,FN1,HSPG2,ITGB1,ITGB3
GO:0007420	brain development	4	650	0.0068	ENSP00000363827,ENSP00000377470,ENSP00000379350,ENSP00000416293	CNP,HSPG2,ITGB1,SLC2A1
GO:0042221	response to chemical	8	4153	0.0072	ENSP00000312999,ENSP00000316029,ENSP00000346839,ENSP00000377470,ENSP00000379350,ENSP00000383118,ENSP00000416293,ENSP00000452786	CDC42,CNP,FN1,GNAI2,ITGB1,ITGB3,SLC2A1,TLN1
GO:0050900	leukocyte migration	3	296	0.0099	ENSP00000346839,ENSP00000379350,ENSP00000452786	FN1,ITGB1,ITGB3
GO:0007161	calcium-independent cell-matrix adhesion	2	4	0.00085	ENSP00000346839,ENSP00000379350	FN1,ITGB1
GO:0033622	integrin activation	2	9	0.0019	ENSP00000316029,ENSP00000346839	FN1,TLN1
GO:0033627	cell adhesion mediated by integrin	2	17	0.0022	ENSP00000379350,ENSP00000452786	ITGB1,ITGB3
GO:0048333	mesodermal cell differentiation	2	26	0.0034	ENSP00000379350,ENSP00000452786	ITGB1,ITGB3
GO:0034113	heterotypic cell-cell adhesion	2	29	0.0037	ENSP00000379350,ENSP00000452786	ITGB1,ITGB3
GO:0034446	substrate adhesion-dependent cell spreading	2	38	0.0053	ENSP00000346839,ENSP00000452786	FN1,ITGB3
GO:0007044	cell-substrate junction assembly	2	40	0.0056	ENSP00000316029,ENSP00000346839	FN1,TLN1
GO:0048813	dendrite morphogenesis	2	54	0.0083	ENSP00000379350,ENSP00000383118	CDC42,ITGB1
KEGG Pathways
#term ID	term description	observed gene count	background gene count	false discovery rate	matching proteins in your network (IDs)	matching proteins in your network (labels)
hsa04015	Rap1 signaling pathway	5	203	4.75e-06	ENSP00000312999,ENSP00000316029,ENSP00000379350,ENSP00000383118,ENSP00000452786	CDC42,GNAI2,ITGB1,ITGB3,TLN1
hsa04611	Platelet activation	4	123	2.26e-05	ENSP00000312999,ENSP00000316029,ENSP00000379350,ENSP00000452786	GNAI2,ITGB1,ITGB3,TLN1
hsa04510	Focal adhesion	4	197	9.05e-05	ENSP00000316029,ENSP00000379350,ENSP00000383118,ENSP00000452786	CDC42,ITGB1,ITGB3,TLN1
hsa05205	Proteoglycans in cancer	4	195	9.05e-05	ENSP00000363827,ENSP00000379350,ENSP00000383118,ENSP00000452786	CDC42,HSPG2,ITGB1,ITGB3
hsa05130	Pathogenic Escherichia coli infection	3	53	9.05e-05	ENSP00000248437,ENSP00000379350,ENSP00000383118	CDC42,ITGB1,TUBA4A
hsa04512	ECM-receptor interaction	3	81	0.00017	ENSP00000363827,ENSP00000379350,ENSP00000452786	HSPG2,ITGB1,ITGB3
hsa04670	Leukocyte transendothelial migration	3	112	0.00038	ENSP00000312999,ENSP00000379350,ENSP00000383118	CDC42,GNAI2,ITGB1
hsa04145	Phagosome	3	145	0.0007	ENSP00000248437,ENSP00000379350,ENSP00000452786	ITGB1,ITGB3,TUBA4A
hsa04360	Axon guidance	3	173	0.00094	ENSP00000312999,ENSP00000379350,ENSP00000383118	CDC42,GNAI2,ITGB1
hsa04530	Tight junction	3	167	0.00094	ENSP00000248437,ENSP00000379350,ENSP00000383118	CDC42,ITGB1,TUBA4A
hsa05200	Pathways in cancer	4	515	0.0011	ENSP00000312999,ENSP00000379350,ENSP00000383118,ENSP00000416293	CDC42,GNAI2,ITGB1,SLC2A1
hsa04810	Regulation of actin cytoskeleton	3	205	0.0013	ENSP00000379350,ENSP00000383118,ENSP00000452786	CDC42,ITGB1,ITGB3
hsa05165	Human papillomavirus infection	3	317	0.0039	ENSP00000379350,ENSP00000383118,ENSP00000452786	CDC42,ITGB1,ITGB3
hsa05131	Shigellosis	2	63	0.0038	ENSP00000379350,ENSP00000383118	CDC42,ITGB1
hsa05211	Renal cell carcinoma	2	68	0.0039	ENSP00000383118,ENSP00000416293	CDC42,SLC2A1
hsa05100	Bacterial invasion of epithelial cells	2	72	0.004	ENSP00000379350,ENSP00000383118	CDC42,ITGB1
hsa05133	Pertussis	2	74	0.004	ENSP00000312999,ENSP00000379350	GNAI2,ITGB1
hsa05412	Arrhythmogenic right ventricular cardiomyopathy (ARVC)	2	72	0.004	ENSP00000379350,ENSP00000452786	ITGB1,ITGB3
hsa05410	Hypertrophic cardiomyopathy (HCM)	2	81	0.0042	ENSP00000379350,ENSP00000452786	ITGB1,ITGB3
hsa04540	Gap junction	2	87	0.0046	ENSP00000248437,ENSP00000312999	GNAI2,TUBA4A
hsa05414	Dilated cardiomyopathy (DCM)	2	88	0.0046	ENSP00000379350,ENSP00000452786	ITGB1,ITGB3
hsa05145	Toxoplasmosis	2	109	0.0065	ENSP00000312999,ENSP00000379350	GNAI2,ITGB1
hsa04919	Thyroid hormone signaling pathway	2	115	0.0069	ENSP00000416293,ENSP00000452786	ITGB3,SLC2A1
Reactome Pathways
#term ID	term description	observed gene count	background gene count	false discovery rate	matching proteins in your network (IDs)	matching proteins in your network (labels)
HSA-109582	Hemostasis	6	601	3.56e-05	ENSP00000248437,ENSP00000312999,ENSP00000316029,ENSP00000379350,ENSP00000383118,ENSP00000452786	CDC42,GNAI2,ITGB1,ITGB3,TLN1,TUBA4A
HSA-76002	Platelet activation, signaling and aggregation	5	256	3.56e-05	ENSP00000248437,ENSP00000312999,ENSP00000316029,ENSP00000383118,ENSP00000452786	CDC42,GNAI2,ITGB3,TLN1,TUBA4A
HSA-3000171	Non-integrin membrane-ECM interactions	3	58	0.00032	ENSP00000363827,ENSP00000379350,ENSP00000452786	HSPG2,ITGB1,ITGB3
HSA-422475	Axon guidance	5	541	0.00034	ENSP00000248437,ENSP00000316029,ENSP00000379350,ENSP00000383118,ENSP00000452786	CDC42,ITGB1,ITGB3,TLN1,TUBA4A
HSA-3000178	ECM proteoglycans	3	75	0.0004	ENSP00000363827,ENSP00000379350,ENSP00000452786	HSPG2,ITGB1,ITGB3
HSA-216083	Integrin cell surface interactions	3	83	0.00045	ENSP00000363827,ENSP00000379350,ENSP00000452786	HSPG2,ITGB1,ITGB3
HSA-373760	L1CAM interactions	3	116	0.00087	ENSP00000248437,ENSP00000379350,ENSP00000452786	ITGB1,ITGB3,TUBA4A
HSA-114608	Platelet degranulation	3	125	0.00088	ENSP00000248437,ENSP00000316029,ENSP00000452786	ITGB3,TLN1,TUBA4A
HSA-5663220	RHO GTPases Activate Formins	3	131	0.0009	ENSP00000248437,ENSP00000379350,ENSP00000383118	CDC42,ITGB1,TUBA4A
HSA-76005	Response to elevated platelet cytosolic Ca2+	3	130	0.0009	ENSP00000248437,ENSP00000316029,ENSP00000452786	ITGB3,TLN1,TUBA4A
HSA-162582	Signal Transduction	7	2605	0.0016	ENSP00000248437,ENSP00000312999,ENSP00000316029,ENSP00000363827,ENSP00000379350,ENSP00000383118,ENSP00000452786	CDC42,GNAI2,HSPG2,ITGB1,ITGB3,TLN1,TUBA4A
HSA-1266738	Developmental Biology	5	1023	0.0016	ENSP00000248437,ENSP00000316029,ENSP00000379350,ENSP00000383118,ENSP00000452786	CDC42,ITGB1,ITGB3,TLN1,TUBA4A
HSA-195258	RHO GTPase Effectors	3	273	0.0029	ENSP00000248437,ENSP00000379350,ENSP00000383118	CDC42,ITGB1,TUBA4A
HSA-5683057	MAPK family signaling cascades	3	273	0.0029	ENSP00000316029,ENSP00000383118,ENSP00000452786	CDC42,ITGB3,TLN1
HSA-1474244	Extracellular matrix organization	3	298	0.0034	ENSP00000363827,ENSP00000379350,ENSP00000452786	HSPG2,ITGB1,ITGB3
HSA-194315	Signaling by Rho GTPases	3	402	0.007	ENSP00000248437,ENSP00000379350,ENSP00000383118	CDC42,ITGB1,TUBA4A
HSA-9006934	Signaling by Receptor Tyrosine Kinases	3	437	0.0081	ENSP00000379350,ENSP00000383118,ENSP00000452786	CDC42,ITGB1,ITGB3
HSA-1643685	Disease	4	1018	0.0086	ENSP00000316029,ENSP00000363827,ENSP00000416293,ENSP00000452786	HSPG2,ITGB3,SLC2A1,TLN1
HSA-354194	GRB2:SOS provides linkage to MAPK signaling for Integrins	2	13	0.00087	ENSP00000316029,ENSP00000452786	ITGB3,TLN1
HSA-372708	p130Cas linkage to MAPK signaling for integrins	2	14	0.00087	ENSP00000316029,ENSP00000452786	ITGB3,TLN1
HSA-445144	Signal transduction by L1	2	20	0.001	ENSP00000379350,ENSP00000452786	ITGB1,ITGB3
HSA-3000170	Syndecan interactions	2	26	0.0014	ENSP00000379350,ENSP00000452786	ITGB1,ITGB3
HSA-354192	Integrin alphaIIb beta3 signaling	2	25	0.0014	ENSP00000316029,ENSP00000452786	ITGB3,TLN1
HSA-9006921	Integrin signaling	2	25	0.0014	ENSP00000316029,ENSP00000452786	ITGB3,TLN1
HSA-3000157	Laminin interactions	2	30	0.0016	ENSP00000363827,ENSP00000379350	HSPG2,ITGB1
HSA-5626467	RHO GTPases activate IQGAPs	2	29	0.0016	ENSP00000248437,ENSP00000383118	CDC42,TUBA4A
HSA-6802948	Signaling by high-kinase activity BRAF mutants	2	35	0.0018	ENSP00000316029,ENSP00000452786	ITGB3,TLN1
HSA-2129379	Molecules associated with elastic fibres	2	37	0.0019	ENSP00000379350,ENSP00000452786	ITGB1,ITGB3
HSA-76009	Platelet Aggregation (Plug Formation)	2	37	0.0019	ENSP00000316029,ENSP00000452786	ITGB3,TLN1
HSA-5674135	MAP2K and MAPK activation	2	39	0.002	ENSP00000316029,ENSP00000452786	ITGB3,TLN1
HSA-6802946	Signaling by moderate kinase activity BRAF mutants	2	39	0.002	ENSP00000316029,ENSP00000452786	ITGB3,TLN1
HSA-6802955	Paradoxical activation of RAF signaling by kinase inactive BRAF	2	39	0.002	ENSP00000316029,ENSP00000452786	ITGB3,TLN1
HSA-1566948	Elastic fibre formation	2	44	0.0022	ENSP00000379350,ENSP00000452786	ITGB1,ITGB3
HSA-6802949	Signaling by RAS mutants	2	52	0.0029	ENSP00000316029,ENSP00000452786	ITGB3,TLN1
HSA-6802952	Signaling by BRAF and RAF fusions	2	59	0.0034	ENSP00000316029,ENSP00000452786	ITGB3,TLN1
HSA-373755	Semaphorin interactions	2	64	0.0037	ENSP00000316029,ENSP00000379350	ITGB1,TLN1
HSA-6802957	Oncogenic MAPK signaling	2	75	0.0049	ENSP00000316029,ENSP00000452786	ITGB3,TLN1
HSA-422356	Regulation of insulin secretion	2	80	0.0054	ENSP00000312999,ENSP00000416293	GNAI2,SLC2A1
HSA-390466	Chaperonin-mediated protein folding	2	92	0.0069	ENSP00000248437,ENSP00000312999	GNAI2,TUBA4A
HSA-4420097	VEGFA-VEGFR2 Pathway	2	95	0.007	ENSP00000383118,ENSP00000452786	CDC42,ITGB3
HSA-391251	Protein folding	2	98	0.0072	ENSP00000248437,ENSP00000312999	GNAI2,TUBA4A
HSA-194138	Signaling by VEGF	2	104	0.0079	ENSP00000383118,ENSP00000452786	CDC42,ITGB3
HSA-163685	Integration of energy metabolism	2	109	0.0082	ENSP00000312999,ENSP00000416293	GNAI2,SLC2A1

## Sheet: WhL vs. EVs
LFQ intensity A549_exo1_r1	LFQ intensity A549_exo1_r2	LFQ intensity A549_exo1_r3	LFQ intensity A549_exo2_r1	LFQ intensity A549_exo2_r2	LFQ intensity A549_exo2_r3	LFQ intensity A549_exo3_r1	LFQ intensity A549_exo3_r2	LFQ intensity A549_exo3_r3	LFQ intensity A549_WH_r1_r1	LFQ intensity A549_WH_r1_r2	LFQ intensity A549_WH_r1_r3	LFQ intensity A549_WH_r2_r1	LFQ intensity A549_WH_r2_r2	LFQ intensity A549_WH_r2_r3	LFQ intensity A549_WH_r3_r1	LFQ intensity A549_WH_r3_r2	LFQ intensity A549_WH_r3_r3	LFQ intensity Caco_WH_r2_r1	LFQ intensity Caco_WH_r2_r2	LFQ intensity Caco_WH_r2_r3	LFQ intensity Caco_WH_r3_r1	LFQ intensity Caco_WH_r3_r2	LFQ intensity Caco_WH_r3_r3	LFQ intensity Caco2_exo1_r1	LFQ intensity Caco2_exo1_r2	LFQ intensity Caco2_exo1_r3	LFQ intensity Caco2_exo2_r1	LFQ intensity Caco2_exo2_r2	LFQ intensity Caco2_exo2_r3	LFQ intensity Caco2_exo3_r1	LFQ intensity Caco2_exo3_r2	LFQ intensity Caco2_exo3_r3	LFQ intensity Caco2_WH_r1_r1	LFQ intensity Caco2_WH_r1_r2	LFQ intensity Caco2_WH_r1_r3	LFQ intensity H23_exo1_r1	LFQ intensity H23_exo1_r2	LFQ intensity H23_exo1_r3	LFQ intensity H23_exo2_r1	LFQ intensity H23_exo2_r2	LFQ intensity H23_exo2_r3	LFQ intensity H23_exo3_r1	LFQ intensity H23_exo3_r2	LFQ intensity H23_exo3_r3	LFQ intensity H23_WH_r1_r1	LFQ intensity H23_WH_r1_r2	LFQ intensity H23_WH_r1_r3	LFQ intensity H23_WH_r2_r1	LFQ intensity H23_WH_r2_r2
#!{Description}
#!{Type}E	E	E	E	E	E	E	E	E	E	E	E	E	E	E	E	E	E	E	E	E	E	E	E	E	E	E	E	E	E	E	E	E	E	E	E	E	E	E	E	E	E	E	E	E	E	E	E	E	E
#!{C:Group1}EVs	EVs	EVs	EVs	EVs	EVs	EVs	EVs	EVs	WH_lysate	WH_lysate	WH_lysate	WH_lysate	WH_lysate	WH_lysate	WH_lysate	WH_lysate	WH_lysate	WH_lysate	WH_lysate	WH_lysate	WH_lysate	WH_lysate	WH_lysate	EVs	EVs	EVs	EVs	EVs	EVs	EVs	EVs	EVs	WH_lysate	WH_lysate	WH_lysate	EVs	EVs	EVs	EVs	EVs	EVs	EVs	EVs	EVs	WH_lysate	WH_lysate	WH_lysate	WH_lysate	WH_lysate
25.5279	25.1035	25.2535	23.2336	23.5215	23.7729	25.5812	25.9953	25.8443	17.3566	17.3628	17.4635	17.1099	17.6193	17.4377	17.0296	17.2445	17.2168	18.5035	18.8063	18.2394	19.7418	18.88	18.4008	27.3748	27.186	27.1857	27.5746	27.5948	27.5357	26.7085	26.6101	25.5693	18.0714	17.8775	17.766	23.2367	22.6829	22.7559	25.2323	25.9093	25.8991	24.8515	25.1399	24.4852	17.4863	16.5979	17.4785	16.2473	18.0931
26.4935	26.0835	26.3242	25.1318	25.1949	25.0427	26.287	26.2524	26.2482	11.388	16.8113	16.4464	12.8875	12.6174	13.5001	13.7388	13.4034	16.5569	14.7226	13.9159	13.8805	14.7975	14.4145	14.235	13.9881	12.8459	13.259	14.5061	14.4624	16.3516	14.1991	13.2975	13.8682	11.8065	12.6485	14.2758	23.5417	23.4606	23.1051	24.4862	24.4473	24.4554	24.3141	24.63	24.4497	12.7798	12.9944	12.4383	11.5975	12.5525
22.0822	21.7584	22.0394	21.9642	21.5617	21.5396	22.6122	22.5894	22.626	16.9057	17.1868	17.025	17.2467	17.8641	16.335	17.581	16.5959	17.4308	15.8898	17.7197	17.9421	17.2842	16.6577	17.8741	20.0787	19.8474	20.1876	19.9395	20.2398	20.0618	19.4393	19.387	16.0342	18.0633	16.5762	16.2198	22.2643	22.1737	21.9881	22.885	22.9472	22.8519	22.658	22.5465	22.5766	16.5779	16.26	17.0571	17.4911	17.8472
21.4434	21.1809	21.5935	20.3687	20.2123	21.0113	23.8826	23.4575	23.925	17.1311	16.8174	16.8193	17.0138	17.063	16.8113	17.878	17.9087	16.9834	18.281	16.1339	16.7401	17.9021	17.4953	17.2878	23.5408	23.5726	23.7806	24.4264	24.641	24.6679	23.7038	23.9616	22.2357	16.0623	17.1982	16.305	20.0868	19.0889	17.9178	20.6518	21.0109	20.7452	18.8287	17.5967	18.4861	17.3886	17.3452	17.4753	17.2907	18.005
20.9895	20.4573	20.6138	20.6161	20.4227	20.3481	20.6575	20.5918	20.5091	15.9718	17.3693	17.0338	16.1738	16.0518	16.7755	16.4092	17.1304	17.0329	17.8399	16.8113	17.2951	20.1684	17.6299	17.4817	21.305	21.3198	21.2144	20.0213	20.2837	20.2392	21.2738	21.4464	20.6964	17.5467	17.8458	16.7186	19.968	19.759	19.9746	20.2927	20.1521	20.3892	21.3506	21.1861	21.4681	17.4745	17.051	17.5528	16.6422	17.1073
17.9207	17.5277	17.0331	19.0107	17.3319	16.5094	21.4849	21.4478	22.0237	19.4774	19.7152	19.3045	19.3126	19.4178	19.3226	19.676	19.5918	19.1135	17.5391	16.9138	17.5746	18.4572	16.5278	17.4223	23.1309	23.7353	23.832	24.6348	24.7207	24.6373	22.9079	22.9413	22.5637	18.0101	17.2041	17.4919	20.9923	19.7709	20.8682	22.0509	21.9483	21.9797	20.0147	19.2399	21.4922	16.9134	17.7781	17.2876	17.3656	17.4876
20.9822	20.1132	20.6977	21.8651	21.6504	21.8175	19.9865	20.4947	19.8727	16.8416	18.4764	18.6062	16.9331	17.5218	19.458	16.9114	16.1491	17.7485	16.7967	17.2077	16.7726	16.8908	18.5253	17.1142	19.1277	19.094	19.3335	19.1314	18.8143	19.6351	18.9847	19.4395	19.9631	17.5999	18.1519	17.5372	20.9412	21.2518	21.0911	20.6379	20.6396	20.5338	20.1824	20.1015	20.072	17.7446	16.1711	17.6965	16.1257	17.5462
20.5093	20.6059	20.7204	20.2565	20.6239	20.6979	20.9998	20.9065	21.1236	16.5459	18.1414	17.4534	17.1695	16.8016	16.6946	17.8771	17.0867	16.9397	17.0808	16.8785	16.9738	16.4758	16.6876	17.2873	15.9485	18.5487	16.1716	16.4231	15.8521	18.5962	18.6173	18.6251	16.4327	16.9699	16.4779	17.4975	20.6446	20.1557	20.5625	21.3235	21.4028	21.3183	21.0388	21.2139	21.3235	17.016	16.9256	17.8263	16.2369	17.3026
23.5684	23.358	23.3827	23.1781	23.0381	23.061	23.3673	23.5574	23.5187	20.1108	20.0816	20.0506	19.9991	20.0066	20.016	20.3825	20.3881	20.3715	20.9198	20.8306	20.8153	20.4391	20.3072	20.3718	21.8285	21.9443	22.0611	22.0457	22.0721	22.0653	22.0973	21.9343	21.4357	20.5686	20.5268	20.4676	23.0048	22.8813	22.8525	23.9202	23.8104	23.6548	23.7316	23.6653	23.6879	21.0246	21.1466	21.1186	21.1869	21.3117
21.6041	21.2281	21.3988	21.787	20.9991	20.6635	21.9687	21.3494	21.3287	19.1376	19.4247	19.2272	19.4155	19.0527	19.2298	18.7231	17.2888	18.3018	21.8122	21.9861	21.7635	21.5162	21.6034	21.9101	22.6092	22.4767	22.6954	22.8443	22.6699	22.6383	22.9052	22.8129	21.9291	21.9083	21.8884	21.9649	16.4612	18.57	18.4544	20.5078	20.4479	20.2558	18.8997	18.6104	18.8795	15.9881	18.039	17.6851	17.2415	17.367
21.9439	21.7527	22.5157	22.173	22.2021	22.3112	22.8979	23.0552	22.8635	22.1544	22.1944	22.1398	21.9801	22.0202	21.8372	22.0705	22.2094	22.1775	21.9231	21.8359	21.6215	21.667	21.7484	21.6302	22.5317	22.4417	22.3942	22.664	22.6624	22.664	22.2863	22.4195	22.188	21.2563	21.2674	21.2785	22.6724	22.8013	22.7926	23.3006	23.331	23.2862	23.2136	23.2325	23.2575	22.7321	22.7403	22.7727	22.1008	22.0924
19.5812	19.4745	19.1616	19.6378	19.1951	16.0731	18.8521	16.2535	16.4315	19.3515	19.1619	20.082	20.0413	19.9714	19.7727	18.9069	19.5477	19.495	19.6847	19.4614	19.3993	19.7356	19.4163	20.0882	22.016	22.0941	21.8448	19.001	22.5448	20.9489	19.1852	21.8617	21.9268	19.2115	20.0204	19.1986	21.5514	21.6666	21.7806	18.9148	18.8992	20.1444	21.7472	21.9187	19.0594	18.7017	19.7045	18.7883	19.0607	18.8902
21.1151	21.5103	21.5157	20.9811	20.9799	16.2202	20.906	21.3725	21.1435	18.8376	18.8219	18.5938	18.8783	18.9942	18.8515	19.4652	19.387	19.1725	19.4003	19.2676	19.1074	18.2933	19.7015	19.2222	18.9941	18.89	19.1214	19.1384	19.179	19.4044	19.3641	19.3389	19.4755	19.6424	19.2666	19.4947	19.9886	19.8427	19.5851	21.1201	20.929	20.6298	21.0049	20.9767	20.9332	19.1446	18.9261	19.443	16.9358	19.0967
20.4055	20.621	20.5255	20.178	19.8161	18.771	20.6583	20.7283	20.3565	18.6887	18.0421	18.5524	18.4664	18.3837	18.6285	18.8258	18.7978	18.2625	18.6657	18.9365	17.479	19.4918	18.9439	19.6789	19.0763	19.1393	19.4033	18.086	18.8979	19.4313	19.9092	17.9697	19.4496	18.9664	19.5126	19.1822	21.0166	20.5277	21.0233	21.4087	21.6646	21.5648	21.6794	21.6737	21.3846	19.5529	19.6721	19.4309	19.8333	19.7855
20.1067	19.9496	20.1608	19.7918	18.0161	19.2197	17.3066	18.264	17.8641	17.4138	16.5617	18.67	18.1318	17.0604	18.4498	19.4204	19.3255	19.6648	21.7934	21.0726	21.4716	21.4503	21.5373	20.8499	19.2489	18.0939	19.3042	19.8122	20.1836	20.4708	20.7453	21.095	19.4433	21.6431	20.2703	21.296	17.6841	17.6438	17.2096	17.4435	15.4895	16.0974	18.273	18.0481	18.2136	16.1391	17.2084	17.8746	17.4134	16.586
21.0402	20.3882	20.2626	19.4778	19.8192	19.0558	21.0186	21.1213	21.08	21.808	21.8441	21.6044	22.0868	21.8392	21.9744	22.9141	22.9753	22.9142	16.8189	16.9473	16.825	17.2556	16.5598	16.9814	20.7685	20.9914	21.2975	20.8582	21.1726	20.9344	20.6695	20.429	20.3852	17.5051	16.3827	16.5573	21.5995	20.892	20.9499	22.7129	22.4361	22.618	20.6432	20.5105	20.4424	20.1859	19.9781	19.8881	19.9041	19.6064
23.3648	23.4516	23.3008	22.8132	22.8329	22.9062	23.4206	23.4207	23.4751	22.6543	22.6387	22.7352	22.822	22.8196	22.6425	21.9215	21.9946	22.0078	20.9301	20.5325	20.7311	20.5848	20.5764	20.7073	20.9565	20.9902	21.058	21.0667	20.992	21.212	20.8667	20.8761	20.5528	20.7295	20.6696	20.5403	22.0649	22.0502	22.0031	22.5376	22.3977	22.4754	22.5186	22.592	22.5888	21.334	21.3038	21.3318	21.6286	21.7059
24.3156	24.3059	24.6689	25.6999	24.4275	24.0873	24.7879	24.9204	24.738	25.303	25.0755	25.5297	26.2967	25.6285	25.5543	25.1528	25.6884	25.2258	24.9787	24.632	24.4196	24.286	24.4711	24.9771	25.9588	26.2092	26.3953	26.4443	26.492	26.4228	25.3895	25.7834	26.7023	24.9172	24.687	24.8651	26.0886	26.0472	25.9123	26.2512	26.527	26.637	25.4348	25.2236	25.2587	25.615	25.6247	25.6767	25.6261	24.4684
21.986	22.0664	22.18	21.4911	21.2414	21.521	22.4623	22.4722	22.6368	22.8198	22.9759	22.9099	22.8608	22.9308	22.8186	23.284	23.1748	23.2414	22.9987	23.1771	22.9634	23.6346	23.7932	23.6988	22.6255	22.5327	22.5459	23.2211	23.1094	22.9208	22.6774	22.7145	21.8836	22.7165	22.8377	22.8226	22.9999	23.0431	23.0913	23.2974	23.234	23.3553	22.8904	22.8383	22.8079	23.7445	23.7965	23.6893	23.2693	23.242
15.9507	16.617	16.9476	17.1659	16.4534	15.3662	16.3641	15.9737	16.2352	17.6718	18.069	17.7627	17.6969	17.7963	17.839	17.6389	17.1519	17.3564	19.3865	19.4221	19.6156	18.8396	19.2035	18.9302	19.6643	19.4549	19.6663	19.5171	19.5458	19.3755	19.6035	19.4409	19.4353	19.3143	19.4588	19.3444	20.2386	20.2855	19.2503	19.9973	20.0509	20.2438	16.2867	18.9846	20.1392	19.8096	19.682	19.7858	20.2931	20.1131
21.6888	21.7323	21.2446	20.6878	20.0588	19.9583	21.3206	21.5014	21.4202	22.4853	22.5857	22.5528	22.6254	22.625	22.6676	22.1475	22.1493	22.1546	22.445	22.3934	22.4685	22.43	22.3566	22.3622	21.245	21.3178	21.2956	21.8607	21.8362	21.8713	21.5222	21.5868	21.4082	22.5227	22.4125	22.5157	21.034	20.7797	21.0413	21.5187	21.4378	21.5082	21.1502	21.1023	20.9553	21.7939	21.8853	21.6998	21.5173	21.5879
20.3458	19.5133	19.523	19.4813	19.1425	18.904	19.4118	16.331	20.142	19.9589	19.7888	19.8661	17.138	18.3818	18.5503	19.731	19.7394	19.6313	18.9073	19.0121	18.827	18.0788	19.487	16.8856	15.9776	18.6188	18.2698	17.3151	18.3733	16.7572	18.8421	18.8484	16.3083	18.6725	18.8375	18.7536	19.3615	18.9452	16.3403	18.9969	19.035	18.8358	18.462	18.9655	18.857	18.3315	19.0217	18.2812	18.6739	18.5713
22.916	22.6464	22.5873	22.4158	22.4843	22.5753	22.6851	22.8138	22.9077	23.8083	23.8074	24.1242	23.8807	24.2404	23.3537	23.5695	23.6922	23.6067	22.3402	22.006	22.2302	21.8315	21.391	21.4145	21.3036	21.4699	21.3632	21.5417	21.7523	21.1739	21.3635	21.6237	21.0592	22.8418	22.8721	22.8702	22.7911	22.5627	22.7206	22.9884	23.2317	23.1438	22.9571	22.9738	23.0326	23.7199	23.7094	23.7627	23.1591	22.6138
22.1517	22.7713	22.1403	21.7069	16.2628	20.6425	22.3038	22.4667	22.4599	23.3655	23.3407	23.3374	23.3848	23.4819	23.5171	23.5092	23.223	23.1814	23.6147	24.332	22.6707	22.4841	23.2353	22.8504	22.9907	22.9574	22.9463	22.9228	22.9852	23.1644	23.07	23.0579	22.8501	23.8107	22.9843	22.7731	23.1859	23.4937	23.4344	23.6248	23.7465	23.6861	22.9589	23.5381	23.8797	24.1053	24.0519	23.8925	23.3255	22.9076
20.7352	21.545	20.8873	19.6595	19.5145	20.3616	21.3317	21.7067	21.5852	22.6258	22.5286	22.5584	22.6424	22.5945	22.644	21.8976	22.0657	22.0022	21.8051	21.6073	21.8412	21.3828	21.569	21.3144	19.7542	18.9568	18.8693	20.0238	19.5158	20.4118	19.8216	19.0601	19.2167	21.9707	21.968	21.9268	21.6558	21.1957	21.514	22.1568	22.1044	22.1377	21.9272	21.9961	22.049	21.8097	21.8736	21.8096	20.9389	20.911
18.0829	15.2876	18.2518	15.8291	16.3291	17.026	18.313	19.6917	18.4781	19.6009	19.7041	19.7467	19.6965	19.3646	19.6807	19.5997	19.541	19.5092	17.7085	17.8617	17.8866	17.6249	17.9566	17.3148	18.733	18.3736	17.8424	18.2705	18.691	18.6343	18.1348	16.4882	18.4385	17.9324	18.2311	17.8367	18.3518	18.5779	17.3988	18.3129	18.2642	18.8811	18.1455	18.3956	15.9549	18.4419	18.7383	18.7552	19.042	19.1314
23.3941	23.2498	23.4972	22.7763	22.691	22.753	22.7131	23.058	23.0829	23.6192	23.2905	23.4654	23.8597	23.8606	23.7741	23.5836	23.71	23.7176	22.6819	22.6043	22.5176	22.6724	22.6744	22.8698	21.7596	21.5535	21.4606	21.6529	21.814	21.7276	21.7282	21.7501	22.0073	23.0579	22.9978	22.9743	22.4352	22.5778	22.9011	22.6625	22.4942	22.8787	22.6516	22.5971	22.5801	23.8265	23.9789	23.8393	22.324	22.5538
15.4572	15.843	16.1637	16.0727	15.9408	16.9107	16.5852	17.1554	15.5895	17.8569	17.7506	17.494	17.6521	17.8088	17.724	17.0513	17.0786	16.9909	17.5478	15.8087	17.3239	17.3093	17.3761	15.8067	15.9949	16.583	15.5559	16.768	17.2506	17.4588	16.4093	16.2542	17.5178	16.9886	16.8238	16.7562	16.5729	16.5709	16.9704	16.6302	16.3375	15.4286	16.4545	16.171	17.0403	16.245	16.1771	16.4599	16.8051	16.9763
22.2668	22.6093	22.649	22.0551	21.9556	22.3032	21.955	22.1552	22.1318	23.041	23.1291	23.0408	22.8525	22.9428	22.9679	23.3261	23.3108	23.4308	20.6073	20.6998	20.5191	20.7404	20.7788	20.8161	20.2712	20.2195	19.7603	20.278	20.3804	20.3237	20.1952	20.4367	20.9718	21.1648	21.2052	21.1583	22.1315	21.0419	21.9834	22.0145	21.9592	22.0103	22.4852	22.415	22.1116	23.0996	23.0672	23.1044	22.0161	22.1305
21.0999	21.1964	21.4072	19.2045	19.003	19.2978	19.6761	20.7002	20.9652	19.8936	19.8894	19.9749	19.5386	19.7951	19.7114	20.7578	20.8257	21.0143	21.4043	21.5265	21.3138	21.4145	21.5621	21.316	18.688	18.3516	19.5791	19.5755	19.6554	19.6067	19.7559	19.7124	19.2587	21.2669	21.2903	21.222	18.7482	19.4591	18.401	20.3197	20.1779	20.1799	19.5633	19.6556	18.9524	19.9048	19.9463	19.964	19.2312	18.9694
16.0568	18.2377	17.2412	16.3472	16.1527	16.5952	17.8733	16.8021	16.3022	18.0589	16.7361	17.5687	17.9971	16.8368	17.0838	16.7927	16.5727	16.9117	18.8271	17.8982	17.4539	17.1926	17.8879	17.6605	17.4732	15.9045	15.4789	16.3545	16.6437	16.6632	16.0993	16.0189	16.3622	17.4086	17.1609	17.9399	16.3132	18.2064	18.0021	16.4888	16.5202	17.4004	15.6046	15.43	16.469	17.8308	17.8182	17.2314	17.0846	18.2569
23.9486	24.1176	24.0647	23.2929	23.441	22.9495	23.521	23.5368	23.3848	24.7378	24.8674	24.7453	24.6423	24.6166	24.6502	25.5753	25.6333	25.6146	23.4448	23.4517	23.3352	23.3396	23.3637	23.3801	22.9462	23.0528	23.0723	23.2053	23.0597	23.0327	23.0088	22.9694	23.285	23.6388	23.6233	23.6499	23.2545	23.2125	23.2461	22.9875	22.7992	22.8498	22.9944	22.8994	22.9723	24.3526	24.3169	24.258	23.1899	23.2141
25.647	25.7428	25.7377	24.9999	24.9767	25.1641	25.3576	25.5661	25.4802	26.5251	26.4506	26.4539	26.5719	26.4605	26.5358	26.569	26.5806	26.5439	25.4967	25.3541	25.3709	25.5016	25.385	25.5385	24.0019	23.992	23.7793	24.1713	24.1729	24.1273	24.4353	24.5055	24.6507	25.3	25.3109	25.2739	24.3592	24.4034	24.4382	24.1674	24.091	24.202	24.1374	24.1012	24.1937	24.6409	24.626	24.6384	24.8727	24.8883
21.4718	22.0208	21.6273	20.5339	20.7844	20.954	21.3536	20.8174	21.7643	23.0334	22.8503	22.9634	23.1368	23.0446	23.1231	22.1141	22.5485	22.4877	22.6682	22.7614	22.5853	23.1667	22.7584	23.1284	20.7132	20.9742	20.8753	20.8839	21.1554	21.403	21.1152	21.3201	21.0408	22.3116	22.3713	22.3124	21.2231	21.0836	21.0577	21.0445	21.3107	21.1567	21.1092	20.8139	20.874	22.3099	22.4753	22.3655	21.9883	22.0797
15.4523	15.7287	16.5353	17.2267	17.1117	17.4874	16.2889	17.7312	15.7963	17.3233	17.5057	17.4201	17.1751	17.0493	16.9274	17.4181	17.3684	17.5709	17.7013	17.2566	16.811	17.5092	17.9662	17.795	16.5004	16.4619	16.4004	16.3316	17.1444	16.668	16.1863	16.7096	16.9645	17.4846	17.6673	17.6903	16.7613	17.3899	16.5043	16.3857	16.9452	15.7979	16.1594	16.2182	16.7429	17.4415	17.5286	16.933	17.6289	17.6852
16.5692	15.8687	16.7738	16.6318	16.6716	16.0015	16.8138	16.1206	16.6681	18.0355	17.9671	18.1476	18.5697	18.4566	18.5437	17.8768	18.1537	18.0653	16.7077	17.2288	17.1722	17.1561	16.8686	16.8148	16.4575	16.8959	15.8035	16.8047	16.3646	16.5944	17.3701	16.3667	17.1844	17.6231	17.8438	17.8487	16.2241	15.8651	16.4053	16.3997	16.3945	17.236	16.1328	17.6394	15.8254	17.2885	17.3919	17.4592	17.2383	17.0236
20.504	20.4642	20.1033	19.2691	20.9419	18.3887	20.5263	20.3629	19.9555	22.4804	22.4238	22.6147	22.5617	22.3411	22.7016	22.364	22.3658	22.5189	21.889	21.9703	22.1342	21.7545	21.5229	21.9878	21.841	21.9369	21.9126	21.7054	21.7691	22.0687	22.0635	21.8219	21.2907	22.061	22.0755	22.0276	21.6018	21.249	21.5241	20.78	20.8742	21.5208	20.4275	21.1905	20.3076	21.7919	21.8967	21.9702	21.6804	21.5692
21.6894	21.8457	21.3494	20.4587	21.0531	20.3699	20.7236	20.3439	20.8514	22.2952	22.2293	22.2431	22.4122	22.2692	22.2914	23.2092	23.2538	23.2327	23.1717	23.007	22.6153	23.1763	23.1498	23.3116	21.6895	21.692	21.57	21.9913	21.7961	21.9442	22.2797	22.2491	22.1086	23.8541	23.9142	23.8979	21.932	21.9354	21.9725	21.7596	21.6499	21.8164	22.1382	21.7142	21.8911	22.8757	22.9069	22.9544	21.5886	21.6841
17.3613	20.0387	16.5142	16.1117	16.5725	16.3866	19.3907	19.6596	19.7747	20.0513	20.0604	20.0475	19.6851	19.7467	19.7412	20.6756	20.8498	20.7602	20.4968	20.3948	20.7466	21.0516	20.9625	21.1228	20.2239	20.0566	19.9773	20.3378	20.4507	20.2877	20.2234	20.117	20.3177	20.4354	20.5999	20.5584	20.6241	20.6119	20.9188	20.6302	20.5871	20.4961	19.9864	19.8285	19.8814	21.0323	21.2169	21.101	20.5865	20.7284
15.4901	16.5516	16.6963	16.5818	16.451	16.1594	16.1747	16.4002	16.0255	18.3878	18.6003	18.4092	18.1832	18.1504	18.3544	17.2751	17.5269	17.632	16.7817	16.9461	17.1576	16.0447	16.6495	15.6201	16.5662	17.151	16.0632	16.6646	16.8578	16.6474	16.9116	16.1298	17.0447	16.8162	17.2272	17.0035	16.4161	16.996	17.4881	16.3833	16.8185	16.886	16.4694	15.569	16.7094	17.0273	17.1579	16.9529	17.4452	17.3149
15.757	18.7421	16.3733	17.5244	16.7758	15.939	18.7756	18.8846	18.8895	17.897	18.0987	17.8198	17.6916	17.2363	17.8544	19.0513	18.9763	18.8728	19.6902	20.0083	19.651	19.5682	19.5909	19.6226	19.3912	19.6591	19.5573	19.8978	19.9485	19.5637	20.2275	19.6716	18.9115	19.2745	19.1651	19.1135	19.4965	19.4253	16.0861	20.1297	20.0111	20.6308	16.088	15.8083	15.8187	19.3587	19.0603	18.9968	18.6865	18.6006
17.2366	16.4754	15.8752	16.1527	17.5667	16.0936	16.6672	16.5756	15.7945	17.1402	16.9774	17.0923	16.9348	16.6796	17.1672	17.2117	17.4813	17.7062	18.8185	18.6473	18.2522	18.5019	18.7131	18.8656	17.0148	16.5214	16.593	17.3939	16.3675	16.5192	16.9745	17.1551	17.4829	18.3097	18.2883	18.3268	17.3517	17.3538	16.1969	17.4308	17.8815	17.5435	16.0126	16.3574	15.766	17.678	17.4493	17.0164	17.0187	16.7792
23.1157	23.1737	22.7769	21.7839	21.8631	21.4244	22.7279	22.7572	22.3304	25.1377	25.1038	25.079	25.138	25.1261	25.1068	24.7715	24.8859	24.8341	16.4807	18.5852	17.08	17.819	15.4137	19.0019	19.0121	20.5157	20.0646	18.0106	18.9748	20.3021	18.6908	18.4148	20.8755	16.9781	17.404	17.4636	21.6074	21.8483	21.6331	21.7502	21.8166	21.6413	21.0201	21.4467	21.2331	22.4492	22.4025	22.4667	22.2832	22.3144
23.6356	23.5749	23.7262	23.5155	23.4253	22.9417	23.3225	23.5686	23.3931	25.1198	25.1679	25.201	25.2645	25.2497	25.3099	25.093	25.0532	25.0562	24.3578	24.2397	24.3621	24.9569	24.801	24.7414	23.9122	23.8967	23.9061	23.8193	24.0875	23.9736	23.8247	24.0916	24.0424	24.7606	24.9138	24.853	24.0934	24.1962	24.1934	24.1732	24.0511	23.9679	24.1198	24.0739	23.9027	25.6142	25.7172	25.5562	24.6303	24.4228
21.8178	21.8589	20.5518	19.9749	20.5117	20.721	21.3153	21.6019	21.7081	21.2395	21.3823	21.3529	21.2838	21.2828	21.1822	20.7083	20.7385	20.832	19.0572	18.9969	19.5294	18.866	18.8708	18.8554	16.8255	19.6652	19.3266	16.1419	16.5378	15.9764	19.762	16.3719	16.3792	19.6489	19.6366	19.5084	17.2869	16.132	16.757	15.5333	16.3333	16.7924	16.554	19.3172	15.7273	18.7341	18.5472	18.7693	19.1274	19.2585
16.0949	15.6734	16.6923	16.4668	17.3196	14.9392	17.055	16.4444	16.2768	17.1428	17.4867	17.469	16.555	17.2721	16.7352	17.2134	17.5279	16.9209	18.5901	18.3924	18.0792	18.7859	18.8975	18.1212	16.535	15.8659	16.6107	18.6806	16.4355	17.0149	16.4507	16.9342	17.0026	18.417	18.1949	18.3435	16.4823	16.3516	16.531	16.6041	16.1248	16.9531	16.458	15.2684	17.0262	17.5341	17.4781	17.3833	18.0941	17.7126
20.5963	20.2678	20.4866	21.2093	21.108	20.9586	21.0226	20.2488	20.3151	26.5172	26.5619	26.4515	26.6583	26.7083	26.7108	25.6532	25.597	25.7032	15.7214	16.2349	16.5325	15.2223	16.855	14.7819	22.2304	22.067	21.8433	22.0241	21.6488	21.7604	21.2902	21.2652	22.5974	16.9856	17.4067	17.4485	22.8643	23.0886	22.9159	22.1204	22.3447	22.1972	21.6679	21.7352	21.5239	27.3131	27.4043	27.3562	27.599	27.5735
16.3449	17.096	16.9126	16.4859	17.279	16.3959	17.0817	16.1283	16.2887	16.9432	16.7444	16.8543	16.9173	16.9202	16.9301	16.6138	16.5045	16.9742	17.5815	16.8326	17.3626	16.1348	16.0497	17.4139	15.0182	16.1738	15.8477	16.6964	16.4107	16.5015	16.2885	16.8175	16.7535	17.008	16.9384	16.9548	16.4461	15.9435	16.3804	16.3574	16.6842	15.7827	16.482	15.1547	15.7684	17.2999	17.6825	17.6412	18.238	18.1089
16.4323	16.3015	16.8592	16.7192	17.1488	16.0792	16.6488	16.7567	17.1592	17.8428	18.1275	18.3339	17.7299	18.0549	17.829	17.8651	18.1712	18.5482	18.2022	16.85	16.4852	17.2072	17.222	16.673	16.1664	16.8832	16.9581	15.8807	16.7144	16.8213	17.3788	16.63	16.2838	17.2111	17.2454	16.9315	16.8959	16.697	16.175	15.7712	16.3249	17.352	16.9595	16.039	15.8611	17.3301	17.02	17.2509	17.3575	17.2807
15.884	16.4858	16.1206	17.3769	16.7744	16.8188	16.0206	16.2855	16.516	16.6187	17.1444	16.8482	16.8585	17.2342	17.0859	17.2636	16.7717	17.4933	17.8732	18.1364	17.9066	18.2153	18.4294	18.6037	16.7214	15.8248	16.2875	17.1896	16.6882	17.0612	16.3499	16.6703	16.5698	17.7187	17.484	17.7357	16.4393	16.935	17.1734	16.5921	16.4435	16.8475	16.6615	16.7765	16.0488	17.0912	17.1741	17.2147	17.4998	17.6768
21.0037	21.0751	21.0372	19.5096	16.6031	20.5508	20.9093	21.3955	21.3362	22.0316	21.9539	22.0025	22.1322	21.9851	22.0824	21.8718	21.8644	21.9384	17.2424	18.1629	16.2047	18.5186	16.4902	16.9654	17.1235	15.945	16.3656	18.8125	17.0389	18.6403	18.8337	19.3432	19.9589	18.3243	18.2391	17.5095	21.2852	21.2401	21.2501	21.6249	21.6582	21.9096	21.6286	21.5376	21.479	22.0833	22.1395	22.1728	21.3609	21.6853
16.8297	15.3914	16.6448	16.8371	16.5143	16.2446	17.8603	16.1157	17.0132	19.2162	19.3981	19.3948	19.1489	19.2854	18.7816	19.4375	19.3286	19.4573	17.7887	17.9592	18.3592	18.5884	18.2162	18.1755	17.4081	15.9057	16.5051	18.3084	17.1574	17.7014	16.7934	17.7576	16.8573	18.9232	18.6571	18.7569	18.6505	16.5582	16.9333	17.343	17.1785	17.0897	18.4564	15.1481	15.9304	18.285	18.1506	18.1149	18.2653	18.3314
18.6477	19.5762	19.3066	17.7912	18.8122	18.5181	17.6548	17.3357	17.1945	19.3025	19.6215	18.4684	18.5186	18.6219	18.445	19.3827	19.6824	19.4037	22.0362	22.817	22.4918	22.9337	22.5015	22.4438	17.308	17.5999	18.0848	19.865	19.8765	19.784	21.3908	20.912	20.1577	23.4758	23.2926	23.3648	16.0799	17.9281	17.0927	15.6054	17.8922	17.8036	18.8117	17.0841	17.5014	18.444	18.5326	18.8248	18.602	19.7275
16.3751	17.0076	15.9199	16.9642	15.9728	16.5033	15.7604	17.0165	16.7609	17.602	17.7776	17.7509	18.0842	18.2043	18.0619	17.4255	17.5999	17.4878	15.9027	16.5229	17.0159	15.8789	16.5423	17.4187	17.1908	16.6488	15.9686	16.9424	16.2434	16.7428	16.973	15.9399	17.2483	18.7633	18.7648	18.9043	16.6358	16.6319	16.9987	16.5283	16.753	15.6156	16.2815	16.4074	16.1532	18.2452	18.1743	18.2545	16.6718	16.9264
17.3662	17.5543	16.3493	16.2194	16.437	17.4479	16.5123	16.5324	16.5441	18.1091	18.8226	19.2427	18.2915	18.1124	18.2239	18.3569	18.3421	18.2253	17.4974	17.7086	17.758	17.4985	17.2897	17.4429	16.5219	16.3365	17.0157	16.6396	16.6211	15.757	16.4947	16.6099	17.0222	18.3054	18.2625	17.9638	16.6537	16.4001	16.7737	18.5766	17.6936	16.1988	15.5276	15.1166	17.2	18.256	18.4814	18.3797	18.1274	17.917
19.8243	20.1661	20.4494	19.0546	19.5326	19.4215	18.8216	16.4947	19.9727	20.8984	20.9877	21.1708	20.9627	21.1073	20.9788	20.7606	21.0197	20.9632	20.546	21.3118	20.8492	21.119	21.0429	20.9982	19.7855	20.1567	19.5979	19.7249	20.2833	20.0558	19.827	19.9355	19.7519	20.9998	21.1164	21.0667	16.8009	19.374	19.5933	19.5322	19.6603	18.6563	18.7224	18.4367	18.5248	18.2281	18.262	17.9889	17.1696	17.8498
23.5086	23.2323	22.9571	22.4009	22.1922	22.4587	22.673	22.7347	22.6276	23.7908	23.7163	23.6494	23.5391	23.5981	23.6695	23.5843	23.6725	23.7015	22.8312	22.6636	22.8698	22.7935	22.8444	22.6323	20.8493	20.9342	21.3678	21.5238	21.2384	20.7228	21.5315	21.4915	21.5098	23.0668	22.9719	23.0435	22.0027	22.0821	22.0959	22.0394	22.2969	22.1466	22.3267	22.3091	22.1999	23.3481	23.3644	23.2985	22.4951	22.5789
15.419	16.2056	17.0032	15.903	16.6187	16.9414	15.7676	15.6837	16.1014	17.4237	17.5024	17.6816	17.1277	17.0661	17.0622	17.9855	17.6493	17.5696	17.1794	18.1275	17.2575	16.8059	16.5069	17.2057	16.791	16.5587	15.7231	16.3679	16.6955	15.8156	16.7273	16.373	17.1796	17.4089	17.4632	17.4281	16.3691	17.2119	16.6783	16.3409	16.4457	16.8513	16.3749	16.7349	15.6184	16.8218	17.0482	17.7089	17.6704	17.2238
15.9955	16.4076	17.3597	16.4287	16.0846	15.9305	17.3432	17.0206	16.0426	17.4528	17.2973	17.7662	17.8246	17.714	17.8662	17.5586	17.705	17.7186	18.3343	17.7889	17.6193	18.3519	17.6	17.7459	16.235	17.4872	16.6504	16.5148	16.936	16.6091	17.954	16.1312	17.125	18.0462	18.2397	18.1472	16.7499	17.1138	16.8923	15.7454	17.2778	16.0647	16.3197	15.6642	16.1704	17.6226	17.8627	17.8363	17.3888	16.8052
17.0338	14.8865	16.7531	16.6184	16.2766	16.5526	16.0039	17.2294	15.5983	17.8142	17.5666	17.4628	17.0983	17.2571	17.2688	17.2402	17.1882	17.3368	17.181	17.5196	16.9493	18.0141	17.8146	17.1887	16.9906	16.98	16.5427	17.5146	16.8493	17.3363	16.6442	15.9342	15.8381	18.0603	17.4336	17.6195	16.5495	16.9481	17.3503	15.8448	16.4666	16.2	16.738	16.1852	15.6512	16.7739	16.5747	17.0928	16.9092	17.2279
15.9468	16.2818	15.7739	16.0608	16.5867	19.322	18.3295	18.5537	17.658	18.2425	18.3531	18.2155	18.3786	18.465	18.5546	17.8952	17.6854	17.9027	17.015	17.8664	17.7216	17.4626	17.7524	16.8458	17.0451	16.1819	16.0186	17.2033	17.0226	17.4612	16.7556	16.7572	16.4753	17.782	17.8209	17.4298	16.2571	16.4302	16.7893	19.0051	18.5838	19.408	18.2846	18.3287	18.6541	18.2149	18.2022	18.3204	17.6629	17.9129
17.0051	15.935	15.8755	16.1072	16.6031	16.8592	17.0453	15.8657	16.1102	17.7907	17.5764	17.9321	17.6241	17.6568	17.8471	17.4596	17.4476	18.0924	17.4042	17.7069	17.2268	17.9239	18.5823	17.9947	17.5178	16.0958	16.4841	17.0444	16.6777	15.8464	16.2556	17.2221	16.579	17.5484	18.3844	18.0264	16.3375	15.8659	17.0763	16.0781	16.5965	16.4075	16.5962	15.4664	17.3381	18.1638	17.2483	17.4916	17.4993	17.5201
19.2763	16.4685	19.8325	16.4282	16.2723	16.3957	19.2942	17.0485	19.3008	19.2409	19.4253	19.3961	19.3489	18.7813	19.0388	18.7501	19.4012	19.4014	19.3008	18.8402	19.2691	19.2436	19.3198	19.3417	16.7378	16.1675	16.7214	15.7266	18.7467	16.3086	16.8985	15.8312	16.4652	19.4904	19.4459	19.3311	16.2728	16.4079	17.2222	18.3644	16.4544	16.9083	15.0128	16.6647	16.4905	19.2944	19.4183	18.761	18.3953	18.9411
20.9427	21.0339	20.5602	20.5628	19.5655	20.8948	19.4037	20.4143	20.8427	22.4535	22.3555	22.3923	22.6094	22.467	22.4994	22.7119	22.7313	22.6785	21.346	21.5096	21.3084	21.4531	21.5003	21.5173	19.8342	19.5701	19.677	20.0062	19.8196	20.1656	20.0422	20	20.2696	21.3351	21.4801	21.305	21.6399	21.5975	21.6016	21.9418	21.8778	21.9759	21.8237	21.8038	21.2868	23.9734	23.9911	23.9258	23.1197	23.2233
15.9197	16.9116	15.6417	16.7082	16.333	17.9156	16.0636	17.1409	16.6129	17.3124	17.3194	17.3186	16.7975	16.9833	17.1767	17.6711	18.0486	17.9438	17.7091	17.7867	16.8311	17.7805	17.8562	17.8461	16.2025	16.039	16.7289	16.8888	15.7358	17.0688	15.8166	16.9556	16.5356	17.5337	17.6802	17.7724	16.4469	16.5765	16.8034	16.753	15.8822	15.1846	15.757	16.5272	15.3514	17.1917	17.4782	17.2367	17.7422	17.9073
17.1296	16.3006	16.6059	16.1964	17.3419	16.6692	16.3996	16.2263	16.4114	18.141	17.6543	18.1064	17.9134	18.4632	17.9798	18.1579	18.3895	18.2842	17.2528	17.1551	17.9336	17.2069	17.5601	17.3937	15.5458	16.6204	16.1643	17.5165	17.2516	17.4381	16.4943	16.41	16.8382	16.5091	16.7744	16.9474	16.5567	16.5262	16.7601	16.9674	16.2109	15.8585	16.3253	16.2484	16.432	17.6393	17.4022	18.058	17.4102	17.3747
17.1986	17.3497	16.7728	16.7212	17.1177	16.0802	16.5493	16.0381	16.8877	18.5952	18.8441	18.6118	18.3957	18.2626	18.7336	18.3622	18.277	18.2808	17.3756	17.6013	17.5615	18.4032	17.0717	16.9805	16.5735	16.938	16.8095	16.6593	16.5367	17.3122	16.5718	16.5247	16.8499	17.0219	17.3535	17.4689	16.8303	16.7806	16.3965	16.1156	17.2675	16.4169	16.3433	15.4555	15.7043	17.3878	17.7662	17.1947	17.7586	17.9504
15.3005	15.5771	14.6071	15.365	16.8374	15.5245	16.2984	16.2596	16.048	19.0219	18.8203	19.0445	18.416	18.4965	18.3717	18.8563	18.9168	18.7064	17.9302	17.2679	17.438	17.5878	17.976	18.336	15.9911	19.1601	16.5687	17.0101	16.8303	17.7162	20.1269	16.3546	16.9632	18.1782	18.2676	18.1972	17.1062	16.2957	18.8394	18.5878	16.2189	18.7805	15.5061	16.4454	16.5004	17.8902	18.0968	17.9726	17.0099	17.327
22.1445	21.9151	22.2419	19.3135	19.513	19.9644	21.6488	21.8038	21.7323	23.6483	23.64	23.6775	23.389	23.4785	23.5456	22.9298	22.9074	22.893	22.8444	22.6645	22.886	22.3773	22.4181	22.2486	20.9153	20.673	20.8203	21.0457	20.6345	20.6623	21.037	21.1123	20.7046	22.804	22.7419	22.5483	21.6857	21.4307	21.406	21.5881	21.5883	21.536	21.766	21.8014	21.3547	22.8789	22.7984	22.8372	22.2915	22.2869
15.6477	15.5051	16.0444	17.6006	16.988	17.3612	15.4841	16.2202	16.8028	17.7986	17.7206	18.0694	17.5977	17.7624	17.7994	17.8175	18.3494	17.9558	17.8047	17.4318	17.4756	17.9956	17.7647	17.8998	16.3528	16.5126	16.5066	16.6036	16.25	16.6111	17.8091	16.7788	17.9293	17.5274	17.9099	17.5216	17.133	17.8662	16.9257	16.5642	16.377	17.3315	16.2612	15.9876	17.011	18.9377	19.0385	18.9889	18.576	18.6703
16.5845	16.6398	17.3448	16.0193	17.3483	15.6383	16.8043	16.2555	16.3375	18.0243	16.5735	16.9401	17.1711	17.8176	16.787	18.3408	18.2728	18.6257	19.3799	19.1033	19.1651	18.9435	19.0013	19.0786	16.1562	16.2446	16.1043	21.4958	21.4758	21.3081	21.0028	21.1472	20.693	18.9177	18.7468	18.7715	17.7167	16.2128	16.4331	15.9986	16.6652	16.0604	16.0218	16.433	17.0262	18.9463	19.3982	19.2473	19.3958	19.0286
16.2095	16.1713	17.8996	17.2386	17.602	16.5142	16.9638	16.1219	15.0195	18.205	18.2648	18.0067	18.6438	18.5514	18.4355	18.2829	18.7274	17.9368	15.8169	16.4595	17.5278	16.9365	16.7268	16.9593	16.3209	16.6068	16.7422	17.2092	17.4011	17.4592	16.7833	16.6589	17.9357	18.2318	18.0438	18.1969	16.9139	17.0381	17.4719	15.8231	15.624	16.5796	17.2202	15.5803	15.6015	17.7827	17.967	17.7644	17.0638	15.811
17.0919	18.5302	16.8754	16.0216	16.2581	16.7752	17.09	17.3849	17.8829	19.249	19.5077	19.4026	19.348	19.2302	19.4088	20.6714	20.9093	21.0003	18.9911	18.5182	18.6498	16.9325	19.1837	17.1026	16.5067	16.218	17.6821	17.7464	18.2699	16.6455	16.0943	16.9122	17.0643	18.509	19.0337	19.23	17.1436	17.1525	16.5394	18.7321	17.5687	17.8934	17.9646	16.6948	18.0599	19.7675	19.6731	19.6281	19.0425	18.137
21.8835	21.2994	21.8874	20.5675	21.3961	21.1567	21.8624	21.4537	21.7729	23.1388	23.1108	23.2142	23.0717	23.1456	22.9892	23.5828	23.6028	23.5036	22.4484	22.391	22.0919	22.1402	22.2637	22.3528	21.4789	21.1329	21.126	20.4653	20.9491	21.3747	20.8596	20.7617	21.7514	22.5823	22.5364	22.6816	21.7501	22.0001	22.0443	21.295	21.0837	21.3374	20.0059	21.5054	21.6457	23.5165	23.7532	23.6546	22.4996	22.5332
22.0199	21.897	21.9869	21.1634	20.9568	21.0303	21.4794	21.5267	21.6069	21.8999	21.8778	21.8596	22.043	21.8835	21.7787	22.1725	22.1168	22.1454	21.5135	21.7479	21.6557	21.2999	21.3168	21.1336	20.6087	20.4127	20.4221	20.3555	20.5943	20.5869	20.4093	19.9722	20.1028	21.4726	21.5314	21.4952	21.1636	21.2382	21.3349	21.677	21.3848	21.6349	20.9475	21.1794	20.8657	22.4219	22.4259	22.2955	22.2034	22.2694
19.9779	20.8022	20.2798	16.0674	16.1508	17.1562	17.1598	16.9852	17.0068	19.9728	19.9969	20.0843	19.9276	19.8688	19.9502	20.078	20.1954	20.2423	21.4408	21.3538	21.355	21.5023	21.4729	21.4602	17.8624	17.8098	18.5168	19.8292	19.8055	20.6648	19.2815	19.6669	20.0744	21.2803	21.3833	21.1993	15.9726	17.5301	16.0463	16.6398	17.8803	16.734	16.4957	16.4859	15.3047	18.2868	15.8527	17.6405	17.9488	18.9856
20.1738	20.5242	20.626	16.4165	16.0886	15.6143	20.4739	20.097	20.2205	20.2835	20.2326	20.1977	20.1936	20.2059	20.328	20.0714	20.1575	20.1014	19.4059	19.3696	19.3684	19.3689	19.8223	19.799	16.6008	15.2558	16.645	18.3093	16.1285	18.5168	16.5545	19.0107	19.2806	19.4288	19.3976	19.2185	20.252	20.1064	20.3511	20.0837	20.037	19.9004	20.1945	20.1508	20.5471	20.9303	20.8628	20.838	20.5999	20.6037
15.5032	16.8947	15.9752	16.2582	15.6345	15.8856	17.8593	16.7729	16.5658	17.7209	17.7539	18.0475	17.9492	17.9837	17.9384	17.6249	17.6776	17.6058	18.1327	18.0853	17.6123	17.64	17.8382	17.7454	17.6375	16.1461	16.672	16.0511	16.5697	16.6701	16.3403	16.1274	15.8111	18.4313	18.2948	18.1748	16.7468	16.5608	16.6451	16.7169	16.7214	17.0477	15.7239	16.3654	15.6863	17.41	17.2658	17.3496	16.7982	16.9924
15.1287	16.6586	18.8048	16.3336	18.4883	20.7092	16.3267	15.7964	15.8823	18.9901	18.9567	18.8849	18.315	18.6329	18.7031	19.6218	19.4582	19.3563	20.4457	20.3665	20.4464	20.732	20.9146	20.6842	15.583	16.6264	19.2395	19.2407	16.1682	18.6183	19.1947	19.0737	20.1962	20.4919	20.5467	20.4837	20.2766	15.7637	20.6551	17.9381	20.2933	19.6146	16.5927	20.4984	19.6227	20.0407	20.2314	20.1451	20.1763	19.8777
19.0685	19.2078	19.1782	18.8713	19.7845	18.912	20.7324	20.5527	20.4537	21.901	21.9659	21.8178	21.8434	21.7764	21.7968	22.12	22.1862	22.1636	22.4558	22.2607	22.1679	22.5421	22.5292	22.5397	20.831	21.0367	20.9408	21.1643	21.2466	21.3121	20.8355	20.6968	20.897	22.3598	22.2667	22.3535	21.533	21.5208	21.5513	21.9002	22.029	21.9855	20.9558	20.2128	20.4097	21.7338	21.647	21.71	21.3391	21.4422
15.7276	16.3743	17.1538	18.0821	17.1128	15.2035	17.2623	16.4135	16.0397	18.5415	18.195	18.4564	18.1637	18.264	17.2492	18.7418	19.1043	18.6986	18.7928	17.0612	18.1961	18.5198	18.5068	18.3789	17.3445	16.0293	17.5503	15.7648	16.9522	17.3785	18.1056	18.0289	18.1822	17.6393	17.8586	17.6198	16.5269	15.776	17.0338	16.5852	16.3838	15.6208	17.1942	15.8803	15.8461	17.9914	18.0186	18.1741	18.0815	17.7224
21.846	21.8103	21.4814	20.9789	21.3621	21.0549	21.6352	21.1322	21.5211	23.6904	23.7449	23.744	23.6132	23.5806	23.5019	23.8962	23.8841	23.8095	22.5848	22.5035	22.3164	22.3194	22.2414	22.3228	21.5612	21.5162	21.2946	21.6189	21.6236	21.4925	21.4321	21.904	21.5805	22.7558	22.6168	22.7241	21.7883	21.757	22.0371	21.7039	21.6811	21.6464	21.8346	21.7934	21.4329	24.0383	24.1231	23.9971	22.9592	22.9206
16.5356	15.5536	16.9327	17.0051	19.286	16.0477	16.5521	16.0348	18.6638	18.336	18.381	18.168	18.3747	18.2119	18.1716	17.9927	18.1208	18.7836	18.4551	18.3838	17.7108	18.09	17.9277	17.6631	16.5315	16.9165	19.9785	15.3341	16.1055	19.9744	20.1169	19.9788	16.3156	18.2557	18.0424	18.0219	16.6106	16.935	16.328	17.3146	16.6512	16.0399	15.6194	15.4829	15.4486	18.8989	19.1902	19.2224	18.8564	19.1601
16.7763	15.9173	16.7712	15.9893	16.9621	16.8301	16.7312	16.1656	15.8195	17.6943	17.5889	17.8462	17.9632	17.4829	17.42	17.5372	16.2075	17.0506	17.9324	17.6638	17.773	18.0514	17.7797	17.578	15.899	16.5721	16.1132	16.8657	16.0046	15.355	16.1331	16.1775	16.1182	17.6993	17.2181	17.4523	17.2204	16.4234	16.9568	18.1182	16.3215	16.184	15.2346	15.7761	15.5324	16.8194	17.4032	17.2053	17.3717	17.3794
17.1291	16.9527	16.9147	15.6684	16.9752	17.6023	16.5824	16.7223	16.499	18.0665	17.5913	17.6831	18.0813	17.5966	17.5817	17.6982	17.7419	17.6632	18.0776	18.4389	17.9716	18.2256	17.8682	17.8408	16.3333	16.0918	16.2417	16.8755	16.3294	16.569	16.9004	17.0223	16.9666	17.6549	17.59	17.8901	16.184	16.3196	17.182	16.7425	16.0767	16.8257	16.5015	15.402	16.9444	17.573	17.504	17.5201	18.0984	17.9491
20.622	20.7481	20.6483	20.2797	19.8798	19.9141	19.8243	20.8483	19.7602	20.6098	20.6322	20.5465	20.7763	20.6762	20.8092	20.6652	20.7655	20.5531	21.8565	21.6525	21.646	21.7504	21.7716	21.7475	19.9359	19.8406	19.528	20.8714	20.8157	20.7895	20.749	20.856	20.4081	21.6809	21.7833	21.6914	21.0709	21.1139	20.8094	21.0374	21.2144	21.0998	20.5141	20.6534	20.9643	21.7741	21.8364	21.7253	21.9001	21.7958
19.8896	19.8333	19.2257	18.682	20.409	16.4752	18.9691	17.9289	18.9581	21.2986	21.4201	21.3469	20.9071	21.2355	20.9048	21.3808	21.3745	20.7966	19.6958	20.1302	19.7624	16.9915	16.9312	17.1146	19.3706	17.9043	17.9182	18.1009	18.1669	18.1047	17.994	18.0226	19.1206	20.4504	20.228	20.3594	19.0068	20.1283	18.555	19.0922	18.9728	18.96	16.4987	15.4218	15.3805	19.9281	20.4225	20.3488	20.0199	19.9334
24.544	24.4054	24.2675	23.8492	23.7031	23.8861	24.2511	24.3754	24.4282	24.8333	24.8512	24.8739	24.9178	24.8649	24.9053	24.6557	24.7232	24.7853	25.245	25.1789	25.132	25.2165	25.1668	25.2982	23.0365	22.839	22.9711	23.3354	23.3477	23.2083	22.989	22.9496	23.1546	25.1593	25.1275	25.1746	23.4873	23.6329	23.4998	23.8786	23.7043	23.8428	23.6101	23.503	23.6607	24.7367	24.6932	24.6127	24.5238	24.4667
16.777	16.4574	16.6883	16.9292	16.0666	16.0391	15.8102	16.1557	18.2415	17.9295	17.1611	17.772	17.6909	17.7192	17.6598	17.393	17.2063	17.3522	17.8482	17.6115	17.5356	16.8769	17.5816	17.6756	16.5058	17.1907	16.4014	16.9161	16.7243	16.4844	16.5807	16.3813	16.806	17.7485	18.0719	17.886	17.0599	16.521	16.6179	16.1348	18.0102	17.8588	16.0207	16.9088	15.4785	17.9283	18.1689	18.3505	18.5733	18.6551
18.9446	18.938	19.149	18.7875	16.9039	16.2742	18.6759	16.7707	19.0129	19.4355	19.2286	19.2482	18.8603	19.3297	19.4222	20.0281	19.8185	19.731	19.4582	19.2505	19.3698	18.8187	18.7225	18.0208	17.0715	16.4891	15.4891	17.1086	15.7971	17.4449	18.4634	16.3192	18.5599	18.7981	18.5024	18.1531	18.5569	17.2155	18.5501	18.3129	19.1816	18.7977	18.8335	16.2168	16.5318	20.3144	20.3643	20.5123	20.2036	20.2617
14.9296	17.0373	15.6474	17.0597	15.9184	16.042	16.4585	16.8592	16.1178	18.4814	18.6788	18.5314	18.7619	18.8961	18.9025	17.7721	17.6926	17.8652	19.2714	19.3177	19.2933	19.4114	19.0436	19.6339	16.1724	19.0944	16.3205	18.9176	19.1223	18.8556	19.0651	16.7087	18.4018	19.629	19.4446	19.3604	15.297	16.5726	16.2999	16.1191	16.0119	16.1993	14.9942	16.173	15.8875	17.3559	17.2486	17.2847	17.5567	17.2476
20.4619	20.2115	19.5409	19.4811	16.7559	19.2323	19.6173	16.0838	16.4385	20.3675	20.5321	20.3408	19.6205	19.5832	19.6904	20.3104	20.4556	20.6288	19.4748	19.4857	19.236	19.1552	18.927	19.2119	15.7742	16.3498	16.8142	18.2919	17.6744	18.263	18.6744	18.4456	16.1413	18.9789	18.8902	19.2037	16.6459	16.408	16.2201	15.8628	15.8801	16.4843	16.4892	16.2886	15.2234	18.0791	16.6801	18.0999	18.0424	17.2746
16.1282	16.9398	17.1769	16.5531	16.2284	15.7877	17.1859	16.8303	16.1973	18.0715	17.8747	17.8784	17.8597	17.6683	17.7138	17.6312	17.7596	17.6771	18.4002	18.349	17.8319	18.3177	18.5543	18.1661	17.1486	16.1915	15.3751	16.2188	16.9122	16.8499	15.6302	16.9824	16.4979	18.5324	18.5452	18.3112	16.9679	16.2892	16.6935	16.695	15.3043	17.3145	16.9408	15.7506	16.4443	18.2838	17.9983	17.9275	17.3456	17.6797
16.7596	16.8641	16.9078	16.9063	17.4602	16.3458	16.2612	16.0178	16.3626	17.6896	17.5291	17.6073	17.7302	17.4259	17.6508	17.2808	17.2964	17.1829	18.4596	18.4586	18.3567	18.2767	18.3822	18.2313	17.8424	16.2089	16.3519	16.6584	17.1214	16.9059	17.2028	15.9901	16.6457	18.0563	17.8383	17.9422	16.0878	15.7795	15.6592	16.6674	16.6197	15.7665	15.9468	15.0333	15.0288	18.2016	18.7584	18.0016	17.7315	17.5853
17.2532	16.7194	15.7509	15.5972	17.8488	17.5017	16.7628	16.3649	16.5861	17.9079	17.8885	17.9379	17.2148	18.2131	17.7742	18.1211	18.2391	18.0661	17.6621	17.4839	17.8357	17.5297	17.7268	18.1242	16.7794	16.315	16.6408	16.1522	16.3263	17.2443	17.5582	16.1103	17.1274	18.8543	18.5498	18.9916	16.2661	16.1386	17.4643	17.3113	17.1802	16.8693	16.211	16.8476	16.1615	20.0717	20.0478	19.9426	19.5779	19.4862
16.2292	16.1265	17.2831	17.6684	16.4155	15.7858	16.3563	16.4782	16.2307	19.0529	19.1564	18.5194	19.0528	19.4919	19.1121	18.4521	18.5594	18.5164	16.4201	16.5771	17.9118	16.9376	17.4804	17.6364	16.3903	16.267	16.5296	16.3163	16.5297	15.8496	18.6074	17.0835	17.1248	17.5785	16.8938	17.4006	16.9605	15.5354	17.1363	15.5638	15.8106	16.1769	16.9157	15.859	16.5666	18.356	18.5017	18.4416	18.7747	18.8097
16.5581	15.8458	16.5636	16.8969	17.0264	16.3439	17.0925	15.8562	17.1265	17.9623	17.7572	17.5045	17.8167	17.7295	16.9241	17.2013	17.1829	17.3008	17.8371	17.6493	17.1816	17.2934	18.4696	17.8093	17.5249	16.4469	17.162	16.4915	16.1191	15.5689	16.8903	17.2731	16.6046	17.7464	17.5954	17.5856	17.4276	17.3107	17.5721	15.8585	16.3445	17.0651	16.1365	15.5959	17.9931	17.942	18.1079	18.317	17.8425	18.0119
15.893	17.4872	16.9882	17.3836	17.7508	16.2607	15.8392	17.3776	16.8951	17.8605	17.753	17.9369	18.2067	17.8955	18.4199	18.3465	18.56	18.4352	17.5786	17.7605	18.1797	17.4027	17.4084	17.207	16.8094	14.9399	17.0934	16.4881	16.0851	17.045	17.0867	16.222	16.1468	17.8546	18.0751	17.9929	16.5128	16.9106	16.4415	16.7515	16.9918	16.0654	16.0203	16.0771	16.4745	18.4915	18.3056	18.2594	17.9773	18.2046
18.5145	17.0226	16.9315	15.932	16.7997	15.8185	18.7487	17.9302	18.8276	18.4506	18.3888	17.9773	18.4466	17.9169	18.0284	18.0745	18.0278	18.2126	17.5102	17.5147	17.5647	16.2299	16.7325	16.6928	16.5608	16.5714	17.7341	16.7228	16.2347	16.7872	16.8821	16.4376	16.891	18.6203	18.0724	18.1369	17.0188	17.5228	16.5635	16.4011	16.6212	18.1576	16.3234	16.1868	17.2173	18.328	18.497	18.4659	18.8325	19.0383
16.6839	18.8293	17.5249	17.5741	17.7351	16.3222	18.4068	19.1186	19.7502	19.5951	19.6239	19.6256	19.3769	19.4285	19.4207	19.3112	19.4512	19.4063	19.8266	19.6068	19.8425	20.0454	19.9311	19.7846	20.4803	20.2976	20.3846	19.747	19.5879	19.3898	19.6327	19.7368	19.8461	19.4406	19.4712	19.6105	19.5361	17.0447	18.9597	18.3027	16.5833	15.6749	19.6558	18.884	15.8736	19.1826	19.1017	19.1009	19.1497	19.0446
18.436	16.2056	18.5938	18.8887	18.3021	16.9306	18.5282	18.2311	15.3762	18.3233	18.7096	18.5442	18.5016	18.4782	18.4788	18.5059	18.6858	18.4902	19.9489	19.7237	19.4405	19.5514	19.6284	19.7095	16.9964	16.6281	15.5371	16.6851	17.9058	17.9941	16.5784	15.8695	16.4932	19.7303	19.7924	19.8562	16.9179	16.7534	16.6567	18.0793	18.4782	18.557	18.5051	18.6125	19.1997	19.3112	19.1824	19.2827	19.024	18.9938
20.7534	20.1224	19.9034	15.3761	17.207	16.7267	19.4886	20.041	17.2462	21.1962	21.379	21.237	21.5519	21.4518	21.5073	21.3106	21.2689	21.2572	20.6167	20.743	20.8996	20.1535	20.1361	20.2074	19.8554	19.9395	19.8426	20.0047	19.8241	19.8843	19.768	19.9281	19.4959	20.7415	20.6048	20.9552	15.7569	16.6148	18.8397	19.3281	19.3844	19.48	16.3952	19.4681	19.0128	20.0742	20.1392	19.9713	19.8029	20.0406
16.3044	16.8957	18.788	18.8372	21.2041	21.8175	18.328	22.465	22.8938	21.4719	21.7578	21.8357	21.3882	21.2582	21.3577	22.2039	22.1227	22.2536	24.1161	23.7278	23.5157	22.7816	22.9296	23.6322	15.5328	24.6017	16.0532	23.9351	22.8022	16.1946	24.3309	24.13	23.7513	22.7313	22.7288	22.6998	23.7465	22.3252	22.2939	22.4458	22.7562	22.7993	22.7929	20.7943	15.8378	22.6934	22.6583	22.6327	22.1565	22.1467
16.1671	15.7907	17.0181	16.7268	17.1184	17.0585	15.887	16.925	15.7691	18.6496	18.4714	18.4981	18.363	18.3749	18.3877	18.6887	18.7312	18.6953	17.8112	17.8633	18.0461	18.2204	18.0785	17.972	16.0207	15.916	16.7966	15.7211	16.7838	16.1389	16.237	15.963	16.9728	18.5938	18.7044	18.5028	16.3235	17.0899	16.8748	16.4639	17.3413	15.9615	15.9011	15.5477	16.0634	18.0467	17.7724	17.7835	17.2122	17.1604
15.85	17.7657	16.3103	16.5115	17.1286	16.7151	19.8249	20.226	20.2481	21.136	21.1879	21.1529	20.9298	21.0659	21.151	21.2921	21.4165	21.5064	20.9882	21.1019	20.9776	21.4619	21.4575	21.4459	20.3633	20.1371	20.2044	20.9226	20.7918	20.5515	20.1879	20.0438	20.8235	21.5173	21.5363	21.7235	20.8459	20.8972	20.8799	21.1425	21.1382	21.1106	19.998	20.0647	19.8192	21.2167	21.1957	21.085	20.9971	20.935
18.0599	17.9883	20.6974	16.8233	16.6556	18.1893	16.4881	18.6622	18.0662	20.6069	20.5196	20.55	20.58	20.4859	20.5678	20.4844	20.3114	20.6362	22.1484	22.0685	22.1393	22.2301	22.2344	22.2621	19.9115	20.272	20.1947	20.485	20.2406	20.3368	20.68	20.7848	19.4224	22.0795	22.116	22.1389	18.6082	15.45	16.6211	16.1904	15.7803	18.1723	15.9908	16.9962	15.9417	19.2797	19.7392	18.0648	19.7545	19.7263
15.8468	17.3249	16.1887	15.5825	17.5253	15.5152	16.1709	16.7177	17.3691	18.6467	18.4185	18.4265	18.4061	18.5635	18.3913	17.486	17.4033	17.8125	17.5257	17.2566	17.5786	17.5169	18.3475	18.2742	16.0144	17.4598	17.1236	16.8244	17.3294	16.4404	16.8207	16.3519	16.412	17.6637	17.9216	17.7682	16.4809	17.2232	16.8851	15.5353	15.9964	17.1116	16.8866	15.2498	15.197	17.2997	17.2774	17.4315	17.6224	17.6978
15.02	16.9618	17.0103	16.2219	16.7571	16.7729	16.9481	15.9973	15.472	17.9528	17.8586	17.6282	17.4781	17.5151	15.981	18.5993	17.7872	17.7139	18.1976	18.8836	18.7461	18.2945	18.7995	18.277	15.7511	17.6255	16.151	16.6423	16.877	16.8419	17.9389	16.6024	16.7979	18.3445	17.3185	16.1732	16.669	17.3519	16.6749	15.6018	16.9486	16.2142	16.1214	15.2366	17.2667	18.1902	17.5706	18.2001	18.6055	18.5203
16.2109	20.322	20.1376	19.7439	18.8659	20.6248	19.8291	19.7479	20.137	19.8525	19.9976	19.8332	19.7692	19.9505	19.9533	19.8558	19.6888	19.569	21.286	21.2236	21.1388	20.8056	20.9219	21.0799	19.3209	19.024	17.9802	19.5395	19.5933	18.7391	19.7779	18.7932	17.4213	21.1512	21.5177	21.5061	16.4434	19.9501	19.359	18.1394	16.5558	19.1953	16.6709	18.3591	16.3109	19.6273	19.0572	19.4912	19.3715	19.5678
21.0661	21.1502	21.1538	20.1934	19.4154	18.481	20.5959	20.2279	20.2005	22.5719	22.6746	22.6385	22.9343	22.7559	22.829	23.0896	23.1218	23.1505	22.539	22.4472	22.3866	22.5723	22.4687	22.4892	20.5972	20.8266	20.1597	21.1447	21.3497	20.8651	21.4164	20.8319	21.4088	22.752	22.6938	22.8561	22.0545	22.2946	22.197	21.3575	21.3841	21.303	21.6888	22.0219	21.6765	23.6059	23.6015	23.6312	22.1231	22.327
16.5943	15.1481	16.6531	16.6562	16.9452	16.6454	16.8755	17.23	16.5483	17.7865	17.8809	17.9027	17.4889	17.4831	17.5085	17.6666	18.1003	17.5403	18.3687	18.3768	18.1483	17.883	18.4933	18.0901	16.7695	16.7802	16.3481	17.1643	16.5326	16.1172	18.1337	16.6916	19.5891	18.1483	17.7416	18.0227	15.756	17.1219	17.2314	15.9477	16.133	16.0264	16.3958	16.4444	16.6032	18.3694	18.5604	18.466	18.7722	18.6687
16.1314	17.9566	17.2297	16.6635	16.5336	15.9695	18.5215	17.4958	15.932	17.9456	18.1442	17.6188	16.978	17.3782	17.5373	17.982	17.9577	17.7085	19.3926	19.6119	19.3952	19.5449	19.4818	19.6359	18.9886	15.5418	16.5097	18.5301	18.3455	16.9103	18.2954	18.3941	18.4137	19.4672	19.4896	19.5764	16.7075	17.9863	18.5835	18.5351	18.339	18.6055	16.8188	16.2258	17.6132	19.9174	19.4978	19.5423	19.5956	19.4878
16.6136	16.6893	16.6887	16.083	19.6135	16.7276	17.3813	16.5745	16.2674	17.6369	17.9651	17.4927	17.5541	17.4155	17.2974	17.5953	17.6786	17.4096	18.3535	18.3198	18.6363	18.865	18.9243	19.1004	16.5638	15.7232	18.2453	15.8514	17.4685	19.1769	18.5607	18.7008	16.6402	18.7715	18.8621	18.7989	16.5684	16.6648	16.5797	16.2418	16.2357	16.4373	16.5154	15.4892	16.1656	18.9139	18.6773	18.9413	19.3975	19.0817
19.017	18.9346	18.8454	16.6791	16.9923	16.6785	18.9305	18.7923	19.03	18.6295	18.606	18.4981	18.79	18.5591	18.5474	19.0713	18.8461	19.0216	19.5356	19.5027	19.3151	19.338	19.6627	19.5738	16.8763	17.1531	15.4894	15.9886	16.3098	16.9609	17.1644	16.361	15.857	19.041	19.2788	19.4379	16.8278	15.8436	15.9562	17.913	19.2193	17.7761	15.801	16.565	15.3501	19.2371	19.0141	19.3186	18.7835	18.9003
15.7791	16.452	17.1826	16.463	15.9367	15.9342	16.1296	16.6302	17.0665	18.933	19.0967	18.88	18.7624	18.4832	19.2028	17.9168	17.7796	17.9269	17.6741	17.5984	17.491	16.2855	17.2293	16.8331	16.0206	16.662	16.0821	18.0457	16.5324	16.8159	16.9822	16.0037	16.605	18.5023	17.9087	17.7679	16.2697	16.771	16.651	15.5966	16.2902	16.9188	16.0796	14.5797	15.8882	17.4254	17.2766	17.2982	17.481	17.1893
15.6214	15.7956	17.6663	16.7029	16.7253	16.1625	15.61	16.4836	16.3793	17.1604	17.4772	17.3305	17.4428	17.3852	17.3845	17.7472	17.8645	17.8357	18.7665	17.1823	18.0055	17.466	17.9237	16.6759	16.4632	16.8646	16.5781	16.7183	17.1378	16.6858	16.9118	16.4422	16.4921	18.7065	19.0739	18.8272	16.8182	16.726	15.6683	16.9046	15.988	16.0303	16.492	15.7011	16.3482	18.1974	18.2412	18.2022	17.1697	17.0704
15.6514	16.0503	16.3019	15.959	17.8518	14.7405	16.9191	16.2907	16.4814	17.9266	17.6075	17.6865	17.7513	17.7073	17.925	15.5703	17.7581	17.8262	18.168	18.0302	17.7003	18.7707	18.4525	18.5805	17.0345	15.3979	16.2267	16.7259	16.2087	17.1215	16.2753	16.9309	16.9652	17.6243	17.6935	17.5681	15.3856	16.6389	16.2662	15.7207	17.3871	16.7883	16.1889	16.7497	16.5267	18.0775	18.7971	18.8645	19.0635	19.2896
16.0876	17.0255	16.3058	16.4063	16.8019	16.7089	16.7479	16.326	16.3732	18.7139	18.3946	19.2153	18.7321	18.9357	18.2162	18.6934	18.1097	18.1763	16.6117	15.8038	16.5543	16.1436	17.0692	18.2465	16.7946	15.6249	16.2419	17.0345	16.1585	15.7751	16.758	16.359	16.6628	17.731	17.8742	17.7287	16.3811	16.1843	17.319	17.4166	17.4148	16.6248	16.1043	15.9543	16.1429	17.9452	17.7662	17.6906	18.133	18.7585
16.8452	16.7407	17.2248	16.7483	17.5621	16.6682	16.6664	15.8449	17.8336	18.141	18.0667	18.1317	17.8416	17.9612	17.9674	18.1346	18.174	18.0834	16.7856	18.0927	18.4237	18.3127	19.1411	18.113	15.7188	16.5894	16.8429	16.188	16.7913	16.5998	16.7243	16.6248	16.1483	18.1188	18.2421	18.2271	17.4087	16.0515	15.904	16.8516	16.172	15.6506	16.8033	17.2815	18.1376	18.2681	18.4244	18.1229	18.3827	18.3526
16.5919	16.9173	17.7248	15.427	17.331	15.4586	16.0088	16.0731	16.7099	18.4656	18.4735	18.5594	17.733	18.2478	18.1272	18.0578	17.9712	18.0956	18.3649	18.1813	17.8651	18.3781	18.4707	18.2202	17.5971	15.5952	15.9448	15.6516	17.4892	16.6202	16.009	16.5623	16.4106	17.5403	17.5309	17.906	17.0416	17.0515	16.9923	16.4321	16.4768	16.7162	16.4298	16.5061	14.2692	17.7848	17.3952	17.996	17.8864	17.7805
18.7528	19.6338	15.9266	16.4833	16.9653	16.3199	19.3674	18.9828	19.4089	19.5512	19.7884	19.671	19.7354	19.7444	19.7061	19.2831	19.4454	19.5315	20.3378	20.2965	20.2126	20.4891	20.5936	20.6661	19.9513	19.797	19.7526	20.0066	19.9023	20.2077	20.0645	20.1526	16.447	20.3869	20.4651	20.439	19.5486	16.136	16.2733	19.9693	19.9509	19.9052	19.529	19.3358	16.2557	19.3967	19.1078	19.2875	19.417	19.5369
17.264	16.4046	16.9031	16.438	17.0885	15.3531	17.0915	15.8053	15.1111	17.7649	17.9071	17.635	17.7345	17.712	17.9837	17.5721	17.7252	17.6042	17.8471	17.9249	17.5739	17.8133	17.8056	17.962	16.402	15.948	16.8578	16.7705	17.2563	17.0578	16.221	16.2902	16.3822	17.5869	17.4087	17.5125	17.2881	16.2503	16.9684	16.697	17.4613	15.9801	16.6891	15.2579	16.3525	18.1939	18.2008	18.1685	18.5354	18.7488
18.3764	16.193	15.9483	18.99	16.7434	16.5716	19.0344	17.9403	16.9241	19.0607	19.2192	19.342	18.9926	19.0058	18.9043	19.1141	19.2525	19.0225	20.2636	20.1941	19.7899	19.8312	19.6459	19.8202	16.5491	17.3105	19.024	18.6509	16.7389	18.6464	18.4462	17.1725	18.6813	20.0658	20.1061	19.9502	16.4514	15.9299	19.438	16.1061	16.1141	18.6483	18.8534	19.5544	17.8461	19.7855	19.6675	19.5781	19.6943	19.4779
22.6257	22.5464	22.0367	21.3991	21.537	20.797	21.534	20.9884	20.9296	24.4785	24.48	24.5183	24.4228	24.4578	24.4553	24.6705	24.7196	24.7775	23.2618	23.2601	23.2278	23.1181	23.1148	23.1639	21.0698	21.9618	21.8216	21.3906	21.3969	22.0091	22.2889	22.1221	22.6899	23.8678	23.8469	23.7955	22.6849	22.8126	22.9371	22.2123	22.2376	22.1713	22.1684	22.1778	22.6795	24.4594	24.3075	24.3801	23.1833	23.1323
15.2481	15.8506	16.1351	16.5537	16.5466	16.2468	15.9841	16.5723	16.2872	19.7724	19.6526	19.8278	19.5092	19.6323	19.6591	18.8055	19.1374	19.1911	18.9334	18.5804	18.6155	18.9024	18.8017	18.914	18.2716	19.3607	17.8593	18.4359	18.6312	16.8392	18.2534	18.6243	17.5434	18.6844	18.6194	18.8331	18.9587	19.1505	16.8645	19.3101	19.4102	16.992	16.3552	19.4387	16.6171	19.3145	19.1487	19.253	19.4041	19.5131
15.2538	15.5952	18.6929	18.8689	18.8626	15.6997	16.7737	19.7962	15.5649	17.4313	18.4371	18.4572	18.4493	18.0777	17.6105	18.8399	18.9326	19.3719	18.2273	18.5053	18.4362	19.0309	18.169	18.7082	16.767	18.5806	16.6618	17.2598	16.8769	16.6775	17.3314	18.2042	16.7954	18.7855	18.6057	18.7473	16.3777	15.6941	17.0197	18.2077	19.1241	17.6406	16.6076	15.8962	18.4026	20.1299	19.8833	20.428	18.8056	18.8629
16.3452	16.5853	16.8384	15.5961	16.4556	16.1427	16.1272	16.5077	15.9867	18.2322	18.4739	18.6325	16.2967	18.0628	18.3412	18.0279	18.2521	18.0861	18.0903	18.2648	18.5576	17.5495	17.2196	17.1634	17.2791	16.3273	16.6654	16.3614	17.3082	16.9069	17.1372	16.1778	16.7026	18.5036	18.5701	18.5655	16.1878	16.3653	16.4887	16.739	15.9282	16.2356	16.0668	14.6143	14.9596	18.0894	18.2688	18.2933	18.1658	18.15
16.4271	16.9107	16.781	17.1856	16.2686	16.8477	16.1606	17.0884	16.0422	18.3385	18.4892	18.486	18.2742	18.3443	18.4082	17.75	17.8217	17.6359	18.9845	18.9806	18.6174	18.7792	19.7584	19.8275	16.9325	15.9538	15.4482	16.6135	16.1049	16.9893	16.927	17.9805	16.8384	19.0315	18.659	18.9374	16.7202	16.3842	16.9314	16.0097	16.7412	17.6233	14.6356	16.192	15.6059	18.5965	18.2708	18.3406	17.7366	17.8684
15.7725	17.4475	16.3078	16.9204	17.3222	16.3454	16.2383	16.4607	16.3274	17.8885	17.9449	17.8225	17.7014	17.7619	17.9401	18.0701	17.8475	17.8954	17.9167	16.113	17.8898	15.6979	16.5521	18.0148	16.696	15.4372	15.7849	14.9852	16.5071	16.7546	16.7996	16.2154	16.5021	17.7275	18.2053	17.6408	17.0808	17.3403	16.7364	16.9163	16.1925	16.4931	14.6582	16.1909	16.5525	18.0458	18.2307	18.1232	18.9808	18.9523
15.8751	16.4917	15.4354	15.8391	16.8279	16.8386	16.4023	16.3366	15.9309	18.4814	18.6383	18.5875	18.4825	18.3555	18.4557	17.5719	17.4575	17.6496	18.1513	18.0394	18.0985	18.1773	18.1076	18.1116	16.0371	16.3593	14.8501	16.2835	15.3817	16.6054	16.4927	16.9338	16.797	18.4566	18.6839	18.4839	17.6265	16.0777	17.1374	16.2161	15.131	17.4458	14.6717	16.4173	15.2996	17.6045	16.8991	16.8532	17.2954	17.018
16.1145	16.9555	17.1693	15.9051	16.437	16.9832	16.4517	17.0023	16.3306	18.4329	18.4171	18.442	18.5963	18.499	18.4492	18.281	18.3384	18.2967	18.3857	18.3066	18.0861	18.5596	18.2961	18.4517	15.9725	16.7789	15.8592	16.4512	16.4504	16.8399	16.001	16.511	16.9741	18.2868	18.4102	18.5652	17.2112	17.1167	17.1567	15.722	16.8579	17.4024	16.9503	15.8921	15.2618	18.1636	18.184	18.1623	17.9668	18.1452
15.8846	15.4087	16.0307	17.5803	16.6101	16.2064	15.936	16.0179	17.4131	16.4794	17.3387	17.7746	17.3871	17.1584	17.7567	18.4668	18.4893	18.442	18.2638	18.3457	18.3718	18.246	17.9904	17.863	16.5254	16.7331	16.2683	16.6423	16.2946	17.6016	17.7944	15.8269	17.229	18.4405	18.5154	18.5011	17.03	16.7509	16.412	16.1636	16.7976	17.2804	16.4684	15.9139	16.7458	18.8469	18.8559	18.6236	18.4632	18.3787
15.0411	16.9205	16.6374	16.0235	15.9262	16.6438	16.878	16.499	16.6807	17.9701	18.1493	17.6991	17.76	17.9251	17.9505	18.0707	17.8769	17.893	18.0111	17.7581	18.1216	18.2651	17.6624	17.7257	16.845	16.6182	16.1568	17.4624	16.52	17.0942	16.4957	16.4141	16.5869	18.2369	18.4535	18.3748	16.7032	15.8852	16.9946	16.6947	16.3691	16.3386	15.5543	16.3604	16.0137	18.4279	18.3183	18.3272	18.6787	18.864
15.4883	16.2199	16.0053	16.2378	17.3418	15.6858	17.7084	16.4477	16.8577	18.3595	18.2778	18.3445	18.0364	18.042	18.1113	17.8909	18.4829	18.1644	19.1937	18.9386	18.8751	18.1664	18.08	18.2117	17.1052	15.661	15.8447	15.9101	15.8266	17.5567	16.6664	16.7181	16.4746	18.9938	18.8128	18.8671	16.2763	17.42	16.8999	16.2276	15.8237	17.1588	15.8555	15.8184	17.0582	18.109	18.3437	18.3442	17.7647	17.8726
15.241	16.755	16.6329	15.9053	17.6586	15.7981	16.1642	16.9251	16.7756	17.8616	17.6254	17.8566	18.0122	16.1528	17.9366	18.023	17.987	18.3963	18.3605	18.3937	18.2773	18.4934	18.4596	18.3192	16.0538	16.2822	16.571	16.8694	16.9912	17.0057	15.94	16.4524	16.9355	17.991	17.8449	18.0722	16.4246	17.3187	16.6446	16.8768	15.6122	15.5951	16.5511	16.145	16.0548	17.8215	17.7949	18.074	18.6095	18.1796
15.5613	15.9674	17.2219	16.5274	17.2822	16.4895	16.2509	16.2168	16.702	18.1944	18.1829	18.2661	18.1627	18.279	18.2159	19.0493	19.1489	19.0845	17.0552	17.3014	17.2734	17.3998	18.6334	18.2593	16.0187	16.2218	16.0968	16.4226	15.9567	17.4916	16.559	16.5607	17.3807	18.1646	18.0565	17.4022	17.3162	17.2087	17.9223	16.5669	16.3444	16.5568	16.2488	15.7518	16.2333	18.9604	19.1953	19.2459	18.4072	18.6878
20.5764	20.4826	20.8084	15.7773	16.1083	19.8323	16.0898	20.5222	20.3693	20.2258	20.3014	20.1314	20.2283	20.0647	20.1711	20.0155	20.1139	20.0843	18.8934	18.818	18.9317	19.1152	19.2774	19.6874	19.5675	19.6025	19.419	16.3456	19.6042	19.6774	19.4983	19.8162	16.9149	19.6626	19.6866	19.685	19.6882	19.572	16.9986	19.6082	19.8082	15.5772	16.5141	15.676	15.7548	19.9587	19.9923	19.9134	20.2023	20.3392
15.2917	15.611	16.0993	16.0288	16.5014	15.4607	16.4782	16.5984	17.1552	19.1805	19.1608	19.1394	19.2737	19.2561	19.2178	18.7657	18.4684	18.7314	18.26	17.9986	17.9624	17.2375	17.7439	18.215	16.443	16.296	16.5748	17.1609	16.7008	16.8636	16.7633	16.2567	17.1175	17.7223	17.6759	18.2869	17.503	17.8368	17.0904	15.9213	16.8642	16.0633	16.3005	15.4597	16.6989	18.6017	18.3377	18.4646	18.6704	19.1138
16.8295	16.2482	15.8401	15.9813	16.2797	16.4111	16.7533	16.3627	17.1339	18.8364	18.9427	18.7185	18.7486	18.5967	18.994	17.8711	17.7991	17.839	17.0146	16.7616	17.0791	17.8652	17.6763	15.8982	16.3516	17.1187	16.824	16.6254	16.2791	15.8315	16.479	16.4934	16.933	17.2103	17.3941	17.1379	17.0251	15.5192	16.6761	16.0045	15.8917	15.582	17.1115	16.0495	16.5749	18.4557	18.0237	17.5897	18.1134	18.6111
15.9434	16.4789	16.3541	15.56	16.7869	16.2772	16.3377	16.1203	16.4123	18.1519	18.1415	18.2753	18.0821	17.7697	17.7187	17.9439	18.0551	17.963	18.3966	16.8274	18.3349	18.3269	18.2758	18.2304	16.7341	16.0713	16.7118	16.6689	16.5531	15.4686	15.9869	16.3366	16.8926	17.0793	17.807	17.8223	16.0281	16.6968	16.0308	16.6571	16.653	17.0924	16.7253	15.9994	16.3812	17.8994	17.8143	17.7257	17.9242	18.1627
25.9515	25.4658	25.6227	24.9806	24.7787	25.1278	25.7143	25.7926	25.7532	19.1711	19.7116	19.3939	18.4769	18.1397	18.6587	21.0939	21.1037	21.1646	21.8333	22.1703	21.6876	21.5564	21.5312	21.3741	17.3041	16.4717	17.2285	17.6822	15.7127	15.1652	16.3395	17.7858	18.1758	21.4404	21.5237	21.5149	22.6467	22.5914	22.7404	23.4182	23.632	23.631	23.099	23.2866	23.104	21.6961	21.5723	21.5946	22.065	22.206
16.1444	16.404	16.6405	16.7603	16.4449	15.0305	16.1704	16.1035	16.73	18.5694	18.0857	18.0729	18.297	18.1508	18.3458	17.944	17.8586	18.3554	18.5827	18.69	18.946	18.1072	17.9877	17.7982	16.8215	16.0014	16.2114	17.0076	17.0634	15.654	16.5635	16.1075	17.3449	18.5379	17.9851	18.2546	16.4739	16.9681	16.7694	15.9699	15.5671	16.9046	16.1502	16.0317	16.0241	18.1033	18.2036	18.2815	18.5591	19.0515
15.7255	17.6105	17.3845	16.3952	17.9371	15.9812	15.5501	16.9364	15.8211	18.5206	18.4519	18.4024	18.5866	18.4632	18.6732	18.2354	18.7247	18.7435	18.3334	17.8901	18.176	17.1936	17.31	17.2201	16.0695	16.5152	15.7327	17.012	16.6608	17.0103	16.8356	17.49	17.0809	18.0683	18.1297	18.8739	15.7407	16.0537	16.7062	16.2797	17.2065	16.371	15.5668	15.8544	14.997	16.9778	18.1192	17.3639	16.6836	18.0412
18.793	18.8428	18.8583	17.073	15.5895	16.4988	18.6622	16.8103	18.5934	18.9202	18.9061	18.9437	18.6989	18.759	18.864	19.182	19.3043	19.2208	20.3215	20.2963	20.0026	20.5746	20.4928	20.426	15.6636	17.3222	15.8307	18.0069	18.4146	16.1455	18.7695	18.5799	16.9118	20.5908	20.6908	20.6139	18.2315	18.3857	16.4321	18.5442	18.5342	18.8585	18.7616	18.6267	18.6479	19.0753	19.1137	18.9644	18.5983	18.6465
17.0138	16.3751	15.8367	15.4234	16.4222	16.1405	17.0256	16.799	15.7783	17.8155	17.7801	15.8943	17.8526	17.6324	17.8356	17.4395	17.5389	17.5408	18.8085	18.2992	18.2606	18.1274	19.0337	18.7727	16.3143	15.5398	15.8524	16.24	16.4772	15.8577	17.5832	17.6327	16.2883	18.4279	18.4225	18.3787	16.4749	17.0181	17.7276	16.2835	16.5363	16.2305	17.086	15.6844	15.6365	17.8777	17.9214	17.7031	18.5089	18.216
15.6632	16.5881	16.5326	16.8965	16.9361	16.4507	16.1701	16.1418	15.4172	18.0473	18.2345	18.3312	18.6303	18.3597	18.298	18.5711	18.6667	18.4639	18.5426	18.6243	18.7154	18.6303	18.4039	18.7213	17.2553	16.3438	16.3834	15.9586	16.4768	16.7317	15.8138	17.0053	16.6411	18.7833	18.7947	18.6344	16.0114	15.3423	15.9301	16.3537	16.4421	16.9933	15.1013	16.438	15.5314	18.2393	18.3041	18.2349	17.5063	16.0924
18.6839	19.7183	20.2928	18.6681	16.4472	19.2879	20.8833	20.8428	21.0339	22.1083	21.9997	21.9451	21.6537	21.7463	21.8246	22.4477	22.3905	22.4205	22.1779	22.1065	22.2505	22.5504	22.6617	22.7551	21.2138	21.0013	20.9928	21.1396	21.4047	21.4303	21.0135	20.9496	20.8947	22.4386	22.5374	22.3633	21.1996	21.7334	21.6741	22.3345	22.5203	22.2132	20.946	20.6055	20.6559	22.3888	22.3663	22.4119	22.1445	22.1887
15.6212	17.2089	17.5946	16.3035	16.5683	16.3434	16.7233	15.8436	15.5279	18.7357	18.8531	18.8796	18.8997	18.8069	18.6782	18.4845	18.5511	18.3338	16.7669	16.9311	18.9816	18.3288	19.3339	18.5204	17.2059	16.6934	15.4186	18.7396	16.763	17.0256	15.4085	16.1207	16.7078	18.3292	18.4008	18.3449	17.2404	16.4187	16.9773	16.0427	17.4569	18.8748	15.8948	16.7392	15.747	18.7865	18.8296	18.7717	18.8407	18.4766
18.4526	16.1234	15.9222	15.5506	17.3197	16.1135	19.3816	16.8428	16.1277	17.857	18.8674	16.379	18.4302	17.3103	17.0831	20.5086	20.3642	20.5956	20.1021	20.0974	19.8125	19.8675	20.3921	20.1767	16.5556	17.1217	16.935	17.5735	16.3441	16.3414	16.324	17.0545	16.7919	19.8121	19.7999	19.7298	17.5609	16.4044	16.1889	16.5375	16.876	16.3869	16.8837	15.6558	16.6587	19.2164	19.0208	18.9721	18.1763	17.9794
16.9702	16.6547	16.2425	18.7456	18.2934	18.783	16.8319	15.4745	15.953	18.2529	18.1081	18.0249	18.4379	17.8208	18.4982	17.5912	18.1054	17.7965	18.4701	18.2302	18.3646	17.9821	17.9218	17.635	17.3478	16.3556	16.6808	16.3186	15.8672	16.3367	17.2513	16.9802	16.5833	17.8763	18.184	18.39	17.9313	16.67	16.9765	15.7023	16.8191	16.6354	15.9879	16.2279	16.5328	18.5313	18.7127	18.1453	18.5812	18.8378
15.2945	15.5607	16.2347	15.7439	18.0029	17.5039	16.9654	15.707	16.1729	17.1406	17.1187	17.2565	17.083	17.2301	17.0136	17.5186	17.5823	17.1681	17.8695	17.4676	16.9639	17.693	17.5702	17.4466	17.5568	15.3391	16.5338	16.934	16.7344	16.5307	16.5691	16.0977	16.7157	17.5754	17.2245	17.5017	15.924	16.2989	16.5733	16.9395	16.9613	16.093	16.2185	15.6201	16.3961	18.7055	18.8471	18.7619	19.0404	19.3322
16.1169	16.1334	16.3794	16.2722	16.3181	16.4601	17.2578	16.2703	16.305	17.1165	17.0971	17.7611	17.8991	17.9361	17.8411	17.587	17.356	17.1593	16.4418	17.3321	18.0871	17.5135	17.8386	17.1184	16.4103	16.3578	16.7582	17.1525	16.489	17.1826	17.4776	15.7774	17.2655	18.6311	18.7009	18.3717	17.3788	16.8963	17.2693	15.8932	16.0238	16.0648	16.1587	15.6128	16.2221	18.167	18.3447	18.2953	18.5566	18.789
16.2542	15.3777	16.7498	17.8165	16.219	16.4415	16.6175	17.1154	16.1124	18.3452	18.4689	18.6101	18.9174	19.1094	18.3965	18.6216	18.7047	18.8609	18.2745	16.093	18.0443	18.4265	17.1039	18.6837	15.9853	17.0369	16.6469	16.5037	15.5518	16.6249	17.2637	16.9852	16.6062	18.8888	18.6698	18.7695	16.35	16.4895	17.142	18.5009	18.7241	18.6434	15.2911	16.0711	15.3955	18.5955	18.7774	18.5903	18.6839	18.5184
16.9041	16.9081	15.9512	15.7965	17.487	16.2094	15.2465	16.5326	16.3309	19.5716	19.5684	19.6135	19.6794	19.6932	19.4756	19.315	19.349	19.1827	19.2844	19.3539	18.8198	19.7953	18.7785	19.8087	16.2094	16.1489	16.1614	15.1528	16.7319	17.1388	16.0251	16.4614	16.4721	18.738	18.6933	18.6974	16.7934	17.4909	16.9251	16.4711	16.0012	16.1985	18.7139	19.0289	16.0855	17.5227	17.8068	17.5305	17.8076	17.7445
15.2656	16.8274	16.7867	15.7998	16.315	17.1006	15.814	15.4247	17.3216	17.3149	17.1346	17.186	16.8165	17.9965	17.1151	17.4144	17.5277	17.4402	18.2115	18.2094	18.3269	17.8518	17.46	17.8858	17.2356	16.3532	16.7016	16.2784	16.2236	16.7001	17.4585	16.8412	17.2194	16.6019	17.8937	17.9654	15.3629	16.2989	17.3171	16.0525	16.4603	17.0654	16.4986	15.3427	16.8487	18.7209	18.5253	18.4641	19.2944	19.0492
16.2344	16.8264	15.7752	16.0027	17.4882	16.4362	17.1542	17.0982	16.1034	17.9548	18.2019	18.3838	16.6763	18.1434	18.4163	17.5488	17.6943	17.5897	18.255	17.4706	16.417	17.888	18.037	18.2094	16.6966	16.0656	15.5912	16.5889	16.7675	16.1878	15.7455	16.6107	17.1076	17.9988	17.6192	17.5771	16.4832	17.3033	17.0262	17.0237	16.4383	16.1566	16.2489	14.5576	16.4834	18.5648	18.1052	18.5331	18.6181	18.9577
16.3968	17.2167	16.5506	15.9161	16.2174	16.4053	16.2697	15.3356	15.2323	19.2153	18.9028	18.9674	19.2516	19.0175	19.1705	18.5073	18.4313	18.3069	17.5753	17.417	17.3249	18.3588	18.5269	17.5078	15.9989	16.8224	16.8093	16.1816	15.6565	17.4008	16.0664	16.4017	15.9523	17.8665	17.7124	17.6036	16.1695	16.7428	16.592	15.7652	16.7018	16.9662	17.1394	16.2233	16.5164	17.228	17.2873	17.2087	17.1534	17.3213
16.2408	19.1778	16.7335	16.8847	19.6768	17.1146	16.5405	16.8002	16.8224	18.463	18.4185	18.6203	18.4883	18.3413	18.217	18.1393	18.0093	18.3993	19.1628	18.781	18.7099	18.0758	19.0061	18.8996	16.476	16.2626	17.125	18.1582	17.1882	17.1841	16.5317	16.5382	17.7263	19.3497	19.4204	19.2529	18.5161	17.1946	16.6464	19.1207	15.9982	15.8057	15.4572	16.1529	15.644	16.8614	18.6581	18.4494	18.368	18.521
16.3218	16.825	16.6105	16.7029	16.4204	16.959	16.0443	16.8076	15.7387	18.0943	18.1733	18.0698	17.5943	18.6226	18.3164	18.4516	18.2125	18.0531	19.3122	16.7452	17.2462	17.6285	17.4259	17.6795	15.9469	15.9316	16.2434	16.1422	16.2193	16.5261	17.9059	16.9857	17.0848	17.7151	17.6712	17.8863	16.4663	15.4624	16.6959	16.6718	16.0444	15.5784	16.4794	16.7569	17.3141	18.2639	18.5501	19.443	19.4108	19.4672
16.0495	15.945	16.5472	17.0295	16.3599	16.8308	17.7192	16.1765	17.4762	17.3809	18.1319	17.758	17.9261	17.9156	17.9546	17.8519	17.9189	17.9735	19.4068	19.2083	18.7489	18.785	19.0271	19.1888	16.3618	16.2866	16.1186	16.7964	16.9411	16.448	16.7964	16.4215	16.9414	18.9871	19.1221	19.0031	16.7028	16.4642	16.5181	17.2396	16.4657	17.4908	15.8338	15.8905	15.7261	17.9995	18.0625	18.003	18.6364	18.0629
15.7183	16.9856	17.1583	15.9666	16.6282	16.0063	16.1653	16.892	16.5477	17.8336	17.944	18.0047	17.8667	18.3486	17.825	18.3562	17.4323	17.7965	17.2087	17.2768	17.3424	16.199	17.3755	16.6865	16.895	17.0863	16.7609	15.8112	17.0377	16.5549	17.5666	16.783	16.7996	18.1905	18.3395	18.4389	16.391	16.7029	16.5158	16.0848	15.6096	16.7419	16.1225	15.6843	16.5545	19.514	19.4118	19.3217	18.3913	18.3087
15.9927	17.0482	16.9447	16.4854	17.7749	15.6108	15.6554	16.9913	16.965	17.9455	18.0788	18.0899	18.2636	18.3014	18.2178	17.5834	17.258	17.3514	18.4747	18.1826	18.073	17.7742	18.152	18.5035	16.8469	16.8709	15.4937	16.2713	16.2564	16.7387	16.9324	16.3055	17.0449	18.0101	18.4738	18.2347	16.8825	16.3065	16.3353	16.8411	16.4007	16.6645	15.9984	16.0367	15.3338	17.8501	18.16	18.0816	18.3811	18.4839
17.0908	16.0224	16.9714	17.4904	17.0162	17.1107	16.5299	16.5832	16.5833	17.7715	17.9985	17.4286	16.575	17.4042	17.0331	18.7638	18.7012	18.9469	18.4833	18.5307	18.9792	18.8204	19.1018	19.2852	16.8417	16.5515	15.9081	16.1071	16.5082	16.684	16.8638	16.5147	19.4627	18.6164	18.8738	18.8649	16.6496	16.9842	16.3132	15.8231	16.3476	16.1349	16.9996	16.3327	15.7882	17.8485	18.1435	18.1665	17.539	17.6284
16.6772	16.2877	16.444	16.6665	17.3133	16.7205	16.6222	16.0508	15.6142	18.4741	18.3932	18.3883	18.2564	18.3497	18.4548	18.1752	17.4962	18.0027	18.3881	18.5623	17.1065	17.9251	17.8534	17.972	16.8646	17.2104	16.3069	15.9141	16.2311	16.9408	16.6614	16.6332	16.6591	17.6275	18.2922	18.393	16.1112	16.1795	17.0034	16.3862	16.7085	16.1847	15.3822	16.6142	16.4889	18.543	18.6823	18.5421	18.8504	18.9101
17.3466	15.7718	16.5947	16.8284	16.5516	17.0969	16.2553	16.7085	16.9409	17.6393	17.6995	17.6785	17.306	17.82	17.2294	17.2446	17.2011	17.0905	18.9917	18.8295	18.7574	18.4987	18.8163	19.0738	16.6643	15.874	15.2589	17.0047	16.4904	15.5889	16.9639	16.0036	17.831	18.9132	18.8779	18.7433	16.7036	16.5181	15.7697	16.0048	16.7358	16.6822	15.5231	16.167	15.2027	18.269	17.8358	17.7766	18.173	17.797
22.2616	22.3759	22.0874	21.8491	21.9106	21.8964	21.8102	21.6638	21.92	24.2966	24.3345	24.3083	24.2998	24.281	24.3107	23.7994	23.9232	23.891	23.3956	23.4681	23.3378	23.1704	23.2449	23.2263	21.7065	21.9016	21.8139	21.9252	22.0143	22.1098	21.8439	21.7803	22.5345	23.59	23.6949	23.6563	22.2026	22.4158	22.5588	21.8285	21.5184	21.3289	21.9015	21.6634	20.855	23.4721	23.3696	23.3949	22.8498	23.0158
18.0227	18.005	18.2441	16.4769	17.1233	16.2001	15.8842	17.5226	17.8685	19.6065	19.6526	19.5691	19.6196	19.8031	19.8546	19.036	18.908	19.0103	19.2191	19.2511	19.1417	18.7776	18.9738	18.7617	16.0644	16.7201	17.1423	15.1273	16.6419	16.4777	17.4514	15.7181	16.3044	18.0652	18.7099	18.7283	16.5488	16.7094	16.7995	16.2204	16.1589	16.0451	16.3093	16.9913	15.0822	18.0008	17.9174	18.2057	17.1981	17.2313
16.7408	15.7459	16.3098	16.3425	16.575	15.8322	16.0855	17.0197	15.7137	17.1656	16.858	16.8026	16.5856	16.827	16.8228	17.3323	17.4797	17.3999	19.8787	19.6841	19.4122	19.9512	19.6293	19.8309	16.66	15.8579	16.1879	15.6709	17.1255	16.8179	16.4051	16.6291	17.3181	20.1839	20.056	19.911	16.8997	17.0873	16.0755	15.6745	17.2431	16.7573	16.7801	15.4028	16.4546	17.6388	16.6102	17.3776	17.0677	16.9562
16.1859	15.8671	17.0358	16.6734	16.4069	16.6617	16.3087	16.552	16.7338	18.2438	17.8924	17.8008	18.491	18.1532	18.1459	18.003	17.9921	17.8845	18.3264	17.6768	17.7689	18.2209	18.4007	18.4971	16.5522	16.0257	16.0939	15.6797	16.5824	16.3717	16.6146	17.025	16.0139	18.3246	18.361	18.3794	17.2165	17.3747	17.1561	15.4305	16.6948	17.1738	16.2061	15.2466	16.5556	18.3069	18.5176	18.4129	18.7541	18.6739
15.8028	16.3796	16.249	16.7652	17.0293	17.4372	17.3717	16.7315	15.6794	19.1832	19.2703	19.2438	19.0971	19.1968	19.1713	18.4651	18.6654	18.1934	16.0641	18.5183	17.6009	16.8173	18.3125	18.97	17.114	16.7838	16.0966	16.4209	16.5435	16.3808	16.6081	15.9271	16.9483	18.3801	18.256	18.3146	16.2669	16.4775	16.4304	15.9095	16.0428	17.052	15.6335	15.9464	15.7127	17.1451	17.0876	17.1671	17.5902	17.7961
18.8433	19.3188	18.6375	16.6431	16.5491	16.404	18.9343	19.013	18.9357	20.6736	20.6268	20.599	20.4326	20.3925	20.5608	20.4004	20.4059	20.1822	19.171	19.5883	19.89	19.7272	19.8777	19.7174	18.4618	18.2408	18.5156	18.5772	15.8927	18.642	18.3707	18.983	18.8675	20.5349	20.5727	20.4901	20.0532	18.5953	16.5454	16.8643	19.5211	19.4733	19.2189	19.184	19.2627	20.0485	19.6134	20.1106	19.8584	20.1792
16.5866	16.3326	16.5319	16.3636	17.0736	16.83	15.5442	15.5193	17.1626	19.0448	19.2005	19.2173	18.7277	18.8224	19.2683	18.9382	18.8779	18.7678	17.4744	16.2022	17.3549	17.8567	18.027	17.2478	17.039	16.399	16.7556	16.6438	16.7177	16.6964	16.7705	16.7439	17.0995	18.5988	18.6541	18.1984	16.5911	17.715	16.4227	16.9352	16.1575	16.7551	15.9631	15.6787	16.1545	18.2018	17.8495	17.7206	18.0102	18.448
16.7366	15.4252	16.4254	15.7649	17.3303	16.2513	15.2345	16.0151	16.4673	18.5909	18.8708	18.7554	18.9165	18.7143	18.9456	18.6191	18.4686	18.7068	20.1746	20.2056	19.8622	19.3763	19.6442	19.5561	16.6458	18.7834	19.9074	19.9614	18.9992	19.5595	18.7752	19.8718	19.5486	19.4591	19.4563	19.5603	18.5534	18.5313	16.2137	18.9428	18.6987	19.0687	16.8869	17.7017	15.8653	19.3257	19.0959	19.2796	19.5828	19.4215
16.1782	15.9529	16.7432	16.4505	16.6278	16.5813	16.3002	15.732	17.5077	16.9349	17.2978	17.8499	17.0383	15.9161	17.455	17.315	17.8396	17.3082	18.3329	18.3291	17.3078	17.1816	17.243	17.8797	16.8714	16.2675	15.8419	16.6914	16.22	17.2989	15.8301	17.081	15.7515	17.6248	17.3484	17.5545	16.2971	16.8898	16.0252	15.9125	16.3576	16.1415	15.1683	15.5671	15.1835	18.9761	18.3754	18.236	18.7154	18.7284
20.981	20.8673	20.9214	20.8003	20.9997	15.8249	18.1762	19.7305	20.0032	16.4937	17.8576	16.9865	17.2203	17.2213	17.7922	19.0895	19.4065	19.3533	19.749	19.8758	19.5296	19.8604	19.4058	19.5626	16.5523	16.2329	15.6382	17.908	17.8479	16.3977	18.7264	16.3806	16.7601	18.0871	18.9742	18.7551	16.4947	17.0578	17.6521	16.7412	18.0834	15.8882	16.9177	16.3558	16.4942	20.46	20.4075	20.2659	20.8176	20.785
16.2152	16.6724	16.1502	16.807	17.3117	16.3844	15.6228	18.4432	15.6491	16.2235	18.0812	17.4176	16.2682	16.8989	17.1307	19.2689	19.112	19.2209	20.5298	20.8835	20.7783	20.2326	20.7212	20.8046	18.6044	18.1619	16.8014	19.1935	18.44	17.0908	18.0574	16.6728	18.0681	20.8953	20.6218	20.6703	17.6101	17.4694	17.0541	17.7521	17.0297	18.3946	16.3737	16.6553	17.4956	19.7731	20.0867	19.4979	18.7643	19.0295
15.0732	17.0995	17.23	17.4479	16.9473	15.6436	16.046	15.8761	15.9188	19.3078	19.2278	19.337	19.2432	19.0906	19.1466	19.4978	19.4925	19.5118	18.9911	18.7552	18.3856	19.1401	19.2547	18.9966	16.3343	16.1195	16.028	17.3928	16.4184	16.2137	17.2148	17.1057	16.9018	18.9997	18.6934	18.9359	16.4251	15.8086	16.4696	17.7556	16.4782	16.5339	16.9736	14.7804	17.0728	17.9125	17.9491	18.2452	17.3022	17.8292
15.3117	15.9112	16.3452	15.9114	16.0133	16.645	17.1426	16.2118	16.4877	18.3499	18.3633	18.5943	18.5085	18.4876	18.949	18.4175	18.4947	18.333	16.8939	17.3188	17.7732	16.6124	17.0608	16.9257	15.9489	16.3023	15.2203	17.3899	16.6397	16.5639	17.0786	16.6139	16.2637	17.5093	17.2639	17.4572	16.3721	16.9476	16.3243	16.6525	15.756	16.3189	15.7505	16.9567	14.751	18.8562	18.3785	19.0711	19.6307	20.5543
16.3304	16.1351	16.5453	16.9692	16.8619	15.0478	15.5635	16.5511	17.2028	18.6806	18.5511	18.6456	18.5494	18.2522	18.6383	18.0397	18.0581	17.9642	17.8502	15.9337	17.7985	17.5071	17.2783	17.4983	16.1847	16.0717	16.1652	16.6883	16.811	16.8593	16.9863	17.417	16.058	18.6188	18.5181	18.5749	16.7556	16.5762	16.7144	15.7541	16.5496	15.8776	16.2968	16.062	16.4154	18.9767	18.961	18.6688	19.0045	18.8622
20.0081	20.2694	20.2559	17.327	17.3148	16.4549	19.9557	19.7596	19.7624	21.0812	21.0725	20.9809	21.4177	21.2868	21.418	20.982	21.0057	21.0487	20.4806	20.3448	20.126	19.7991	20.0232	20.1113	18.892	16.4722	18.9399	16.8988	17.9343	17.1237	18.8295	18.8369	17.5705	20.1367	20.0255	20.125	19.6243	19.2353	19.4808	19.0221	19.3512	18.8128	16.2551	16.3038	16.3099	20.0502	20.2285	20.1514	16.1287	18.6978
16.4732	16.2111	15.7482	16.1983	16.7594	15.9184	18.1847	16.2846	16.4941	19.5219	19.4341	18.7943	19.2464	19.1989	17.2147	18.6472	18.6534	18.5987	15.9998	15.7586	18.7853	16.1595	15.7966	16.5265	17.9337	15.5291	16.5226	18.077	16.6217	15.9823	17.1793	16.6009	16.4734	17.9559	17.7943	17.9623	16.6794	16.0413	16.3338	15.6677	15.9787	16.4978	16.4844	17.9956	15.3461	19.6287	19.6133	19.6354	18.6643	18.7853
20.3887	20.1525	20.1438	19.3835	19.8184	19.6585	19.7311	20.4219	20.6394	19.7969	19.8948	20.0039	19.6445	19.755	19.6598	20.1833	20.1582	19.845	21.0428	20.6902	20.7149	20.2676	20.5669	20.4594	18.9252	18.9171	18.6436	18.8421	18.7507	18.9072	16.9531	16.6999	18.6824	19.9787	20.1258	20.2994	16.2363	18.8916	16.2393	19.1536	18.942	19.2955	19.5528	19.496	19.6939	19.7961	19.9577	20.1518	19.7969	20.0128
15.0865	16.6165	16.1286	16.9945	17.2977	16.6794	17.0899	16.3202	16.6799	17.4318	17.3692	17.0577	17.1116	17.1541	17.016	17.6578	17.4875	17.5518	19.5002	19.6532	18.3737	18.2738	19.2791	19.3877	16.3345	16.976	16.9781	17.1896	16.4474	16.8663	16.7317	16.1496	16.7582	19.623	19.5094	19.7249	16.2016	16.4875	17.2907	15.6359	15.7723	15.9873	15.9533	15.1696	16.8301	17.4515	17.5643	17.4128	17.3912	17.5068
14.8705	15.8569	16.8285	16.0998	17.8245	16.0597	16.7312	16.6101	15.6578	17.82	18.0706	18.5674	17.92	17.9104	18.6483	17.9548	17.7445	16.8577	18.1265	18.4058	17.3243	16.6288	16.3857	15.7321	16.3656	16.8027	16.3905	16.3259	16.6065	17.4356	17.1071	16.483	16.7213	18.6491	18.2966	18.492	16.4423	16.8104	16.3482	17.1078	16.1906	15.9497	15.7009	16.1378	15.7163	19.6185	19.7127	19.5825	18.9646	18.1553
15.7652	15.488	16.4508	16.1113	16.6543	16.3536	15.2917	15.9719	16.0225	17.8064	17.9211	18.0868	17.886	18.0727	17.892	17.9353	18.1075	17.649	18.4279	18.4513	18.0333	18.4097	18.3452	18.3543	16.2398	15.8857	16.5715	16.4549	16.9138	15.91	16.8361	16.2457	18.0287	17.8254	18.3609	18.6668	17.0354	16.6506	16.4954	16.3329	16.5489	15.9792	16.4571	15.9292	15.2552	17.9243	17.6485	17.9355	16.4647	18.1625
18.3226	17.4248	19.6644	16.7864	19.5332	18.3096	19.6834	19.3644	15.9799	21.4645	21.4245	21.5372	21.1788	21.2179	21.2712	21.1031	21.2264	21.3798	20.8285	20.6909	20.9749	21.1001	21.1188	21.526	16.2226	16.9665	17.0205	20.0687	19.465	19.4124	18.9348	19.0543	19.0586	20.7999	20.8601	20.8266	20.3004	20.5437	19.9269	20.4139	20.1309	20.6332	19.165	19.7655	19.4491	21.0389	21.0297	21.0815	20.3705	20.5057
16.1213	15.7691	16.6993	15.328	17.1867	16.2558	16.2879	15.7448	17.0182	18.0905	18.0011	18.2299	18.4366	16.8401	17.3728	18.279	18.3778	17.9169	18.3573	18.202	18.1678	17.9251	17.6849	17.8187	16.1848	16.9733	15.8345	16.1458	16.1579	16.8996	16.3941	16.2845	16.1394	18.7064	18.2679	18.222	16.9378	16.8457	15.9079	17.7439	16.6755	16.0522	15.9596	16.3922	15.5739	17.9034	17.9231	18.063	18.6546	18.3207
17.2191	18.953	18.6341	16.3342	17.0071	16.3516	17.0007	17.5824	17.1718	19.6096	19.6635	19.6502	19.4229	19.3938	19.4607	20.8488	20.5767	20.9033	21.0411	21.2793	20.922	20.518	20.9091	20.7039	18.7391	17.8599	18.6607	19.8917	19.3305	19.6258	20.0139	20.2444	18.9997	21.3437	21.5969	21.4487	19.0008	19.1444	18.9813	20.0871	20.1618	19.8515	19.7142	19.0623	20.1645	21.8308	21.626	21.7907	19.9169	19.8056
16.2412	16.147	16.2554	16.9628	16.9832	16.6598	16.6808	15.6653	16.1683	18.5619	18.5617	18.4383	18.4502	18.6139	18.6644	18.6382	18.8929	18.6594	18.4148	18.4514	18.1409	18.7597	18.3985	18.4623	15.2058	17.1958	17.0572	16.5206	15.7452	16.7366	16.5926	16.7859	17.5703	18.3064	18.3664	18.36	15.7831	17.3327	17.6836	16.5668	16.5682	16.8585	15.6042	15.5704	15.5499	16.7898	17.6729	16.8618	17.798	17.8518
18.9358	15.6286	16.236	17.2116	17.761	16.3787	16.5383	19.4704	19.8333	20.1462	20.3153	20.2578	20.1166	19.9355	19.7488	20.2116	20.1724	20.3072	20.2682	20.5581	20.6074	20.5121	20.4666	20.6302	17.652	19.0609	18.8483	18.8403	19.9254	19.0765	20.2754	20.0203	19.115	20.5183	20.305	20.4635	17.0314	16.717	17.2866	18.71	18.6587	18.6818	18.663	19.7125	18.8486	19.0959	19.3674	19.76	19.5891	19.4418
17.0487	18.7423	18.4103	17.2417	19.2613	19.4673	15.9135	16.3992	17.216	19.598	19.8576	19.5609	19.7813	19.8243	19.9086	19.1484	19.2982	19.2671	17.472	17.3579	17.6511	17.8547	17.9257	17.6379	17.4064	18.3238	16.3712	16.2065	16.5883	16.9816	17.0542	16.7048	17.0647	17.8525	16.9316	17.352	15.6565	17.2841	16.5772	16.5374	16.4193	15.5441	15.9245	16.9525	15.8777	19.2834	19.335	19.1825	19.7686	19.6617
14.6334	16.211	16.6134	16.5325	16.1699	16.4123	17.2515	16.2513	17.1915	17.2749	17.7086	16.3683	17.2773	17.2254	16.7724	18.5507	18.365	18.6122	17.6725	17.6868	17.4768	17.424	17.7377	17.8993	16.7146	15.8413	16.5908	17.0306	15.8928	16.337	16.9372	16.1009	17.441	17.675	16.7471	17.8981	16.1651	16.8389	15.7644	16.5106	15.8088	16.2905	16.42	16.8877	15.6485	17.1027	17.2296	18.0817	18.0779	18.2055
16.5028	16.4855	16.5778	15.911	16.7059	16.1406	17.553	17.1098	15.8859	18.1405	17.9711	17.8024	18.2753	18.2839	18.0814	18.09	18.0766	18.3042	19.2716	19.1699	19.3585	19.4187	19.2812	19.0714	16.6494	16.1916	16.5982	16.8861	17.5205	16.1467	16.5674	15.6271	16.2764	19.1617	19.0809	19.08	16.4256	17.3117	16.7164	16.7644	16.4977	16.7273	17.1711	15.1794	16.5927	18.4063	17.8567	18.0188	18.5802	18.5611
16.5606	16.9602	16.971	16.3157	16.6384	16.7798	15.9434	17.3428	16.0134	17.7986	17.5668	17.6726	17.8827	17.2084	17.5281	18.5352	18.6794	18.8132	19.958	20.0362	19.9589	19.7597	19.8873	19.9357	16.9052	15.8917	16.4141	17.9423	16.5445	18.1196	18.4445	15.6685	15.9551	19.4737	19.4772	19.4856	16.6884	16.5368	16.7761	15.8911	17.7314	17.4881	16.3335	15.7721	16.7091	18.7795	18.9475	18.9276	18.6374	18.7123
16.3474	17.2267	16.6385	15.6554	17.0696	16.1921	17.5532	16.4983	16.7164	18.6471	18.6495	18.4812	18.6422	18.676	18.8864	18.1206	18.4946	18.247	18.5478	18.3206	18.2957	17.8125	18.0311	18.1005	17.0451	17.2447	16.2005	16.6243	15.9272	16.9118	16.9101	16.3055	17.2311	18.2938	18.3059	18.5817	16.3469	16.3736	16.3109	16.5353	16.3102	16.8392	16.4874	15.8469	16.7845	18.5732	18.8683	18.438	18.9047	18.9485
19.3619	15.8626	19.6877	16.22	16.3943	16.246	19.6216	20.0043	19.6953	20.667	20.6549	20.5828	20.7999	20.7682	20.7865	20.0423	20.2737	20.2225	20.3438	20.0589	19.9324	20.4898	20.433	20.4222	17.047	15.6361	16.3997	17.5247	15.5952	15.9299	15.328	16.7836	18.5182	19.6227	19.4507	19.5549	20.0724	20.0458	19.9485	20.1162	20.1528	20.1597	15.8049	21.0297	19.9489	20.5826	20.6994	20.8132	20.1108	20.1648
15.8011	15.8323	16.6789	16.9829	17.2341	16.3524	17.4131	16.6042	15.7466	18.0931	18.1373	18.3536	17.9504	18.1094	17.9117	18.1392	18.3605	17.9443	17.3661	17.4061	18.3466	18.7055	18.8447	19.1309	15.9783	15.3584	16.6546	16.3611	15.8519	17.3292	16.1962	15.8376	17.9541	17.2365	18.173	18.2709	16.4148	16.1906	16.9638	16.7806	17.3906	16.5801	15.3053	15.1924	15.848	18.4086	18.7612	18.678	18.9409	18.9499
16.8567	16.5995	15.5951	17.0499	16.1367	16.4573	17.2682	16.3889	15.9969	18.7844	18.916	18.9325	19.0095	18.2938	19.0822	18.2196	18.1092	18.4805	19.1104	18.9079	19.1552	19.3566	19.2826	19.2716	16.2809	16.4155	16.8495	16.1086	16.0683	17.1807	16.5351	16.5157	17.2607	18.6141	18.5878	18.6969	16.6219	17.7202	17.0079	16.5155	16.6723	15.9276	16.307	14.8463	16.5621	18.2141	18.4073	18.2003	18.1558	17.8
18.5026	16.3734	16.6976	19.3169	18.8922	19.8688	19.1596	19.0328	18.3771	21.9198	21.9525	21.9767	22.0328	22.0327	22.0938	21.7388	21.7846	21.8553	22.0308	21.8791	21.773	21.4103	21.6195	21.3127	19.892	19.7507	19.8162	20.2869	20.3723	20.135	20.067	19.8606	20.1881	21.6645	21.7492	21.8299	20.4527	20.238	20.6259	21.3459	21.263	21.4075	19.2547	20.3287	20.0876	21.3979	21.4554	21.3725	21.055	21.0024
16.7621	15.6829	16.7385	16.5407	16.7819	15.7712	16.4806	16.8872	16.1307	18.4894	18.5687	18.3465	18.8118	17.9602	17.5205	19.0099	18.9395	18.5928	17.2196	18.1849	16.1802	14.7504	16.3148	16.6333	17.2842	16.1458	16.2206	16.697	16.9497	16.5063	17.5539	16.936	16.8589	17.6509	15.8831	17.5967	16.5515	16.2337	16.8255	16.5687	17.394	17.4202	15.1332	15.7198	16.2505	20.3784	20.5002	20.346	19.4757	18.6804
16.4133	17.1576	15.4756	15.7993	16.94	16.2923	16.5037	17.47	15.299	18.5322	18.9646	18.7671	18.9959	19.0687	19.0053	18.2077	17.6462	17.4484	16.7371	17.3158	18.6768	16.7491	18.8774	18.2464	16.1012	15.8204	16.6272	16.6292	16.0927	16.0802	16.6364	17.1689	16.596	18.0947	18.1649	16.5336	16.2373	16.0081	16.7056	16.2447	17.2026	15.5467	16.06	14.9909	16.5211	17.7124	18.17	17.9701	17.5037	18.108
15.8675	16.5684	15.7365	16.6964	17.3147	16.5049	18.0699	16.4342	16.2199	19.0811	19.0677	18.5902	18.7212	18.8479	18.4777	18.3557	18.239	18.4388	19.3117	19.2848	18.8072	19.1085	19.077	19.0179	16.2848	16.8813	16.8966	16.4231	15.6646	18.1688	18.1811	18.3466	16.0977	19.3875	19.4281	19.3752	17.1158	15.8886	16.4386	18.1372	17.6869	17.5772	16.4079	15.2984	16.7588	18.5367	18.3242	18.5079	19.0197	19.069
19.7834	20.2866	20.2488	19.9586	16.385	19.9902	20.255	20.1148	20.0883	19.9336	19.9099	19.7996	19.706	19.8233	19.7985	20.2765	20.2784	20.2036	20.2906	20.287	20.2706	20.6621	20.6966	20.6799	16.8663	16.6758	18.4962	16.8711	16.7965	16.618	16.2467	18.6779	18.9519	19.9289	20.1717	19.9333	19.267	18.996	19.1681	19.2968	19.3497	19.1345	18.9802	18.9377	15.1751	20.0929	20.0362	20.2417	19.9005	19.7822
15.8236	16.6161	18.9499	19.5069	17.178	16.5418	17.7209	16.2538	18.8775	19.1805	18.5042	19.1258	18.5659	18.9898	19.1018	19.5448	19.5348	19.6184	19.1024	18.4106	18.7447	18.4585	18.9566	18.6273	16.2108	16.2616	15.7594	16.6149	16.6465	16.2392	17.4098	15.939	17.2613	18.6903	18.8201	18.4502	15.9334	15.5304	16.4403	16.5511	17.2794	15.8671	15.959	16.3615	16.8052	18.4281	18.3134	18.1104	18.7772	18.6618
21.1529	21.164	20.7889	19.8629	19.6394	19.5507	16.8862	20.5582	20.6755	22.3638	22.6198	22.3615	22.0812	22.3813	22.4626	22.499	22.5483	22.4671	21.1001	21.5328	21.6693	21.1254	21.1212	21.1464	19.7347	19.9516	19.463	20.2246	20.1498	19.9557	20.1436	19.6555	17.3988	21.7848	21.6367	21.9333	19.6833	20.1503	19.4533	20.7908	20.5372	20.5393	20.2721	15.7822	20.2514	21.3219	21.4078	21.192	20.9265	21.0176
16.8531	16.3198	16.95	16.5179	16.844	16.5479	16.4834	15.5792	16.1544	18.8212	18.7225	18.7436	18.4098	18.1917	18.3926	19.1405	19.0382	19.1213	19.1158	19.0054	18.4632	18.8656	18.8901	18.6984	16.696	17.0108	16.6388	15.9838	17.244	16.6056	16.6281	16.9037	19.4114	18.5759	18.4743	18.4046	16.8118	16.9381	16.3816	15.6417	16.0748	15.4996	16.659	15.3796	16.299	17.5267	17.5699	17.6754	17.6728	17.7866
17.1131	16.9048	17.1035	16.8334	16.8892	16.3225	16.3137	17.6971	16.4313	18.4602	18.3462	18.3711	17.5622	17.471	18.7062	17.7179	18.4371	18.56	18.1881	17.4197	17.8065	18.134	18.3295	18.3468	17.2102	15.8786	16.961	17.0814	16.4763	16.8443	16.2879	16.0786	17.3346	18.3728	18.3921	18.7473	16.8936	16.2803	16.0037	16.7485	15.542	17.0965	15.8027	15.9579	15.7281	18.878	19.2221	19.1595	19.4643	19.4964
15.9775	16.2414	16.594	18.86	18.9032	16.47	18.2654	15.6139	15.7765	20.1436	20.2809	20.1712	19.992	20.0973	20.1001	19.5012	19.8496	19.5236	19.4241	19.5295	19.5716	18.8624	19.1805	18.8797	18.8969	16.684	16.4223	16.3442	16.8465	18.7715	17.0601	16.732	18.8268	19.6614	19.5315	19.6986	18.2883	16.626	16.2911	18.5967	18.5717	19.3808	16.5596	15.6983	19.0023	19.4189	19.5381	19.5315	18.8642	19.0439
16.7948	16.0322	16.1485	15.9088	16.605	16.3352	16.1411	15.7112	16.6537	19.8088	19.7027	19.727	19.7182	19.7176	19.6719	19.3875	19.3438	19.4223	19.8974	19.6452	19.6994	19.9474	19.8437	19.9947	17.8696	18.5376	18.9983	18.6178	18.9587	18.3061	18.3212	18.4898	18.6218	20.1867	20.2395	20.1653	18.6827	18.0145	16.545	19.4224	19.0256	19.4303	17.9144	19.4091	16.6637	19.5346	19.4879	19.446	18.9331	18.8509
16.0235	17.4427	15.9149	15.6334	16.8709	16.0142	16.8694	16.2144	16.035	18.5775	18.7311	18.631	18.3028	18.3773	18.6503	19.2592	19.2361	19.0906	17.6952	17.0163	17.8756	17.501	17.0321	18.0054	16.252	16.1407	16.6887	17.0549	16.7154	16.9096	16.288	17.3028	16.7089	18.4494	18.7377	18.5917	16.5909	16.9546	17.0634	15.2605	16.4398	16.6831	16.5422	15.4999	15.5473	18.1386	18.1043	17.1437	18.8207	18.9671
15.604	18.5668	19.6217	20.6602	20.2283	16.2621	20.8886	19.6231	19.2059	20.373	20.5035	20.3186	20.1517	20.4741	20.4913	19.7235	19.8801	19.9425	19.9073	19.6786	19.6999	20.2376	20.0929	20.2305	19.1679	19.2221	16.2011	19.4022	18.8161	19.72	18.1384	18.8275	18.2069	20.3105	20.2435	20.1559	16.0822	18.7799	17.3844	20.2957	20.1674	20.4976	16.2065	16.3753	19.5742	19.8484	19.9269	19.8941	20.2405	20.3635
16.2113	16.8657	16.6948	16.3822	16.1634	16.6062	16.2208	16.3093	16.1123	18.2688	18.2616	18.0871	18.1313	18.2764	18.0182	17.9692	17.6411	17.7934	18.2262	18.3229	18.2641	18.2136	16.1201	18.2919	16.0573	16.0444	15.9976	16.4759	16.3366	16.6561	16.4826	17.2223	16.9734	18.6663	18.4559	18.7464	17.1294	16.2643	16.3933	16.2802	15.8605	16.346	16.2049	16.0349	14.6169	18.3387	18.5691	18.1033	18.6536	18.4719
16.5039	15.8921	15.7264	16.6223	17.2586	16.6887	16.8502	16.7336	16.9212	18.3255	17.9884	18.0523	18.0863	18.0124	18.0723	19.3724	19.4679	19.1632	19.398	19.5974	19.2221	18.8743	19.0357	18.8855	16.1316	16.3777	16.0669	15.8621	16.1031	16.2054	17.3209	16.9024	15.986	18.9931	18.9732	18.969	15.5374	16.4346	18.1125	17.0063	15.7835	15.6754	16.4177	16.4048	15.5147	18.7276	18.5785	18.5627	18.3145	18.5342
16.085	16.4132	16.3405	15.9073	17.3645	16.5242	16.7071	15.8412	15.3788	17.89	17.8806	17.0334	17.8017	17.5661	16.6636	18.0563	18.1304	17.9875	18.1226	16.8061	17.1931	16.4754	17.0429	18.632	17.3793	15.2749	16.1807	17.1612	16.7545	16.5074	17.1224	16.6755	16.1186	18.8603	18.7617	18.8549	17.3072	15.8058	16.5355	16.9039	16.5725	15.7286	16.2615	15.5879	15.2544	18.2046	18.2752	18.2798	18.5843	18.3337
19.0854	17.4699	18.839	16.4616	18.5153	16.8638	19.9526	19.9388	20.1831	20.9497	21.2553	21.2745	21.4162	21.8313	21.4121	22.1134	21.7219	21.7483	21.1787	21.3223	21.4081	21.1752	20.4749	21.2666	15.8316	20.2475	19.3567	20.2456	20.2753	20.5047	20.3355	19.77	19.7334	21.5232	21.4003	21.2375	16.161	20.7517	19.8408	21.5137	21.2344	21.165	19.7539	20.2291	20.2485	21.4878	21.3724	21.4945	21.2609	21.5263
16.3348	16.2038	17.4023	16.1229	17.0562	16.6797	16.5989	16.1077	16.6588	18.2055	17.8451	18.2887	17.7721	18.0166	17.8564	18.8306	18.815	18.6394	18.4056	18.6777	18.9084	18.4855	18.406	18.5101	16.6856	16.6054	15.8672	16.3299	18.7446	17.1504	16.9127	17.1986	17.1539	18.9502	18.9006	18.9437	16.479	16.425	17.4694	15.7621	15.4877	15.881	16.0809	15.311	15.6598	18.6636	18.7152	18.7736	18.2654	18.4961
17.171	16.5817	15.7269	19.8096	16.7825	16.4215	16.3141	16.1827	16.5921	18.1835	17.8958	18.2621	18.0426	18.3074	18.2196	19.2451	19.0282	19.0565	19.8285	19.3953	19.3447	19.9081	19.8091	19.844	16.3354	15.632	16.6528	15.8505	16.5532	17.3697	18.8324	16.9169	16.2765	18.961	19.0756	19.0967	16.7221	16.8889	16.4168	20.5269	20.902	20.2265	15.947	16.0692	16.0152	19.8403	19.9504	19.7935	19.556	19.4916
21.8745	21.9611	22.0053	20.9592	20.8594	20.8238	21.3833	21.1669	21.6779	24.0054	24.042	23.9263	23.9407	23.8406	23.9807	24.3447	24.298	24.3288	23.8745	23.69	23.9661	23.5961	23.5207	23.5754	21.8877	21.7592	21.8886	22.0775	21.9784	22.1199	22.118	22.2291	22.328	24.3276	24.3741	24.3264	22.2214	22.2159	22.1735	21.9471	22.0061	21.9259	22.1631	22.2904	22.2837	24.9589	24.948	24.9295	23.9463	23.7982
16.6459	17.0427	15.9807	16.6517	16.0151	16.054	15.2691	16.4762	16.4861	18.699	18.404	18.4329	18.8011	18.8439	18.6566	18.0077	18.0512	18.1182	17.841	17.9802	17.8156	17.8769	17.9366	17.7089	16.3966	15.2131	16.5217	16.9259	17.0819	16.7971	16.4175	16.9233	16.2742	17.7764	17.8793	17.8428	16.095	16.089	17.7625	16.4153	16.6076	16.3643	15.5765	15.7881	15.9393	18.3356	18.428	18.2143	18.6482	18.6556
15.8514	15.9957	16.0239	16.5015	17.151	16.9073	16.8084	15.8657	16.4188	17.7701	17.7578	17.4009	17.2023	17.3654	18.0384	17.9532	17.941	18.05	19.9306	19.5457	19.2798	19.2116	19.3004	19.6725	15.7037	15.9524	16.24	16.1578	16.4356	15.5301	17.0358	16.9625	18.6271	18.3712	18.7325	18.7044	17.0702	17.0784	16.1548	17.0138	15.9858	16.3362	16.2898	16.5694	16.3332	17.5011	17.2439	17.5319	18.2345	18.1275
20.811	20.7459	21.041	20.0547	20.849	20.8759	21.2412	20.7086	20.8078	24.1085	24.1057	24.0584	24.17	24.054	24.1497	24.2383	24.2693	24.2153	22.8645	22.8527	22.819	22.7468	22.8966	22.8271	21.0534	21.2168	21.2588	21.1735	21.464	21.3117	21.5761	21.4456	21.8212	23.0183	23.0897	22.9833	21.9259	22.2343	22.4202	21.9662	21.9152	21.978	21.7136	21.7368	21.8124	24.0124	23.9806	23.9604	23.4626	23.4253
20.0509	20.694	20.3914	15.8125	16.8727	17.3726	20.8937	19.2189	21.1108	19.5915	19.5409	19.5575	19.5248	19.594	19.5088	19.9242	19.9662	20.0799	20.3853	20.184	20.0354	19.6424	19.5604	19.4787	17.0678	16.5007	16.5507	15.9464	15.8717	17.9355	15.7006	17.2107	17.1943	20.0292	19.9009	19.8626	16.5567	16.5165	16.977	16.5344	16.3412	17.2297	17.1903	15.8218	15.9061	19.5353	19.3813	19.5241	19.6104	19.4131
16.0574	16.8529	15.7708	15.578	17.3171	15.7854	15.7332	16.3262	17.2521	18.0984	18.7716	18.159	16.4917	18.0125	18.132	18.7069	18.1614	18.1371	18.3274	18.0898	18.059	16.6481	17.8615	17.9493	16.1513	16.9868	16.9542	15.8584	16.3434	15.9113	15.6913	16.0577	17.4235	18.3169	18.2249	18.336	16.5739	16.046	16.8002	16.8256	16.2972	15.8151	16.3941	14.9651	15.27	18.7452	18.3076	18.3863	18.6382	18.9547
15.758	16.9405	16.8137	16.5355	16.2909	16.1685	19.1029	15.7536	15.1466	20.5801	20.3398	20.3042	20.4862	20.4636	20.2993	20.2909	20.4764	20.3546	20.1952	20.0329	20.1612	20.345	20.6108	20.2523	19.3623	17.0877	20.1234	19.29	19.8529	19.7992	19.8783	19.8899	16.5296	20.8175	20.485	20.389	19.9495	18.428	20.049	20.5645	20.2911	20.3553	19.0189	15.7296	15.987	20.7741	20.5041	20.4349	20.1773	20.0751
16.5077	15.9162	16.7542	15.5611	16.9843	17.0094	16.1041	16.4028	16.6109	19.2325	19.1049	19.4382	19.0253	18.999	19.1919	18.8092	18.432	18.5752	17.7903	17.7457	18.4936	18.4273	18.2111	17.8607	17.1305	15.7721	17.0647	16.1924	17.1484	17.1489	16.6819	17.1989	16.8157	18.79	18.9652	18.8661	17.1501	17.1394	18.2133	16.7086	16.3522	15.5376	15.7636	16.276	15.5948	16.8282	17.0587	17.2858	17.863	17.8837
15.8919	16.4169	16.6236	15.9926	17.0036	15.9957	15.8637	16.7672	16.7049	18.7989	19.4167	18.6173	19.5389	18.8696	19.5022	18.5098	18.4692	18.2024	19.1162	19.1714	17.9517	18.4435	18.4202	18.3335	16.6004	16.7374	15.861	17.357	16.4819	16.6171	16.3284	16.7526	17.2186	19.0447	18.9928	18.8838	16.8236	17.3577	18.128	15.615	16.1558	16.7031	15.8108	16.1429	15.2779	18.4863	18.2023	18.2622	18.3854	18.5117
15.1811	16.9664	16.3213	16.3572	17.6348	16.7719	16.7976	16.1692	16.3029	18.6153	18.4545	18.5219	18.5557	18.442	18.5974	18.7476	18.8303	18.9047	18.8407	18.8842	18.4759	19.0838	18.8827	19.2826	15.9747	16.5895	15.1588	17.6043	17.197	16.2898	16.5008	17.6244	16.822	18.7343	18.7231	18.6969	16.8492	15.7267	17.0797	15.0214	15.477	16.6342	15.1791	15.7192	15.9661	19.2368	19.2367	19.2034	18.2377	18.2338
18.5697	16.2923	18.7895	16.5825	18.2075	15.7727	16.3945	18.3349	18.285	20.1225	20.0632	20.1224	20.1073	19.865	20.0962	20.096	20.1743	20.0685	19.381	19.7645	19.2043	18.1256	18.9391	18.3315	16.1228	16.4002	15.8238	16.6485	17.0244	16.282	19.3478	19.4615	18.9102	19.5549	19.6948	19.724	16.2027	18.8287	16.0697	16.4858	18.9368	16.3014	18.9253	19.025	19.2674	17.4352	16.6912	16.7164	17.0207	17.0034
16.7904	16.2509	16.3034	15.9472	17.4458	16.0339	16.8919	15.3463	17.0362	18.8893	19.0649	19.0693	19.4621	19.4376	19.1559	19.3654	19.0364	19.3077	19.3914	18.8688	18.5628	18.6496	18.8667	18.3942	16.6641	16.1044	16.6576	16.1037	16.4282	17.3466	17.3184	17.7153	17.1353	17.8796	17.7218	17.1943	16.4555	16.4511	15.2336	19.5982	16.5733	15.3108	15.0809	15.5604	15.7585	19.1735	19.2532	19.2033	18.5755	18.8224
15.3055	16.3071	18.8442	17.3961	17.3731	19.0687	15.7878	16.338	16.6497	19.496	19.4784	19.3888	19.6562	19.6617	19.4	19.4171	19.4426	19.5751	20.0128	20.1085	20.3219	20.0906	20.0503	19.8675	16.769	16.7381	16.461	18.1799	16.3375	16.7543	17.2458	17.0045	18.4329	20.7236	20.6132	20.8062	18.5226	18.7784	18.8178	18.4039	18.5908	18.3794	18.5008	18.4319	18.7731	20.2062	20.2316	20.3406	20.1457	20.0823
15.698	15.5968	16.4522	16.1499	16.978	16.8438	16.3975	17.0981	15.5272	16.877	17.7323	16.0552	16.1713	16.6927	17.3329	17.3647	17.5528	17.3848	19.3437	19.3428	19.2629	19.4888	19.5014	19.4594	17.4259	16.4993	16.4829	15.5957	16.1932	16.502	16.3599	17.1592	16.8282	19.052	19.0751	19.1219	15.8958	16.7432	16.586	17.4752	16.9946	16.1906	16.4992	15.7794	15.6172	18.6006	18.5047	18.3928	18.7667	18.9112
14.9423	16.7648	15.99	16.6349	17.1713	16.4325	16.1567	17.271	16.1604	18.7632	18.7657	18.4814	18.7338	18.3966	18.5131	17.7826	17.4484	17.6075	18.0548	18.0003	18.0175	18.2017	17.7645	17.9527	16.291	15.7789	15.4165	16.5316	15.6287	16.6552	16.3058	17.083	17.118	18.0581	18.554	18.1538	16.8519	16.892	16.2036	16.9845	15.9244	16.3497	16.23	15.7939	16.0883	18.3125	18.4332	18.5157	18.8833	18.9894
22.5032	22.5615	22.5033	18.3149	21.0928	19.2439	21.9983	21.6921	21.8997	23.114	23.008	23.0282	22.9313	22.7736	22.9321	23.0964	23.2176	23.1277	23.0868	22.9861	22.7534	22.9779	22.8939	22.8529	19.8438	19.3124	20.3596	20.5779	20.6516	18.8823	21.4816	20.2115	18.4174	22.6392	22.5727	22.4952	20.7809	18.1345	19.3895	19.8188	20.1032	20.2496	20.1122	18.4241	19.7118	21.8858	21.9924	21.8349	21.8072	21.3231
16.2895	16.9771	16.8392	16.257	16.8374	15.8888	16.0784	16.4837	16.2107	18.5994	18.2042	18.3625	18.0404	17.858	18.2239	17.5739	17.9309	17.6387	19.4702	19.2481	19.1706	19.2593	19.1635	19.0931	16.199	16.3225	16.9501	16.1986	16.2737	16.4015	16.9006	15.7389	18.1102	19.3308	19.4515	19.3698	17.616	17.392	16.0419	16.9087	15.8961	16.9757	14.939	15.5833	15.9155	17.8342	17.9752	17.9708	17.9856	17.918
15.9934	16.5385	16.011	17.3366	17.0136	15.5296	15.3682	16.0456	15.6555	18.8657	18.7515	18.7038	18.7375	18.8089	18.8241	18.5946	18.8918	18.9336	18.3716	18.26	18.1342	17.9779	17.7746	17.1972	16.1907	16.1825	17.1223	16.5924	16.8906	15.7773	17.4701	16.9058	16.0333	18.1927	18.2285	18.1542	16.6797	17.4325	16.6429	16.1703	16.3473	16.1787	17.269	14.5053	16.1357	19.16	19.0841	19.2976	18.3069	18.5286
19.6565	19.1696	19.4729	14.8646	19.3444	19.2969	19.3846	19.0813	19.7819	20.6266	20.4139	20.5314	20.8037	20.7534	20.6965	20.5685	20.7434	20.5599	20.3042	20.4424	20.516	20.8604	20.5552	20.9682	18.9555	19.804	20.1234	18.9121	18.7953	19.1059	18.9551	18.893	19.4602	20.7165	20.4583	20.5631	18.2428	18.5794	18.7506	18.2305	18.1934	16.3394	15.3482	18.6076	18.4388	20.5342	20.3175	20.6847	19.8772	20.013
18.9835	16.866	18.8472	18.2904	16.9892	19.4511	19.8959	19.5728	18.5098	21.6669	21.3752	21.5126	21.5004	21.6175	21.3493	22.461	22.1559	22.3445	23.2204	23.2066	23.0912	22.767	22.7061	22.6837	19.6156	19.6896	20.4383	21.4409	20.7085	21.2211	21.4866	21.3288	20.609	23.0414	23.2392	22.9918	20.1342	19.963	19.6988	20.3144	20.582	20.0048	20.5984	20.9464	20.3881	21.4839	21.5588	21.5006	20.6254	20.5408
15.7747	16.1562	15.4333	15.9002	16.8136	15.6414	14.9496	16.3003	17.1686	18.4646	18.7592	17.8108	18.3884	18.4902	18.3982	18.1321	18.4883	17.2888	18.9678	19.0058	19.2019	18.2156	18.2221	19.065	16.5599	16.1471	16.4477	17.1139	16.894	17.1393	16.7913	17.1697	16.3994	18.8905	19.134	19.063	16.3589	15.9916	16.5251	16.2457	15.889	16.1822	16.0802	16.0103	17.2165	18.1435	17.963	18.3175	18.5184	18.0892
16.9339	16.645	16.6065	16.3391	17.3789	16.3274	16.348	17.0823	16.3851	17.5182	17.5702	17.2693	17.7435	17.2883	17.2712	18.3344	18.0749	18.1342	19.4021	19.4063	19.4801	18.9972	19.7298	19.0678	16.5315	16.3308	15.5691	16.4556	16.144	16.1382	17.8817	16.1103	16.6363	18.6439	18.4901	18.7164	17.0483	16.5369	16.6262	17.027	16.7084	15.7849	15.9374	15.8157	17.1531	18.334	18.2305	18.5468	18.8097	18.6602
15.8035	17.0536	16.1365	16.6022	16.8849	16.9054	16.3841	16.1094	16.6676	18.9974	18.6864	18.7966	18.6521	18.4591	18.6145	18.8002	19.0672	19.0851	19.9565	19.5902	19.545	19.1336	19.4538	19.58	16.0957	16.7673	15.7712	16.9507	17.339	15.9341	16.6033	16.2989	17.1631	19.2458	19.2042	19.1592	17.3365	15.6295	16.4287	16.7636	15.4129	16.1325	16.7211	16.1579	16.7238	18.2291	18.2478	18.4216	17.8838	17.7562
21.76	21.6646	21.8311	21.1057	21.2478	21.2932	21.555	21.6249	21.7738	24.2025	24.1531	24.1402	24.332	24.2527	24.3786	23.8787	23.8854	23.8642	24.1067	24.1167	23.9539	23.9656	23.8036	23.776	22.0216	21.9407	22.2451	22.3345	22.2284	22.1483	22.3181	22.2238	22.816	23.9453	24.0212	24.0841	23.3283	23.3844	23.4109	23.6286	23.909	23.7622	23.2139	23.1498	23.1664	25.2999	25.277	25.2661	24.6986	24.7449
16.4594	16.7398	19.1837	16.7562	16.337	17.0718	16.093	16.0872	15.7214	18.8647	19.0954	19.058	18.8687	19.0251	19.0499	18.8378	18.8512	19.0896	19.502	18.951	19.3598	19.6594	19.9148	19.9054	17.039	16.0612	15.3626	16.7	16.8546	16.7928	16.5585	16.793	17.2233	19.5945	19.674	19.5317	16.6583	16.1216	16.0031	19.1285	18.9633	18.6026	15.9609	17.3871	15.9071	18.6903	18.9353	19.0018	19.1274	19.0879
15.7875	16.7872	22.007	16.4028	16.5605	15.8785	18.9174	20.7155	19.7286	22.147	22.2575	22.279	22.2752	22.2392	22.1908	21.0564	21.3583	21.5631	20.6374	20.5942	20.4	21.3109	21.4735	21.4717	20.9322	20.397	20.6992	20.5438	19.9205	20.4535	20.73	21.0475	21.2418	20.6008	20.5626	20.5835	21.0132	20.8739	20.3611	19.1145	16.8905	18.3441	16.7039	15.3851	15.5027	21.9652	21.9833	22.0608	22.3442	22.3991
16.705	16.0044	16.2577	16.1498	16.7731	15.527	16.4717	16.5784	16.2967	18.5786	18.6271	18.5441	18.4735	18.3107	18.6447	18.5312	19.0707	18.6467	17.5813	17.613	18.3689	17.849	17.797	17.9349	16.8371	16.7741	16.1676	15.6111	16.8181	17.3274	16.6659	16.5302	17.0926	18.0666	16.7292	18.1933	16.9499	17.3461	16.0405	16.5243	16.2434	16.448	16.1227	15.7743	16.22	18.762	18.6802	19.3096	19.5639	19.6806
19.4906	19.5659	19.3351	19.2088	16.8359	19.4508	19.1905	19.3162	19.3607	21.6363	21.8289	21.6668	22.1819	22.213	22.25	21.3802	21.2976	21.4082	21.5398	21.7139	21.8467	22.0621	21.8573	21.8775	19.6632	19.205	19.366	19.5361	19.2635	19.5969	19.2587	19.7253	19.9826	22.0643	22.1799	21.9578	20.3437	20.1603	20.1301	20.0744	20.0092	20.2299	19.4906	19.5658	19.4843	23.0012	22.9017	22.9334	22.6096	22.5532
17.4735	16.0267	16.7859	15.3791	17.7403	20.0402	15.7595	16.0198	15.8294	17.2872	17.2555	17.8071	17.6845	17.8512	17.9412	19.1787	19.0619	19.1087	19.2927	19.2931	19.5038	19.4001	19.2537	19.3559	16.4516	16.1938	16.8104	17.1004	16.0913	16.385	16.9217	16.389	17.4996	18.8019	18.3973	18.6377	16.0753	15.5504	17.0132	15.4327	16.7289	16.9209	15.9247	16.0888	16.2201	18.5906	18.5767	18.457	18.678	18.9177
15.979	16.0672	16.5611	16.307	17.2669	15.8486	15.9134	16.0249	15.6818	17.8231	18.2646	17.786	17.1534	17.3565	16.3541	17.94	18.1517	18.1886	17.4532	17.4764	17.5809	17.3617	16.9432	17.3398	15.8447	16.6128	16.2356	16.8265	17.5533	15.7417	16.9098	17.2471	17.2067	18.15	17.6258	17.5121	16.2443	14.8559	16.0043	16.8272	15.4156	16.413	15.6615	14.9185	15.1155	18.2385	18.3149	18.3663	18.0642	18.1592
15.6044	16.8206	16.3811	16.0892	15.7707	16.5158	16.6911	16.609	15.8097	19.2133	19.2179	19.2962	18.9769	18.7364	18.8813	19.2037	19.3446	19.3289	18.8237	16.6269	17.0822	18.1607	18.1334	18.5053	16.0727	16.3806	16.675	16.4818	16.7372	16.0164	16.4166	16.5402	17.4176	19.5394	19.3462	19.3614	16.7725	16.0771	16.2763	16.1583	16.4254	15.6996	15.6357	15.6933	16.7483	17.7939	17.1879	17.5251	17.7023	17.7488
16.1813	16.6721	17.002	16.6275	16.1975	15.4146	17.8035	15.7875	16.0154	18.8473	18.9844	18.7919	19.0817	19.0501	19.2199	18.3852	18.4839	18.573	19.4491	18.9976	19.4272	19.2078	18.9312	18.9109	16.6363	16.7207	15.8677	17.0162	16.088	16.51	16.6943	16.7432	16.1176	19.2187	19.1263	19.3112	15.7468	16.2607	15.6209	15.5945	16.39	16.0583	17.5086	16.79	16.3895	17.9487	17.8103	18.0944	17.8296	18.1563
16.5475	16.8908	16.3025	15.6804	16.8833	17.2703	16.5843	16.1852	16.4288	17.9789	18.3731	17.8651	18.1158	18.3102	17.9966	19.0498	19	19.0657	17.1748	16.864	18.0585	17.8584	17.3814	17.5867	16.8179	16.9022	17.2877	16.4272	16.3315	17.4685	16.8008	16.2407	16.3678	18.3802	18.6779	18.515	17.2565	17.0453	17.7983	16.0529	15.6336	16.5088	15.1992	15.8005	15.4794	19.3363	19.4375	19.1027	19.5955	19.4188
16.2676	15.2963	15.391	17.2512	20.2385	19.9556	19.5156	19.0293	20.2012	16.8902	18.0779	16.9157	16.4472	16.4889	16.6677	18.2807	17.2331	17.2832	20.5609	20.0147	20.4117	20.5566	20.4228	20.4516	16.6226	16.8456	16.2452	15.4997	16.1914	16.9599	16.0323	17.4302	16.3097	19.7081	19.9697	19.7299	16.4892	17.5373	16.398	18.3626	16.8119	16.5882	16.1701	16.1818	16.45	20.837	20.9415	20.7992	21.1485	21.0496
16.1747	17.2283	16.6632	16.5871	17.0855	17.593	16.6036	16.3929	16.6011	18.509	18.7142	18.5442	18.7295	18.6138	18.7473	18.6606	18.6469	18.7331	18.8258	18.7603	18.7881	18.8721	19.2495	19.0847	17.0823	16.5558	16.4043	17.2731	16.5536	16.4425	16.3976	18.5009	17.427	18.7061	18.9215	18.7207	16.2054	15.2052	16.3089	15.9533	16.449	16.8213	15.6154	16.8599	16.0433	18.6693	18.5921	18.4548	18.4497	18.1942
15.9709	15.8566	15.9865	16.6499	16.3392	15.9399	16.1989	16.6103	16.8835	18.6967	18.7122	17.5182	17.3675	17.599	17.4511	18.2747	18.0192	18.2067	18.9405	18.6115	18.543	18.5407	18.3952	18.0879	16.9115	16.5024	16.4423	15.616	15.7189	17.4683	16.4503	16.3633	17.2925	19.8076	19.5488	19.729	16.0255	16.4203	16.6582	16.2322	15.4445	15.6918	16.4991	15.4356	16.6068	18.1276	18.453	18.1846	17.8554	18.854
16.9987	16.9341	16.2243	16.7309	17.3898	16.0848	17.5928	15.8267	16.8451	18.5785	19.0765	18.7413	19.3492	19.557	19.0482	18.126	17.9034	18.0628	18.6804	18.1947	18.4133	18.2967	18.5635	18.328	16.8403	17.0636	15.3594	17.2357	16.1498	17.2268	17.4026	16.4849	17.1939	17.6659	17.7847	17.6113	15.2427	16.3073	17.1089	16.2098	15.6409	16.8985	16.3115	16.2826	16.282	18.2642	18.0353	18.5701	18.3581	18.6903
16.2807	17.079	16.4851	16.5092	17.1054	18.4375	16.2751	16.5474	16.1251	18.5706	18.6893	18.9656	18.0615	18.2889	17.1758	18.9917	18.871	18.9463	19.0091	19.1455	19.7159	19.1459	18.6405	18.9172	16.6813	17.0812	17.5393	16.8126	16.5425	15.5333	16.2068	17.2337	18.8718	19.4539	19.5682	19.2485	17.6642	16.4599	16.3633	16.8694	16.6692	15.9023	16.9353	16.4101	16.8074	18.7964	18.3615	18.4994	18.8199	19.0433
16.0088	16.4021	14.8088	16.1079	17.5509	16.3396	15.4573	15.385	16.5879	19.5948	19.5847	19.5609	19.7325	19.6545	19.8466	19.3688	19.5258	19.5328	20.1087	20.0003	19.9566	20.388	20.3389	20.2816	17.2181	16.2893	20.3201	19.6331	20.6283	19.7579	20.1987	18.9333	16.7851	19.7692	19.7237	19.7608	17.2369	16.4306	17.3761	19.0191	17.1999	20.3795	16.4859	15.2498	20.4313	19.8905	19.9405	19.8758	19.5569	19.6639
16.7197	16.0281	16.4958	16.4978	17.378	16.2793	16.4751	17.1635	16.3243	17.7942	17.639	17.7	17.8352	17.9071	17.4094	18.1845	18.0675	18.3072	18.0743	18.2445	18.0912	18.7542	18.804	18.0393	17.3886	16.4801	16.405	17.1024	16.6323	15.5572	17.5513	16.9424	15.9288	17.9606	18.1043	18.3221	16.3638	17.0118	15.9963	16.7353	16.1113	15.753	15.6388	15.4956	17.0599	18.6327	18.6036	18.6674	19.159	19.1827
16.2156	17.4497	16.2112	16.7799	16.4651	15.1338	16.3847	16.0503	17.1007	18.3601	19.1224	18.6008	19.2942	18.9795	19.5254	19.6366	19.5557	19.4966	17.952	17.3036	18.3127	17.2463	17.0377	16.9222	16.9676	16.9764	15.7355	18.0833	16.0432	15.8084	16.7662	17.266	16.9769	18.9395	18.7148	18.9938	16.3856	16.491	16.3957	16.1172	16.1227	16.0871	16.4076	15.918	15.8694	19.1656	19.0907	18.7869	18.862	18.8664
15.9101	15.9945	16.5885	17.2126	16.7117	16.4052	15.4209	15.6863	16.2716	18.7439	18.6299	18.8738	19.3608	20.0461	19.9993	18.4135	18.2119	17.7569	19.7142	19.3195	19.0586	19.5866	19.5817	19.4243	16.503	16.6459	15.5656	17.2033	16.6441	16.4484	16.5174	16.1492	16.3214	19.5133	19.5044	19.5643	16.4891	16.4828	15.8358	18.2565	18.4993	19.0478	16.221	16.9176	16.5339	19.0609	19.7754	19.763	17.409	16.5727
15.6138	15.5652	16.4135	15.8752	16.7278	16.1321	15.9916	15.8366	16.1402	20.0592	19.8636	19.3888	19.6605	19.7523	19.9102	20.2748	20.2658	17.2711	19.5042	19.347	19.3137	19.2889	19.3486	19.7002	16.2149	16.085	16.1505	16.3981	17.008	16.1008	19.05	18.1228	16.0215	19.0168	18.8599	18.9762	16.3971	15.7346	17.4086	16.8277	16.5579	16.7473	15.479	15.8454	16.5437	19.2236	19.7869	19.6152	16.2681	19.5564
16.3236	17.2232	17.7858	15.0166	17.1051	16.7067	17.0865	15.6574	17.1955	19.4617	19.5047	19.4356	19.2278	19.2621	19.3633	19.0161	18.919	19.1369	18.5899	19.2977	18.2312	18.9295	19.1983	19.2188	15.7411	16.1341	16.4263	16.4291	16.3468	15.9267	16.8835	16.5698	16.4334	19.1992	19.2032	19.2641	17.7935	16.1384	16.5106	16.4051	17.3129	16.2326	15.1192	16.2748	16.5625	18.7725	17.7702	18.6241	18.6116	18.0928
17.0419	15.5615	15.7478	15.4756	17.1246	18.7969	16.4624	16.2669	17.6275	19.5677	19.543	19.4735	19.6805	19.5148	19.5927	19.6127	19.6153	19.4997	19.3874	19.5129	19.5365	19.9025	19.5375	19.4356	16.1576	16.333	15.9853	16.842	18.727	19.0802	18.7543	16.3035	19.4799	19.8987	19.8019	19.9223	16.3938	16.3688	19.2361	19.8653	16.465	19.7156	16.4174	16.0909	16.4991	20.1252	20.2442	20.0466	19.2406	19.5319
16.029	16.6935	17.0921	16.4936	16.4605	16.9014	17.2767	15.901	17.168	19.4733	19.4709	19.451	19.7526	19.641	19.6195	18.7193	18.7487	18.8477	18.9995	18.8567	18.6437	18.8253	18.1196	18.7221	15.955	16.9187	16.7788	16.6631	16.5411	16.5338	17.0105	17.0693	16.4891	18.6639	18.6042	18.5697	17.1381	16.9729	16.9059	16.2405	15.6471	15.8468	15.9456	16.9375	15.9337	19.3042	19.2059	19.3522	18.7576	18.487
19.0726	15.7988	16.363	15.9868	17.3525	16.0254	17.1358	17.2712	16.035	19.1474	18.9127	18.9914	18.9691	19.1579	19.0508	19.4173	19.4648	19.4205	18.4775	18.6475	18.4837	17.4213	18.45	17.982	16.8561	16.3511	15.4255	16.5311	15.6706	17.6573	17.9658	16.0434	16.9644	19.955	19.9416	19.815	16.7314	16.4471	16.7077	17.1721	17.9713	16.3489	15.1256	15.0552	16.194	19.8416	19.8294	19.8336	19.8798	19.6671
16.112	15.8878	16.709	15.3443	16.2598	16.6582	17.01	16.9055	15.8744	19.0298	18.9731	18.9736	19.1283	19.1014	18.9413	18.9355	19.2188	19.157	17.6782	18.5544	18.4605	18.6815	19.1133	19.0229	17.4339	15.9925	16.376	17.1745	16.8282	16.9002	16.6499	17.2082	16.079	18.6059	18.4059	18.1645	16.6435	16.1843	16.2998	16.3335	15.6166	15.9508	16.2109	16.7858	14.6593	18.6243	18.0058	17.4185	18.9706	18.9504
16.0424	16.2723	16.0538	16.7129	16.983	15.5786	16.4322	16.4642	15.9535	18.6372	18.5109	18.5664	18.0668	18.0857	18.0374	19.0779	19.3666	19.1868	18.2379	18.3828	17.9978	18.0949	18.1454	18.23	16.5523	16.1182	16.9219	16.3495	17.1045	15.972	16.3387	16.5335	17.3363	18.3796	18.2999	18.5029	16.0214	16.4987	17.1407	16.7942	15.9019	16.4528	14.9592	15.3442	16.2604	18.6626	18.6031	18.6383	18.9267	18.9831
17.1354	16.5508	16.2859	16.2954	17.0384	18.6196	16.1647	15.7172	16.5114	18.0573	17.3791	17.3518	17.1148	16.6088	17.0186	19.4592	19.5502	19.4622	19.3744	18.7859	19.2326	19.2767	19.313	18.9135	17.0065	16.6889	16.3734	16.6758	16.313	17.0926	16.9114	19.493	17.1239	18.6766	18.879	18.9628	16.4294	16.5628	17.3005	15.4193	17.1347	16.6825	15.8431	15.6852	18.9421	19.1805	19.1642	19.3001	18.8889	18.9207
16.2721	16.682	16.8804	15.7473	17.0446	17.3361	16.6448	17.6785	15.9146	19.579	19.0562	19.5217	19.4465	19.8267	19.1216	18.9276	19.2731	18.4398	18.736	18.8464	19.1634	19.5401	19.8174	16.6395	16.0075	16.3042	16.7111	17.4494	16.7066	16.9894	16.629	15.7841	16.2429	18.2703	19.1791	18.4048	16.9901	16.098	16.4717	16.5317	16.5618	16.9563	16.5195	16.697	16.3143	18.5196	18.5767	18.7773	18.785	18.9778
16.0192	16.6677	16.9061	16.4066	16.8687	16.0269	16.523	16.592	17.2459	19.8142	19.5231	19.4795	19.855	19.9309	19.7689	18.9152	18.9507	19.0981	17.7537	18.0481	17.7313	17.1576	17.3311	17.3596	16.2759	16.306	16.2618	15.4028	15.9826	16.8591	16.6323	16.3446	16.4343	18.3011	18.7734	18.3877	16.4041	17.0986	16.0192	15.9302	16.2443	16.2226	15.8759	16.3295	15.7699	18.6234	18.5735	17.8847	18.6781	18.7021
16.4852	16.4378	17.1304	16.1051	16.2712	16.5152	17.1054	16.2609	15.9516	19.6199	19.8504	19.5438	19.5771	19.5702	19.5408	19.018	18.9982	19.0649	18.2422	18.8777	19.0536	18.8293	19.3548	19.6113	17.4018	15.1933	16.161	19.3561	19.5344	17.2995	16.3725	16.2704	16.0933	19.6908	19.6009	19.6824	16.5907	16.584	17.0454	15.6714	15.9111	15.9285	15.8491	16.0236	16.3565	18.6243	18.5991	18.5785	18.0025	18.1366
15.5353	16.2209	16.6703	16.0397	17.2276	15.678	15.595	15.7424	15.2075	19.2189	18.9824	19.0393	18.7255	18.8113	18.4177	18.3599	18.0928	18.4144	19.2033	18.7607	18.9061	16.7717	17.4677	18.0099	17.0532	16.3027	16.9234	16.7345	16.4056	16.4026	17.484	16.1945	15.855	18.3444	18.9699	18.8461	17.0222	16.4244	17.1264	16.558	16.2091	15.7191	15.87	16.719	15.7208	19.2349	19.4876	19.3719	19.6083	19.7122
15.9999	17.1457	15.9119	16.838	17.328	16.0871	15.7552	15.4096	15.9137	15.4333	15.2996	15.1554	16.37	16.8082	16.7457	19.1808	19.4359	19.4137	19.2883	19.3138	19.2388	18.1799	18.4825	18.5247	16.6298	16.5504	15.5126	16.5801	15.9767	16.2268	16.7615	16.7412	16.5179	17.9961	18.4154	18.7624	16.8996	17.1262	16.4235	16.5699	15.9587	15.1711	19.339	15.3355	15.7368	21.3712	21.4907	21.3117	21.592	21.3448
15.9985	15.9273	15.2898	16.4323	16.2759	16.4591	16.5857	16.2224	16.2991	18.144	17.9829	18.0044	17.2818	17.8568	17.6528	18.1503	18.3208	18.294	21.1661	21.145	21.1027	21.162	21.4452	21.112	16.406	15.8538	15.8812	16.5495	16.735	16.4426	16.5105	16.6329	17.7867	20.5489	20.3881	20.5324	16.6691	16.7539	16.068	16.5521	16.5218	16.762	15.3267	17.1118	16.5907	17.7758	17.7035	17.8057	18.1099	18.2923
18.1227	16.1493	16.93	16.6961	16.5119	16.9014	16.9249	15.9626	15.9981	19.1893	19.14	19.3947	19.3935	19.1579	19.2048	19.4191	19.682	19.7704	18.8985	18.5242	18.6141	18.572	18.7168	18.6117	17.1886	15.7129	16.0027	16.7542	16.3568	16.2251	17.4371	16.9772	16.718	18.9129	18.7422	18.8875	16.9148	16.5288	16.7268	15.2674	16.2241	17.1109	15.9201	14.7806	15.3974	18.6194	18.6457	18.7979	17.6101	18.0194
16.0372	17.3277	15.9882	15.5815	15.5054	16.812	15.3497	15.8457	18.7099	19.4778	19.21	19.3446	19.7059	19.8044	19.6152	18.447	18.8891	18.672	19.2279	19.0155	18.4814	19.4328	19.585	19.2108	19.523	16.3513	16.2984	19.0404	19.0374	16.524	16.6298	17.2367	19.1406	19.072	18.731	19.381	16.8146	16.0712	15.5795	19.3401	18.9434	17.2379	19.0269	15.058	19.2879	19.6768	19.5807	19.4781	19.6357	19.8186
15.1374	15.976	16.4735	17.7311	16.8877	16.9485	16.5145	16.8412	16.5505	18.4894	18.44	18.3562	18.5864	18.1366	18.272	18.6916	18.6154	18.6797	19.2035	19.2596	19.1757	18.7824	18.8135	18.6479	17.1889	16.4925	17.0109	16.8194	15.8836	15.902	15.8264	16.3774	16.8972	19.1515	19.2063	19.1297	16.4174	16.2398	16.2048	17.1431	16.2873	16.1699	16.1617	16.043	16.2879	18.3825	17.3117	17.4273	17.8308	17.7225
16.5431	16.6042	16.641	16.3527	17.6997	16.4173	16.3761	15.9746	15.4465	20.1197	19.8922	19.8981	19.843	20.0843	20.1813	20.5924	20.664	20.6503	20.3655	20.3956	20.3789	20.5469	20.5162	20.5739	17.7298	17.9662	16.0602	18.7922	18.0649	18.8825	18.8543	17.811	19.4795	20.8941	21.0104	20.9097	17.166	17.7122	17.5234	16.3149	17.0557	16.8437	16.5239	15.5193	16.6894	18.9933	18.9782	18.8552	17.7808	18.3815
15.3184	15.8038	15.9467	16.001	17.195	16.564	15.913	16.5557	16.7503	18.1047	18.0451	17.8174	18.0963	18.0886	18.2247	18.0882	18.1413	17.8694	18.8369	18.8742	18.7804	18.8657	18.7109	19.0638	16.9869	16.3971	15.7091	15.9468	17.4347	17.4225	16.7836	16.5688	18.2596	18.714	18.7423	18.6293	16.3444	15.6005	16.2462	16.3721	15.9176	16.2985	17.2083	16.3622	16.0093	18.2632	18.3077	18.3162	18.7147	18.742
16.2018	16.2175	15.8399	16.1596	17.3284	17.7515	15.9116	15.246	16.6202	18.7537	18.8901	19.0548	19.1884	19.016	19.103	19.0394	18.8815	18.7336	19.0662	19.1228	18.9844	19.7532	19.7152	19.9108	16.4831	16.4176	16.2404	15.6932	16.7217	16.6182	16.0768	16.3123	16.4572	18.5624	18.6861	18.6693	16.6139	16.4243	17.1431	15.957	15.9268	16.2291	16.4877	16.5659	19.5373	18.9572	19.0887	18.9487	18.418	18.6132
15.053	16.5881	17.0693	16.4609	17.266	16.8596	16.1066	16.799	15.1443	18.1269	17.7909	17.9286	17.5716	17.6287	17.4231	17.8844	17.7885	17.8593	18.8831	18.5113	18.1534	17.8886	17.9852	17.8504	16.7969	16.521	16.1438	16.3321	17.2463	16.3664	16.257	16.7159	17.5719	18.3817	18.1603	18.4327	16.6023	16.4037	16.4559	16.7432	15.5465	16.7497	16.7096	15.6993	16.7904	19.3978	18.8056	19.3404	19.4711	19.5593
16.1584	16.7405	16.9116	15.749	20.0768	16.1802	16.0399	16.8954	16.36	18.8319	17.9155	17.9069	17.6538	17.7897	16.8687	18.0272	17.9848	18.1083	19.3982	18.8473	18.9222	19.0159	18.9002	19.5233	16.8373	16.1892	15.5708	16.4809	16.4757	16.72	16.1707	16.8421	16.7654	18.7163	18.959	18.4848	16.5503	16.8389	15.7805	15.5371	17.4195	16.4821	15.0123	16.2737	15.3344	19.4915	19.2192	19.5208	19.9606	20.0411
16.0944	18.6743	16.4029	16.264	16.9819	16.6866	15.8284	16.0312	15.5785	18.5976	18.8897	18.8608	18.7961	18.9563	19.2386	18.3813	18.6144	18.323	17.509	18.336	19.1132	17.9016	17.5812	18.3775	16.5159	17.3743	16.5702	15.6716	17.1637	16.6779	16.1644	16.9764	16.032	19.2899	19.3641	19.0293	15.5378	16.6211	17.3318	15.7288	16.574	17.1905	16.0726	15.3628	16.2312	20.0497	19.1802	19.5192	19.9339	20.0628
16.1351	16.3271	18.7412	18.681	17.2161	15.9789	18.703	18.4105	19.9515	21.6248	21.6622	21.6307	21.3624	21.3818	21.513	21.6521	21.6022	21.6002	21.3971	21.3129	21.2969	21.3158	21.4258	21.5146	16.2442	19.8722	19.7303	20.2416	20.2508	20.1457	19.7563	19.8822	19.6051	21.375	21.4501	21.4833	20.2609	20.0199	19.9937	20.9087	20.7912	20.7438	19.7311	20.0175	19.9439	21.2196	21.1601	21.1221	21.0087	21.0651
17.064	16.686	16.3104	16.94	16.9638	16.5961	16.5762	15.8456	16.2573	18.8599	18.9112	18.5514	18.4714	18.5539	18.7493	18.7613	18.7919	18.8005	18.6224	18.5478	18.5553	18.3502	18.5712	18.1196	16.3992	17.226	17.4748	16.8169	15.9848	16.4154	16.7385	17.1119	17.0187	19.2552	19.5094	19.4204	17.1643	16.9936	16.7462	15.8425	16.8674	17.4289	16.4949	15.08	15.4826	19.9094	19.7874	19.8596	18.6506	18.547
16.6663	16.2667	15.9283	16.062	16.2539	15.9446	16.0301	16.1855	16.166	19.9519	19.9508	19.9432	20.0585	19.9894	19.9077	19.7705	19.8154	19.822	19.6811	19.6982	19.5791	19.2576	19.5034	19.3992	16.5109	16.0556	16.7489	16.5629	17.3681	16.6059	16.7867	16.4012	19.1668	19.6857	19.6855	19.7002	16.837	17.5282	16.3847	17.4168	17.7309	15.4067	16.6692	15.8601	17.038	19.3937	19.4052	19.4531	17.9283	18.1283
15.3593	17.5659	16.7228	15.6365	16.5167	16.7728	16.6149	15.7408	16.584	19.8271	19.7888	19.7719	19.6242	19.6806	19.7639	19.4769	19.5656	19.6309	20.4339	20.3564	20.1626	20.4504	20.5054	20.8239	19.7658	19.8604	18.4994	16.2838	16.2352	18.5531	19.1806	19.3587	19.5692	20.4912	20.3701	20.5319	18.9103	19.0232	18.3077	19.1851	16.4814	19.0195	16.3768	16.0252	16.3172	18.8331	18.8104	18.9086	19.1404	19.0192
16.6148	16.5076	16.1935	17.0763	16.8439	16.3148	16.7883	17.2696	17.7339	18.6385	18.3808	18.3576	18.5209	18.6081	19.0131	18.287	18.2682	18.1751	19.0019	18.9486	17.4452	15.844	17.7972	17.9568	16.1519	16.5596	17.5182	17.3945	16.0421	16.8517	16.5433	16.275	16.6654	18.3335	18.5761	18.7932	16.7884	16.1027	16.3843	16.45	16.7199	15.4818	15.5902	14.8756	15.106	18.5665	18.8844	18.9225	18.8301	19.0104
18.4739	18.8137	19.9454	19.4764	18.3764	18.5906	19.8718	20.0115	19.9749	21.3944	21.419	21.5534	21.4826	21.5209	21.5289	21.7631	21.7812	21.794	21.5436	21.8297	21.5833	21.564	21.5601	21.693	20.6395	20.1195	20.503	20.909	20.6346	20.2817	19.958	20.1062	19.8829	21.8755	21.4777	22.3547	19.4853	19.8352	20.1397	21.0159	21.1543	21.1614	19.6382	19.7072	19.2083	21.4908	21.6195	21.4805	20.6588	21.2434
15.6985	16.8706	17.1426	16.2741	16.604	16.0454	16.0014	16.2458	15.9925	18.3016	18.3583	18.0254	17.3468	17.9452	17.9169	19.7045	19.6488	19.732	19.6956	19.2145	19.1317	19.5332	19.6029	19.4488	17.1151	17.0507	15.807	16.7305	16.6652	16.9516	17.3891	16.9559	16.1581	18.1662	18.0928	18.3015	18.335	18.2575	16.7758	18.5261	16.3764	18.8134	16.7701	16.1097	15.9665	19.7692	19.8932	19.8817	18.9279	19.1275
16.6073	16.1247	15.777	16.041	16.4872	16.1623	16.1245	16.0128	16.5976	19.3274	19.2745	19.3848	18.6726	19.1762	19.2264	18.8389	18.8871	18.8313	18.2933	17.8966	18.0425	18.3567	18.1546	18.0173	16.2755	15.5381	17.3971	16.882	16.5153	17.0157	17.1241	16.0193	17.3228	18.6147	18.0054	18.2611	16.1063	17.7287	16.6486	16.4363	17.4519	15.6682	15.9932	16.4431	16.6091	18.5263	19.0374	18.7588	19.2759	19.3263
15.8892	16.9578	16.3622	16.2054	17.0785	17.2081	15.916	16.7102	17.4435	16.7763	18.2932	18.3247	17.0956	17.6487	16.3747	18.4564	18.6006	18.5273	19.055	19.0888	19.395	18.4877	18.6304	18.9351	17.0606	15.6734	16.3939	16.0766	16.196	15.5486	16.7419	16.5738	16.1863	18.8342	19.1277	19.0153	16.6279	16.4545	16.465	18.8648	17.2082	15.7924	16.9275	16.3629	16.8536	19.0365	19.0357	19.3484	19.732	19.4454
16.3949	16.0028	16.8493	16.1	15.9313	16.0993	16.2471	16.9606	15.2678	18.1176	18.3944	18.3258	17.5514	18.1381	17.9365	17.8366	18.0612	18.2139	19.0166	18.8753	19.2931	19.6482	19.6701	19.3726	16.2802	15.8968	16.1605	17.4688	16.2592	17.3106	16.8822	20.1948	20.5514	19.1928	18.9801	19.1634	16.7729	22.4534	16.7393	18.39	18.4744	17.7837	16.2381	16.5465	15.6623	19.9413	19.828	19.7722	20.2454	20.086
16.352	16.2817	15.7009	16.4138	16.33	16.3758	15.4621	15.7214	15.7543	17.9719	18.2738	17.4918	18.055	17.7885	17.4992	18.7231	18.1435	18.4817	18.5773	18.2785	17.6239	18.2565	18.0373	17.3165	17.3461	16.0335	17.0676	16.1531	15.7192	16.0338	17.2499	16.8048	16.5834	17.3937	18.843	18.1991	15.5119	17.3195	16.6612	16.086	15.6001	16.2479	16.2047	16.2017	16.1637	19.3396	19.2461	19.1803	19.0028	18.4774
17.1594	16.0166	17.1481	16.2896	15.2017	16.0329	15.7412	16.2768	16.1102	18.6976	18.7341	18.679	18.7885	18.8411	18.9555	18.6027	18.6681	18.6847	18.9864	18.7244	18.8503	18.5876	18.4998	18.5283	16.8899	16.7359	16.3051	17.1586	16.6311	16.564	17.1942	16.6945	16.6672	19.0218	19.0051	19.106	16.4578	17.9028	15.6625	16.9402	16.2335	16.2321	15.9235	16.3606	15.9976	18.2094	18.1315	18.2152	18.2658	18.7055
15.8569	16.2745	15.9967	16.0546	17.2821	15.7767	15.7124	15.9516	15.6124	20.4162	20.2804	20.3814	20.2708	20.5124	20.235	20.1717	20.3122	20.2279	19.1229	18.9893	18.355	18.5665	18.4668	18.473	16.718	15.7055	16.5967	15.5814	16.2203	16.4125	16.3686	16.7366	17.442	18.9912	19.2356	18.6962	16.1726	17.5559	15.7174	17.3348	16.5147	16.663	16.5629	15.8594	16.844	18.6454	19.3327	19.3362	18.1467	18.351
15.9111	16.6089	16.2786	16.6593	17.5039	17.289	16.4812	16.1117	15.7354	18.8352	18.8268	18.8498	18.8931	19.2578	18.9339	18.8781	18.6165	18.5939	19.1892	19.292	19.0172	18.4671	19.0038	18.7033	16.995	17.3223	17.1858	16.3788	17.0234	16.6414	16.4467	17.7732	16.4098	19.2973	19.4463	19.2047	16.7766	16.3538	16.9169	16.8188	16.9506	17.3178	16.9848	15.0829	16.3082	19.1187	19.044	19.1648	18.7909	18.9517
16.5721	17.3426	16.0722	17.9477	16.7392	17.9661	16.6436	16.311	15.5619	20.1053	20.2144	20.3321	20.0393	20.0785	19.9798	20.5201	20.3321	20.5177	18.9845	18.7281	19.4766	19.1573	18.3862	18.2898	18.7066	16.2472	17.1366	18.3306	16.4047	15.9088	16.5157	16.2361	16.5697	19.8519	19.9519	19.8689	18.6689	17.5846	17.8456	15.6623	17.1731	16.0323	17.3084	15.8154	17.2394	19.4113	19.4176	19.4565	17.7429	17.9878
16.4824	16.6794	16.7168	16.0479	16.6691	16.7794	17.0404	16.2447	15.9068	19.7665	19.5812	19.4611	19.5557	19.4958	19.5723	19.3564	19.4024	19.4007	18.7723	18.7652	18.5693	18.2791	18.6563	18.3173	15.8412	16.2124	15.0235	16.254	16.1631	16.6102	17.1304	15.9251	16.0729	19.2054	19.1716	18.7017	16.707	16.4691	17.0953	16.5793	17.1583	16.1062	16.3824	16.11	16.2438	18.4197	18.3203	18.347	18.8154	18.6147
15.7807	16.3395	16.3653	15.5986	16.1131	19.5237	16.9615	16.9459	17.8882	19.6157	19.8741	19.9294	19.732	19.9847	20.1469	19.4262	19.5393	19.6319	21.8064	21.5836	21.5258	21.9122	21.832	21.7824	21.0832	20.4537	20.9063	21.0494	21.0179	21.1987	20.6624	20.9489	19.6856	21.6771	21.6893	21.6522	17.1343	19.0708	16.3017	20.0681	20.3334	19.3583	17.6209	16.849	17.8622	20.8811	20.8089	20.7813	21.1642	21.204
19.2392	19.4674	19.5654	17.0197	16.166	19.1414	18.5163	16.016	16.4183	21.9243	22.0373	21.9483	21.8462	21.8308	21.9979	21.7866	21.7594	21.8265	20.9401	20.9888	21.1294	20.6743	20.8605	20.796	19.711	19.6586	19.4991	19.9774	19.602	19.8423	19.631	19.6616	19.4322	21.1704	21.1371	21.3565	19.2111	18.9858	18.9516	19.4184	19.466	19.5689	19.2673	19.4012	19.65	22.1558	22.1311	22.193	21.2291	21.1396
16.2277	16.3902	17.1121	15.9082	16.1692	16.2946	16.1036	17.0028	16.2373	19.0058	18.7763	19.0799	18.5474	18.4813	18.848	19.1567	19.1287	18.9251	18.7182	18.8905	18.7211	19.382	19.3837	19.3645	16.0925	16.5409	15.6954	16.7126	16.1392	16.4558	17.8071	16.8916	16.7876	17.6864	18.2918	18.2174	17.0521	17.0468	16.5247	15.6447	16.6091	16.0167	15.7285	15.8603	16.7695	18.6305	18.0293	18.6085	18.1687	18.2846
15.7528	15.7111	17.0537	16.3181	17.1802	16.323	15.8591	17.3577	16.786	19.4854	19.5718	19.609	19.4481	19.5117	19.6621	19.7424	19.6027	19.6449	18.883	18.9362	18.2986	17.6975	17.1121	18.114	16.1755	16.5984	16.6063	17.3582	16.0148	16.2593	16.2886	17.3203	16.5451	18.6762	18.7464	18.6387	16.6313	17.8103	16.8456	15.312	16.4068	16.4188	15.8611	15.8299	16.9593	19.638	19.5256	19.5899	18.2972	18.4341
17.3379	15.8434	17.2093	16.9867	17.298	16.4456	15.9558	16.6889	15.8044	18.8587	18.7346	18.7393	18.6378	18.6661	18.8042	18.7282	18.7801	18.8368	18.4661	18.4912	18.3859	19.2444	19.0021	19.2838	16.7222	17.2368	16.1997	16.5115	16.4199	16.3349	16.4817	16.9201	16.5704	18.6507	18.6095	18.584	16.0887	16.9895	17.5029	16.367	17.1892	16.5961	15.5114	15.7297	17.4694	18.9578	18.4683	18.7269	18.8853	18.7271
19.5565	16.0747	16.0961	16.9404	16.8201	17.012	15.8226	16.314	17.677	20.4526	20.379	20.4289	20.3849	20.4108	20.4265	20.9794	21.0615	21.1273	19.2684	19.1189	18.5769	19.0392	19.0085	18.9455	16.2127	16.0721	17.2403	16.2814	16.7773	16.8109	16.6673	19.3368	17.3471	19.7241	19.8438	19.785	18.9252	15.6953	16.5917	19.1725	16.3715	15.9918	16.1805	19.8237	15.8229	19.8299	19.8721	20.0011	18.5486	18.844
16.2406	16.4924	16.0344	16.0571	16.5549	15.4295	16.2599	16.7346	16.527	19.7114	19.5764	20.0979	19.5162	19.4649	19.6027	19.354	19.3086	19.1557	19.3282	18.394	18.4172	17.4452	17.9843	18.1634	15.0496	17.4203	15.2775	16.2132	17.1545	16.7318	16.4441	17.756	17.2112	18.681	18.8058	18.6337	16.8148	16.4617	17.6667	15.7932	16.4135	16.0313	15.9734	16.9435	15.8747	18.8615	18.9076	18.9516	18.835	18.9129
16.2068	15.8981	15.6147	17.8516	16.4665	15.7912	15.2476	16.5333	16.0473	19.1682	19.0619	19.0674	19.0891	18.9685	19.0974	18.4907	18.6611	17.7675	18.1022	18.0198	17.8851	17.8085	17.857	16.8182	15.5389	16.1224	16.0166	16.3764	16.2977	16.7499	16.8849	16.4593	16.2656	18.959	18.6482	18.735	15.9671	16.7445	16.407	15.3666	16.879	16.2371	16.6052	16.2656	15.82	18.9568	19.2532	18.8253	18.9587	18.8687
16.1436	16.0629	17.0395	15.6821	17.1285	16.1477	16.2382	16.0442	16.2815	16.0102	18.1978	17.9825	16.2034	18.1851	16.0191	18.3123	18.7109	18.2806	18.862	17.846	18.4112	17.0172	18.1121	18.0845	16.4375	15.8608	15.7881	16.4471	17.0529	16.0541	16.5123	16.9247	17.2253	18.4212	17.9417	18.0395	17.1333	16.7517	16.2812	17.5455	17.2919	15.8685	15.6299	16.3062	15.011	21.0524	21.2733	21.3273	21.4551	21.278
16.1253	17.2372	15.5819	16.8618	16.2135	15.588	17.6527	15.1465	16.5069	18.369	18.6203	18.456	18.3479	18.542	18.2842	18.0073	18.1174	18.3001	19.301	19.3045	18.6803	19.0826	18.7144	19.0222	15.7956	15.6741	16.6413	15.9446	17.0085	17.0417	16.8806	17.9404	16.9004	18.73	18.7775	18.7487	16.2141	16.8253	15.797	16.1027	15.9569	16.2862	16.1431	17.3656	16.9545	18.3682	18.4023	18.1642	18.6614	18.4665
20.2193	20.3093	20.2996	15.2817	16.8083	16.1329	20.0752	19.8006	19.8336	20.8927	20.9277	21.0373	21.0716	20.937	21.1123	20.883	20.9485	20.9459	20.7385	20.5028	20.45	20.1972	20.5896	20.664	17.4738	18.8882	15.6741	17.8344	16.3233	17.7498	18.9909	16.0411	16.0944	20.1573	20.0927	20.1051	16.9601	16.8545	16.9849	19.0454	17.5248	18.3304	18.7004	18.7721	19.5549	20.622	20.5011	20.4487	19.5355	19.5712
18.5025	16.1954	17.2505	15.618	16.7064	16.5792	18.2025	16.5072	16.8684	21.5407	21.4781	21.4439	21.6492	21.5328	21.4425	21.0085	20.6271	20.9092	16.9369	18.0142	16.5164	16.4684	17.9352	16.7751	18.7777	18.8943	18.6422	16.7989	18.7498	17.1407	18.9761	17.5397	18.1095	18.9067	18.7592	18.8919	16.363	17.2088	18.7851	17.9157	16.8484	16.2386	18.636	17.5753	16.5984	22.6407	22.8559	22.7126	22.5899	22.6459
15.8609	15.83	16.707	15.826	16.7406	16.155	16.0363	15.263	15.7798	18.4518	18.7998	18.561	19.0332	18.3321	18.5769	17.7761	18.2134	18.1862	18.6911	18.9973	18.4437	19.3218	19.3264	19.3067	16.7064	15.9829	15.7122	16.0743	15.912	16.6138	16.4245	16.8187	16.6716	19.114	18.9627	18.9566	16.6591	15.9688	16.9358	16.7564	16.7266	16.0174	16.4091	14.9032	16.5237	17.9948	17.8956	17.8962	18.3683	18.5958
17.3666	17.0861	16.112	16.2909	17.278	15.9377	15.2919	15.6772	15.6173	17.5222	17.3188	18.3268	17.7937	17.2355	17.4092	17.4503	18.5356	17.7399	19.0157	18.7022	18.0899	17.6091	18.4293	18.7619	16.4633	15.9746	18.4182	16.3839	15.837	16.1078	16.8817	16.7522	17.2788	18.7865	18.7658	17.8384	17.7888	17.4342	18.8753	16.755	18.5225	16.0669	18.3183	17.8955	15.6239	20.6327	21.0686	20.5087	19.7539	19.7718
16.8393	16.49	17.4291	16.2898	15.309	16.5508	16.5987	16.9118	16.601	18.3012	18.6183	18.7244	18.4979	18.564	18.3385	19.2834	19.1697	19.3712	18.7853	18.4761	18.9727	18.0523	18.0262	18.1647	16.757	16.1369	16.9387	17.3164	16.582	16.8829	16.6352	17.1136	16.8778	18.9547	19.0465	18.9369	16.3316	17.0114	16.9719	16.4507	16.1596	16.5983	16.2251	15.8482	15.5429	19.7213	19.6936	19.6901	20.0281	20.005
16.1306	16.4802	16.3491	15.7639	16.4628	16.8854	17.2707	15.715	16.8393	19.0462	19.1942	19.1846	19.0371	19.0383	19.1782	18.3442	18.575	18.4775	18.322	18.7479	17.9905	18.5827	18.7094	18.6345	15.9927	17.4736	16.4296	16.2248	16.392	16.2782	17.0261	16.9206	17.6011	18.5846	18.7124	18.6491	14.9948	16.2386	16.7915	16.7182	15.7049	16.5308	16.2395	16.1179	15.7441	18.9679	18.8454	19.0794	19.0655	19.2523
16.5902	16.696	17.0473	16.0329	16.973	15.7599	16.7014	15.7165	15.5323	19.4867	19.5607	19.3439	19.5532	19.5327	19.3744	19.1287	19.2583	19.1863	18.0721	18.1766	17.7666	16.4709	18.0509	18.2832	16.9657	16.2191	16.0292	17.426	16.3497	16.3427	18.1032	16.8142	16.2058	18.6663	18.806	18.6837	17.8916	17.0841	16.6307	16.5148	15.9249	17.2844	14.6632	15.1872	15.6043	18.3943	18.3447	18.3122	18.6687	18.6461
16.4677	16.5753	17.6363	16.3089	16.5142	16.2279	17.0856	16.5425	16.6811	16.845	18.1748	16.815	18.1545	17.3082	17.6969	19.6094	19.6452	19.8268	20.9523	20.5308	20.729	20.7682	20.9646	20.9512	16.926	16.7063	15.4052	17.1512	16.151	15.9638	17.2387	16.2623	17.6852	20.498	20.6952	20.7282	17.654	16.7368	16.3942	16.1891	15.9444	16.0628	15.4882	15.9942	15.1212	17.7875	17.9409	17.9274	18.308	18.023
16.1301	15.6487	17.357	15.9989	20.1504	15.7471	16.7436	16.2863	15.0826	18.3517	17.1189	17.1366	17.379	17.8822	16.3704	18.142	18.0971	18.2503	19.725	19.9192	19.827	19.4966	20.0575	19.8658	16.7291	16.0306	15.5547	15.8225	16.3485	16.8462	17.2493	17.5597	17.14	19.8577	20.1053	19.7369	16.612	16.4364	16.2658	17.8269	16.0079	17.6501	15.5395	16.4835	16.1406	19.6682	19.7779	19.6675	19.9834	19.9615
17.0251	16.1691	15.7817	16.8098	17.0644	14.823	17.0254	15.1308	15.7677	18.7007	18.7447	18.656	18.6913	18.7074	18.8807	19.1759	18.9859	18.952	19.1921	19.3157	19.685	19.4765	19.6474	19.774	17.3596	16.3305	17.0023	16.6578	15.7945	16.3602	16.4153	17.0224	16.5574	19.4855	19.6061	19.6089	17.4304	16.8222	18.0674	16.0061	16.5778	16.5961	15.4118	16.956	15.9443	19.846	19.7966	19.6087	19.2264	19.196
16.2465	15.8909	20.1041	15.515	16.8647	15.5647	16.5121	16.6157	15.8097	19.0991	18.7432	18.9546	19.1229	19.3447	19.1019	19.0092	18.9768	19.0838	19.5246	19.6529	19.5901	18.827	18.9971	19.1998	15.8341	16.7189	16.7115	16.2188	16.4599	16.0892	15.9879	15.4907	18.7939	19.7272	19.6321	19.714	16.015	16.496	16.6002	16.1896	14.9608	16.2755	16.6102	16.6865	17.0914	19.7403	19.7069	19.585	19.2947	19.3174
15.5617	15.662	17.1991	16.2748	15.7641	15.7687	16.9931	15.7126	15.2407	19.1663	19.3743	18.8657	19.1572	18.9683	18.9135	19.5982	19.4275	19.4744	19.3662	18.8372	18.8985	19.0691	19.3315	19.3473	16.5655	16.5479	16.3875	16.536	17.496	16.1603	16.8108	16.589	16.5533	19.1697	19.2171	19.1709	17.0254	17.0627	16.2289	19.5089	18.5237	16.2266	17.3281	15.2515	15.0223	19.3559	19.2391	19.4382	18.8746	18.7029
16.058	16.263	16.6101	15.6461	16.16	16.6245	16.4701	16.9455	17.1762	18.2822	18.6187	17.9139	16.6807	16.5297	16.9855	18.2941	18.5239	18.449	19.4723	19.3417	19.2836	19.9024	19.7467	19.6343	16.3369	17.0834	16.3663	16.7405	15.2515	17.0359	16.5242	15.9736	17.0271	18.8213	18.7868	18.8931	15.0241	16.6566	17.3097	15.6647	17.1522	18.1234	16.504	15.9047	16.4252	19.1984	18.9943	19.1644	19.6031	19.6284
16.9302	16.7879	19.3496	16.511	15.7319	16.8365	19.6748	19.4722	20.0204	19.8536	19.6093	19.5544	19.8494	19.9145	19.9126	19.856	19.6643	19.4199	19.4647	19.4143	19.5749	19.1918	18.9198	19.0896	16.2666	15.6017	16.5021	16.5618	16.2287	16.8948	17.0876	16.5418	16.6221	19.5175	19.634	19.3597	17.1998	17.6754	16.3596	19.5222	20.0964	19.2016	19.024	15.0031	18.6706	20.4388	20.705	20.4847	19.9048	19.7521
15.5642	16.2394	16.9326	16.8776	15.994	16.3162	16.5046	16.5548	15.8992	17.8168	17.9583	17.8859	17.8096	18.0723	17.9963	18.0373	18.0225	18.2441	18.7471	18.7543	18.9074	18.5104	18.5305	18.4879	16.821	15.925	15.5845	16.7351	16.5102	16.8797	16.8681	17.5505	17.0433	19.1839	19.0936	19.3051	16.2373	16.2178	16.3167	16.2805	16.2275	16.3565	16.3722	15.5273	16.7034	18.6058	18.7724	18.2041	19.0053	18.9293
15.385	16.3916	17.5002	17.0885	17.2723	16.973	16.082	15.2953	16.1132	18.386	18.2184	18.2257	18.0123	17.8834	18.1341	19.1783	19.464	19.5084	19.6202	19.5428	19.5751	19.6008	19.6667	19.7111	16.751	16.9949	16.0904	17.1752	16.9924	16.3396	17.058	16.8113	16.8242	19.464	19.5836	19.3808	17.8965	17.2287	17.1552	19.3942	18.8685	19.0439	16.6689	16.879	15.8222	19.2435	19.2952	19.3977	19.2917	19.148
18.0755	18.133	18.5643	16.9477	16.5553	17.2504	18.3703	17.9277	16.7187	20.753	20.9629	21.0705	20.6558	20.8026	20.7105	20.1736	20.1903	20.1319	17.8756	18.1764	17.8891	18.033	16.8751	16.3867	15.9567	15.9593	16.6828	16.4877	16.4081	16.479	16.4381	15.9104	16.4243	18.4415	18.4309	18.2521	16.2149	16.5424	17.2827	17.3253	16.8268	15.6791	16.3007	15.193	16.1033	19.3101	18.8366	19.3715	18.3318	18.1434
22.2561	16.1474	22.3415	22.0028	16.5799	16.1257	21.9912	20.798	21.5149	20.1209	20.1317	20.1397	20.1382	20.234	20.3049	19.827	19.7769	19.852	20.2061	20.0245	20.4913	19.6998	19.8365	19.6733	16.1695	16.3607	16.8279	17.0774	21.2591	20.1517	16.8032	16.6157	19.6632	20.6621	20.688	20.7521	20.5502	16.5715	19.3306	16.828	15.851	16.1649	15.8545	16.2231	19.0339	19.5623	19.762	19.5448	19.4564	19.6016
15.9611	16.0209	16.0972	15.7823	16.3184	15.6493	17.14	17.2761	15.6137	19.4055	19.2545	19.2495	19.1877	19.4459	19.4198	19.3057	19.3321	19.0799	17.0228	17.5875	17.8328	17.5164	15.8638	17.0658	16.2584	15.2649	16.575	16.1771	17.0108	16.7769	16.6414	17.083	16.6498	18.3728	18.3557	18.8321	18.3391	19.1918	18.4639	16.0911	15.8616	17.162	17.9447	15.3626	16.2634	20.4678	20.634	20.5514	19.6754	19.6641
14.3465	15.7496	15.5029	16.6439	16.2897	16.3322	16.779	16.0498	17.0399	18.2196	18.496	18.2696	18.5798	18.2504	18.2868	18.0874	17.1989	16.8197	19.4303	18.6995	19.0164	19.5956	19.7206	19.4961	17.1618	16.8678	15.0394	16.2954	16.5236	16.0149	16.7975	16.1341	16.6834	18.8823	19.2141	19.3334	17.2856	15.616	17.1481	17.138	16.4864	16.7891	15.8502	15.7811	16.1262	18.853	19.0855	19.0027	19.3304	19.4548
15.596	16.7745	16.238	15.8913	17.1252	16.3255	16.2085	16.1289	15.9426	18.1704	18.5506	18.273	18.3451	18.3821	18.3444	18.424	18.362	18.5579	18.237	18.1385	18.0843	18.021	17.9556	18.548	16.3335	16.8291	16.671	16.4194	17.1572	17.2984	16.2691	16.0626	16.3623	18.3131	18.4518	18.5213	16.2628	16.4598	16.6159	17.1431	15.9653	16.7416	15.7265	15.5145	14.7001	18.9874	18.9556	18.7962	19.2829	19.2014
16.4561	15.7722	16.6353	16.0821	16.496	15.6182	19.4726	19.0211	13.8582	20.5656	20.595	20.7248	20.6113	20.4413	20.4776	20.8745	20.9319	20.8803	20.2676	20.0483	20.3473	20.0333	19.7415	20.0406	16.1927	16.1552	15.9992	17.474	18.0367	18.214	19.224	19.5056	18.6858	20.6993	20.8791	20.9289	16.3763	17.1713	16.7849	16.0981	15.7942	16.9861	19.2843	16.5626	16.1999	18.1159	18.027	17.7953	18.2301	17.634
16.7186	16.9048	16.2767	15.2999	17.6359	20.6356	15.8622	15.9479	17.1935	18.3996	18.4449	18.5728	18.1271	17.7906	18.8716	19.6497	19.8287	19.9391	19.9077	20.1992	19.6292	19.8542	20.5249	20.1604	16.1113	17.1825	16.0684	16.4809	17.182	16.4711	16.042	16.4161	16.9649	19.2443	18.9471	19.2199	17.5283	17.3111	16.5687	16.4828	19.2445	17.7308	16.8093	15.6549	15.6638	20.0271	19.8341	19.8437	18.8625	18.8345
20.479	19.9292	20.0457	18.8489	18.7402	18.7889	19.7602	19.7948	19.7799	22.811	22.7021	22.6799	22.7007	22.7488	22.8578	24.0811	24.2496	24.1297	19.9772	19.8816	20.2075	20.1655	20.2591	20.2825	16.4221	17.7967	15.3635	16.1148	16.7044	16.5092	18.4423	19.2157	19.4371	21.1003	20.3419	21.0405	17.502	17.8622	14.3989	17.1044	16.53	15.1526	16.8602	16.8601	16.4562	14.4875	17.8923	17.8561	17.0609	14.1066
20.6646	20.5605	20.9466	20.5704	20.2503	20.3611	20.9131	20.7702	20.8004	19.7742	19.788	19.7956	19.6614	19.6036	19.6271	19.6842	19.7043	19.757	21.8707	21.7006	21.6348	21.4308	21.6709	21.4467	18.1536	16.2931	18.2429	18.3553	18.216	18.5349	18.7831	18.8141	18.045	21.3503	21.3983	21.2027	17.3678	16.2686	18.9168	19.151	18.9892	19.3849	18.2172	19.0603	18.8835	20.4524	20.6097	20.4203	20.6627	20.8209
16.0349	16.6761	16.4138	15.9766	16.4809	16.8561	15.0305	16.7531	15.8007	18.0604	17.7156	18.3781	17.7871	18.3609	18.4339	19.5696	19.207	18.9841	19.7564	20.0118	19.5752	18.8985	18.9392	19.0738	16.6518	16.3906	14.9897	16.5501	16.7834	17.1374	16.6842	16.8599	15.9558	18.9471	18.9792	18.8619	15.8618	16.6509	16.7795	15.7927	17.2312	19.0525	15.5466	17.7868	16.2925	21.1689	21.1654	21.0869	20.4354	20.2355
17.0166	15.3771	15.1551	17.385	17.3831	15.9588	16.5183	15.743	17.0381	18.6098	18.7596	18.6952	18.499	18.3056	18.5219	19.9635	19.6521	19.8189	18.3367	17.8994	18.1052	18.2536	18.6167	17.8203	16.5289	16.9229	15.0322	15.6615	17.9068	17.1697	15.7269	16.5638	16.461	18.0858	17.9447	17.8982	16.8394	18.0227	16.4617	15.4239	16.8044	16.8811	16.2079	14.7194	16.739	18.1976	18.3667	17.7739	18.2997	18.4831
17.6278	17.32	17.8344	16.328	16.3971	16.5728	16.6425	17.0543	17.0221	18.0773	19.3498	19.1426	17.9116	16.1242	17.7314	18.9437	19.1511	19.1695	18.2203	18.9223	18.7595	18.4369	18.3715	18.4037	17.131	16.8299	16.4749	16.2726	15.7251	16.9525	16.6069	16.2741	16.9892	18.3355	19.0515	19.2548	18.3079	17.5309	16.1298	17.278	19.0692	19.8368	18.8134	18.6096	18.8315	20.3361	20.7167	20.7304	20.7585	20.6515
15.012	15.3153	19.8128	16.4252	16.9641	17.3962	16.9304	17.8624	15.7866	22.2964	22.4182	22.3804	22.1157	22.219	22.2037	21.8316	21.816	21.7952	22.1454	22.1017	22.2024	23.0416	22.8578	22.8692	22.6302	22.466	22.6885	22.5214	22.4478	22.577	22.5711	22.7467	22.7434	22.0568	21.935	21.713	17.5863	21.4431	16.5934	15.7662	16.1816	17.1806	16.0198	16.6064	16.0022	19.863	20.0126	20.0303	20.4017	20.339
16.0705	16.7022	15.391	16.1808	16.9849	16.1046	15.6973	17.3927	16.7554	20.3981	20.2491	20.0793	20.1668	19.9776	20.0389	19.8641	19.7391	20.0332	17.7364	16.8566	17.933	18.4311	18.235	20.4742	16.0513	16.4567	16.7774	17.3605	16.2722	17.1811	16.5938	16.6696	19.0159	19.5358	19.6416	19.4079	17.3276	16.7494	16.1288	16.3143	16.3519	16.3011	16.5611	16.062	17.0856	19.4187	19.2308	19.6428	17.8709	18.1512
21.7037	22.1279	22.0713	21.1176	21.6391	21.504	22.2135	22.1137	21.6934	24.2293	24.2249	24.178	24.3724	24.4383	24.4159	24.0873	24.0201	24.0876	24.2035	24.1431	24.2387	24.2336	24.248	24.2694	22.117	22.3591	22.0222	22.3137	22.0253	22.2875	22.6349	22.6714	22.7893	24.2982	24.1752	24.2901	22.4985	22.4228	22.5807	19.6707	19.0059	18.5136	18.835	15.3346	19.1667	22.9236	22.8973	23.1817	22.9079	22.8631
15.5729	15.2224	17.1202	16.4499	15.9619	17.3843	16.3792	16.9099	16.4248	18.5204	18.7364	18.759	19.4228	19.4296	19.4137	18.5399	18.546	18.4717	17.8374	17.8177	18.5389	18.769	18.4318	18.2557	16.1522	16.5277	16.1116	16.7083	16.227	16.5988	16.1377	16.5826	16.7345	18.9395	18.9729	18.7863	15.6887	16.8302	16.9474	16.7886	15.7342	16.5213	15.8563	15.8121	16.365	18.2509	18.2335	18.0328	18.3903	18.2536
25.2082	15.4024	24.147	23.5827	25.072	24.9615	23.3673	23.3968	23.2242	24.0625	24.1545	24.8068	24.7589	24.0536	24.8866	24.4923	23.6795	24.5204	25.6433	25.4426	25.3255	25.4988	25.5409	24.5242	17.0936	16.1946	21.3879	19.5403	19.3325	20.849	20.704	20.6224	20.3762	25.6135	25.5966	25.5247	15.7845	20.9454	21.9397	21.5334	21.8328	24.9547	18.8548	22.6447	25.1927	23.4109	22.6815	23.5692	23.3668	23.4873
16.8809	16.994	16.4519	15.8191	17.0635	16.3096	16.643	18.1155	17.0424	18.7846	18.5151	18.6079	18.3665	18.5993	18.506	19.2108	19.3429	19.2335	19.2329	19.1673	19.2745	19.16	18.6722	19.4767	16.8676	16.1417	16.0426	17.3111	16.5315	16.3953	17.2989	16.9228	16.6801	18.9615	18.947	19.0086	17.1094	16.5298	16.3565	16.1334	16.3287	18.4068	15.815	15.4061	16.3402	19.3719	19.4578	19.3257	19.0727	18.8236
15.9233	16.5431	16.6614	17.1672	17.7042	16.2955	16.335	15.6244	16.5395	19.3262	19.3337	19.3864	19.6172	19.3934	19.5502	19.0955	18.7905	18.9261	18.182	17.9622	18.202	17.9027	17.7196	17.7179	16.85	16.2609	15.6942	16.6452	15.6634	16.7329	15.2069	16.7945	16.9198	18.7931	17.3601	19.4052	16.1832	16.501	16.7923	16.3894	16.2335	15.9994	16.6561	17.1964	15.3706	18.9289	18.8224	18.9983	18.9843	19.1111
15.5221	16.3348	15.6296	16.1116	16.9886	16.8275	16.4341	16.7632	16.5859	19.5375	19.6095	19.5488	19.5033	19.4368	19.5768	19.0013	18.88	19.1764	18.802	18.9124	18.515	19.1833	19.3886	19.1296	16.2135	16.2456	18.8824	16.4948	16.2519	16.4365	16.7591	18.4921	17.2119	18.4052	18.3376	18.2846	16.4811	16.4975	16.5186	19.27	16.1478	16.2639	15.2062	16.0736	15.6786	18.7765	18.8167	18.7691	18.8119	18.9104
16.0269	16.2925	17.8204	15.9386	16.7481	17.1429	15.8278	17.6686	15.6379	17.425	16.6855	17.0105	16.4831	19.2672	16.5358	17.5034	17.9841	17.9193	18.5989	18.133	18.183	19.6855	16.9473	19.7328	16.1768	15.8347	16.8597	17.7405	16.5483	15.919	17.3245	17.2064	16.5402	19.2487	19.3455	19.6802	16.9244	16.2916	16.3561	16.5872	16.0459	18.0614	16.1156	15.6569	16.5395	19.0653	19.3666	19.2143	19.5137	19.323
16.1369	17.0773	15.9224	16.7041	16.3636	16.066	17.3243	17.092	16.6318	19.0227	18.8327	18.8286	18.6317	18.1812	17.7245	18.7858	18.2274	18.8616	20.5686	20.4989	20.3741	20.6917	20.7574	20.4692	16.802	16.335	16.883	16.4216	16.4692	16.7906	16.8084	16.7487	17.3533	20.9402	21.0039	20.9811	16.6534	16.962	16.2394	15.5404	16.2331	15.6317	16.8082	15.6665	16.0347	20.0947	19.9428	19.8758	20.3826	20.1881
15.485	17.1708	17.317	15.8616	16.5141	16.4213	16.2219	16.3195	16.534	19.3557	19.3743	19.5883	19.4164	19.5142	19.3731	19.4582	19.4299	19.3034	19.6568	19.5023	19.526	18.9037	18.9111	18.8147	16.8956	16.3107	16.0504	16.7019	18.4758	15.9089	16.7321	15.9428	17.2531	19.6639	19.7396	19.6587	17.1077	17.245	16.9923	18.7535	18.3979	18.5324	16.0147	15.913	18.6177	19.72	19.671	19.6973	19.4922	19.3812
17.1829	16.4613	16.7811	16.5442	17.541	15.9887	15.7603	17.2317	16.4976	16.6172	19.3253	19.1285	17.4694	17.3791	19.2686	19.0246	19.0405	19.1366	19.0049	19.8554	18.5103	19.4743	19.484	19.5112	16.9385	16.589	16.1322	15.7782	17.7081	16.8414	16.9939	16.5693	16.8255	18.8602	18.6825	18.7077	16.5598	16.4047	16.8928	14.9875	15.7673	17.7394	18.8529	19.501	16.4783	19.2738	19.1049	19.4948	19.4835	19.2623
15.9991	16.1184	16.7329	17.0137	16.9479	17.0074	15.5115	15.4593	16.064	18.9103	18.4802	18.7262	18.5737	19.1688	19.344	18.8075	18.9044	19.3314	19.8666	19.9523	19.6338	19.8976	19.7242	19.87	16.9189	16.5494	15.9552	16.7851	17.0385	16.2367	17.2372	17.0236	16.4252	19.2145	19.2089	18.7336	16.2301	16.1218	16.3885	17.9885	16.7403	18.0984	16.6483	15.5631	16.4686	20.7955	20.8063	20.7707	20.7054	20.5058
16.1765	16.4142	17.078	17.1141	17.0347	16.4224	16.1377	18.8513	16.1203	19.1048	19.1607	19.2143	18.7223	19.1632	18.6751	19.6443	19.7416	19.8832	20.381	19.4371	19.883	20.4235	20.4628	20.6216	16.303	18.4661	15.3377	16.1918	17.0508	18.4314	16.3529	15.4685	16.3536	20.0186	20.037	19.9732	16.7734	16.4488	17.4041	19.3651	18.634	18.9477	16.8283	16.6549	15.045	19.7193	19.9365	19.936	19.3953	19.4536
16.1218	16.7384	15.953	16.8792	17.9252	17.0572	16.5459	15.7852	15.8504	19.628	19.6334	19.6217	19.668	19.7577	19.9057	19.3792	19.2362	19.6656	18.9439	19.411	19.1835	18.5359	18.1935	17.8849	15.8192	16.4134	16.0812	16.768	16.9123	16.6605	16.6713	16.8074	16.6144	19.4325	19.4884	19.4124	17.3866	16.3571	16.1609	17.011	17.4618	16.2775	16.8578	16.3888	14.9245	20.0031	20.0132	20.0242	19.5881	19.6059
15.8425	16.0281	16.4419	17.1794	16.1734	16.8484	16.0536	16.624	17.4924	20.5996	20.8326	20.7132	20.8598	20.7311	20.704	21.4933	21.5182	21.6973	20.0096	19.5605	19.4019	19.5823	19.8892	19.9326	16.3622	16.9148	16.1356	22.4224	16.9092	16.7304	21.3193	17.4018	17.3374	19.6026	19.5126	19.6207	17.2219	15.8671	16.5567	16.6841	16.4248	16.0899	16.7733	16.7662	15.3703	19.1163	18.8391	18.2808	18.2446	18.6221
16.7484	16.5564	20.8365	21.5723	16.8907	16.7294	16.0038	16.4732	16.568	20.3808	20.6626	20.5654	20.3626	20.3456	20.5278	19.8742	19.8053	19.84	19.9685	16.4081	18.9069	18.7708	18.7253	16.7729	18.6637	18.9078	15.8089	16.322	18.5617	19.0796	17.0781	16.6004	15.8717	20.1709	20.2438	19.9686	18.9081	17.4111	16.2927	15.433	16.4469	17.1723	16.7142	17.0788	16.0871	20.3103	20.1173	20.2952	19.0254	18.8598
15.7242	16.5313	16.4833	16.1285	16.4846	16.3143	16.1963	16.2976	18.1244	18.1902	18.8657	18.9596	18.5581	17.6356	18.5075	19.5115	19.8305	19.6089	20.3383	20.3895	20.2872	20.5608	20.2156	20.3611	16.1235	16.1551	16.4248	18.5912	16.2605	18.0894	19.2316	19.0364	18.7417	20.0535	20.019	20.0624	19.3572	16.5436	18.1377	18.6826	17.9238	19.47	15.6466	16.1961	17.3913	19.8132	19.8998	20.0032	19.59	19.4614
18.773	15.7918	16.1706	16.5239	17.3208	16.569	17.3314	16.555	15.2342	19.3314	19.8261	19.4881	19.6423	19.5242	19.3437	19.5497	19.7332	19.774	19.9902	19.8264	19.6802	19.761	18.6742	19.5766	16.5194	18.418	15.6205	17.8425	16.699	18.0706	15.8988	15.8959	18.7263	20.213	20.0703	19.9529	18.0286	16.4543	16.8133	18.716	18.5933	19.1304	16.2953	18.6732	16.5684	19.7557	19.8255	19.588	19.6557	19.6013
16.6756	16.365	16.0323	16.5797	18.2342	16.4666	17.0289	17.0962	15.9362	19.8012	19.9539	19.8955	19.8949	19.7766	19.6431	20.3952	20.411	20.3969	19.2277	19.4616	19.3658	19.6214	19.5111	19.2167	16.8882	17.2216	17.0737	18.6227	16.2523	18.2801	17.0435	16.2015	16.7853	19.2669	19.2983	19.2605	16.5029	17.0605	16.5193	16.1751	15.8569	15.9739	15.7898	15.0609	15.5875	18.1857	18.9101	18.5964	18.7187	18.5321
15.9497	15.8349	17.3806	17.3851	16.1447	16.488	15.3328	16.2155	22.002	18.7868	18.9529	18.8001	18.2698	18.3899	18.6074	20.219	20.1488	20.0961	20.4798	20.5664	20.5609	20.6439	20.7284	20.7928	17.1573	16.0806	15.6651	19.8426	19.8266	19.4532	16.3886	19.101	16.9996	19.876	19.9787	19.9818	19.7308	19.6527	19.4101	19.2681	19.6154	18.9471	16.0194	16.0762	16.2126	21.2402	21.0305	20.8651	20.2975	20.3644
16.847	16.3737	16.4323	16.4845	16.4677	15.6768	16.4144	15.9495	16.6955	19.7511	19.6922	19.7062	19.5936	19.5894	19.8272	19.3725	19.0984	19.3029	20.1928	20.0263	20.1116	20.096	20.1401	20.1272	16.014	19.592	16.4891	17.3362	15.1927	16.871	18.7653	19.0403	16.1426	20.2753	20.3824	20.4682	16.6889	16.5999	16.1686	19.278	16.1866	16.0162	18.909	15.9301	16.1984	18.8769	18.8021	18.8601	19.3349	19.5253
16.4196	15.4981	15.4293	15.7956	15.5595	16.3602	16.1305	16.557	16.3469	20.0638	19.8004	20.0342	19.9665	19.7899	19.9745	19.9506	19.8956	20.1613	19.146	18.2837	18.7351	18.2317	18.2329	18.6908	17.2769	15.275	16.3331	16.855	15.7227	16.8246	16.3622	16.3274	17.2207	19.8749	19.8524	19.6516	16.2578	16.8276	17.7523	16.7039	15.8788	16.9102	15.9053	15.4948	16.3915	18.0539	18.1796	18.3785	17.204	17.9823
15.7205	16.6523	22.6274	23.0902	15.8634	16.8634	21.7028	21.0037	15.7323	20.3899	20.3089	20.0622	20.2682	20.1402	20.361	20.6999	20.6534	20.5941	19.7891	19.8343	19.3138	19.5564	19.7219	19.441	17.142	16.1485	16.83	16.2268	19.4628	16.5023	16.6987	20.1381	16.6034	19.4126	19.5283	19.2397	16.4218	15.9811	19.9444	15.5782	16.4215	16.0975	16.1892	16.4474	17.74	20.3483	20.5469	20.4484	19.2499	18.9566
20.1524	19.7574	18.952	15.9439	15.9258	15.8596	19.3936	18.0097	17.2418	21.5493	21.7202	21.5267	21.6406	21.6259	21.8068	21.8314	21.7684	21.8193	22.0913	22.0209	21.8658	21.989	22.0406	21.9505	19.614	19.7727	19.295	19.4315	19.1337	17.4335	17.1456	19.7609	20.376	22.2941	22.3669	22.2094	19.1173	18.0398	19.2368	19.7262	19.8089	19.7233	19.0372	18.5175	18.9142	21.5226	21.4242	21.4048	20.0751	20.1608
15.8866	16.8118	16.4938	16.8593	17.0508	15.833	15.9413	16.5069	15.21	19.2985	19.3666	19.3309	19.3361	19.162	19.3388	18.702	18.9252	18.9366	19.3654	19.1773	19.1918	19.4188	19.436	19.4085	16.8929	16.2021	16.9935	16.4885	15.6392	16.628	16.4925	16.3229	17.1042	19.3406	19.2805	19.4265	16.0367	16.7189	16.9386	16.4478	15.9868	16.8103	15.4706	15.9502	16.7648	18.6215	18.6663	18.5669	18.7094	18.7574
15.5035	15.9358	15.8182	16.8754	15.9288	16.3102	16.0278	15.9548	15.645	19.2397	19.3607	19.362	20.1094	19.4901	19.9445	18.7879	19.092	19.3975	18.5623	18.5602	18.7411	18.7578	18.4635	18.493	16.1288	16.3064	16.5528	17.38	16.6486	16.347	16.874	16.2853	16.7725	18.9348	18.8827	19.0854	16.5805	16.6461	16.53	16.389	16.7068	16.9955	16.9581	14.4944	16.8481	19.3328	20.2604	19.7716	19.4766	19.296
16.6305	17.6059	18.4064	16.0842	17.3091	16.1463	16.5823	16.4126	16.884	17.9155	16.6234	18.1471	17.3116	16.3534	15.4613	19.7534	19.8504	19.8695	19.8614	19.7284	19.4695	19.1703	20.092	19.9762	16.5619	16.2759	16.6197	16.3951	16.9891	17.1925	16.0376	16.3185	16.6082	19.0188	19.2469	19.0468	16.7564	16.6691	17.2815	19.3136	19.3493	17.4856	16.6173	16.4784	16.6134	19.9245	19.6871	19.9977	19.5373	19.6624
16.4951	15.9864	16.6096	15.9899	17.155	16.5634	23.0355	16.2186	16.3955	17.7036	16.6877	19.9788	20.1915	20.1441	17.1736	20.0876	17.3154	18.3898	18.1475	17.883	18.5922	19.7237	20.0434	20.3604	16.8594	15.1442	16.5312	17.9347	16.0142	17.1912	16.9067	17.5651	17.0542	20.0471	20.0645	19.9815	15.3667	16.5724	16.8026	16.1977	15.688	16.0222	15.6666	16.0113	16.6031	18.4362	17.9953	18.0268	18.8921	18.6826
16.3091	16.1826	16.9705	16.2947	16.8731	16.0197	16.981	16.9244	15.8944	19.6739	19.7579	19.6779	19.871	20.1234	19.749	19.5061	19.4296	19.4115	18.9052	18.975	19.0575	18.231	18.811	18.5766	15.8932	16.545	16.7532	16.7886	16.6075	17.7715	16.5201	17.1463	16.347	18.776	18.7693	19.1053	16.2345	18.0348	16.587	15.0385	16.325	16.6792	16.0689	14.827	15.5216	18.6591	18.6025	19.0163	18.4053	18.2522
15.8413	16.9515	16.9274	16.8472	17.1007	15.6099	15.9375	16.4616	16.1982	18.3744	18.5127	18.5128	18.4582	18.3838	18.3595	18.6659	18.703	18.615	18.8849	19.1503	19.0311	18.8163	18.7847	18.8061	17.2077	18.6037	16.5455	16.2774	17.0721	17.1516	15.8791	16.5936	17.1538	19.7626	19.1061	19.0371	17.2504	16.708	18.3545	16.0523	16.0361	17.1389	16.169	15.1787	16.7473	19.8856	19.8804	19.8577	20.0323	20.1176
16.2256	16.6728	16.5824	15.7058	15.8042	15.9685	15.5252	16.6964	16.6107	19.2884	19.4432	19.3934	19.3954	19.4583	19.5247	18.5944	18.6675	18.7027	18.5062	18.7712	18.9023	18.4029	18.4242	18.2046	15.8523	16.5625	15.7737	16.8892	16.6726	15.9245	17.4344	16.715	16.735	18.4856	18.3619	18.4168	17.9583	17.3893	16.5726	17.1306	15.5873	16.6451	17.0377	15.8711	16.0186	19.2996	19.2491	19.3997	19.9535	19.9913
16.5012	17.3097	17.1418	15.8254	16.8283	15.4977	16.8882	15.3914	16.478	19.4957	19.4982	19.4981	18.8706	19.2621	19.1158	20.6343	20.5268	20.5392	18.9916	18.1579	18.8294	19.4058	19.5012	19.3392	16.5798	15.9383	16.2387	16.8574	16.8076	17.0556	16.7163	16.5295	17.031	18.9244	19.0675	18.9522	17.1801	17.0523	16.1367	15.0364	17.2957	16.7258	16.3295	15.791	16.9771	18.9969	19.2328	19.065	18.2631	17.9427
14.7766	16.0736	16.8194	17.1479	17.1041	16.2072	17.5796	17.2154	16.6287	18.8896	19.1154	18.9796	18.7981	18.8611	18.7967	18.8982	18.5369	18.6813	18.4944	17.5973	18.2754	18.8337	19.4063	16.9495	16.5633	15.4694	16.1738	16.5623	16.5579	17.1775	16.619	16.8536	17.0761	19.0005	19.0614	18.8963	16.7333	16.9318	15.9168	16.6626	16.2149	16.2548	16.2137	16.309	15.3478	18.5971	18.6151	18.3661	18.8207	18.8345
21.0468	20.3143	20.6139	17.0128	17.025	16.9268	19.412	19.6221	19.3547	23.0519	23.067	23.0022	22.9684	22.8795	22.9363	23.8285	23.8809	23.9258	20.2522	20.1334	20.2436	19.8026	19.8865	20.0895	18.0651	17.7236	18.5058	17.8011	18.7315	18.2674	17.0009	16.8783	18.9547	20.3039	20.2884	20.3205	17.1599	18.7424	17.5437	16.4965	16.9952	15.2012	14.5091	15.3187	16.3626	18.868	18.7619	18.8947	17.3067	16.2511
16.358	16.4234	17.0722	16.5017	17.0431	16.81	15.5975	15.6758	15.945	19.515	19.6015	19.4501	19.3776	19.3022	19.6537	18.6021	18.8033	18.6117	18.9355	18.4299	18.2801	18.0921	17.9562	17.9783	15.7305	15.9467	16.4228	16.5523	16.8711	16.391	17.3399	17.1336	16.7975	19.4225	19.3787	19.3993	16.9639	17.4062	17.5011	16.6608	16.4858	16.903	16.5543	16.8084	15.2503	19.0116	18.7382	18.361	19.4099	19.4015
16.1773	15.9219	19.0405	15.8358	17.2801	16.645	16.0432	16.773	16.7037	19.7961	19.5047	19.5446	19.89	19.6345	19.5936	19.9614	19.9888	19.9533	17.6277	19.0338	19.0743	17.3671	17.6854	17.0054	16.533	15.8539	16.2982	16.2202	17.0498	16.5398	16.7396	16.94	17.611	19.2671	19.3618	19.3345	16.3225	17.8509	16.4075	16.5526	17.7499	17.2027	16.0152	16.4969	15.4556	19.8196	19.8936	19.8138	19.4643	19.3954
16.5791	16.3911	17.2019	16.1833	16.6005	16.0031	16.9825	16.474	17.9181	19.1447	19.1132	19.0317	19.1687	19.2576	19.2232	18.9693	19.1524	19.1977	19.6963	19.5541	19.4873	19.1785	19.1182	19.0358	18.9015	17.3578	15.7773	16.7429	19.6108	16.0341	18.9315	16.3928	17.8888	19.5012	19.5127	19.5348	22.0298	16.8053	16.8092	17.7739	16.9918	16.2263	17.3672	15.7731	15.9857	19.961	20.0309	19.8293	19.3646	19.332
15.854	15.3765	18.3636	16.3376	15.9427	16.5158	16.9055	16.5782	16.3158	18.9482	17.1162	18.107	17.4904	19.1847	18.9322	19.8749	19.8333	19.8426	21.058	21.1385	20.583	20.5711	20.7479	21.1136	16.3114	15.6455	15.8422	18.6905	15.7131	16.6604	15.3782	16.5092	16.5604	19.6503	19.9193	19.8602	17.4492	17.433	18.6126	16.9624	18.3055	16.2793	18.766	18.7174	15.7715	20.8864	20.4414	20.3932	19.4638	19.2441
16.3733	17.0803	18.1107	15.4458	16.9367	16.5781	17.3231	16.6285	17.3607	17.7245	18.5302	18.5317	16.5278	18.1888	18.3252	19.4274	19.5395	19.7067	19.5212	19.301	19.6604	18.8481	19.7773	19.987	16.3816	16.4559	16.0312	16.7501	18.2456	16.3957	18.5448	17.2997	16.1863	19.3986	19.1521	18.8997	16.3179	16.3893	17.4971	17.8387	15.9894	18.718	15.9605	15.0736	15.2284	20.3996	20.3043	20.2814	19.7215	19.4196
16.6392	16.0428	16.84	16.1941	16.87	16.1918	16.4529	16.3237	15.9695	19.566	19.3293	19.1366	19.0286	19.1099	19.284	18.8044	18.6617	18.7294	18.0247	18.2717	18.444	18.0363	18.0937	18.0279	16.8736	16.2156	17.1189	16.3187	16.7663	15.7192	17.1866	16.7385	16.4284	19.1405	18.989	19.1895	16.3213	16.8494	17.4693	16.6346	17.4786	16.6237	15.8675	16.6282	16.4333	18.9947	18.8311	18.6974	19.5686	19.0344
15.9344	16.3336	16.3542	19.683	20.0015	15.8132	17.063	15.7728	16.7839	19.3676	17.2253	19.3533	19.5645	19.3677	19.4433	19.1457	19.3141	19.5294	19.6019	19.5653	19.287	19.251	19.7654	19.13	15.3275	15.5759	16.1545	16.7322	16.5726	16.5623	16.0422	17.2516	16.7868	19.0287	19.2437	19.189	16.8895	16.8037	17.5641	15.655	17.3093	16.9345	15.8837	14.9567	15.8648	19.2453	19.1115	18.955	18.9994	18.9713
20.397	20.5218	21.162	19.4978	19.6053	18.0868	20.9244	20.6409	20.6184	22.227	22.1192	21.9531	21.7395	21.6596	21.9465	23.3514	23.338	23.3875	23.449	23.4463	23.6168	23.3826	23.2912	23.329	20.3182	20.2537	20.1238	20.6788	20.7904	20.7532	20.9673	20.8125	21.354	23.4183	23.5185	23.4992	22.4717	22.7415	22.5394	22.8985	22.8332	22.8629	22.5242	22.2837	22.0575	24.8598	24.8355	24.8169	23.9177	23.978
17.1268	16.6853	17.5349	15.9441	20.0081	18.9051	16.8672	16.7004	15.6691	17.91	18.0349	18.2721	17.351	16.9661	16.9341	18.613	18.5948	18.5536	19.1075	18.953	18.9807	18.8209	19.0404	18.9206	16.5551	17.7887	16.1161	18.0634	16.9825	18.601	16.105	16.2669	17.0598	19.0605	19.0271	18.839	17.0461	15.5929	16.0744	14.7522	16.4814	16.8925	14.979	15.2746	18.6996	19.7208	19.8185	19.767	20.119	20.2203
16.2669	15.921	20.1095	16.7017	16.1581	18.6604	20.6215	19.2676	18.8303	22.1327	22.0993	22.1018	21.6509	22.1137	22.064	21.8585	21.7372	21.6144	21.8741	21.6508	21.2925	22.1275	22.137	22.1256	19.9533	19.153	19.1531	19.7598	18.6927	19.9018	20.4676	20.4152	20.2205	21.8324	21.5395	21.7917	20.7388	20.6336	20.6273	20.5912	19.9077	21.04	20.6166	20.6078	19.419	21.3702	21.0481	21.0004	20.8384	20.7511
16.5358	16.0721	15.9625	16.9677	17.0987	15.7758	18.64	16.1689	16.1298	19.7456	19.9598	19.8968	20.0498	19.9838	19.4802	19.9069	19.8565	19.8442	18.476	19.1048	19.3209	19.7836	19.5496	19.6534	15.7985	16.4987	16.1649	16.8106	16.6862	16.0632	16.7933	18.851	18.1384	19.6449	19.6002	19.4993	16.8087	18.6807	18.8824	18.2755	18.373	16.3246	18.8367	18.7004	16.9881	19.8716	19.7148	19.8136	20.1923	20.0867
16.2966	15.9968	16.6451	15.8719	16.7232	16.6185	15.3619	16.7428	17.1255	19.8061	20.0931	19.9812	19.6837	19.6776	19.8106	20.4931	20.5468	20.2646	18.6576	18.4527	18.3084	18.3459	18.987	17.6972	16.2458	15.5347	17.9755	16.3686	17.2042	16.1018	17.6318	16.7777	18.8328	18.6417	19.0398	19.1013	16.5852	18.7611	16.299	16.5425	17.0855	17.2756	17.4586	16.1653	16.5985	19.2971	19.0243	19.0695	19.4617	19.6644
15.4498	16.7436	15.9103	20.6821	17.3124	16.2406	19.934	17.0872	15.6825	19.1674	19.2679	19.2256	18.8783	19.1048	18.4353	19.3216	19.2894	19.2255	19.4376	19.4988	19.7274	19.3619	20.0411	19.9446	16.6874	17.1084	16.3981	16.9996	15.1712	16.2444	16.6418	16.957	16.8579	18.6468	18.8615	18.9675	15.5447	17.1293	16.7457	16.1762	16.2447	15.209	16.4873	14.5617	19.6926	19.4162	19.5382	19.5421	18.9613	18.9704
16.1864	17.911	17.212	17.6151	17.0386	15.5941	16.3357	15.8683	16.6925	19.1003	19.1423	19.1039	19.1571	19.1198	19.2893	18.7977	18.7568	18.8239	19.2612	18.977	18.8799	19.1176	19.1786	19.1833	16.9585	15.6677	16.073	17.7248	16.4311	16.8237	16.6373	16.6216	15.4582	18.9911	19.1614	19.0685	16.978	16.7372	16.5803	15.9359	16.4523	16.911	16.3362	15.4972	15.6716	18.4954	18.5912	18.5728	19.0172	18.9882
15.0162	16.3828	16.7936	15.7371	17.3096	14.7215	15.0019	16.0161	15.337	19.0913	18.9502	17.0272	19.2476	19.173	19.2724	19.1815	19.0424	19.1788	19.8305	19.4965	19.7487	19.3186	19.6855	19.2798	17.0115	16.841	20.135	16.554	16.7348	16.5768	17.1496	17.4303	16.2826	19.5339	19.5239	19.3436	17.3604	16.3116	16.1058	16.0421	16.8665	17.0396	16.576	15.8302	15.5471	19.5039	19.3389	19.3305	19.2179	18.9081
15.7376	16.8306	16.4232	16.9772	16.2469	17.0747	16.5691	16.6057	16.9694	19.3907	19.3112	19.4925	19.2061	19.2423	19.2487	19.4619	19.5602	19.2839	19.5993	18.7576	19.0905	19.1711	19.4213	18.9752	17.1179	16.7785	15.7301	20.6201	17.9773	20.0573	15.9294	16.1392	16.3523	18.9318	18.9782	18.8525	16.7376	16.9111	15.9495	15.4477	16.7345	16.5671	16.0133	15.7906	16.8246	19.0636	18.8784	19.1017	18.6989	18.7841
17.569	17.6817	20.0722	19.2846	17.8518	18.9706	20.4193	20.64	20.3506	23.1568	23.1424	23.1368	23.0336	22.948	22.9984	22.951	22.8564	22.9135	23.265	23.2504	23.1386	23.116	23.0861	23.0897	20.5798	19.8338	20.4014	20.8085	20.8666	20.9526	21.3749	21.1898	20.457	23.0881	22.9827	23.0248	20.9076	21.2396	21.0079	21.541	21.4423	21.4812	19.6396	20.3317	19.4593	22.4836	22.4431	22.4737	22.0883	22.116
15.7157	17.0852	16.12	16.5596	17.1435	15.985	15.9581	16.7299	16.5093	18.9115	18.8732	18.8709	19.1553	19.2998	19.1996	18.6119	18.7816	18.5224	17.2144	17.8623	18.0311	17.8665	17.9007	17.8323	16.5924	15.735	17.0508	17.367	16.0992	16.3281	16.2562	15.3727	16.9399	18.7387	18.9142	18.8415	16.0551	17.1047	16.9376	15.8153	15.7066	15.9524	15.8482	16.4848	14.5299	19.328	19.2258	19.4771	19.5655	19.6675
15.8552	16.7441	16.2736	16.4468	16.9414	14.9958	17.3325	17.0378	16.854	18.9834	18.8705	18.8897	19.4984	19.4644	19.4478	18.3217	18.9669	17.3754	18.4423	18.8685	19.1755	20.3211	19.4795	19.0728	16.5206	16.8527	15.9765	16.1601	15.9219	16.3671	16.7169	17.5191	17.2138	18.3669	18.5727	18.4	16.5787	17.3372	16.7604	16.3037	16.5088	16.9251	15.0856	15.6471	15.7211	19.235	19.4499	19.3875	19.3284	19.2223
16.7985	16.3082	16.8116	15.562	16.5472	16.0285	16.9762	16.3255	15.4887	18.2386	18.2102	18.1797	18.1546	18.0659	18.2959	18.9098	19.0345	18.7047	19.3651	19.5979	18.9925	19.4338	19.4416	18.8788	16.7899	15.2138	15.7465	16.6671	17.0675	17.0091	16.5596	17.1899	18.6062	18.8984	18.7809	19.0038	16.7553	17.0547	16.1273	16.47	16.2581	15.8685	15.3743	14.836	15.8152	19.4289	19.215	19.3971	19.7545	19.7542
15.8194	16.8801	16.8672	16.6386	17.5692	15.7302	16.4179	16.3512	16.7409	20.6962	20.9224	21.1011	20.8829	20.9338	20.8742	20.4692	20.4645	20.3985	17.2171	15.5161	14.8275	15.1128	18.0726	14.7022	15.9738	16.6587	15.9836	16.4209	16.0183	16.499	16.9657	16.8099	16.9797	17.317	17.9025	17.8976	16.6916	17.207	17.0117	15.9979	17.0453	16.9453	16.0522	17.4612	16.2764	20.3647	20.194	20.185	20.2208	20.5742
15.6775	16.5983	16.3467	16.2428	17.1247	16.5751	19.6776	15.0878	18.939	20.5962	20.8238	20.536	20.7999	21.0159	20.9864	20.0189	20.1484	20.0611	21.0208	20.8854	20.8691	20.8492	20.9661	21.0348	16.707	19.7084	19.0285	20.2054	19.7808	19.2733	19.7771	19.7028	19.7166	20.5132	20.5395	20.5481	15.7818	18.9691	20.0305	18.2633	18.6707	18.8284	16.169	18.9423	18.7538	20.3165	20.202	20.393	19.9651	20.1044
15.5138	16.8145	16.1685	15.6587	16.142	16.8664	16.325	16.8039	15.6083	20.4036	20.4441	20.5265	20.1395	20.0178	20.1879	19.6329	19.6223	19.6533	17.5927	17.3385	17.6279	17.305	17.4332	17.192	16.2172	16.7398	16.9434	17.2193	16.7554	16.3095	16.4809	17.1482	18.9896	17.6249	17.5954	18.0732	16.7744	17.7383	15.6302	17.2277	16.8416	16.2757	15.0963	15.2113	15.6455	18.0898	18.2786	17.6323	18.7155	18.6767
16.0022	15.7425	15.9492	16.1414	17.2612	16.5209	15.3066	15.8237	17.2375	19.4903	19.202	19.2708	18.7573	18.9739	19.348	18.7276	18.7784	18.9271	18.9419	17.9078	18.078	16.7253	17.6655	19.0819	16.6885	16.6743	15.8699	16.4502	16.0026	18.1103	16.5107	16.8113	16.4306	19.2019	18.7003	18.9271	16.5318	17.3628	16.7203	17.2589	17.1882	16.0673	15.301	16.2693	15.62	19.2243	19.1108	19.0898	19.5558	19.6169
16.0045	15.6566	16.8072	16.3116	16.0122	16.714	17.0104	17.6863	15.5642	19.0727	18.3127	18.3236	18.1717	17.958	18.2366	17.7283	18.0407	18.183	18.1011	17.9768	18.225	18.0457	18.2114	18.2104	16.5024	16.8956	16.3664	16.152	16.9932	16.1206	16.7297	17.3496	16.7167	18.1928	18.2739	18.1888	16.6821	16.425	16.3628	17.3789	16.1429	16.0549	16.1163	16.4513	16.0068	18.5405	19.2191	18.372	19.37	19.3083
17.3805	17.5311	16.3386	16.9318	16.8986	16.6436	16.203	15.177	15.6735	18.5414	19.1044	18.8813	19.4006	19.4101	18.9615	19.2264	18.5239	19.0042	19.6641	19.432	19.4579	18.7505	18.7147	18.8088	16.9703	17.6177	16.5478	16.3977	15.7387	15.778	16.2045	15.7622	16.2118	18.8015	18.8522	18.956	16.2005	16.8553	17.3369	16.0222	16.596	15.9552	16.759	15.1884	16.1031	18.7009	18.7726	18.6598	19.0217	19.0514
18.2191	18.5594	17.1379	16.5152	17.1996	16.0733	15.8991	16.9768	17.9592	20.3562	20.5846	20.4219	20.3381	20.3579	20.4065	20.5098	20.4851	20.4511	19.9911	19.9746	20.0197	19.8372	19.9974	20.0205	16.127	15.7265	17.3264	17.0337	18.1472	16.2485	16.8866	16.828	17.1792	19.7802	19.744	19.6405	16.6618	19.9238	19.4705	19.3326	19.2877	18.7219	18.3556	18.8762	18.9087	21.5689	21.5043	21.4925	20.8677	20.8788
16.0915	15.2766	16.472	16.082	17.9773	17.3292	17.4653	16.9404	15.8344	19.527	19.3825	19.4732	19.3812	19.3814	19.4578	19.2624	19.3812	19.2381	18.3428	18.2663	18.5164	18.5974	18.6496	18.4737	16.6175	15.3959	15.677	16.7751	16.2806	16.5586	18.8502	18.6891	18.249	19.1491	19.0959	19.0403	16.5922	16.6776	16.5327	16.1297	16.4595	15.5892	16.5256	15.8982	15.449	18.8445	18.656	18.6935	19.0149	19.0915
16.1549	16.0499	16.4947	16.315	16.7499	17.0416	15.7509	15.9507	13.8759	18.8058	18.8439	19.0918	18.6473	18.7069	18.6733	18.8903	18.947	18.9833	19.8939	19.705	19.6926	19.7135	19.5392	19.6208	16.4533	16.553	16.2366	16.4747	16.835	16.8872	17.5853	16.7932	18.7749	19.8421	19.8928	19.7163	16.6437	16.3892	19.4265	16.1451	16.0863	16.1817	15.9582	16.8626	16.4342	19.0914	18.9084	19.0575	19.1083	19.182
16.048	15.8114	17.4449	16.9119	17.262	16.2145	14.9815	16.0068	17.215	19.4355	19.406	19.5378	19.3429	18.9843	19.6034	19.7705	19.7472	19.8579	20.1264	20.1378	20.0254	20.408	20.4454	20.2752	15.9775	16.1129	17.014	17.1462	16.981	18.9556	16.9933	16.1879	17.3276	19.8322	20.0628	20.075	16.3067	15.7245	19.3677	19.1883	19.5356	19.3216	16.39	19.4311	14.9941	19.3159	19.4554	19.6215	19.2735	19.1945
18.6476	20.0708	20.2459	18.4174	16.8905	18.9196	19.6467	19.5651	18.0901	21.5732	21.7202	21.7003	21.7649	21.7372	21.6309	21.5021	21.5389	21.6115	21.0989	21.3769	21.6875	20.9516	21.0765	20.8994	20.5078	20.4266	20.4422	21.5074	20.2048	20.2694	20.2924	19.8182	19.3967	22.028	22.0301	22.0657	19.5228	19.3778	16.7114	20.8058	20.8605	20.8217	15.5899	20.3226	20.9589	21.5535	21.6651	21.6567	21.4276	21.5005
16.2887	15.5414	17.8035	16.6356	16.3536	15.3046	16.397	15.8869	16.2969	18.8024	19.3322	18.6057	18.4163	18.3281	18.9012	18.7873	19.1758	18.7239	19.8971	19.6803	19.8353	19.3903	19.6675	20.2228	16.1434	16.2916	16.6388	17.0781	16.5353	16.1716	18.8749	16.9304	16.3965	19.5689	19.5291	19.5661	16.166	16.6458	17.6606	19.4316	15.8091	18.6072	16.357	15.1481	15.9909	19.6578	19.6033	19.7735	19.0565	19.3486
16.3298	16.8251	15.8008	16.5795	16.8309	16.7282	16.9426	17.2723	16.6987	19.8894	19.5894	19.6914	19.7587	19.7265	19.5828	19.5811	19.5305	19.3515	19.6701	19.2959	19.1054	19.2405	18.702	19.0412	16.532	19.3422	19.1245	16.2492	16.8692	16.6604	16.3026	18.3539	16.2523	19.3246	19.2543	19.2911	16.0567	16.0768	16.8421	16.7223	17.1517	16.4177	16.2773	16.0096	15.744	19.5796	19.6569	19.6836	19.2259	18.845
15.306	16.6308	16.0009	17.2716	17.2618	16.3113	17.0437	16.348	15.7241	19.1432	19.1002	19.2223	18.955	19.1934	19.0228	19.1938	19.284	19.2692	20.2375	20.1573	19.4602	19.8644	20.0427	20.1252	16.0661	16.4689	16.1656	19.6865	19.6783	19.6226	19.7906	19.715	18.5018	20.0288	20.1217	19.994	15.7601	18.0595	17.5534	16.4942	15.8326	16.6558	16.0581	17.8687	16.5442	19.7431	19.7066	19.5985	19.9655	19.9469
15.5561	15.8298	17.6385	16.1564	17.3519	15.0819	16.0053	15.2865	15.6978	19.1073	19.2817	19.162	18.8078	18.6493	18.9275	19.0419	18.651	18.7505	17.673	18.2211	18.2403	17.0504	17.3954	16.7078	15.0557	16.1851	16.3727	16.5189	17.4527	16.6447	16.318	16.3966	17.4662	18.4924	18.4936	18.4239	17.0916	15.8728	16.9194	15.9294	16.2573	16.0265	16.6185	16.7657	16.6208	18.9629	18.8913	19.0038	19.7065	19.8004
15.7022	15.8461	17.4615	16.4847	16.2129	16.4092	15.5434	16.3877	15.8143	18.1882	17.7993	16.6331	17.6856	16.3589	17.8894	18.7666	18.6483	18.6628	17.808	16.9781	16.9402	16.4573	17.1129	16.6396	16.9932	20.0542	16.5543	16.4966	16.4091	15.4886	16.7298	17.2528	16.7588	18.2528	18.2973	17.1877	16.8126	16.1541	16.4923	15.822	16.1243	15.9942	16.5311	16.2172	15.4569	20.5495	20.3856	20.6203	21.1141	21.0403
15.6522	16.7678	16.4704	16.4032	15.8015	16.0081	15.2889	16.3189	17.4611	18.1819	18.7115	19.2983	18.4085	17.8902	16.3502	18.9253	19.2741	19.1877	17.6902	17.797	17.8047	17.762	18.47	19.3639	15.828	15.9551	16.6333	16.4913	16.3938	16.5416	16.723	16.3614	16.6829	19.1658	18.9697	19.2156	16.6673	17.1038	16.7311	16.6566	16.5626	16.6045	16.3149	16.1254	16.2687	19.4267	19.3287	18.9533	19.7288	19.6556
15.983	15.4697	17.0431	16.9157	16.075	16.3712	15.8451	16.4068	16.1416	19.6728	19.2773	19.6316	19.3343	19.3522	19.3805	18.8863	18.9488	19.4764	19.0385	19.2667	19.4594	20.4493	20.2618	20.2733	18.6041	16.3768	16.4584	18.3506	16.6947	17.2759	16.7598	16.7471	16.6235	19.3371	19.499	19.3859	18.7628	17.7011	16.5221	16.5661	16.5057	16.4956	15.8943	15.2863	16.4026	19.577	19.6562	19.7756	19.6131	19.679
15.8043	15.7967	16.2508	17.0235	17.3482	16.9099	16.8178	16.0072	17.9003	19.2805	18.9642	19.0207	19.1204	19.1018	19.2789	17.0032	17.4086	17.6739	18.592	19.2805	18.879	17.9772	18.7514	18.8878	16.4504	16.189	17.0842	15.6074	15.7958	16.6272	15.759	18.6675	19.7823	19.1538	19.0764	19.0727	16.3505	16.892	16.731	16.5805	16.4118	15.9001	16.3263	16.4389	17.5702	19.5232	19.6229	19.4983	20.07	19.9904
15.7851	16.1634	16.8106	16.0965	17.0217	17.1518	16.9085	17.1203	16.1583	20.4168	20.3999	20.4109	20.1688	20.2875	20.1868	19.8956	19.9213	20.2668	20.4148	20.1738	20.3527	20.6918	20.813	20.5253	19.5227	19.3722	19.1309	20.1267	19.8696	19.849	19.602	19.6865	19.0654	20.8737	20.8438	20.8463	16.2221	16.627	16.5646	16.7893	15.9803	16.1914	15.682	17.6471	15.686	19.931	19.9692	19.8788	20.1079	20.2549
19.2848	18.842	19.1792	18.491	15.8512	22.6939	18.82	20.037	19.5915	22.5441	22.6075	22.3962	22.5299	22.5786	22.6469	22.2816	22.3961	22.4215	21.4638	21.625	21.448	21.7591	21.889	21.6746	16.2588	18.5652	18.7872	18.3694	18.2155	18.0336	19.0255	17.3315	18.7264	21.664	21.687	21.6058	20.6192	20.6573	20.7249	20.8294	20.0259	20.5956	19.7136	18.8449	18.9335	22.8767	22.9403	22.8076	22.2514	22.1185
18.2624	17.1536	16.0608	16.8237	16.9274	17.0593	16.0532	16.0953	15.6694	20.1835	20.0798	20.027	20.0777	20.0964	20.2979	19.8378	20.0869	19.1254	19.4562	19.1389	19.8492	19.7591	19.3265	19.3242	16.4259	18.8952	15.3934	16.2066	15.6116	16.999	17.2323	16.9376	16.0123	20.3523	20.4693	20.355	17.1347	16.1625	16.7201	16.8278	15.9597	16.0608	15.6076	15.8714	15.4561	19.408	19.1617	19.1201	17.5004	19.0391
14.7242	16.4635	15.8991	16.3747	16.1553	15.9303	16.4003	16.4692	16.2724	19.3118	19.2411	19.165	19.0388	19.3103	19.1978	19.0356	18.4787	18.5244	18.6755	18.6739	18.8057	18.9469	18.9096	18.7733	16.4359	16.187	17.0837	17.0966	16.8258	16.6447	17.0871	16.0396	17.1729	18.9809	18.9548	18.9959	17.2072	16.4347	16.0379	16.5497	15.1284	16.1988	16.5323	15.6545	16.3544	18.9211	18.9861	19.0044	19.3426	19.3674
17.0929	16.148	16.9103	17.153	16.6522	17.1151	16.1133	16.1045	16.2694	18.9063	18.7533	18.9053	19.8962	19.1311	19.4275	19.2756	19.2444	19.2169	19.3411	19.3758	19.8838	19.454	19.8284	19.0851	15.9228	16.8045	16.7655	16.7495	17.2566	17.09	16.6903	17.3566	16.7768	19.905	19.845	19.9651	16.0722	15.6612	17.6414	17.594	16.2186	16.8825	16.4675	15.9947	15.9319	19.2378	19.5531	19.481	18.9779	18.8396
16.0661	15.3888	16.0514	15.2168	17.0465	16.7575	17.3508	16.9892	16.0907	19.2553	19.3559	19.2749	19.2864	19.3942	19.0906	19.156	19.1136	19.0901	20.4883	20.3872	20.2841	20.5472	20.4519	20.3775	16.3765	16.8027	16.4029	16.8859	16.4147	16.6473	17.3288	16.3925	16.4371	19.8649	19.7739	20.0253	17.6645	16.4033	16.8692	15.8482	19.0798	19.2756	15.7508	15.7523	16.3974	20.1052	20.2044	20.0009	19.2692	19.1478
17.2044	15.7103	16.3518	16.5065	17.2237	17.1857	16.7604	15.6505	16.4806	19.6641	19.2814	19.3513	19.0757	19.0837	19.0862	18.7821	18.9179	18.5822	19.4172	19.18	19.6853	19.0261	18.8213	19.0023	17.0984	15.8082	16.7592	17.005	17.132	16.5609	16.822	16.1501	16.6658	19.6617	19.5972	19.826	17.2399	16.6551	17.0714	16.392	16.6517	18.3843	16.4424	15.8494	16.4692	20.1137	19.7856	19.9917	20.4219	20.2763
16.4517	16.4362	16.5154	16.9897	16.4666	16.1943	16.4684	16.3737	16.2786	20.1345	19.8628	19.8987	20.0953	19.9322	19.7384	20.1403	20.0659	19.9259	20.789	20.4419	20.5095	20.8979	20.7333	20.8817	17.2192	16.7996	17.2419	16.8188	17.5771	16.814	18.4972	18.6112	16.1786	20.4614	20.4476	20.33	18.5254	18.9666	18.3854	19.3727	19.3649	19.4928	18.7639	15.21	16.7746	18.7278	20.2625	20.3178	16.4952	18.3572
16.3883	16.1479	16.1984	19.1889	16.8833	18.4525	16.3039	16.6079	16.5393	19.3789	19.4832	19.4179	19.1873	19.1358	19.1839	18.7616	18.4889	18.5049	19.8966	20.0304	20.085	19.7303	19.9355	20.2608	16.185	18.5157	16.0311	15.764	16.7311	16.5176	16.6957	17.5769	17.1642	20.1927	20.3924	20.2587	16.8902	15.919	16.6709	17.7473	16.83	15.4446	16.7961	16.0776	16.7033	19.2977	19.2303	19.1992	19.6184	19.5442
16.8309	15.8624	16.8164	16.3097	16.8374	16.9797	16.2876	16.3426	15.8025	18.1598	17.3697	17.0836	16.7076	16.126	16.4077	18.3658	18.7466	18.7929	19.1784	19.3855	18.9074	19.2371	19.1893	19.5098	16.8024	16.8613	15.1448	16.7657	16.9045	16.2802	16.3346	17.0337	16.4904	19.1144	18.9802	19.0532	16.3251	16.1851	16.7984	16.4143	16.4658	15.9477	15.9476	16.1493	16.5131	19.2165	19.3629	19.3399	19.5822	19.5414
16.0103	16.0487	15.784	17.2384	15.86	17.2694	15.2231	17.2075	16.772	19.54	19.0695	19.1291	19.7211	19.3136	19.4123	17.9231	18.1289	18.5491	17.1973	17.5959	17.7909	17.3379	17.0414	17.007	16.5187	15.8545	17.3336	16.7801	16.0979	16.8498	16.721	15.8555	16.3366	19.3253	18.7764	18.8094	15.8289	16.6055	16.4302	17.0486	16.197	16.9181	15.1453	15.1832	15.2711	19.6779	19.4158	19.6225	19.3954	19.8414
20.3242	20.0125	19.8287	18.8334	18.5313	15.8325	20.0307	19.9859	20.0217	20.4745	20.4215	20.4081	20.2198	20.3754	20.29	20.8808	20.8493	20.4409	20.3261	20.5087	19.9326	20.4885	20.6201	20.3389	16.3591	17.2055	15.6177	17.9183	17.6106	18.9551	18.5314	18.2968	15.7757	20.1495	20.1567	20.0832	18.6514	18.5713	18.3957	18.1048	18.5102	18.3005	16.1912	16.2706	18.2855	20.6155	20.144	20.5658	20.2703	20.2982
15.4835	16.8918	16.7965	16.4387	17.2992	16.011	17.0732	17.249	17.0454	19.1646	19.2119	19.275	19.3068	19.5405	18.9927	18.6154	18.9285	18.8305	18.7599	18.9252	19.1614	18.8258	19.0597	18.9612	16.4951	16.686	16.5987	15.7247	16.682	17.2675	16.1803	16.97	16.643	18.822	18.9066	18.7985	15.3459	16.32	16.8777	16.5532	16.0734	15.9588	15.0323	16.1186	15.1944	19.0576	18.9651	19.0582	19.3669	19.5065
17.5519	14.9036	16.5127	16.2688	16.3291	16.0163	16.5449	15.9913	16.3392	20.2984	20.3862	20.395	20.3487	20.1524	20.2244	19.4927	19.6578	19.6807	18.2065	18.4489	18.5253	17.633	17.9165	17.773	17.155	15.75	16.0032	16.7247	16.2459	16.2799	17.093	16.5639	16.7942	18.282	18.1534	18.1783	16.9616	16.7513	16.4319	15.0506	17.24	16.1653	15.203	17.0774	15.661	19.4694	19.0853	19.4304	19.5483	20.0479
20.8842	18.9723	19.9949	16.0878	17.119	18.2631	21.2561	21.481	20.9675	20.8733	20.8225	20.8328	19.961	20.4911	20.2185	22.0997	22.0269	22.0859	22.0805	21.75	21.9347	22.0457	22.0566	22.0169	19.4203	17.3428	18.5398	18.9388	19.1471	19.0427	19.3943	19.761	20.2166	21.7401	21.9012	21.8758	16.2526	17.8931	16.7364	19.8489	20.2332	20.2927	16.2246	15.4124	18.6641	20.2581	20.4998	20.5776	19.5383	19.545
16.1798	18.5097	16.0666	16.7287	15.9605	16.0675	15.4687	16.4253	16.255	19.7535	19.8806	19.8104	20.1604	20.3833	20.2391	20.2605	20.3666	20.096	19.0331	17.5606	18.8792	19.1416	19.1157	18.9573	16.0214	15.9801	15.3713	17.0093	17.3656	16.6694	17.6578	16.3614	17.2572	19.3192	19.0567	19.3149	16.0068	17.0307	15.4346	17.5666	15.8936	17.0508	15.9566	15.8594	15.7476	19.6852	19.5938	19.6999	19.1503	19.4025
16.2804	16.9897	17.4024	16.4685	17.6859	16.1604	16.1233	15.6242	18.0833	19.317	19.2069	19.0733	19.3133	19.3852	18.8531	19.4153	19.5658	19.3859	20.2173	19.8697	19.8883	19.9699	19.904	20.0061	17.1266	15.7403	16.3644	16.6797	18.9879	16.8783	16.5847	16.5795	17.5739	19.4654	19.3177	19.6899	16.5977	15.9451	16.5278	19.0987	19.2048	19.2637	18.2745	15.6442	16.4748	19.746	19.6436	19.7998	19.6212	19.6226
16.3471	16.34	15.6211	16.7045	17.1666	17.4401	17.059	16.0338	15.8724	18.7137	18.7989	18.8256	18.5895	18.9604	18.5229	19.5242	19.4783	19.4397	20.127	19.6741	19.6285	20.1005	19.3054	19.9242	16.5168	16.706	15.686	16.9997	16.6465	17.3372	17.1221	16.743	19.2221	19.4705	19.4624	19.5706	16.3335	15.8515	15.9633	17.108	16.6036	16.1206	15.7206	16.1868	16.4072	19.9576	19.874	19.7581	18.8455	19.1004
18.0251	19.2721	19.4215	17.1437	17.3805	17.0465	20.0864	20.0197	20.51	20.5752	20.5603	20.6945	19.8974	19.8928	19.8834	22.6873	22.4858	22.6111	21.2797	20.9933	21.3415	21.1969	21.1554	21.2947	15.9159	16.9619	17.403	17.6794	18.3302	19.4233	20.3534	17.9235	18.4292	21.1095	20.8288	20.877	17.5502	16.2806	19.5059	20.0422	19.7017	19.6557	15.9804	17.9057	15.5793	21.1581	21.4669	21.4269	20.6849	20.5786
16.1873	16.6768	17.3543	15.2089	16.971	15.8318	17.4648	16.6083	16.1999	19.4439	19.4167	19.5532	19.8739	19.9559	19.6007	19.1793	19.094	19.0003	18.0346	18.8131	18.8411	18.6896	18.2093	18.343	16.2099	16.2794	15.1752	16.8312	16.9172	16.6363	17.7609	15.0461	16.8307	19.4425	19.2776	19.3061	16.805	16.4612	15.9702	16.5033	16.5864	16.203	16.8813	16.1359	15.9696	19.2229	19.2165	19.3805	19.3049	19.2119
16.4427	15.6779	16.0096	16.2554	16.3646	16.734	16.4392	16.8027	16.7255	18.03	17.6318	17.9176	16.9812	17.5652	17.6772	19.0904	19.782	18.2276	22.0588	21.7759	21.8008	21.5372	21.9495	21.9489	16.9758	16.5562	16.1502	17.4266	17.0446	16.6834	18.7909	18.3102	17.8768	22.1638	22.1029	22.0605	17.0707	16.4216	16.0413	16.447	16.4786	17.4339	15.8157	16.315	16.1199	18.7824	17.7643	19.1434	19.2908	19.1913
15.7742	17.4489	15.8774	16.2533	16.8277	16.8853	16.5969	16.7351	16.9512	18.9598	18.3113	18.3455	18.5627	18.4096	18.4926	19.1877	18.166	19.3199	18.7224	18.5535	18.4778	17.8509	18.0422	18.6068	16.8545	17.1039	15.5533	16.113	16.5546	16.6665	16.1142	17.0979	16.6663	18.8117	18.7674	18.544	16.446	16.4939	18.1072	16.3622	16.6841	16.6967	16.2823	15.5562	16.3864	19.5094	19.5765	19.7263	19.9831	19.9977
15.14	16.4089	16.8176	16.3542	17.1431	15.6297	15.8805	15.8247	15.6506	19.5939	19.7412	19.7361	19.7461	19.7081	19.8514	19.309	19.3833	19.4296	20.0795	20.199	19.6141	20.1293	20.0329	20.0808	16.3011	16.4496	16.5943	19.0776	18.8043	16.1274	18.7508	15.8135	19.3242	19.334	19.5096	19.3894	16.6355	19.0365	17.6547	18.9628	16.4815	16.452	16.3317	16.4182	16.8758	19.2381	19.4031	19.3012	19.3836	19.2127
16.1936	16.4272	16.0366	17.0782	17.3546	17.8376	17.1983	17.3032	16.6486	19.2383	19.4748	19.3904	19.5767	19.8914	19.7151	18.777	18.3088	18.8239	20.4308	19.8217	19.864	20.2381	20.2137	19.9376	16.7567	16.1355	15.3762	16.4561	16.8995	16.1191	15.8789	17.0629	16.9864	19.7899	19.762	19.8111	16.7646	16.2262	17.2604	16.054	16.545	16.6504	16.3637	15.291	17.0918	19.7347	19.6908	19.7304	20.0066	20.0273
16.1061	15.9774	16.5417	16.1009	16.3381	16.5081	16.4407	16.4012	15.4586	19.5186	19.6167	19.4583	19.3782	19.41	19.5074	19.3845	19.2365	19.3566	20.1741	19.9389	19.9575	20.0359	20.0768	19.9346	17.0349	15.7838	16.6816	15.7054	16.9541	16.7876	16.2011	16.3118	16.1307	19.8999	19.9935	19.7612	16.3804	18.9315	17.4547	16.4662	16.3897	15.0243	17.0494	16.5249	15.6981	19.0986	19.3412	19.0398	18.477	18.3427
19.42	17.0358	16.8054	17.4872	17.4069	16.6387	16.4193	15.3878	17.0543	20.0558	20.1108	19.9148	20.1581	20.214	20.1183	19.891	19.7853	20.0201	20.7794	20.7484	20.7086	20.7231	20.5366	20.8036	17.9276	17.243	15.9034	16.1151	16.4768	17.0159	16.0468	18.2008	17.2561	20.3611	20.3121	20.3548	17.2914	16.5765	16.0942	17.2717	15.9583	16.0378	16.0208	16.4351	16.5506	20.1899	20.1697	20.1801	20.0364	19.8206
16.7363	16.0717	16.6442	16.5015	17.6278	16.3617	15.9387	16.1352	16.824	19.6484	19.5803	19.5817	19.3746	19.4488	19.4232	19.1786	19.2267	19.2549	20.3039	19.8277	19.6272	20.9544	20.3168	19.8412	16.5272	15.846	16.2216	21.9208	17.6779	16.6034	16.9592	16.2673	19.9389	19.5935	19.6792	19.7322	16.8013	16.7509	16.7504	16.0979	16.0549	16.1532	16.6701	16.042	15.6211	19.6658	19.3754	19.5206	19.7269	19.9027
16.3131	16.9277	18.8475	16.5286	16.3512	16.7461	15.6513	18.303	15.2157	19.4278	19.464	19.5154	19.511	19.4461	19.3754	20.2018	20.0285	20.0152	20.7494	20.6393	20.2136	20.528	20.667	20.5593	18.6592	18.0195	18.5343	18.2508	19.1234	19.0776	18.4183	18.8967	17.6407	20.3236	20.4261	20.5257	15.0208	16.566	17.6169	16.5197	16.3183	16.7276	16.6736	16.5455	16.0432	19.0898	19.1213	19.0366	19.0369	18.9224
16.8619	16.713	16.6766	17.1638	14.9841	16.4864	15.983	16.2512	16.7109	19.8331	20.2572	19.4299	20.1721	20.3445	20.5735	20.0239	19.9403	19.6285	21.1794	20.4833	20.5007	20.3968	20.8811	20.6643	16.4139	16.8249	16.6808	16.3803	16.4933	16.9818	16.2873	17.5571	18.4077	20.9433	21.1043	21.0029	17.0675	16.6788	16.5686	17.1511	16.4095	16.3616	15.8532	16.4383	15.1773	19.9438	19.8202	19.8618	19.8311	19.7868
17.5654	17.9214	18.3875	17.2352	16.8567	17.0797	17.6755	18.1175	15.6279	20.9767	21.0393	21.0384	20.9824	20.937	20.9723	20.9446	20.8574	20.8568	21.5914	21.5799	21.2169	21.4555	21.3329	21.2532	20.4414	20.1294	20.5834	20.6532	20.3339	20.6	19.8821	20.0582	19.6385	20.8907	20.952	20.9286	19.1488	18.0677	16.6848	19.5119	19.3588	19.8282	18.6982	16.0765	18.3456	20.1817	20.1341	20.0765	20.4458	20.3857
17.0043	16.5388	16.4032	17.1455	16.7484	16.9452	15.6418	16.7782	16.0623	19.4293	19.4935	19.4551	19.3369	19.3419	19.3669	19.5889	19.4228	19.5028	17.9045	18.4044	18.3441	18.47	18.5242	18.4632	16.2795	16.5592	17.2898	16.7921	16.2617	17.0658	16.5516	16.5244	16.078	18.7116	18.605	18.6278	17.2326	15.737	16.1455	16.8464	15.2039	18.568	16.9847	16.6346	15.4606	19.1713	19.4921	19.3996	19.5208	19.6635
16.1798	17.4743	16.9891	17.2692	17.123	16.4895	16.333	16.4166	15.0959	20.29	20.2525	20.3792	20.164	19.9862	20.1065	19.8473	19.8901	20.0213	19.4519	19.1483	19.1233	19.0998	19.1525	19.2361	16.3325	16.2687	17.4624	16.6477	16.5971	16.5212	16.3776	16.2804	17.0799	19.2692	19.1077	19.3107	16.2364	16.308	15.9189	16.4241	16.4481	16.1803	15.6403	15.666	16.6725	18.8852	18.7964	19.0112	17.9841	18.204
16.7459	16.7784	16.7672	16.942	16.066	16.339	16.73	15.6486	15.7762	19.503	19.4708	19.5782	19.7701	19.561	19.6361	18.7599	18.9522	18.926	19.1938	19.0926	18.7344	19.8336	20.1088	19.9096	16.8549	16.1432	16.6331	16.6468	16.1484	16.6913	17.1403	16.5686	16.2334	19.5331	19.4637	19.3706	16.7027	16.6618	17.4593	16.9076	16.5628	16.6349	15.6583	15.997	16.1529	18.7467	18.9135	18.8347	19.1268	19.2352
18.018	16.9143	16.6195	16.8748	16.0568	17.1133	15.9075	16.3109	17.122	19.5491	19.4654	19.6245	19.5936	19.4747	19.6277	19.5894	19.7244	19.8235	21.251	20.9896	20.7538	20.9456	20.7892	20.8121	18.3341	19.7899	19.5535	16.8523	19.145	17.0989	17.0233	18.3163	15.5796	20.7426	20.6283	20.6076	16.855	16.1258	16.7252	16.3522	18.3111	17.9206	18.485	16.2005	17.1922	19.5853	19.7702	19.68	19.3774	19.3099
17.02	16.2747	15.9928	16.5144	16.7983	16.1035	16.8436	16.4597	16.2576	18.6672	19.1682	18.6741	18.2547	18.4825	18.0709	19.2953	19.0548	19.0943	19.9897	20.2367	20.5968	20.3593	19.8901	20.3829	17.9371	15.3788	16.5632	16.2769	16.9611	16.8942	15.9618	16.2034	17.2011	21.094	20.7012	20.8203	15.938	16.9525	16.0354	16.5467	17.9856	16.5946	17.2715	16.8917	16.3752	18.4382	18.5484	18.001	17.9667	18.3483
17.589	15.8508	15.804	19.6773	19.4829	19.5444	17.2874	16.4207	16.2715	18.6663	18.4603	18.2504	16.6302	16.7355	18.3229	19.5417	19.1648	19.5061	19.875	19.7226	19.3305	19.7752	19.3049	19.7978	15.9837	16.0671	15.9017	17.299	17.1801	16.7869	17.1979	16.0373	16.393	19.2026	19.3541	18.9657	15.7257	16.3268	16.0883	16.0065	15.7485	18.3797	16.6433	16.4835	16.5792	19.7438	19.9438	19.6071	20.0163	20.1318
15.8591	15.5509	16.5652	16.2566	16.3154	15.7615	17.0056	16.7993	16.4303	18.8346	18.6272	18.6284	19.1087	19.0765	19.2297	18.6958	18.81	18.3326	18.1669	18.5849	18.7378	17.8244	18.7865	18.2808	16.4222	17.0994	16.4607	16.2938	15.9671	15.9019	17.456	16.1011	16.8678	19.0265	19.0036	18.833	16.8257	15.3203	15.8409	16.0629	16.4947	16.4537	15.5353	16.0211	16.2368	19.0865	19.5184	19.3792	19.1393	19.2757
16.4041	16.2502	16.4699	15.1733	17.072	16.5389	15.8645	17.6087	15.8136	20.6672	20.8404	20.883	20.7997	20.7254	20.6664	20.3954	20.3302	20.2651	16.9096	16.6349	17.987	18.7783	18.564	18.3538	16.4736	20.4057	16.7607	20.1279	16.8723	16.8525	17.2117	19.9934	16.8513	19.4477	19.4506	19.3292	17.068	16.3781	17.0013	19.7688	16.865	17.0735	16.3238	16.6657	17.0357	20.5178	20.2463	20.42	20.6444	20.5557
14.9479	17.0444	14.8575	16.37	16.2884	16.6588	19.9208	16.0597	16.4531	19.4687	19.6304	19.5496	18.9772	18.9861	19.1729	20.0543	19.9431	19.9962	19.9827	19.8978	19.8458	19.9369	20.0309	20.1125	19.8382	16.2569	15.3754	18.3183	18.3233	18.5193	17.3673	19.1747	17.0193	19.6404	19.6967	19.6993	18.4245	17.2665	16.5357	19.5641	16.1757	16.518	16.2953	17.2277	16.268	20.0709	20.1155	19.9528	20.4055	20.5821
17.0585	16.5654	19.1203	17.6125	19.5031	19.411	16.75	17.9029	17.2153	19.0331	19.0829	19	18.5949	18.4137	18.7351	19.4888	19.6714	19.7102	20.8297	20.6242	20.504	20.7626	20.937	20.9243	16.5891	16.238	17.0211	16.7087	18.1377	16.328	17.8206	15.8249	19.0199	20.4953	20.3148	20.3718	16.5798	16.1211	17.214	17.0189	16.6464	16.0024	19.5666	15.9377	15.8623	19.8515	19.8954	19.9035	19.4299	19.748
16.3905	17.8073	17.5943	16.9732	15.9408	16.1275	16.5607	17.0326	15.8163	18.7112	19.2275	18.4901	19.048	19.1731	19.1093	18.4238	18.4765	19.2564	19.6943	19.4661	19.0634	18.5739	18.1388	17.0335	15.3604	17.9541	17.982	16.2202	16.4937	17.0039	17.1307	16.6723	16.8538	19.7722	19.6519	19.5515	16.2809	15.7141	17.5319	16.458	15.6762	16.136	16.1076	15.6112	16.3129	19.0252	19.4139	19.4343	19.7332	19.8247
16.2103	16.5836	17.024	16.8224	16.399	16.1957	16.9404	16.5423	16.2745	19.5664	19.5673	19.5659	19.2521	19.4116	19.3646	19.0538	19.1114	19.3063	19.7198	19.5929	19.9302	19.4354	19.4188	19.3202	16.0179	16.2218	16.508	15.8715	17.34	16.7478	16.5241	16.1764	16.0714	19.5394	19.3772	19.6223	17.0474	16.4615	15.5105	16.6019	16.1032	16.5941	16.0812	16.5993	16.7691	18.8421	18.9567	18.593	18.4242	18.5466
18.732	18.9015	19.2774	15.3358	17.4058	16.42	19.8648	19.8418	20.0485	21.4027	21.5067	21.2609	21.406	21.37	21.5002	21.1368	21.0734	21.0869	21.0798	21.0445	21.2686	20.9689	21.0898	20.915	17.1285	16.3805	20.4835	20.895	20.3089	16.3655	16.1626	20.7278	19.2394	21.2884	21.4925	21.4602	20.5981	19.8854	17.3737	21.2605	21.006	21.0275	19.4837	15.9408	19.8443	21.1036	21.192	21.1956	20.7869	20.7689
16.7174	16.1934	18.6821	19.9435	20.0307	19.9793	17.7447	15.8186	16.1719	20.1932	20.2532	20.5722	19.1381	19.7478	19.6328	20.934	21.1158	21.1318	21.7638	21.794	21.3327	20.7895	20.6595	21.2893	16.5453	15.9435	18.618	18.5984	18.6859	16.0953	20.1795	20.2161	18.1486	21.1388	21.3325	21.2452	17.1143	15.7139	16.1952	19.1964	19.2807	16.2937	20.0799	20.0738	20.254	20.4384	20.508	20.5948	20.899	20.9608
15.6978	15.9615	17.3899	15.2216	16.8747	16.3852	16.2501	16.6991	16.7708	19.2523	19.2422	19.1254	19.3983	19.4979	19.4774	19.0461	19.0465	18.9202	19.4169	19.5598	19.0053	18.6035	18.8723	19.1521	16.5659	16.8698	15.8259	16.6918	15.4673	16.4424	16.8258	16.9251	19.4355	18.7209	18.9067	18.7975	16.074	16.078	15.5763	15.9217	15.7445	15.0089	16.1006	16.5254	16.0202	19.3968	19.4978	19.4871	19.2264	19.2552
15.889	16.5512	16.3918	16.9083	16.4713	16.7174	15.8125	17.7241	15.6885	20.668	20.8593	20.7466	19.881	19.743	19.9683	19.6971	19.8025	20.1594	18.4866	19.0868	19.0853	19.1145	17.0718	16.7143	16.9201	16.6582	16.3947	15.6992	17.2369	16.9835	16.7677	16.4308	18.4433	20.1805	20.2867	20.2605	15.7205	17.396	17.1016	16.8976	16.4635	17.121	15.9245	14.9607	14.9017	19.5469	19.1817	19.1544	19.3199	18.6823
15.0788	16.1424	15.4117	16.8551	16.2227	17.1095	17.7949	18.0278	16.4178	18.8239	18.7301	18.6991	19.7985	19.747	19.8003	18.4834	18.7879	18.53	19.7396	19.8204	19.3497	19.8432	20.0406	20.1719	17.0879	16.6073	16.2297	16.917	16.4635	17.2208	16.562	16.441	16.6022	19.0479	19.1744	19.0841	17.2406	16.7255	16.85	16.1629	16.6538	16.1318	15.5406	15.6609	16.0189	19.5505	19.4695	19.6395	19.5546	19.4738
16.33	16.7051	16.4655	17.3761	16.7931	16.0129	17.2314	16.1607	17.2357	20.1407	20.0346	20.239	20.2182	19.9735	20.0188	19.5866	19.7718	19.8798	19.9783	19.7969	19.5506	19.4234	19.3296	19.5694	16.6558	16.0005	16.5471	16.7864	15.6397	15.7171	16.7936	16.2305	16.853	19.3774	19.4316	19.3351	16.9381	17.1794	16.4706	15.7279	16.3652	17.3483	15.9901	16.263	17.318	18.6984	18.6917	18.8954	18.2737	18.3656
16.7539	15.925	16.4342	17.0648	16.5391	15.6136	16.2322	16.0705	17.2869	18.5158	18.1191	18.2257	18.4733	18.5132	18.7199	18.9325	18.8783	19.0919	19.8391	19.1313	19.5113	18.9894	19.0732	18.871	16.4182	16.2286	16.4739	16.5634	16.0723	17.3562	17.2792	16.4866	16.4614	19.313	19.1286	19.3176	16.3233	16.2977	16.9617	16.3769	17.1431	16.0326	16.3576	16.9171	16.2356	19.9149	19.8494	19.8564	20.2486	20.202
16.3471	16.4516	15.538	16.294	16.4374	21.4628	16.5944	15.0076	15.9771	20.1348	20.1888	20.1847	20.1759	19.9758	19.8862	19.116	18.9254	18.897	18.8234	18.8385	18.5001	18.9029	18.7186	19.187	16.4586	17.2698	17.1935	15.801	16.0756	17.1872	16.406	18.7742	16.3708	19.2595	19.2221	19.3245	16.3004	17.0296	17.7768	15.4588	17.041	17.1845	15.9196	15.6011	15.8677	19.6361	19.3883	19.6209	19.9411	19.9967
20.5204	20.748	21.0528	20.157	19.8719	19.526	20.6693	19.6669	21.141	25.3361	25.3917	25.3296	25.577	25.6043	25.5596	25.1909	25.3304	25.079	25.3481	25.4286	25.4543	25.6212	25.6311	25.7152	19.9205	21.1915	20.6603	21.8709	21.3479	21.9128	22.9374	22.9994	22.9951	24.7413	25.1976	24.8045	21.5061	21.1119	22.2712	18.3842	16.8033	18.9477	19.7967	16.7742	17.6369	23.0473	23.1101	23.1841	23.285	23.2977
14.7613	16.6087	15.9162	15.9358	16.2244	16.3079	17.5473	15.93	16.5088	18.5877	18.5433	18.3499	18.2088	18.5952	18.087	18.948	19.0521	19.1644	19.3306	19.6553	19.2869	19.6431	19.604	19.8243	17.2985	16.0841	16.7371	17.2392	16.6417	16.2157	16.862	17.1027	17.2011	19.4409	19.4961	19.5853	15.8148	15.7874	17.231	15.9114	14.958	16.5362	17.2709	15.1238	15.1667	18.7856	18.8846	18.9306	19.3233	19.5427
16.6179	16.053	16.6767	15.7669	16.8041	16.1233	15.9379	16.2235	17.2485	18.3947	19.0907	19.1968	19.0069	19.0767	18.3972	19.3926	19.4312	19.4748	19.606	19.4715	19.3044	19.1863	19.5907	19.3435	15.7738	16.5639	15.95	15.5422	18.0234	16.3311	17.1814	16.254	18.1959	19.4576	19.5613	19.3023	16.9928	16.5054	17.6561	15.9384	17.3748	17.0127	16.964	15.9853	17.2002	20.35	20.3007	20.0767	20.5018	20.5057
22.6927	22.8031	22.7872	21.6048	21.5629	21.4313	22.3266	22.4914	22.4859	22.2568	22.1636	22.0859	22.3055	22.2572	22.224	22.0908	22.2666	22.2132	23.2269	23.1838	23.2578	23.0488	23.1626	23.4266	19.1896	17.3006	18.9213	19.4838	19.6393	19.0272	20.2934	19.3407	19.9206	23.1409	23.1685	23.1973	20.8321	19.5891	20.1003	19.8127	17.2117	19.7742	17.9772	19.4242	18.9838	22.509	22.4315	22.4917	22.4575	22.551
15.9114	17.2084	15.4359	15.1061	17.0081	16.0713	16.3125	17.1724	15.9446	17.0466	17.8902	17.6374	16.4441	17.4219	17.0306	19.0295	19.1476	18.927	20.0531	19.9689	19.5843	19.8987	19.8398	20.0515	15.7933	16.5256	16.2706	16.5975	16.9569	15.9772	16.6833	16.5041	17.3224	19.7914	19.8289	19.8152	16.3378	16.4543	16.8478	16.412	16.038	16.6835	16.8294	16.5973	16.309	18.9604	19.2241	19.0571	19.6917	19.6131
16.5668	16.3882	16.0536	15.9996	16.7203	15.7483	16.4128	16.8721	15.8525	19.0395	18.7173	19.4061	18.8963	19.1855	19.0522	19.7096	19.6805	19.6839	20.4749	20.2819	20.5099	20.0911	20.3437	20.0371	16.4003	16.4867	15.6305	16.6635	20.1851	16.3222	16.3461	16.9425	19.002	20.2439	20.1033	20.1584	16.8928	16.311	16.3561	15.7461	16.1148	17.1088	17.113	16.358	16.0538	19.6334	19.5807	19.6631	19.0692	19.3884
15.7946	16.458	16.679	16.7636	16.6807	16.1789	16.0541	16.9352	16.3251	19.621	19.7996	19.6616	19.6346	19.495	19.4419	19.7563	19.7428	19.6526	19.5344	19.2573	19.3564	19.2839	19.518	19.484	17.7424	16.3813	16.475	16.6966	16.7506	19.001	19.8618	16.9986	19.4236	19.5876	19.4466	19.6095	15.7016	16.8082	17.2779	15.066	15.6902	17.0952	16.7783	16.7959	16.7513	19.7005	19.9109	19.6226	19.8956	20.0521
16.3807	17.9072	18.8415	19.0318	19.2442	20.3743	17.7693	17.0038	16.8262	23.9498	24.0089	23.9199	24.1201	23.4997	23.8872	23.1638	23.2526	23.2163	23.2516	23.1794	23.386	23.3951	23.2876	23.4373	22.3866	21.6865	21.5453	22.6063	22.5408	22.112	22.6743	23.0894	23.3606	23.7633	23.6064	23.8097	22.7859	22.807	21.8244	18.5815	19.1568	17.4955	18.8471	18.6161	18.8388	23.8799	23.9106	24.3208	24.9035	24.8908
15.1273	16.3659	16.5023	15.9305	16.8914	15.227	17.2568	16.6378	16.6874	18.8121	18.9268	18.7793	18.2128	18.6384	18.5131	18.6271	18.9251	18.4604	19.78	19.7734	19.2184	19.8308	19.6482	19.8475	17.0658	15.18	16.8754	17.013	16.9227	16.8914	16.5546	17.0724	19.7763	19.4603	19.3212	19.2476	19.6034	19.765	16.9275	15.2278	16.8835	16.8356	16.5158	15.9724	16.8599	19.8253	19.9272	19.9245	20.057	19.9631
16.7086	16.7156	18.0962	16.8836	17.7747	17.1971	16.0689	16.9463	17.9573	19.669	19.6636	19.6151	19.5898	19.6535	19.6885	19.7621	19.7886	19.6861	20.6287	20.512	20.5712	20.5634	20.7095	20.6567	17.3895	15.4623	15.3378	17.9407	16.5299	15.9771	16.9181	16.1754	17.8346	20.3961	20.236	20.2259	16.6881	15.7502	18.3906	18.8169	19.1582	19.1395	16.1127	16.4976	18.3587	20.6232	20.7678	20.7003	20.3726	20.232
15.3975	15.4472	16.9577	17.1606	17.0207	15.9988	16.4384	17.2167	16.7887	19.0399	19.0191	19.0064	19.2184	19.161	19.2238	18.5794	18.6821	18.6791	19.7198	19.7779	19.8122	19.1852	19.1283	19.1332	16.3155	16.7054	16.4356	16.4468	16.9713	16.0395	16.0034	16.9461	16.444	19.1865	19.0467	19.1552	16.8773	15.6684	17.0015	16.9392	16.5983	15.4437	16.7157	15.7695	16.4648	19.258	19.395	19.3402	19.6195	19.68
16.054	16.1794	14.9804	20.1083	16.341	17.0513	16.5429	16.7659	16.9168	18.9562	18.811	18.9964	19.0188	18.713	19.2898	18.9305	18.9805	19.0749	19.3416	18.8248	19.0313	19.5883	19.6987	19.2613	16.5643	14.9267	16.5785	16.3104	17.0288	16.8385	16.4558	15.5166	16.3059	19.2129	19.2642	19.4389	16.3803	15.9947	17.1571	15.6845	16.0276	15.5085	14.7104	16.6146	16.5571	19.4455	19.3866	19.4045	19.8581	19.838
16.4452	16.4883	16.667	16.312	17.0144	15.852	16.5683	17.7261	15.9118	19.2626	19.2549	19.1585	19.1621	19.0517	19.1887	19.1087	19.2607	19.321	20.0309	20.0393	19.8101	20.3092	20.1393	20.1284	15.9402	16.3126	16.2781	16.4386	15.8416	16.2881	16.7603	16.226	16.643	19.5757	19.5643	19.6574	16.636	16.5588	16.3133	16.4063	16.1995	15.5272	15.45	16.7526	14.9682	18.61	18.6325	18.6223	18.4312	18.4683
16.0141	16.2938	15.6323	16.4762	16.7841	15.8536	16.7145	15.6331	16.5253	20.2569	19.9186	20.3538	20.0493	19.6844	19.8266	19.4966	19.6667	19.6259	19.5388	19.5307	19.2777	18.8511	19.066	18.868	16.8816	15.219	16.2034	16.6157	18.3554	17.7076	16.662	16.5805	16.4082	18.9418	18.8726	19.0554	15.8852	16.4827	17.3627	16.3454	16.2406	16.0331	16.2703	15.5505	15.9587	18.9928	19.2283	18.935	19.6022	19.7074
15.8228	17.0732	17.2985	16.3845	16.074	16.0122	15.4998	16.3541	15.665	19.9225	19.6749	20.0129	20.06	19.977	20.08	19.2704	19.3218	19.4603	20.0438	20.0327	20.2212	20.0622	20.1695	20.1744	16.8218	16.2435	17.0813	16.657	17.023	17.3255	17.4975	17.6378	16.5552	20.0748	20.1263	20.1014	17.7936	18.2149	18.4688	16.5494	16.5998	16.6856	16.0907	16.7352	15.4763	20.0871	19.9546	19.9395	19.5943	19.5283
15.003	17.3605	16.9102	16.9295	16.5984	16.9344	18.4269	16.4221	16.4192	20.771	20.6898	20.7456	20.678	20.6646	20.6341	20.2578	20.1968	20.1586	20.4219	20.3685	20.4508	20.3971	20.3692	20.4932	19.2564	16.0503	16.0016	19.266	17.0665	19.1705	19.1736	18.2446	18.5446	20.5961	20.5658	20.7289	18.9801	19.114	19.1385	20.1499	19.6675	20.2747	18.499	18.2221	16.8271	20.4184	20.4683	20.405	20.1883	20.0447
16.8501	16.4207	19.1845	15.7229	16.3711	15.4993	16.8979	14.8247	16.8203	20.5409	20.5654	20.4885	20.6102	20.4393	20.3085	21.41	21.2613	21.3799	20.1403	19.2741	20.1033	20.2135	20.0666	19.8974	18.7515	17.1919	15.4885	19.8172	19.8606	19.0446	18.9095	18.907	18.7384	20.2125	20.0683	20.197	15.5437	17.1822	18.1675	16.67	15.3619	15.9457	16.1742	15.7238	16.652	19.6174	19.4948	19.4854	19.7543	19.7265
15.6565	16.2291	16.9747	17.2233	17.0629	17.0121	16.7271	16.567	17.0943	18.5681	17.8788	19.3351	18.4478	18.6523	16.8145	19.4413	19.5814	19.5509	19.8539	19.935	19.7168	20.0285	19.793	20.0236	16.6046	16.9596	16.2986	19.4027	19.453	15.4318	16.1661	16.4325	16.8745	19.5298	19.8343	19.4659	16.3974	15.0215	19.757	15.7459	16.247	14.874	17.2697	16.2347	16.7329	20.1306	19.7956	20.1747	19.9406	19.873
16.5523	16.7409	15.4442	16.326	16.6485	16.1259	16.0544	15.8584	17.277	18.7923	18.8854	18.6254	18.4651	18.5382	18.5594	19.3127	19.1942	19.2965	21.0784	20.8949	20.6412	20.7905	20.7919	20.7445	18.1087	16.1384	16.3203	16.4539	16.7283	18.3376	18.9079	19.4143	19.1077	20.3673	20.5806	20.4346	15.0188	16.6267	17.8691	16.1893	16.952	16.6797	15.9646	16.7836	16.4597	19.0863	19.1423	18.9681	19.6826	19.3911
16.0481	15.5332	17.0444	15.8553	17.379	15.7606	16.4088	16.4972	16.6439	18.8702	19.0806	19.0186	18.6409	18.5991	18.7901	19.0413	19.1154	19.0533	19.7359	19.4766	19.3874	19.4339	19.7278	19.8123	17.1034	16.9198	16.5033	15.7405	16.6679	16.8952	17.101	16.9519	16.2213	19.3278	19.3031	19.2378	15.9526	16.2145	16.3408	17.36	16.1472	16.4481	16.1498	15.5546	15.6809	19.6481	19.6484	19.6327	19.4557	19.4352
17.3672	15.7024	16.3207	16.0236	16.7259	15.9721	16.701	18.5773	20.9888	22.6707	22.197	22.7103	22.7501	22.7838	22.3181	21.964	21.5397	21.6008	21.5174	21.5406	21.675	21.2257	21.312	20.7884	20.168	19.9123	19.8474	20.0558	20.1336	19.8783	19.8516	19.92	19.9092	21.918	21.9957	21.9997	16.4747	20.1212	16.678	19.7978	19.7141	19.6543	15.9089	14.8306	16.1093	21.2115	20.9484	21.2555	21.037	21.2841
16.3263	16.1965	16.2842	17.3146	16.8236	16.3552	16.7816	16.261	16.6964	19.1852	18.7825	19.2982	18.998	18.6511	18.7725	18.4912	18.4807	18.601	18.5091	17.8535	18.9659	18.8343	18.8609	18.7028	15.9577	15.9184	16.1084	16.9905	16.0481	15.967	15.9018	16.4423	16.4697	18.7326	18.8559	18.8901	16.6485	16.7079	16.2043	15.1457	16.3028	17.4088	15.682	15.7212	16.2565	20.1081	20.127	20.0036	20.4031	20.1847
16.755	16.5474	16.0586	17.1765	16.5959	15.3845	16.3651	15.93	16.5781	19.2975	19.2332	19.4378	19.3105	18.5261	18.8085	19.3896	19.2471	18.9231	19.9018	19.6447	19.665	19.2409	19.1834	19.4651	16.284	16.422	15.9086	16.2923	16.1835	16.2872	15.8129	16.3348	17.0301	19.804	19.8071	19.5912	16.6554	16.5992	16.3332	16.4791	16.5652	16.602	16.0483	16.0418	15.9888	19.4357	19.1336	18.8494	19.3812	19.3749
15.6978	16.6171	15.932	16.2848	15.9073	15.3823	17.0302	16.4698	16.1059	19.8908	19.8365	19.7625	19.3805	19.5246	19.4423	19.6305	19.6116	19.6923	20.5444	20.4003	20.127	20.389	20.5737	20.5609	19.9456	16.6301	16.3643	18.507	19.3847	17.8815	17.9898	17.6915	16.2712	19.9425	19.8756	19.9548	16.6941	16.4382	18.4246	17.768	15.6961	16.9538	16.4621	15.1498	15.4005	19.5663	19.2845	19.6536	19.8569	19.8628
16.8883	15.4093	16.7966	16.1242	16.7465	17.0606	16.0132	16.3881	17.3322	17.9571	16.8549	18.3292	17.7125	17.558	17.88	18.8532	18.7591	18.8488	19.7932	19.6371	19.7291	19.1401	19.3831	19.2039	16.8903	16.3702	16.3021	17.4231	17.8764	17.3566	15.3145	16.8298	16.9506	19.5675	19.6296	19.4696	17.0841	16.5022	16.5459	16.4559	15.971	15.8617	15.4861	16.0224	16.2025	19.6238	19.703	19.7064	19.9046	19.9806
16.2605	16.4769	15.2676	16.4364	16.7386	17.078	14.9708	16.235	16.8596	19.4283	19.3585	19.3159	19.3304	19.3889	19.1757	19.5408	19.4895	19.5327	19.4709	19.0458	19.4328	19.7563	19.478	19.1932	17.9075	15.9902	16.7298	16.5883	17.207	15.6182	16.4965	18.4503	19.1799	19.5106	19.4964	19.3761	17.0785	16.6546	16.9361	16.0949	16.0293	16.8208	18.5592	16.9155	16.6198	18.838	19.1983	18.8647	19.245	19.2249
16.7023	15.8531	16.8431	16.6513	16.723	15.8469	15.9598	16.4606	16.6788	19.124	19.4518	18.7169	19.1541	19.1247	19.1169	18.9834	18.9607	18.9401	19.2674	19.1995	18.7116	19.8632	19.2092	19.8379	16.6531	15.9479	16.171	16.2978	17.1819	16.8253	16.8814	16.4456	16.6893	18.9808	18.8424	18.7476	16.7208	16.4744	16.2356	15.5498	15.7877	16.2325	15.3679	16.0367	15.5474	19.8485	19.8045	19.7313	19.5491	19.7457
16.1428	16.7362	16.588	14.7992	16.8466	16.2133	15.9883	16.6975	15.4447	19.9302	20.1141	19.9224	20.112	20.1717	19.9962	20.0646	20.0931	20.0802	19.5008	19.6559	19.8669	18.9819	18.7117	19.0298	16.7096	17.5919	17.4728	16.5093	16.2196	16.3644	16.8837	16.1005	20.126	19.5803	19.4705	19.5588	19.1432	16.6273	18.0166	16.3067	16.6082	16.2654	17.4258	16.004	17.2953	20.1408	20.2848	19.8999	19.8819	20.0028
15.5564	18.5605	17.6219	16.7177	16.6675	19.2626	18.504	17.0321	16.2337	21.6704	21.5761	21.6673	21.8307	21.5303	21.7025	20.9881	21.1661	20.9957	20.3718	20.6305	20.9209	20.0979	20.0263	19.8929	16.3096	16.1814	14.6027	15.7494	21.4505	21.608	21.7667	20.7403	19.1923	20.8581	20.815	20.8979	15.701	16.3684	20.3465	16.4416	16.9388	16.5435	18.6369	19.3102	16.1791	21.1863	21.3138	21.0878	21.0078	20.772
17.2773	17.2049	16.2848	16.6005	16.8047	16.1218	18.0633	16.2059	15.9649	19.0455	19.0964	19.1191	19.1106	18.8374	18.8232	18.3905	18.9366	19.0379	20.6698	20.2266	20.2589	20.4665	20.1974	20.516	16.3058	16.1567	17.2777	15.7762	16.5377	16.9432	17.0678	17.0505	15.879	20.0603	20.1177	20.1383	16.1432	16.6249	16.6413	16.3206	14.468	16.2471	18.3743	16.2373	15.3778	19.035	18.9507	18.6811	19.2255	19.2299
17.113	16.3288	16.0852	15.6502	16.3383	16.2489	16.159	16.4633	16.3594	19.052	19.0041	18.9632	18.8512	19.0135	18.9984	19.2427	19.0714	19.3354	19.6376	19.8149	18.925	19.1924	19.7081	19.6679	17.5561	15.1294	15.6328	16.207	16.7739	16.5066	16.6501	17.6229	18.8863	19.5234	19.6788	19.6012	16.9122	15.7985	17.1625	16.197	16.2114	16.5289	16.4803	16.1367	15.5807	19.1556	19.3755	19.0826	19.4357	19.3119
16.6031	16.2553	16.8982	16.9499	16.9711	16.0681	16.0604	15.5908	17.1743	20.2017	20.2416	20.0339	20.1596	20.0988	20.28	20.1093	19.9955	20.063	18.7868	17.3167	19.0404	19.1234	19.2499	18.6956	16.7376	15.8593	15.4782	16.9751	16.3605	16.766	16.0523	17.5016	17.2504	19.2583	19.3082	19.1468	17.4062	16.5626	17.5072	16.4141	16.2837	16.8819	16.1782	16.3681	16.3314	19.8748	19.7173	19.7361	19.3711	19.3169
16.53	15.723	19.1317	16.0606	19.0595	17.7291	16.136	15.7371	16.1977	19.5454	19.8278	19.662	19.564	19.4922	19.5057	20.4629	20.5998	20.5011	20.5081	19.9868	20.0854	20.4325	20.313	20.6063	15.7495	16.9929	16.7015	16.3212	16.4927	16.6914	18.0068	16.1572	16.6258	20.0563	20.1442	19.9801	16.049	16.2166	17.5169	18.6866	16.8177	18.0659	16.1808	15.5474	15.2409	19.1438	19.1299	19.2311	19.3007	19.1914
15.827	17.0035	16.3089	18.1764	16.8127	17.2529	15.8281	16.6757	16.7694	19.3825	19.5661	19.3358	19.3665	19.3143	19.6269	18.6327	18.933	18.9365	18.9718	19.1995	19.3429	19.0473	19.3672	19.1554	16.9911	16.6694	16.6451	16.8546	15.7641	16.4245	15.8385	16.5075	16.6344	19.3329	19.4114	19.4927	16.3574	16.4731	17.0271	16.7322	18.207	17.1561	15.3467	16.5603	16.1026	19.4631	19.0184	19.5904	19.4593	19.3365
16.5825	15.3588	17.7799	16.324	16.8591	15.9736	17.4531	17.9409	17.2474	20.1924	20.2758	20.2905	19.9283	20.0297	20.1783	19.7445	19.7547	19.8674	20.0117	19.9072	19.7991	19.916	19.8197	19.7365	18.4629	16.1791	18.4551	18.823	18.2703	18.0752	17.8172	17.9246	17.5184	19.958	19.9683	19.8324	19.4463	16.5709	16.5363	18.1745	18.3849	18.2509	18.5788	18.8442	19.1567	20.2287	20.0434	20.054	20.3512	20.2774
16.3964	16.5217	16.98	16.2536	16.8913	17.1181	16.13	16.5532	16.4788	18.5078	18.4555	18.2437	18.5617	18.342	18.6076	18.0055	18.3784	18.4565	20.0139	20.1043	20.2322	19.4976	19.4376	19.6648	16.49	15.5133	16.4103	17.155	15.8356	16.6009	17.0781	15.8667	17.4904	20.4618	20.5054	20.3949	15.9438	16.7233	16.0763	16.5622	16.7187	16.2156	17.1349	15.8585	15.6991	19.9188	19.8317	19.8082	20.1362	20.0076
16.9925	15.0976	17.1629	15.9611	16.398	16.6753	16.5441	16.594	15.4301	20.2566	20.3217	20.1498	20.3046	20.072	20.0053	19.7241	19.8359	19.8637	18.0606	18.4772	18.5154	17.5042	17.4452	18.4553	16.1439	17.5329	17.1427	16.0862	15.5549	16.7551	16.636	15.7602	17.2817	18.4608	18.7621	18.4314	16.8714	16.2048	16.3885	16.2779	15.6112	17.6978	15.5263	16.0396	16.6099	18.6876	18.2958	18.6956	18.6153	18.1818
16.042	16.4216	17.0376	18.3819	16.1432	18.7146	19.0976	16.8645	15.4066	21.2627	21.3178	21.2987	21.4444	21.4135	21.6399	20.8817	20.8378	21.0737	20.9516	20.6604	20.7413	20.7724	20.7811	20.7279	18.6465	19.354	18.5651	18.8349	15.8389	18.3641	18.906	15.6645	19.4571	20.712	20.7097	20.6788	19.1036	19.337	19.5703	18.0921	17.4289	18.5731	18.8082	18.6368	18.3229	21.0207	20.9933	21.0779	20.845	20.7888
16.1753	16.779	16.67	16.1606	16.458	16.2686	15.3357	17.3371	16.6938	19.7236	19.7677	19.7155	19.6726	19.7788	19.632	19.1843	19.1496	19.0326	19.0053	16.1519	19.2236	19.2636	19.2905	19.2411	15.5107	17.0715	15.1787	16.2601	16.9764	16.4594	16.7632	16.3094	18.6426	19.3512	19.4143	19.3953	16.8592	16.4023	16.4035	16.0626	17.3207	17.9937	16.1942	16.5903	15.8738	19.2863	19.3491	19.1454	19.7307	19.6688
15.3664	16.3216	16.9547	16.1604	16.8292	15.9733	17.5292	16.9222	16.5323	19.6753	19.6736	19.6298	19.3718	19.5969	19.5177	18.9897	18.8991	18.8157	19.7433	19.6678	19.4157	19.7625	19.5446	19.6162	16.8612	16.6131	16.2047	18.229	18.2423	16.7542	16.6504	17.2341	18.3013	19.1815	19.201	19.0383	16.3042	17.3136	16.5197	18.4684	15.8223	18.5475	15.7161	15.6065	15.3632	19.6856	19.5629	19.4744	19.8259	19.8779
17.4591	16.4006	17.5897	16.5215	16.638	15.7889	15.5573	16.5167	16.5287	17.6261	17.2814	17.5078	17.0737	16.2255	17.8281	20.039	19.9948	20.3612	21.6134	21.2053	21.3427	21.5285	21.5936	21.3674	16.4363	16.0684	15.6601	17.0315	17.6101	19.0327	18.0352	18.3138	18.3374	21.4286	20.833	21.0838	16.6658	16.9445	17.8231	15.9051	18.192	17.1782	16.7347	16.2669	18.1884	20.0475	19.6961	19.9756	19.5243	19.5433
15.5181	18.6956	16.7126	16.6123	16.9652	16.4757	16.3458	16.3642	16.2052	19.8456	19.6774	20.0354	19.3687	19.7457	19.5361	19.3801	19.2804	19.3707	19.247	19.1921	19.5501	18.6528	19.0882	18.7874	16.4356	15.87	16.6319	15.6889	16.4716	16.7975	16.4575	16.814	16.7647	20.1909	20.1296	20.1785	16.6768	15.8651	16.7269	14.7698	15.8923	17.1326	16.7196	16.6469	15.65	19.5643	19.9812	19.8953	20.1375	20.4669
16.4369	16.8132	16.538	16.7673	17.0479	16.0453	16.0908	15.8568	16.396	19.6475	19.7625	19.7792	19.8398	19.7482	19.8193	19.5886	19.383	19.3982	19.4096	19.4701	19.5195	18.9503	19.2816	19.2977	16.5777	16.6336	15.3127	15.9994	16.2301	16.4004	17.2269	16.5566	16.1992	19.1762	18.9511	18.8734	16.8958	16.6788	17.0759	15.1618	16.648	17.2123	15.6643	15.6224	16.6668	19.8332	19.9522	19.9714	20.3644	20.3085
16.9987	18.001	15.9857	15.9321	16.0479	15.6666	17.1476	16.4069	15.9314	19.9127	19.9745	19.6737	19.9405	19.8445	20.1999	19.3737	19.5303	19.5366	18.9207	19.7224	19.5529	18.9305	19.2424	19.73	16.4899	16.7278	16.6817	16.5075	16.6522	16.4948	16.8335	16.7936	16.5013	19.8795	19.9168	19.8819	17.0096	16.924	16.8522	15.1984	16.6499	16.5417	16.2745	15.5698	16.2956	20.1587	20.2974	20.2761	19.1575	19.3033
18.9895	16.8402	15.9363	15.1395	17.0487	15.7096	19.1376	18.9265	19.017	21.7011	21.499	21.5497	21.7081	21.6441	21.7516	21.3815	21.5042	21.3822	21.8153	21.6537	21.6364	21.5741	21.5189	21.5309	19.0643	18.6982	19.2164	19.7641	19.6318	19.63	19.3837	19.3409	19.1168	21.7778	21.8603	21.8344	19.3496	19.3882	19.5339	20.3283	20.1749	21.0808	19.0041	19.7245	19.1289	21.5547	21.5454	21.4524	21.2566	21.1963
15.2762	16.017	16.8865	15.6095	16.6578	16.807	17.2733	16.1813	15.7367	19.3741	19.9711	19.4578	19.9572	19.8949	20.0767	19.116	19.2581	19.161	19.3772	19.7502	19.6283	18.9484	19.5187	19.0507	17.423	16.0009	15.853	15.9295	16.8524	16.5234	15.9591	17.0785	17.5008	19.7781	19.8505	20.0667	17.2908	16.6707	16.4556	16.261	16.4707	16.3424	16.729	16.6046	16.6733	19.0903	18.9162	19.5872	18.355	18.5981
19.0189	18.7958	19.3689	19.0217	20.0223	19.3725	20.1101	20.2732	20.1699	22.2889	22.3055	22.3484	22.2067	22.2151	22.0235	22.0375	22.1817	22.083	22.675	22.6642	22.1174	22.5597	22.4019	22.5001	20.0132	19.0281	19.656	20.2005	20.083	20.3946	20.1607	20.3544	20.7172	22.1676	22.2583	22.3015	20.6673	20.6469	20.6742	21.2302	21.1766	21.2173	20.4119	20.1412	20.797	22.7299	22.6551	22.7778	22.1636	22.2046
19.2743	17.6968	19.4437	18.1652	18.6455	18.6012	19.4182	19.8371	19.0821	21.508	21.4113	21.4687	20.745	21.0631	20.9969	22.2754	22.2723	22.4564	22.0415	21.9198	21.7396	21.6893	21.9003	21.805	18.5426	18.3403	17.8238	19.5812	18.523	18.7762	18.4567	19.4729	18.4531	21.9877	21.8035	21.9762	18.0998	17.9824	17.693	18.1804	19.1828	18.5004	17.9199	17.5059	18.3073	22.2067	21.887	22.0333	21.367	21.2435
16.1943	17.5896	16.6496	17.022	17.2478	15.431	16.5706	16.9263	16.8708	19.7144	19.7906	19.4497	19.696	19.5886	19.6182	19.7415	19.5959	19.7296	19.84	20.2082	20.2775	19.5403	19.4965	19.2439	15.8976	15.7084	16.7888	17.3795	17.1068	16.6211	17.6246	17.1711	16.0439	19.8489	19.7852	19.6316	16.1501	16.8386	15.8439	15.6044	15.834	16.4198	16.6306	15.6192	16.5586	19.6471	19.8159	19.9127	19.499	19.3959
15.6323	15.5061	16.398	17.6851	16.7387	15.9784	16.4946	16.2261	16.6798	19.8433	19.8814	19.8467	19.7011	19.7641	19.8085	20.3231	20.3691	20.3541	20.7395	20.5852	20.5574	20.4755	20.569	20.4966	16.6743	16.1509	15.3833	19.7898	19.8641	19.7804	17.8045	17.3809	16.5387	20.4123	20.4151	20.4195	20.0053	19.2703	16.9916	20.112	20.1469	20.365	18.8361	15.6665	15.6133	20.3549	20.2742	20.2096	20.1733	20.0083
16.417	16.0404	16.7937	21.1259	16.9867	21.3631	16.9915	17.3131	16.3312	19.6274	19.7516	19.6924	19.4148	19.6433	19.8726	20.0621	19.9406	19.9993	20.6971	20.6413	20.2597	21.0108	20.8238	20.8566	16.6661	16.4654	16.1016	16.7951	16.818	17.3758	21.9681	16.7343	16.5457	20.4536	20.4275	20.2013	16.1844	21.1852	20.8399	16.0041	17.1195	16.4019	15.432	15.5037	18.5028	20.4901	20.3431	20.4303	20.7732	20.6896
18.1984	17.2034	16.1372	16.2674	17.8332	15.7409	20.2289	15.8428	19.9632	19.8072	20.0864	20.0085	19.9193	19.8197	19.9127	20.3583	20.4155	20.508	21.874	21.7902	21.4659	21.3121	21.7823	21.7719	19.4836	16.3081	17.9213	19.1991	16.2944	19.2459	19.4782	17.8286	18.1909	21.2335	21.3514	21.3071	16.7767	15.2748	17.0744	18.0675	19.4907	19.3377	18.1203	15.9669	15.8703	19.9296	20.2112	19.9492	19.9063	19.8863
15.9891	15.5368	17.8532	15.9665	17.2905	16.2618	16.0985	16.7445	15.648	19.66	20.0507	20.3244	19.2641	16.4034	17.5436	19.699	20.318	19.2561	16.1082	17.0103	18.0259	17.6863	17.3433	16.8762	15.9866	17.1961	16.4911	16.3507	16.7819	16.2821	17.7024	16.2037	17.2806	20.3568	20.4116	20.33	16.6246	16.769	16.7046	16.8771	16.1976	16.074	15.5326	16.2885	16.0444	20.786	20.6214	20.7292	21.1428	21.2453
16.599	16.333	16.3528	16.4248	17.5156	16.2988	15.7869	16.4942	15.5103	20.0167	20.0628	20.1028	20.1626	19.9823	19.9948	19.6553	19.4474	19.4894	19.7531	19.7418	19.7867	20.0189	19.9478	19.8338	15.9987	16.7193	15.7569	16.7654	16.7901	16.2763	17.4106	16.1327	17.1437	19.6748	19.6232	19.6977	16.3982	16.8767	16.7804	14.9184	15.9924	15.6425	15.4475	15.4752	16.2362	17.4768	18.2172	17.8574	17.8852	18.0396
17.8498	18.0538	17.654	19.0332	18.7653	17.913	18.5613	17.6911	16.8134	24.0294	23.8831	24.0435	23.8015	23.7319	23.7511	23.9728	23.9126	23.7566	24.8337	24.8401	24.4917	24.6887	24.8978	24.6825	20.3726	19.8338	19.6786	19.762	20.407	20.8635	21.3819	19.988	21.4015	24.75	24.5098	24.4331	18.8494	19.2829	18.8017	19.0947	19.3269	19.48	18.0779	16.4872	17.9181	20.6879	20.6667	20.6542	20.027	20.1531
16.4274	16.3509	16.7599	17.316	17.0446	17.0121	17.0346	16.6112	16.0676	19.703	19.5992	20.0003	19.7826	20.0317	19.5722	19.9981	19.9859	20.0421	19.9583	19.9553	19.8998	19.4042	19.8234	19.745	15.6804	16.41	16.0735	15.8942	15.8847	16.4091	18.5111	16.9729	18.7244	19.6129	19.5564	19.622	16.3704	16.9536	16.223	16.9809	18.8234	18.9789	18.7665	15.6676	16.3443	19.4907	19.3772	19.3382	19.7872	19.3097
16.8709	15.2431	16.2877	16.7033	16.8085	16.6639	15.7849	15.4353	15.9828	19.8317	19.4942	19.2601	19.7676	19.4699	19.6577	19.1354	18.944	19.3409	19.7941	19.6734	19.6838	19.4077	19.4587	19.3779	15.6046	15.6378	15.7986	17.1048	17.2291	16.3556	16.4314	17.2121	17.5586	19.1012	19.3824	19.4308	18.4271	18.5869	16.9918	15.4299	16.1581	16.4473	16.9574	16.423	15.2226	20.1155	20.0415	20.0338	19.9209	19.9288
16.7578	15.5475	15.3229	16.2758	16.5317	16.5513	19.1721	15.766	15.9787	18.9831	18.9812	19.1645	18.9221	18.9877	18.487	19.8413	19.6734	19.7715	20.271	19.9542	19.619	19.375	19.2563	19.4566	17.0572	15.8203	15.8413	19.8285	17.1485	19.6573	16.2471	17.3161	16.0545	19.768	19.8546	19.7742	16.6734	17.3199	17.0787	16.7688	16.7788	16.0558	16.1791	16.7775	16.3209	19.8966	19.6427	19.742	19.632	19.5824
16.6523	17.0577	17.0631	17.0654	17.4034	16.1183	16.75	16.316	17.1519	18.8353	18.8042	18.7723	18.789	18.8275	18.6012	19.0944	19.2458	19.0307	20.2573	20.1367	20.1738	19.6457	19.9671	19.7507	16.7124	16.8004	16.0855	16.3799	17.2078	17.2411	16.9271	16.8566	18.599	20.2029	20.1023	20.0544	15.7096	15.7295	16.6024	16.4631	16.1794	17.2715	16.0002	17.2207	17.7495	19.5303	19.2693	19.3487	19.7671	19.7697
16.4029	16.1025	16.001	15.222	16.7725	16.0106	16.95	16.0753	16.3718	19.4213	19.2884	19.1925	19.1231	18.9058	19.1044	20.0125	19.9406	19.9791	21.0735	21.0475	20.7444	21.2291	21.2835	21.3972	18.775	16.7108	17.1231	18.4075	18.5118	18.081	18.8074	17.743	19.3551	20.2639	20.3036	20.4578	19.244	19.6345	19.3362	19.7017	19.2516	18.8453	15.6921	15.3961	15.0753	21.457	21.3855	21.3807	20.0868	20.3177
15.8786	17.1725	16.7357	16.0114	16.8096	17.0359	16.3276	16.9589	16.6268	20.0286	20.0577	20.0149	19.9479	20.0062	20.1741	19.6525	19.6484	19.556	18.2291	18.1881	19.2604	18.5612	18.085	17.9678	16.6029	15.9547	15.236	16.5357	16.1773	16.4811	16.3161	16.5463	16.7111	19.251	18.9235	19.286	16.5487	16.433	17.2656	16.0619	16.5066	16.6509	16.4498	17.092	16.989	19.9555	20.1167	20.0033	20.3188	20.2785
16.406	17.1738	16.7359	15.8188	17.0858	15.4512	16.4633	17.2044	17.3453	18.9494	18.9791	18.8637	19.0851	18.905	18.9457	19.2928	19.5601	19.5724	20.4704	20.3586	20.2059	20.8855	20.5232	20.5341	15.917	16.3998	16.5913	16.1107	16.0451	15.7428	18.9276	18.1061	17.3612	20.2929	20.2824	20.2518	17.176	16.0168	16.5095	15.6845	16.045	16.7321	15.8867	16.8479	15.9926	18.9824	19.1661	19.1067	18.7626	18.9986
17.214	15.4317	15.9011	16.3405	16.6086	15.6611	16.5301	16.809	17.3392	19.8902	20.0708	19.6568	19.8598	19.9984	20.1689	19.8667	19.7249	19.8964	20.0806	19.9203	19.4241	20.2099	19.7206	20.0958	16.2449	16.48	16.1286	15.3187	18.424	17.539	16.63	16.5024	17.0439	19.7367	19.5747	19.6395	16.4291	16.905	16.9854	19.0901	19.0056	19.78	15.1422	18.4403	16.6919	19.9808	19.9784	19.9882	19.9317	19.7183
18.1299	16.1531	17.7215	17.4745	16.2662	15.4056	16.0025	16.4331	15.574	20.847	20.9542	20.9494	21.0701	20.9872	20.9861	21.2203	21.2864	21.2812	20.5953	20.6199	20.2105	20.4902	20.3849	20.3871	16.0588	15.6294	15.352	17.8993	18.7944	18.1267	19.3931	18.9913	19.1066	21.0298	21.092	21.0526	17.033	19.8411	19.5345	18.3843	18.6397	18.7624	14.9875	18.4675	19.0279	21.6367	21.7021	21.5952	20.5183	20.5118
16.0129	17.0775	15.954	16.3972	16.0795	16.0507	16.4407	16.9806	17.214	20.7389	20.6979	20.7418	20.7838	20.9474	20.8034	20.3895	20.3173	20.4322	20.0768	20.238	20.136	19.685	19.797	19.7132	16.6282	15.9287	17.0677	15.8201	16.2138	16.7937	16.0237	18.472	17.127	19.8569	19.7522	19.8776	16.6303	17.227	17.4674	15.5404	15.7001	17.0775	15.8644	15.7693	15.3272	19.208	19.0853	19.18	18.9678	19.0637
18.2307	15.5753	16.3189	16.4663	16.2927	15.0374	15.5559	16.4268	15.9922	20.8037	20.6765	20.9337	20.5563	20.5353	20.5015	22.2662	22.0818	22.1358	18.4729	18.5059	18.837	18.5385	18.4316	18.3978	17.3625	16.806	16.8091	18.6202	17.5485	16.5794	18.9419	17.2051	18.5775	19.4414	19.5172	19.8191	16.9766	16.9682	16.5695	15.8578	16.1145	16.3801	17.1664	16.388	16.6864	18.8235	18.6298	18.9211	19.2772	19.5898
15.7424	16.7463	16.8023	15.9193	16.7794	16.3075	18.0826	15.0193	16.3655	19.6341	19.5261	19.5794	19.411	19.4577	19.3144	18.7086	18.7057	18.55	19.1022	19.4337	19.1763	19.2911	19.0793	19.3807	16.2822	16.4174	15.4946	16.2082	16.9953	16.2756	17.337	16.6003	17.6363	19.3299	19.4632	19.3353	17.896	17.1476	16.3055	16.3346	16.3313	16.4435	15.8935	14.6351	15.99	19.1349	19.3453	19.3203	19.7261	19.7422
16.2323	15.7321	17.4701	16.896	16.0737	16.2949	16.0644	16.4001	16.0071	19.9133	19.7633	19.7442	19.8253	19.8987	19.9337	19.407	19.513	19.5943	19.3791	19.3527	19.2343	18.7652	18.5431	18.607	16.192	15.6495	16.6128	16.2617	16.8691	16.697	16.0985	17.7349	16.2471	19.7507	19.7343	19.9334	16.8876	16.5865	16.3759	15.359	15.659	15.7691	15.9763	15.3638	15.7761	19.0578	19.1834	19.1444	18.5945	18.6364
16.1601	16.9135	15.3941	16.1175	16.6608	20.0763	18.0205	16.7118	18.0776	18.5415	18.6941	18.2492	18.2655	18.522	16.3964	19.0227	18.7664	19.0996	19.9401	19.3542	19.3977	18.9214	19.5735	19.9794	16.2393	15.1738	16.9035	16.6864	16.383	16.6066	17.1468	17.1264	15.8119	19.261	19.3867	19.0659	16.6026	15.8729	16.4303	15.8552	16.6571	16.5103	16.2274	15.7723	15.9762	19.9518	20.0969	20.0893	20.3035	20.462
15.6675	15.6552	17.0078	16.4271	16.8495	15.2144	15.796	17.0341	16.3599	19.7078	19.7445	19.6395	19.8642	19.9868	19.9112	19.569	19.6107	19.6231	19.3215	20.1477	20.3442	20.0582	19.7361	20.0546	17.5943	15.3759	16.456	17.1236	16.1657	16.7559	17.0138	16.0444	16.6975	20.0497	20.1816	20.1626	16.5881	16.7407	19.6145	16.6427	16.0643	18.2566	17.377	16.3898	16.8261	20.0098	19.9221	20.0355	20.0485	19.8632
15.6523	15.6771	17.1367	15.8238	17.5612	16.2694	16.3195	15.5475	15.9597	20.2572	20.2482	20.3779	20.3196	20.1612	20.2006	20.4365	20.3599	20.5444	22.1308	22.02	21.987	22.2265	22.3379	22.4151	18.5327	16.6417	17.0006	17.0495	16.1276	20.2733	19.0876	16.5199	17.1039	21.5293	21.4476	21.5179	15.423	16.6428	16.6295	16.3715	16.8606	16.57	16.0364	16.1053	16.6696	19.7336	19.6907	19.9557	18.524	18.5412
18.1302	22.1058	18.9191	19.1383	19.1536	22.2275	22.8806	22.7401	22.1628	23.4988	23.8359	23.6663	23.9379	23.7237	23.8026	23.313	23.2129	23.2518	23.9845	24.0232	24.0918	24.0317	24.0508	24.1132	20.1143	17.1135	18.2314	18.8844	18.2213	18.7129	18.2849	17.5861	18.3119	24.5258	24.5118	24.4908	19.1814	18.8275	18.4518	21.6329	22.1435	22.8253	22.3416	22.0007	22.0853	22.3718	22.1778	22.2169	22.2098	22.0958
15.1884	18.4659	19.1793	20.4317	16.2764	18.6038	16.8768	19.3524	19.3772	23.3907	23.3429	23.3542	23.2633	23.2703	23.2758	22.9278	23.0431	23.0786	23.0019	22.5699	22.8428	23.432	23.4418	23.5703	20.9916	20.8935	20.9177	20.5412	21.2186	21.0238	20.7645	20.9062	21.9898	23.0886	23.0861	23.0581	21.4161	21.7786	22.0209	19.7026	19.3497	19.9701	19.1286	19.0443	18.998	23.2929	23.3305	23.3519	23.542	23.5578
16.2138	16.1788	15.413	16.5654	17.237	16.6082	16.1028	15.9939	15.908	19.5009	19.4726	19.19	19.4242	19.2774	19.3493	18.5364	18.5805	18.6339	19.5078	19.2015	19.3744	19.5804	19.4965	19.6771	16.2138	16.4388	16.0656	15.8218	16.2821	16.87	17.5966	16.2884	17.4187	19.3967	19.3872	19.5081	16.5436	16.4183	16.9912	15.5309	16.7517	16.5959	16.7082	15.6889	15.8789	19.508	19.5403	19.4282	19.7269	19.6466
15.8624	16.5652	17.2378	16.5473	16.9135	15.7876	16.6328	16.2098	15.9233	18.6354	18.5358	18.2974	16.1726	18.2333	18.2961	18.5871	18.6668	18.4578	19.6965	19.6552	19.4122	19.2184	19.3136	19.3066	16.3406	16.5866	16.3698	16.7701	16.4466	16.8082	16.4765	15.0329	16.9233	19.5451	19.5514	19.4328	17.2698	17.0434	17.0273	16.8178	16.236	18.199	16.0134	15.7246	15.5946	19.6253	19.6488	19.6864	19.9763	19.8448
16.1055	18.2112	16.9239	15.9742	16.6088	16.0325	18.8411	18.5883	18.8763	22.3896	22.4225	22.2744	22.3928	22.39	22.4385	21.5981	21.6364	21.6565	22.2509	22.2248	21.8238	21.7016	21.8257	21.9692	19.5008	19.5034	19.8249	19.1875	19.9245	19.3569	19.0099	19.2235	19.8129	21.9662	22.02	21.8836	19.8103	20.2104	19.585	20.5253	20.7129	20.5159	15.1574	19.7129	19.5869	22.0401	21.9053	21.9091	21.8685	21.7793
16.1015	16.682	16.6375	16.4371	17.0019	15.4808	16.7391	16.6907	15.6706	19.7978	19.6639	19.806	19.6431	19.7425	19.8426	19.1383	19.3117	19.1249	19.614	19.7101	19.4537	18.6676	18.7369	18.6314	16.9164	15.3602	16.3397	16.1255	15.8003	16.8564	16.5132	16.4565	15.8346	19.4431	19.4002	19.2685	18.3273	16.2126	16.7648	16.9688	16.5006	16.5654	16.2059	16.4931	16.8184	19.7805	19.6889	19.3137	19.5172	19.3747
16.0028	16.4969	16.3836	15.9615	16.8899	16.3107	16.2751	16.6158	16.3967	19.0537	19.8799	18.9777	20.1347	19.6689	19.6259	20.2761	19.6958	19.7721	18.2197	18.8292	18.8827	18.0983	18.7801	18.0425	15.6943	16.7276	16.2139	16.3519	16.2717	16.6486	16.8497	15.2492	16.313	19.8094	19.7607	19.7228	16.2522	15.8392	15.8026	16.1799	16.2325	15.9477	16.3544	16.1021	15.6579	20.0333	19.9422	20.2011	20.7479	20.761
15.2474	16.7074	16.5327	16.9659	17.1141	17.5349	16.256	15.932	16.7159	19.343	19.5565	19.5712	19.5954	19.7781	19.7904	19.4314	19.3503	19.3191	20.6274	20.7743	20.4794	20.611	20.2722	19.0195	16.4156	16.1247	16.0747	16.3718	16.3196	16.3056	16.9156	16.3843	17.1286	20.4975	20.4794	20.3472	17.162	16.5017	15.9675	16.3088	16.8315	15.5867	16.5637	16.0102	16.7208	18.5925	19.4661	19.1113	18.8464	18.969
15.3013	16.3291	16.1605	15.7137	17.7438	16.1796	16.6071	17.0963	15.2247	18.9694	19.1566	19.095	19.1978	19.2491	19.2189	19.5752	19.4941	19.4444	19.5825	19.4811	19.1494	19.4514	19.7962	19.9028	17.3121	16.5665	17.0761	16.6093	16.1379	16.2513	15.6992	16.9494	17.3536	18.8559	19.0556	18.9934	16.3812	15.5018	16.1499	16.3201	16.2844	16.059	16.7858	15.7545	16.5129	19.5009	19.6449	19.6343	19.8219	19.7641
15.9447	17.7229	17.2215	17.9094	19.3895	16.7391	19.8939	19.5338	19.6653	21.8099	21.9388	22.3677	22.6137	22.3488	22.3786	22.129	22.1824	21.9534	22.3995	22.2627	22.0524	22.014	21.7062	21.8261	19.9026	19.7515	19.3935	20.5552	20.6601	20.5959	20.6526	20.485	20.3675	22.3531	22.3258	22.2163	20.291	19.2768	19.8181	20.7556	21.231	20.9084	18.4326	19.6614	19.5776	22.0017	21.8554	22.002	21.5892	21.6597
17.3846	17.5128	16.1821	16.4505	16.6924	16.6086	15.9296	17.1116	17.0157	18.0982	17.9075	17.6569	16.1583	16.6137	16.9333	20.3194	20.3998	20.3725	19.9413	19.6274	19.6032	19.4792	19.6443	19.7312	16.225	16.2825	16.0496	16.7539	16.682	16.5581	17.096	17.3196	17.0824	19.7163	19.8362	19.8971	16.1963	19.0578	17.1697	19.5591	19.7317	18.1816	17.7309	17.0797	15.2708	21.6446	21.6223	21.594	20.8291	20.9413
15.2828	17.4381	17.2523	15.9941	15.8065	15.807	18.2882	17.5166	18.6838	22.1355	22.2035	21.879	21.9045	22.0877	22.0432	22.4765	22.5772	22.657	23.5404	23.5985	23.5355	23.4786	23.4429	23.504	21.2247	21.3883	21.3194	20.9169	21.2728	20.3559	20.9737	21.1757	21.1818	23.477	23.4931	23.4804	21.0753	21.0678	21.6982	20.8526	20.8624	20.8112	18.8689	20.0886	17.5553	23.308	23.2387	23.2535	22.6197	22.7763
16.0964	16.0827	16.5312	16.5247	17.7091	17.4701	16.4205	16.7348	17.4348	18.6211	18.9891	18.8866	18.6272	18.7845	18.5362	19.5326	19.4178	19.423	19.8176	19.7486	19.8604	20.1291	20.1203	20.0267	16.5928	16.4383	16.3813	16.8144	17.2225	17.051	19.4513	19.0082	17.4951	20.0747	19.8954	19.9545	16.8466	17.0968	17.1313	17.1497	16.1903	16.4116	15.7346	16.3865	16.4839	19.8179	19.9206	19.9101	20.2082	20.2772
15.1364	17.9227	18.2897	15.1531	17.4993	16.7929	18.0591	15.6907	15.5334	20.1413	19.9927	19.8829	19.8735	19.7791	19.8568	20.8215	20.7264	20.7755	20.7427	20.4765	20.5142	20.2275	20.1899	20.2821	17.2449	16.2638	15.7096	16.7178	15.4488	16.6729	17.0809	15.7274	17.4472	20.1183	20.1489	20.0174	16.9478	16.7953	17.1953	16.862	16.7395	17.3657	15.3565	16.6923	16.8231	20.3169	20.1913	20.2103	19.2043	19.2831
16.3485	15.3663	16.4598	18.543	18.1578	16.0023	17.0546	15.1261	15.5716	22.0454	21.998	22.2104	22.4746	22.2277	21.8269	21.5854	21.5637	21.642	18.8925	17.3685	17.156	18.9258	16.9994	17.7335	15.4371	17.0558	15.9017	16.7576	16.3014	17.0829	15.777	17.215	18.3809	18.2521	19.1573	19.1505	16.4378	16.4328	16.8322	15.6783	16.3456	15.404	17.8867	15.7954	15.3602	17.2478	17.2033	16.8515	16.9392	17.5052
16.4462	16.1715	17.5763	16.375	17.17	16.6352	16.0397	15.9184	16.4733	19.8315	19.8721	19.7902	19.6627	19.589	19.7206	19.3366	19.2985	19.3609	19.9125	19.8434	19.2146	20.2018	20.3697	20.202	16.558	16.9859	16.767	16.7554	16.8314	17.4483	17.1653	17.1933	16.8322	19.9148	19.6065	19.8475	16.301	16.3827	16.8611	17.0851	16.1236	16.8339	19.7032	16.5016	16.5205	19.9184	19.9641	19.7828	20.3311	20.0939
16.0077	15.7957	17.1892	16.3393	16.7698	16.2705	15.9156	16.6408	16.1029	20.0489	20.1468	20.0328	20.0878	19.9678	19.7665	19.4698	19.594	19.3981	19.4012	19.271	19.5498	18.0462	19.5125	18.352	16.5694	15.9693	16.752	16.6035	16.1882	16.9003	18.214	17.4466	17.1373	19.8469	19.5881	19.664	17.341	16.826	16.4692	16.8714	16.8592	15.9136	16.4803	16.5084	16.02	19.262	19.2186	19.2429	19.4111	19.4784
17.2136	16.5781	16.5292	15.635	17.502	16.0246	15.9954	17.1531	17.4574	20.0323	19.878	20.0212	19.9689	19.8927	19.9287	20.3559	20.3426	20.3435	19.9	19.4052	19.4756	19.4454	19.3761	19.4731	16.7924	15.8111	15.7886	17.0053	16.4506	16.6198	16.766	16.643	16.9334	19.6016	19.7419	19.7034	16.7085	16.7832	16.1937	16.8978	15.9969	16.1137	17.2634	16.3269	16.0398	20.0113	20.039	19.9833	19.1421	19.1505
15.4659	17.8098	15.694	14.9952	16.8637	14.6345	17.4755	16.847	15.6405	20.1868	20.1562	20.0638	20.1746	20.1508	20.2245	19.592	19.5882	19.7259	20.647	20.6794	20.4951	20.3317	20.5501	20.5222	16.2907	18.2113	16.6425	16.8285	16.9911	16.3014	16.887	15.9633	17.6163	19.9949	20.0239	20.2251	16.6445	16.0657	15.8643	16.2773	19.2601	18.3107	18.2352	15.7025	16.0512	19.6872	19.5705	19.7075	19.5143	19.4326
16.1665	15.541	16.1044	16.2063	16.6003	17.7936	16.4475	16.0827	16.9463	19.8733	19.8993	19.9553	20.1562	20.1078	20.1277	18.7357	19.7215	19.8762	20.9517	20.8029	20.3942	20.6796	20.9401	20.8134	17.6389	19.7791	19.2323	17.381	18.5036	17.3977	17.4002	19.006	18.5686	20.2897	20.4274	20.5866	19.313	17.8628	18.0523	16.3861	15.6099	16.2818	16.3696	15.8167	17.3985	20.2696	20.2248	20.1311	20.403	20.25
15.8974	16.043	20.0344	17.1422	19.3809	16.1146	16.7567	17.7714	16.5511	20.4361	20.1905	20.3072	20.4475	20.3744	20.1836	20.0587	20.1407	20.2778	19.4577	19.1771	19.3961	19.689	18.9597	19.0357	16.521	16.3965	18.1749	16.7247	16.9327	16.8932	16.1702	16.4042	18.4193	19.7268	19.8265	19.6615	18.273	18.2419	16.3092	17.3925	16.5915	15.7106	17.0405	18.6563	15.7103	20.2598	20.2266	20.268	19.8156	20.106
16.2446	15.5749	16.5063	16.8718	16.3183	17.2762	16.9168	16.9228	15.8435	20.8161	20.5589	20.7077	20.6705	20.6133	20.5886	19.9996	20.1236	20.1835	19.8792	19.9327	19.899	19.7504	19.7781	20.1505	15.8788	15.9032	18.578	18.548	17.3147	18.8926	16.2393	18.8603	19.3928	20.1733	20.2562	20.423	16.6109	18.4852	16.6425	15.9002	16.4527	17.3054	15.7825	15.9276	16.6042	19.9806	20.2175	19.9179	19.9147	19.7738
15.8866	17.12	16.0444	16.0775	15.887	16.4589	17.0353	16.7469	15.7455	20.1269	20.1552	20.0516	20.1863	20.1122	20.2459	19.6771	19.608	19.5489	20.3738	19.8547	19.6364	19.5788	19.8383	19.9386	16.1348	15.431	15.9089	16.7789	15.9227	17.3621	17.1604	17.8977	16.2736	19.73	19.8014	19.8197	20.0956	19.9811	19.9583	18.8888	20.2968	20.0374	15.7401	16.598	15.9766	20.3718	20.4632	20.4246	20.7798	20.4531
16.7054	19.6999	17.151	19.934	16.7842	16.6717	15.616	15.628	15.0124	21.4625	21.7392	21.3925	21.3843	21.4818	21.4743	21.3849	21.3871	21.4575	18.6955	18.7541	19.0429	18.766	17.013	19.2921	16.2173	15.9093	15.5627	16.4781	16.6684	17.8536	17.2298	16.586	16.4234	20.0397	20.071	19.9644	17.2548	16.0429	18.268	15.5187	16.5611	17.2771	15.919	16.7692	16.4678	19.8238	19.7437	19.9259	19.2402	19.6676
17.5726	18.2487	17.1249	15.9801	16.3524	15.0374	15.9158	19.2732	18.3901	19.4777	19.3402	19.4126	19.1308	19.3766	19.1739	20.0872	19.933	20.0514	20.3086	20.4313	20.1273	20.5337	20.5207	20.5607	18.4335	18.2969	17.553	18.5341	18.6384	19.329	18.8457	18.9765	19.4078	20.5247	20.72	20.6488	16.9312	16.147	19.6335	16.7099	17.3663	19.1731	15.1844	15.6571	15.8901	20.6727	20.5308	20.7965	19.798	19.8725
15.7095	15.4957	16.8876	17.5146	16.0967	16.5956	16.2604	16.7326	16.5601	21.0367	21.1055	21.0269	20.6881	20.6474	21.0471	20.6265	20.7037	20.5875	21.3102	21.3274	21.4406	21.3041	21.3045	21.2179	18.6506	19.0233	18.5926	18.531	18.8465	19.331	18.8471	18.7827	19.0352	21.0383	21.0473	21.0425	19.1607	18.7765	16.1797	19.2064	19.0718	16.7061	16.1694	16.1573	15.4382	20.9285	20.8614	20.8932	20.5585	20.6443
15.3815	15.5568	16.7592	15.3921	20.6438	16.0029	16.1966	16.5339	16.0476	19.9073	19.9481	19.7731	19.8655	19.892	19.8605	19.4926	19.6963	19.5859	20.0729	19.8617	19.7494	20.0362	20.0292	20.1454	17.0833	16.0191	16.521	16.6997	19.395	16.4268	17.0617	15.9681	16.3897	19.7235	19.8628	19.7928	17.8909	16.4319	17.2395	17.4958	16.1685	19.3719	15.6721	16.4584	15.7993	19.8248	19.8242	19.8536	19.7648	19.6422
15.3753	16.4759	18.1391	15.6861	16.1966	16.3586	16.5779	17.774	18.6951	20.0058	20.2588	20.1193	20.2584	20.2543	20.3377	20.2247	20.3236	20.4201	21.5501	21.568	21.5145	21.7786	21.7135	21.8169	16.1226	17.22	16.6988	16.5436	16.8866	15.0105	15.1674	17.3938	16.5287	21.505	21.2159	21.186	16.264	19.0493	17.5933	19.2829	16.8172	18.7664	16.9851	15.0649	15.7229	21.6158	21.608	21.6413	20.7984	21.0132
16.2698	16.4428	16.7404	16.0135	17.2417	16.224	15.707	17.6561	16.1373	19.395	19.2047	18.9593	19.5528	19.4554	19.4054	18.5828	18.4641	18.5067	19.9157	19.404	19.2772	19.7629	19.4011	19.6868	16.5543	16.635	17.712	16.3614	16.1938	17.1434	16.3153	16.6244	18.1396	19.8645	19.8796	19.8812	16.1745	16.9473	17.215	18.1017	18.5696	17.3533	15.8596	16.2284	17.7837	20.4257	20.4302	20.4514	20.9366	20.9119
16.2878	16.509	15.2407	16.0737	16.4867	16.7783	16.5714	16.2504	16.4051	19.1259	19.2679	19.281	19.0848	19.0094	19.0027	19.5006	19.3646	19.5476	20.5827	20.379	20.539	20.7653	21.0176	20.8207	16.8297	16.0303	15.551	18.6677	15.9105	16.6099	16.5198	19.2955	18.4614	20.2092	20.2492	20.1658	16.5641	16.7386	17.3154	16.369	17.8631	18.5008	15.9046	18.05	15.8817	19.4241	19.6328	19.4998	19.9525	19.8379
18.9115	16.8697	16.3819	20.2448	15.7634	16.2329	15.8926	19.2734	19.1014	20.9179	20.8335	20.6261	20.9158	20.9091	20.9953	20.5267	20.5851	20.6676	20.869	20.7481	20.7348	20.8221	20.8355	20.9947	16.4616	16.0166	19.2324	18.8208	18.2666	18.5567	16.305	16.8028	19.9174	20.4654	20.6395	20.537	17.0859	19.1552	19.9933	20.9179	19.8798	20.6816	16.332	17.2098	15.9974	21.1027	21.3232	21.0769	20.9791	21.126
17.1391	16.3203	15.9402	16.9987	17.2166	15.6444	15.5966	17.0997	15.425	20.5105	20.5573	20.2759	20.199	20.255	20.4051	20.2745	20.5091	20.5646	19.8848	19.6716	19.5331	19.8873	19.7767	19.8282	17.6627	19.2546	15.8669	18.4087	16.2344	18.6158	18.2909	16.1243	16.6146	19.9032	19.8594	19.8513	17.7703	17.425	16.6128	18.8849	18.9734	16.1396	16.5772	17.1271	15.9774	20.3564	20.2672	20.2558	20.2932	20.3092
16.3964	21.0171	16.295	17.4597	16.7496	16.9145	15.6525	20.8037	17.2112	20.6562	20.4401	20.6154	19.8644	19.8831	19.9682	22.1365	22.2361	22.0493	20.6573	20.5961	20.1999	20.6687	20.7389	20.8715	17.1692	17.1763	19.3547	17.4003	16.8472	20.7004	17.1803	18.9972	18.8463	20.6665	20.5185	20.6345	16.6888	17.5703	17.4002	17.4582	18.4034	19.6603	16.2381	16.8594	20.652	21.7206	21.9283	21.6026	20.9128	21.157
17.2808	18.2373	15.7449	16.8584	16.6045	16.3733	16.1349	16.4341	16.4397	20.1971	20.0431	20.1378	19.9539	19.9	19.8776	20.2296	20.1097	20.2922	20.0904	20.0126	19.8368	19.9456	19.9268	20.0454	17.1454	16.8321	16.0695	16.6574	16.4633	16.2714	16.1372	16.5274	17.0353	19.6304	19.7064	19.7823	15.4689	15.5152	16.6725	16.2291	15.9525	16.8875	16.3786	15.2439	15.3464	19.4396	19.4042	19.4896	19.9465	20.0276
19.5861	20.0937	19.3378	16.8664	19.6	16.2734	17.4292	16.0277	16.1681	20.2858	20.2126	20.1299	20.0843	20.2216	20.35	20.1106	20.4467	20.3744	20.6228	20.3551	20.4029	21.0665	21.1311	19.5472	17.1027	15.8399	15.4347	16.7525	16.5076	16.3829	16.9722	17.0644	20.3985	20.5215	20.6893	20.6978	15.5917	15.9195	16.3625	19.2967	19.0126	15.7239	16.3671	15.5345	16.7007	20.1177	20.0516	19.9367	19.5688	19.2771
15.2398	16.584	16.1549	16.3449	16.156	16.259	16.1827	16.2785	16.0726	18.566	18.3318	18.2882	17.43	17.5961	18.3545	18.6542	19.3101	18.5237	18.3313	18.7405	18.8237	18.4575	18.6375	18.2747	17.1018	15.9574	16.9993	15.6894	16.2943	16.9958	17.3294	16.1294	16.4097	19.2538	19.337	19.0562	15.749	16.3848	17.2294	15.9763	15.952	15.9905	16.6027	15.7939	16.4409	20.0111	19.9282	19.9367	20.3638	20.3346
16.9421	16.4577	16.614	16.2216	19.7013	16.4591	15.4987	16.0693	15.389	18.6976	19.2788	19.4732	19.081	19.1012	18.7664	19.7236	19.4543	19.4276	20.8367	20.5487	20.5772	21.0505	20.6917	20.6947	16.844	16.0688	16.6863	16.4936	16.1395	16.4723	16.3096	17.231	17.266	20.424	20.4961	20.3257	18.2162	18.0224	16.9037	16.2166	18.3253	16.6069	17.0061	16.1858	16.1244	20.6412	20.6952	20.4385	20.3012	19.9655
16.1676	15.4265	17.2494	16.8687	17.2932	17.4144	16.1322	15.7965	15.606	20.2511	20.3052	20.3061	20.2097	19.9446	20.0769	20.0018	19.8239	19.849	20.4706	20.4877	20.2965	20.2808	19.9934	20.0089	16.6995	16.8909	15.9699	16.3989	16.3746	16.4201	19.1895	18.9474	16.7611	20.1885	20.1098	20.1019	16.3794	19.587	19.1845	16.2788	16.83	16.028	16.4797	14.8755	15.2094	20.0647	20.1792	20.0609	20.772	20.6424
16.4473	18.3016	18.4291	17.2086	16.0598	17.4399	18.0578	19.3406	18.7328	20.8913	20.929	20.9929	21.066	20.8967	21.0189	21.2216	21.3769	21.1777	21.844	21.8167	21.7376	21.7587	21.5221	21.5867	18.2089	19.2977	17.9113	19.3307	19.4539	19.4621	19.1043	19.4689	19.5065	21.3995	21.6183	21.6561	20.4663	19.5107	18.8931	18.9293	19.7425	18.1565	18.2655	19.2268	19.6514	21.5621	21.5238	21.4963	21.0866	20.9098
16.4233	15.936	16.4819	17.1592	17.1806	17.1436	16.3622	18.6753	18.698	20.3753	20.3974	20.2975	20.3789	20.5503	20.5567	20.1244	20.1416	20.2162	20.4049	20.4414	20.4462	20.713	20.9228	20.7657	17.1583	16.1809	16.0486	18.8326	18.6804	18.2092	16.7148	15.5191	16.9046	20.1188	20.3518	20.3311	17.1257	16.4635	18.4078	19.6959	19.2632	18.9411	16.1439	15.3705	17.2746	20.2287	20.2728	20.2376	20.099	20.1206
17.0423	17.5379	17.3419	17.374	17.0642	17.5999	16.4332	15.6838	16.3444	18.2247	18.5045	18.2994	19.0247	18.8264	18.9885	19.7585	19.9136	19.786	20.7452	20.2816	20.5231	20.3342	20.4769	20.2383	15.877	15.5981	16.6617	16.5658	15.9094	19.4831	16.4794	16.9668	17.4457	19.8281	20.0621	19.9614	16.1245	16.297	16.8946	15.5814	16.1871	16.7633	16.6745	15.5145	16.0514	20.215	20.5269	20.3747	20.2687	20.1562
15.9882	16.0932	16.8647	16.7253	17.2317	16.6383	15.4693	16.1363	16.8563	19.5247	19.4664	19.5561	19.3844	19.4571	19.3991	19.5246	19.6571	19.6691	20.0518	19.839	20.0482	20.1435	20.1782	20.3242	16.8316	17.1021	17.074	16.5827	15.9756	16.9626	16.7768	18.4427	17.4537	19.7129	19.6403	19.701	16.9322	16.3524	17.3586	17.2065	16.3505	16.9843	16.3753	15.3215	15.7254	19.4414	19.5042	19.6164	19.8008	19.8529
15.6243	16.4866	15.6871	16.351	17.4131	15.5553	16.2528	15.6373	15.3501	20.0871	20.1928	20.0913	19.8967	19.9707	20.0385	19.6747	19.8303	19.8549	20.0922	19.8351	19.6665	19.954	19.9226	20.0186	15.7396	15.2258	16.6449	16.9975	17.2701	17.4867	18.579	18.3222	15.7266	19.6223	19.7328	19.668	16.7384	16.5308	16.5039	15.8814	15.3318	16.0317	16.2764	15.4925	15.8028	18.5768	18.4841	18.5759	18.998	19.0184
15.9152	15.2324	17.0441	16.8093	16.9235	17.2197	16.3402	16.3554	15.8254	19.2196	19.2324	18.7506	19.116	18.5908	19.0293	20.2626	20.2372	20.3596	20.8326	21.051	20.8296	20.7426	20.996	21.1502	16.9889	16.1173	16.3803	16.4763	20.5045	16.4374	17.2406	15.9449	19.7109	20.5983	20.669	20.6097	15.9086	16.529	18.926	16.4377	17.8809	18.1004	16.2416	18.2836	17.7392	21.0511	20.9973	20.9339	20.8832	20.7837
16.437	17.4208	16.5792	16.5452	16.4605	16.1243	17.0159	15.9931	16.526	19.5288	19.6933	19.5706	19.8858	19.9415	19.7319	19.3295	19.2725	19.344	19.1654	18.6289	17.1277	17.6668	18.6852	19.2318	15.9014	17.1518	15.4114	16.0855	17.0002	16.1489	16.2949	15.7464	17.5953	19.7425	19.8569	19.8154	15.8525	16.1559	17.0924	16.2785	16.8133	16.7062	15.1091	15.5931	15.6192	19.3357	19.4729	19.2842	19.7621	19.7536
20.708	17.1405	16.2175	20.0712	16.4762	20.5451	20.1179	20.1549	20.7209	21.6	21.6453	21.5027	21.7291	21.4071	21.7362	20.6855	20.7086	20.71	21.2232	21.186	20.8529	20.5253	20.4474	20.6186	16.6081	18.4224	18.6466	17.02	16.1491	16.8616	16.4482	20.2394	16.8096	20.9625	20.8576	20.9778	18.499	17.206	18.9174	18.9648	19.0175	19.6988	18.5139	16.6697	14.9677	21.8009	21.6548	21.7314	22.4464	22.1322
16.5783	16.2307	18.5977	16.122	17.0332	16.1273	16.516	17.0149	16.7677	19.1628	19.2749	19.1868	19.1051	19.1727	19.1407	19.0394	19.0606	19.1569	20.9347	20.7617	20.6896	21.1339	21.0966	21.0737	16.4876	16.3253	16.0914	17.233	18.5901	19.4421	19.883	19.0873	19.2602	21.0938	21.1222	21.056	16.8524	17.0222	17.4058	15.7909	19.5536	15.7448	15.3716	15.9246	15.8104	19.2564	19.3136	19.3072	19.6689	19.7704
15.8191	15.0367	15.2653	18.7467	17.0227	16.4167	16.102	17.5439	17.6527	19.7102	19.666	19.1683	19.1002	19.3397	19.1112	19.8195	20.1402	20.327	19.1978	19.3184	17.4987	20.1405	19.8699	20.0095	16.4659	16.2513	15.2149	17.9939	16.1229	16.6188	19.3623	17.922	18.9864	19.6063	19.6177	19.6529	16.3343	16.5242	15.5752	19.0675	15.1984	16.4577	18.8973	15.0144	16.6046	21.1669	21.391	21.3814	21.4767	21.642
15.9391	16.2901	17.1066	16.4147	15.169	16.5779	16.0315	16.215	16.2741	20.3111	19.9852	20.1253	19.5393	19.7794	19.7756	20.9368	20.9334	20.9678	19.6452	19.4587	19.698	18.7641	19.3533	19.0395	16.4291	16.2352	16.91	17.2487	17.2051	16.7384	16.6128	15.967	16.5354	19.9922	19.933	20.0151	16.3414	16.8952	17.2065	16.0267	16.0152	17.1659	16.0854	16.8117	15.9783	19.7413	19.7857	19.8826	19.5516	19.6039
15.9192	16.568	16.6144	16.1643	16.504	17.1045	16.0162	16.993	15.8674	19.7128	19.9645	19.5908	19.8055	19.8767	19.9522	20.7494	20.3402	20.369	19.0409	19.4869	19.4589	18.686	18.7632	19.3385	18.9258	17.4588	16.9618	18.8144	18.6746	18.9043	16.8518	17.7406	19.4181	19.9794	20.0467	20.0139	19.2192	18.6069	16.271	15.5238	16.327	15.9433	19.2498	17.0889	19.2513	20.1444	20.208	20.0478	20.4414	20.5522
15.4501	17.5354	16.1659	18.6728	16.1908	16.2907	18.5452	16.2346	16.1096	20.7526	20.7055	20.6128	20.6412	20.5543	20.6653	20.235	19.8943	20.086	20.1707	20.3337	20.1386	19.8564	19.9952	19.9632	17.742	15.8668	17.3356	17.7376	16.1482	16.133	16.7911	16.0427	16.8229	19.9864	20.0676	20.1885	16.926	16.7219	16.46	16.4887	16.2885	16.7429	16.6977	15.6057	15.8561	20.0088	19.8472	19.8589	19.3477	19.1745
16.5734	17.2532	17.3331	17.163	21.359	16.7123	19.6125	17.9375	17.7235	20.9217	20.9964	20.9126	20.7721	20.8449	20.9116	21.6768	21.6418	21.7074	21.5968	21.6708	21.6876	22.027	21.6754	21.6516	19.8943	19.9143	19.7772	20.3229	20.1529	20.0641	20.4354	19.4985	18.3709	21.6938	21.5961	21.7078	20.6891	20.8497	19.312	20.4453	20.3595	20.3529	15.6523	16.2634	16.5448	21.6479	21.7468	21.7479	21.5712	21.4623
16.1732	14.7843	15.6829	16.6128	17.1863	15.9236	16.5825	16.2118	16.2992	20.1275	20.1381	19.9888	19.8434	19.9448	20.0453	19.5413	19.8769	19.9162	20.5079	20.4545	20.2396	20.5091	20.6119	20.6107	17.0894	16.5132	16.8352	18.805	16.7724	16.8686	16.7268	16.5048	19.1778	20.8227	20.7529	20.8711	17.2595	16.4805	19.5899	16.3849	16.7795	16.6241	16.4438	15.5976	15.08	19.7826	19.4334	19.6357	19.2341	19.1282
16.2754	16.0675	16.6822	16.7923	16.3058	15.4932	16.0119	16.6709	16.1917	18.4489	19.1333	19.0103	19.2124	19.096	19.345	18.1322	16.5837	18.3127	18.8633	19.1602	19.2042	18.8071	18.7443	18.6173	16.572	17.102	16.8966	16.3165	17.4697	16.4402	16.2763	15.7063	17.6778	19.2381	19.2485	19.3634	16.0171	16.4572	16.2786	15.5068	18.0734	17.5654	16.3206	16.1521	16.1848	19.81	20.1048	19.7459	20.4277	20.4429
15.9878	16.0707	20.245	16.4485	20.1599	17.1455	16.6468	16.4594	16.9581	20.7471	20.9628	20.7739	20.8978	20.7297	20.6959	20.971	21.1206	20.9463	20.3004	20.3679	20.0708	19.7968	20.2639	20.4252	16.7808	15.7891	15.299	16.2724	15.9622	18.5014	17.6364	16.563	16.3747	20.5981	20.4959	20.2105	16.0302	16.5496	16.1506	19.2795	19.0139	16.114	20.5151	16.4575	16.3312	20.9347	20.8801	20.9306	19.5451	19.6008
16.1279	15.697	16.8772	16.4424	16.0801	16.4441	16.7991	16.5048	16.2505	20.7168	20.7244	20.7549	20.8319	20.7664	20.7852	20.4896	20.4376	20.4143	20.149	19.8975	19.9632	19.405	19.427	19.4373	15.8253	16.5563	16.3437	16.8473	16.4252	17.4951	16.4196	16.2006	16.6905	19.7767	19.6972	19.6429	15.6185	16.5238	16.3743	17.4485	15.8356	16.4427	14.719	16.5344	16.3974	19.5603	19.4551	19.6429	19.4043	19.0863
16.0454	17.1974	17.7394	16.045	16.1145	15.4171	16.6938	15.4217	16.4167	20.5148	20.4019	20.385	20.4576	20.2549	20.4456	20.256	20.2053	20.3269	20.1507	20.0111	19.8971	19.6073	19.5331	20.0987	16.9826	16.0644	15.3134	16.9355	17.3187	16.2924	18.3811	16.1115	17.412	20.0856	20.0467	20.0156	18.0148	16.3646	17.4363	15.4858	17.6167	16.5484	15.8205	14.6484	16.1588	19.9533	19.8812	19.8784	19.4364	19.4152
16.9782	16.6297	17.6484	16.9573	16.8534	15.9777	17.4036	15.8089	16.4192	20.7173	20.7917	20.7531	20.6591	20.7673	20.8385	20.6292	20.734	20.5439	20.9026	20.4859	20.5844	20.4	20.4442	20.5856	16.7832	16.3372	16.3931	16.558	16.2503	16.8093	17.592	17.2144	19.4547	20.9094	20.7856	20.8749	19.4021	16.7888	20.092	19.166	19.5292	19.4625	15.6599	15.6129	15.6412	20.3311	20.5154	20.1034	19.9032	19.7886
18.7702	18.9937	19.2022	16.1495	16.0503	18.3266	20.3064	19.7106	20.1112	23.2746	23.3554	23.3052	23.2867	23.2158	23.2613	22.8246	22.8376	22.8647	23.0826	22.8925	22.8837	22.9738	23.0173	23.0886	19.7646	19.9685	20.1107	20.7159	20.5751	20.4194	20.5875	20.6241	20.8685	22.9812	23.0297	22.9994	20.805	20.7843	20.5954	21.3541	21.2072	21.1937	19.5232	19.9231	19.8442	22.3816	22.3278	22.3853	21.8191	21.905
15.7759	15.7246	17.3199	17.8408	16.6758	16.2168	15.8956	16.5519	17.1553	19.1594	18.9293	19.2209	18.9926	19.0433	19.024	19.5994	19.4518	19.6754	20.6615	20.7819	20.5065	20.334	20.1716	20.1951	16.5496	15.4488	15.8753	17.2457	16.4738	16.7722	16.514	17.5523	16.8833	20.0799	20.2689	19.9859	15.8967	16.9182	16.9385	17.0659	16.3595	16.3287	15.1171	16.2691	16.5231	19.9237	19.9848	19.9742	20.1959	20.3312
15.8361	16.1449	17.4391	15.9438	16.3415	17.1684	16.4708	16.9167	16.1782	19.9731	20.0589	19.8446	19.8007	19.8724	19.7651	20.1252	20.0568	19.8705	20.1182	19.3578	19.7556	19.52	19.9229	20.1621	15.9152	15.7016	16.2716	16.4959	15.7997	16.5491	16.5558	16.7724	16.6798	20.5258	20.4913	20.4848	19.0946	16.4905	19.1384	16.7915	16.7327	16.6131	16.7228	15.5994	15.547	19.2835	19.3016	19.3508	19.3728	19.404
18.4771	18.9021	16.0399	16.2214	17.3757	16.9138	18.7554	18.5962	18.6479	21.6707	21.7484	21.5588	21.5481	21.8871	21.4033	21.8374	21.7574	21.6104	20.817	20.4763	20.915	20.6792	21.0173	20.6611	19.8511	16.2661	17.9359	19.3026	19.5559	19.5522	19.5947	19.5169	20.0039	21.5079	21.1439	21.5688	16.9146	18.1848	19.7046	20.2141	19.4554	19.9021	18.3073	15.9415	16.4753	21.7564	21.6495	21.6371	21.1089	20.9985
16.5468	16.7802	16.6647	16.2424	16.1994	16.31	16.5833	15.5261	16.774	20.702	20.6339	20.5268	20.8145	20.7479	20.6928	20.1922	20.2103	20.1453	19.9714	19.9642	18.9211	19.8529	16.7629	19.8518	16.9944	16.3081	16.1424	17.554	16.9625	16.5154	15.5404	17.101	19.3377	20.2313	20.3127	20.1009	16.4805	19.3047	19.4162	16.1459	15.287	15.7783	20.873	15.0185	17.358	19.9753	19.9576	19.9837	20.001	19.6648
16.1722	17.1327	16.1215	16.3597	16.9969	15.077	15.7867	16.4401	16.7723	19.8466	19.7026	19.624	19.5183	19.5929	19.6375	19.8894	19.9149	19.8855	20.1629	19.7668	19.3741	20.0819	20.3005	20.2778	16.9086	15.7476	16.0475	18.5229	16.7482	16.4309	18.9943	16.5694	19.1832	19.8245	19.9656	19.7912	15.8411	16.4712	17.4948	16.5247	15.7987	16.6991	16.5998	15.823	15.5537	20.3879	20.4961	20.2821	20.6716	20.7165
15.8535	17.0425	17.02	18.0918	17.012	15.9018	17.3165	16.3058	17.5501	20.6445	20.5875	20.4739	20.1641	20.2912	20.1857	22.0983	21.8911	22.0209	21.5586	21.2183	21.2309	21.2389	20.8263	21.2175	16.3839	16.095	17.2297	18.6342	17.8506	16.6479	17.1464	18.5678	18.2706	20.9894	21.0059	21.0405	19.989	20.0026	18.0252	20.7768	20.4902	20.7621	20.0447	19.4418	19.6639	23.0662	23.1019	23.058	21.7719	21.9993
17.1454	17.1185	16.8398	16.5779	16.6449	15.328	15.9449	21.4909	17.0879	20.1406	20.2431	20.2172	20.2221	20.1214	20.2731	19.927	19.7633	19.9714	19.8793	20.1791	19.8973	19.9451	20.1235	19.8489	16.3715	17.281	16.2102	16.5058	16.7421	16.0663	16.3072	17.2409	16.7936	19.7947	19.8112	19.7945	16.0892	16.9091	16.4176	16.4516	15.9483	17.037	15.8089	16.3187	15.6504	19.8776	19.8559	19.816	20.1126	19.9992
15.7886	17.2944	17.7178	15.6386	16.9241	15.5175	15.44	15.7267	16.6765	19.2278	19.2168	19.2417	18.581	17.5416	19.0391	20.0626	19.9746	19.8464	20.3343	20.3169	20.1614	20.3661	19.9102	20.6107	16.195	16.6725	16.5861	16.7121	15.6077	16.6651	17.284	16.4269	16.4617	20.0315	19.9191	20.0173	16.556	17.2353	17.2753	19.719	16.3497	16.7561	15.8029	16.0483	16.2721	19.7037	19.7588	19.6503	19.8452	19.7162
15.6071	16.15	15.6873	16.3407	16.1969	15.1632	14.4452	15.7711	14.9723	19.7779	19.6768	19.6456	19.5491	19.5188	19.5097	19.631	19.6433	19.5208	20.0405	19.8806	19.8389	19.8646	19.7173	19.8367	17.1278	16.1333	16.8624	15.8915	17.0471	16.2336	17.2324	16.534	15.7386	19.4777	19.6373	19.4798	17.0878	16.7411	17.0315	17.1193	17.2698	16.8951	15.7617	15.6754	16.5954	19.2951	19.4179	19.4191	19.4361	19.2923
16.1743	16.1353	16.3032	16.2704	16.1057	16.0314	16.1759	15.768	15.0524	20.3408	20.3737	20.4083	20.0249	20.0332	20.0301	19.7875	19.9268	19.8268	19.0437	19.1163	18.7427	18.8759	19.1727	18.8767	16.5403	15.9766	16.0716	16.6564	16.131	15.7462	15.8343	16.5768	16.9602	19.3791	19.6959	19.443	16.8619	17.1263	16.3534	17.1406	16.4368	17.0965	16.6099	16.6181	16.1926	18.8933	18.9608	19.0079	19.7024	19.6405
16.8717	17.2581	17.1811	15.5799	16.4379	16.1437	15.9758	16.4926	17.252	20.3963	20.622	20.6813	20.8931	20.5874	20.8441	20.2614	20.1498	20.2019	20.6908	20.7022	19.8402	20.3383	20.2733	20.3549	18.7225	16.906	18.6237	20.2746	16.6559	16.6464	20.0368	18.5614	20.2732	20.1679	20.1158	20.2385	16.6066	20.1956	17.007	16.9067	19.6405	19.8176	16.286	16.1169	16.3798	20.7458	20.5596	20.5724	20.2342	20.2968
16.2343	15.8427	15.4005	16.6919	16.5589	16.4264	15.8834	16.4718	16.0515	19.6823	19.7221	19.6367	19.7994	19.6713	19.7539	19.4557	19.2639	19.3061	20.1864	20.0898	20.195	20.1503	20.2412	20.301	15.7793	17.4048	15.4535	16.4434	16.1562	16.6621	16.2529	17.2142	18.4374	19.5464	19.7789	19.7226	16.1319	16.3381	17.1198	16.4737	15.9403	16.5018	15.7987	15.2095	16.2755	19.7019	19.548	19.5528	19.9232	19.8852
16.9159	16.4267	16.4843	16.5443	20.4399	20.5507	15.7222	19.5399	19.7605	17.557	18.8587	19.0516	17.3655	18.342	16.942	20.1771	20.0984	20.215	21.8315	21.7158	21.5215	21.7153	21.9735	21.9837	16.8755	16.4876	16.4288	17.9093	16.8482	18.1246	17.7909	16.8893	16.5266	21.1508	21.2161	21.0286	16.3264	16.4287	16.7366	17.6498	17.4765	16.7325	15.8252	16.0476	14.629	19.7713	19.8035	19.9964	19.6825	19.468
16.0157	17.1849	16.3311	14.8129	17.367	16.3595	16.5069	15.8492	20.7651	20.4874	20.0543	20.5114	20.4715	20.553	19.9224	20.1976	20.3962	20.2376	19.4061	19.68	19.4639	19.2223	19.2558	19.1638	17.3019	16.0858	16.4225	17.2231	17.313	16.3858	16.8876	16.4257	17.6117	20.4871	20.6212	20.5912	16.1608	15.5543	16.754	16.9957	16.2655	16.3157	16.1597	16.2124	16.8253	19.6686	19.5685	19.6362	19.1502	19.9694
16.2568	16.7663	16.4769	16.0246	17.4201	17.1655	17.1796	16.8553	16.5258	20.8383	20.6955	20.8265	20.7271	20.6946	20.6066	20.043	19.9945	19.9877	19.7659	19.3177	19.0469	19.6589	19.6527	19.3683	16.2859	15.9757	15.7809	16.8738	15.3932	17.3562	16.4247	16.0424	17.3011	19.9837	20.1313	19.9915	16.6667	16.6517	16.0232	16.5256	16.3143	15.6549	15.0217	16.529	15.4474	18.8376	19.1117	19.4275	19.9592	19.9539
17.2666	16.3703	17.0392	16.8015	17.2179	16.2703	16.2621	15.6623	16.3964	21.4969	21.4299	21.7257	21.6387	21.6357	21.407	22.0104	21.8617	21.7805	20.7365	20.8613	21.3185	20.1586	20.4328	20.3107	19.7661	19.8214	17.0046	19.9569	20.014	20.0613	19.4715	19.682	16.8006	21.0573	20.9833	21.0572	17.2401	20.5318	16.7869	20.3808	19.5575	21.0676	19.9993	20.1504	20.1075	21.3411	21.3816	21.2644	21.2311	21.2213
19.8207	20.1602	20.4462	18.3613	19.2067	19.1416	20.9909	21.0156	20.8275	23.1346	23.1044	23.0398	23.0064	23.0435	23.0475	23.89	23.7314	23.8384	23.5879	23.7137	23.6536	23.7864	24.0297	24.0065	20.4162	20.3599	21.0166	21.6062	21.531	21.7978	21.4396	21.3056	21.7972	23.48	23.5602	23.4873	21.6797	21.6598	21.8136	22.0377	21.845	22.0211	21.084	20.7398	20.6363	23.5982	23.713	23.6359	24.0508	23.9317
19.0144	19.0464	19.3028	19.7259	16.012	19.0782	18.7391	19.9625	20.1456	24.8644	24.8487	24.8397	25.0002	24.9887	25.0203	24.3267	24.3655	24.3688	24.8866	24.8253	24.6761	24.7036	24.7765	24.7635	21.9465	21.871	21.992	22.2624	22.2989	22.644	22.5638	22.6198	23.076	24.3345	24.3102	24.3034	22.2108	22.7074	22.5553	20.3152	20.9143	20.7987	19.8088	20.7523	20.3979	24.6281	24.6001	24.6348	24.6807	24.673
16.9166	16.5268	16.413	16.5242	16.606	16.9813	14.6868	16.1566	16.9158	19.7502	19.7702	19.7737	19.6162	19.6099	19.7149	19.7561	19.8081	19.7569	19.776	19.849	19.9388	20.5567	20.5816	20.3993	16.5385	16.089	16.607	16.9829	17.2007	17.2011	17.3675	17.8597	16.9665	19.8736	19.8617	19.9393	21.5092	16.4734	18.9435	15.5096	20.0904	16.551	15.4462	16.1388	15.4567	20.3077	20.3946	20.3838	20.5318	20.5014
16.1488	16.5859	19.4728	16.3116	15.9656	16.6931	19.2669	16.2324	16.8522	20.1428	19.6815	20.4793	19.5324	20.2198	20.5341	19.8846	20.0564	20.0232	19.9198	19.9154	19.7661	19.3831	19.3031	19.2915	17.2903	16.3273	16.6324	15.4725	16.8464	16.7873	16.9689	19.0081	16.2902	20.3104	20.3273	20.1494	16.9889	17.4277	16.9641	16.7348	16.5735	15.9872	16.4434	13.7402	20.1722	19.8351	20.6338	20.3919	20.7235	20.4656
17.2646	18.8013	19.7593	18.3865	17.5186	16.5162	20.4882	18.8448	19.2474	22.1538	22.1977	22.0016	20.8893	20.7293	20.7851	22.9208	22.9747	22.8483	21.6124	21.6621	21.5986	21.5964	21.8549	21.2039	19.1616	19.7582	19.1963	20.1214	20.2536	20.652	20.266	19.3314	20.1885	22.069	22.2722	22.103	17.4139	18.3621	18.8839	18.9613	18.7969	19.7069	16.6317	17.0626	17.7595	22.1111	22.2041	21.9884	22.3875	22.5473
16.1649	16.6136	15.7729	17.1323	16.4977	15.0632	15.7385	16.0583	18.3422	20.4444	20.4132	20.4629	20.2825	20.3502	20.3432	20.1216	20.0658	20.3002	19.7678	19.8294	20.0185	19.6963	19.6516	19.8524	17.0605	16.7777	16.3084	16.6889	16.3892	15.9688	16.7088	15.9232	17.215	19.8129	19.9298	20.0451	16.1241	18.4126	18.6263	16.4776	16.7648	15.7259	17.6583	17.9481	17.1277	19.5614	19.8507	19.6388	19.6707	19.8419
15.6822	17.0108	17.8332	15.8737	16.0828	16.1414	15.7632	17.6648	17.5626	21.6649	21.7578	21.6512	21.422	21.5328	21.5483	21.391	21.6777	21.7078	18.726	18.7842	18.4796	17.9509	17.7342	17.7419	16.7181	17.2226	16.9608	16.5281	16.4438	17.4591	17.1801	17.4118	18.192	16.4911	18.0673	17.0236	16.6551	16.2058	17.9419	16.1523	15.5849	15.4472	16.6132	15.0373	16.0497	20.6527	20.477	20.6176	20.7619	20.666
16.114	18.9493	16.2672	16.2042	17.632	15.9928	17.5098	15.276	16.2765	19.1987	19.372	19.2623	18.9227	18.8556	19.0088	20.0426	20.0411	20.0211	20.4114	20.3841	19.9996	20.0435	20.2485	20.0957	16.328	16.8232	14.8381	16.4089	17.1518	16.064	16.5509	16.7709	18.3825	20.2101	20.2694	20.3103	15.8435	16.3847	17.806	16.6806	16.7103	18.3174	17.2168	15.2356	17.3325	20.3915	20.469	20.4147	20.5757	20.559
16.8369	16.0207	15.9492	15.5516	16.4824	17.0138	16.6637	16.7414	16.0423	20.5362	20.7096	20.5645	20.6219	20.6094	20.6227	19.3022	19.2561	19.4122	19.1099	19.4959	19.6618	19.4245	19.6184	19.6443	18.9615	18.7268	19.0046	19.9026	19.9299	19.7282	18.7193	18.929	17.5873	20.9613	21.023	20.9233	16.5699	16.78	16.3203	18.7006	18.7357	18.7857	17.1655	15.9848	15.9328	20.284	20.3627	20.4687	20.8538	20.8641
18.8876	18.4314	16.4649	17.9452	19.2773	16.4438	20.0889	19.7187	20.0653	22.0605	22.0586	22.0454	22.2617	22.0857	22.1839	21.9667	21.8637	21.7912	21.9867	21.9791	21.8717	21.7078	21.6467	21.8782	17.2386	20.5185	16.5091	20.3063	20.3906	19.2741	20.1578	19.5846	18.4872	22.189	22.3378	22.4009	20.4257	19.8206	20.2168	21.2308	21.169	20.8441	19.6263	18.7027	19.8922	21.8419	21.9322	21.8832	21.3985	21.3826
15.5396	16.8904	16.013	16.9845	16.4623	16.1325	16.4186	15.9164	14.69	19.2957	19.7706	19.4375	19.384	19.2919	19.1921	20.3796	20.3628	20.2489	20.5365	20.4938	20.3967	20.4163	20.6013	20.7503	17.2672	16.0481	16.4521	16.3011	16.2264	16.0826	16.8895	15.775	17.3966	20.6918	20.4417	20.7164	16.4399	15.853	16.8642	19.0095	18.9247	17.1083	15.99	19.4492	15.7642	20.3095	20.2283	20.1915	20.4423	20.3899
16.21	15.7757	16.5502	15.9776	16.1578	16.8939	16.9238	17.0472	16.69	20.0065	20.1604	20.106	19.9996	20.1976	20.1905	20.5314	20.6635	20.5622	21.3637	20.9564	20.8153	21.4289	21.2929	21.2249	17.0687	15.7417	16.4367	17.7719	17.8432	17.1909	17.4119	17.8969	16.9196	21.057	20.9343	20.8535	18.2278	16.8927	18.0364	18.3965	19.5592	20.3723	16.3338	19.2905	19.6857	20.7797	20.7313	20.8095	20.3544	20.4553
16.1193	16.2827	16.6213	16.4173	16.3116	15.4747	15.8725	16.7431	16.4797	20.0904	20.0814	20.1135	19.8716	19.9732	20.058	19.5132	19.3872	19.5419	20.2606	20.0186	19.984	19.993	20.0855	20.1357	16.6794	15.414	16.0962	19.9711	16.3456	17.4616	16.4766	16.8775	18.026	20.0158	19.9687	20.0427	16.9144	17.9785	17.5721	16.1295	15.7873	16.8045	16.7511	15.6685	15.6155	19.7546	19.812	19.4994	19.9597	19.934
15.6896	16.2315	16.4306	16.6845	16.5168	16.3148	16.274	15.6114	17.3438	19.8418	19.9104	19.9421	20.0373	20.1788	20.116	19.5728	19.4729	19.4845	19.9766	19.6192	19.059	18.6356	19.2251	19.1025	15.3036	15.9914	16.2227	16.0255	17.0553	17.0589	16.2039	15.8808	16.5612	19.4915	19.3443	19.4099	16.4658	16.9544	15.9425	16.3579	15.9059	17.5115	16.7751	15.2847	15.7135	19.8528	19.9858	20.0026	20.0389	20.045
16.0934	17.3682	17.4244	15.8357	16.3951	16.7085	18.5554	16.8096	17.9996	19.8242	19.626	19.7482	19.4118	19.3718	19.788	20.2193	20.041	20.1153	21.3076	21.0089	21.238	20.3831	20.3568	20.9041	19.1396	18.3184	18.5679	18.634	18.343	18.14	18.4168	15.6794	19.0972	20.7992	20.7669	20.6349	18.3539	17.0456	16.8516	17.796	20.191	15.9925	15.811	18.2807	15.8661	21.4129	21.3614	21.4315	21.058	20.9322
16.7263	16.23	17.4214	15.6476	17.3431	16.4142	16.3071	17.7598	15.7048	21.2363	21.4769	21.2141	21.2409	21.4744	21.555	20.888	20.9922	20.9552	21.7606	21.7974	21.7257	21.9486	22.0356	22.1118	19.3987	16.2128	19.5821	19.7722	19.6531	19.794	20.6703	20.5349	20.5846	21.8479	21.9092	21.9083	18.5553	16.6191	19.3193	17.8055	18.4019	17.4601	15.9016	15.5044	15.7231	20.409	20.7464	20.6003	20.975	20.8044
20.5508	20.666	20.5767	20.467	20.4891	20.2893	22.0148	22.0227	21.8095	25.3248	25.2309	25.2489	25.0403	25.0468	24.7394	24.6499	24.4725	24.3985	23.5506	23.8174	23.9606	24.277	24.1806	24.2374	21.4496	21.5037	21.4418	21.2051	21.5043	21.4061	21.1807	21.9107	21.9501	24.361	24.3097	24.2961	22.0324	22.0875	21.835	21.9586	21.9151	21.8788	20.6389	20.7928	21.434	24.7069	24.6585	24.6545	24.8179	25.2758
17.2055	16.6047	16.4337	16.8258	16.888	16.2015	15.721	16.3301	16.049	18.893	19.0248	16.7108	18.848	19.0815	18.4961	20.1864	19.983	19.9758	20.3955	20.3942	19.69	20.3182	20.3276	20.5021	15.6927	16.1126	15.2312	15.9186	16.0199	16.9383	16.4902	16.6604	16.5918	19.9841	19.985	19.8694	17.382	16.146	16.6793	16.5825	16.3004	15.2003	18.7941	16.0563	18.8173	19.5347	19.3901	19.4228	19.7879	19.8533
16.0701	17.288	15.2171	16.0605	16.8989	16.2973	16.6123	16.8403	16.0969	17.0928	16.3951	16.7702	16.2765	16.5263	17.6584	19.6033	19.4033	19.586	20.2741	20.2158	20.4446	20.3273	20.4098	20.1631	16.0662	16.7512	16.6802	15.657	16.911	16.9034	17.5982	17.0532	18.5289	19.7554	19.9201	20.0055	16.2938	17.4411	18.5804	16.5353	16.3121	16.395	15.9894	15.4553	16.1061	20.7953	20.8808	20.8801	20.9416	21.1183
20.0898	19.8622	19.7949	16.9732	18.2533	18.8381	19.4636	18.8724	18.9245	21.284	21.2989	21.4628	21.1836	21.4598	21.5553	21.0338	21.214	21.3945	21.8745	21.8048	21.4834	21.7505	21.8294	21.9527	15.8782	18.8011	16.4557	18.387	18.9475	18.5826	18.1366	17.34	17.9613	21.5621	21.5789	21.4454	18.8615	18.7417	18.6848	18.6814	17.1683	17.611	16.718	15.9475	16.539	21.0237	21.366	21.1353	20.8858	20.9504
16.153	19.9441	15.748	16.0707	16.7709	16.489	16.763	17.0283	16.195	19.0557	19.0787	18.1953	19.2235	18.9428	18.8421	19.4919	19.2725	19.2297	20.3658	20.135	20.22	19.2951	19.7015	19.4085	16.6821	17.426	16.0626	16.6448	16.4591	16.4323	16.0634	16.6018	16.134	20.2233	20.2223	20.249	16.6218	17.0763	17.654	17.0251	16.4558	18.2535	15.3142	19.7988	16.1468	20.7764	20.7837	20.7542	21.0629	21.0616
16.3055	16.6822	16.5115	16.5436	17.0179	16.6675	17.8482	16.3962	17.1418	20.2944	20.2047	20.0887	20.0477	19.6955	20.0965	20.1837	20.0942	20.1904	20.4537	20.2173	20.005	20.0346	20.1368	20.2625	15.8005	16.4397	16.5282	17.0153	16.9624	17.0419	16.7102	16.7416	16.8413	19.9942	19.8638	19.9531	15.9442	18.8193	16.246	15.7042	15.591	16.8666	14.095	15.8691	16.7634	20.174	20.1954	20.1683	20.3413	20.4212
17.1838	17.442	17.0763	16.1993	16.7999	15.5335	16.5011	16.2297	16.1082	19.7035	19.9515	19.9026	20.0267	19.9249	19.955	19.3227	19.2439	19.5318	19.7531	19.2768	19.4308	20.1387	20.057	20.1523	16.5793	15.65	15.8405	16.7112	19.2639	16.0799	16.876	16.2239	18.7664	20.2119	19.9139	20.0223	19.2429	19.1238	19.5994	16.7164	16.6009	16.6816	16.1377	16.8764	16.9064	20.4763	20.5234	20.5843	20.3397	20.4064
15.6114	16.3656	15.486	17.0548	20.0295	16.1016	17.536	18.8765	15.2808	20.0467	19.9763	19.9973	20.116	20.1711	20.1123	20.0282	20.1197	20.0816	20.8951	20.7755	20.4931	20.5357	20.6438	20.5351	17.5562	17.1388	17.1735	16.3903	16.3791	16.8512	17.3465	17.3401	18.7705	20.6734	20.9036	21.0213	16.0389	15.9381	19.6103	17.9946	17.7816	18.6862	17.2869	17.2967	15.9016	20.7533	20.7768	20.7747	20.8302	20.8074
16.1213	15.4936	16.6601	16.413	17.914	17.5273	17.4148	16.5373	15.6174	20.1661	20.2642	20.0743	19.9847	20.1502	20.4116	20.0608	20.0298	20.0834	20.3915	19.3297	19.9791	19.614	20.1938	19.8625	16.3569	15.7671	16.0428	17.2799	16.6243	17.4464	16.3963	16.8592	17.331	19.7754	19.777	19.9703	16.6146	16.8082	16.6773	15.8268	16.4334	16.8611	16.5227	15.1852	16.3075	20.117	20.3348	20.1594	20.2409	20.2407
16.4176	17.7187	15.6046	17.4856	17.0586	15.0912	15.4649	15.5636	17.0516	19.1107	19.0374	18.9499	18.7523	18.5338	18.604	19.9884	19.9749	20.1212	19.8991	20.1084	20.024	20.4793	20.7891	20.6893	18.8382	17.3039	15.6857	16.4098	14.8797	17.0064	15.8948	16.0512	16.6976	20.2074	20.4735	20.2839	16.3097	17.3525	16.4389	16.4395	16.1627	15.6678	16.398	15.6195	15.9354	19.8525	19.8972	19.8458	20.1331	20.1679
15.4472	15.5854	15.5818	16.9811	16.6737	16.0929	16.6077	16.3062	16.4091	19.9958	20.1094	20.0033	19.6927	19.8421	20.082	20.0224	20.1766	20.0383	20.4734	20.3892	19.8974	19.5454	19.8668	19.5823	16.563	15.46	15.7013	16.6161	16.9926	17.8755	16.6309	17.3264	16.7049	20.1735	20.1974	20.2896	15.6407	15.9306	15.8463	18.5829	16.644	16.2224	15.6777	15.9173	15.656	19.8966	19.9349	19.927	19.859	19.9656
15.6961	15.2557	17.0541	17.2042	17.011	16.0282	18.37	15.8866	16.2541	19.8074	18.6951	19.9429	19.9953	20.0596	19.1477	19.8893	20.1144	20.1576	17.3029	19.131	19.3714	19.2634	19.6867	18.4676	16.6653	16.4519	16.4913	16.8362	16.2129	17.3298	16.2505	16.3097	17.2603	20.4109	20.2022	20.4212	16.8877	15.7904	17.8749	17.5124	16.819	16.0089	16.4977	16.3873	15.3107	20.1853	20.2529	20.2398	20.4688	20.5297
19.031	18.0048	19.7175	16.6983	19.2478	19.1925	20.4407	20.7667	20.4903	24.0405	24.1493	24.0748	24.1421	24.132	24.1761	23.502	23.5127	23.3445	23.1038	23.0994	23.1279	23.2171	23.1254	23.2383	20.6748	20.1889	20.6548	20.8176	20.6543	20.5197	20.3801	20.7452	21.2845	23.495	23.4599	23.4011	21.6023	21.7467	21.9043	21.381	21.4901	21.5028	19.739	20.298	19.6235	23.7661	23.7371	23.6679	24.1528	23.9488
15.3785	18.3053	16.7288	16.5318	16.7183	16.0736	16.1764	16.9267	15.9461	20.6605	20.9251	20.7167	20.1358	20.1733	20.1641	20.9117	20.9462	20.8597	21.7926	21.2526	21.1547	21.3188	21.2969	20.9349	16.5229	16.3041	15.327	17.6875	18.3676	18.0975	17.4136	16.3568	18.6989	20.6295	20.6795	20.5903	16.9576	17.0409	19.2913	15.8368	16.7066	17.4123	15.5409	15.8061	19.0497	20.1378	20.2795	20.2897	20.4112	20.2253
16.4822	17.1572	15.1799	16.7106	17.2912	15.8937	16.6554	16.9217	16.1081	16.2268	18.094	17.2111	17.151	17.5465	16.9823	18.9978	19.1638	19.051	19.1492	19.7139	20.0094	18.7052	19.401	19.2949	15.5725	15.6452	15.885	15.7618	17.1642	15.9539	16.1292	15.4892	16.805	19.9091	19.9806	20.2213	16.2254	16.4801	15.8248	16.228	16.4994	15.397	17.1335	15.2295	16.0229	19.7606	19.8231	19.6124	20.1195	19.9834
15.9956	17.2546	16.1896	16.7696	16.6943	17.1092	17.3846	16.4674	16.1988	19.737	19.4525	19.2425	19.6047	19.4952	19.5563	20.0434	20.0893	20.2446	21.0122	21.0697	20.9135	20.6469	20.551	20.6426	16.0723	16.4093	17.0775	16.4457	16.9315	17.5119	19.1752	16.2757	16.6804	20.866	20.9846	21.0086	16.4315	16.9017	16.628	16.7146	15.2976	16.096	16.6268	16.3994	17.0898	19.3804	19.7715	19.0399	19.934	19.9748
16.4744	15.9868	16.99	16.9624	17.0081	17.7585	16.4383	16.5639	17.1161	19.8669	19.7932	19.7544	19.696	19.6749	19.7654	18.9563	18.9014	19.0253	19.9015	19.8851	19.6958	19.7313	19.6897	19.9675	16.2622	16.3175	16.5259	16.0201	16.6033	16.3249	16.8528	16.2607	16.7283	19.769	19.7414	19.7893	18.6556	15.7942	16.4988	18.7481	16.3204	18.6327	14.9973	15.6149	16.8154	20.5743	20.6864	20.7355	20.9951	20.9284
15.6384	16.5697	16.8585	16.8169	17.4916	16.7638	15.5006	19.576	16.9918	20.3069	21.1015	21.1049	21.3965	20.2453	20.3172	20.4287	20.3875	20.0407	20.5267	20.0356	20.3762	19.8936	20.1269	20.0609	17.2041	17.3862	15.8371	16.522	15.8898	16.7499	16.1542	16.4472	16.6316	20.5253	19.3629	19.6065	16.6249	16.0651	20.7144	17.0666	16.8461	16.8228	16.3855	16.7157	15.2112	20.364	20.4158	21.2613	20.4284	20.2241
16.676	15.394	17.1577	16.5548	17.049	15.984	15.9933	16.8572	16.9924	20.0467	19.9112	19.9393	19.893	19.9388	19.9515	19.7941	19.879	20.0605	20.6468	20.7503	20.5584	20.8563	21.077	21.1065	16.7795	15.6934	15.3953	17.1233	17.2968	16.3658	18.8525	16.7147	16.6501	20.5351	20.5514	20.664	17.3965	16.6356	17.1972	17.0287	15.5677	16.6537	16.0224	15.3192	15.7502	19.5382	19.615	19.5596	19.8796	19.8273
15.9739	16.0594	15.7937	15.6425	17.0855	16.722	19.72	17.04	20.2893	21.5449	21.6822	21.5733	21.5291	21.9225	21.7207	21.2312	21.3455	21.526	20.703	20.6436	20.3804	20.6668	20.4304	20.9589	16.1429	15.6379	16.3411	15.3981	15.815	15.9241	16.284	19.4792	20.9373	20.6538	21.0246	20.7933	20.8308	18.8262	18.6182	16.4776	16.9172	19.0488	20.556	16.0222	15.398	20.766	20.7733	20.8014	20.5865	20.7595
16.4643	15.2828	16.3836	16.6458	16.7172	16.3742	16.6961	17.3823	15.8762	21.2417	21.1212	21.0636	21.245	21.1765	21.2899	20.689	20.4034	20.6608	20.5918	20.8098	20.613	20.3001	20.4473	20.3807	17.6225	16.6689	15.9147	16.7146	16.9689	16.1803	16.8265	16.4917	18.6884	20.3033	20.261	20.5446	20.3446	20.2601	18.7471	19.6237	20.4748	20.307	19.6696	20.4474	19.5622	22.1408	22.2151	22.1892	21.6203	21.6123
16.2998	16.3399	16.5713	16.4969	17.2621	16.823	16.6173	17.4299	17.2941	19.9784	19.9424	19.9324	20.0274	19.9486	20.089	20.135	20.1403	19.9804	20.317	20.3826	20.1853	20.2383	20.2508	20.521	16.0166	16.6505	15.6994	16.7938	16.7626	16.5686	17.2015	16.1859	16.1797	20.3674	20.4078	20.4105	18.8329	16.4788	16.3391	16.0587	16.7295	15.9838	15.731	15.2419	16.1163	19.356	19.488	19.4871	19.4219	19.2621
16.5011	16.9019	16.9767	16.2351	16.6561	15.7705	16.4022	15.9485	15.9716	20.6597	20.5887	20.7681	20.9026	20.9813	21.022	20.7951	20.9337	20.9214	20.6926	20.3439	20.3636	20.9481	20.8498	20.678	16.8896	17.5014	16.7781	16.8662	15.7326	19.2454	17.2987	16.4833	16.1981	20.562	20.5017	20.4439	19.1365	17.1766	16.1538	20.3566	20.3206	17.0264	14.6873	16.3998	16.4071	20.3092	20.2839	20.3726	20.0814	20.0768
17.3293	16.1234	16.2708	17.7672	17.1697	17.0589	16.6432	15.2594	16.3502	20.0794	20.2088	20.0499	19.8779	19.9409	19.8095	20.3074	20.2004	20.2866	20.1546	20.3027	20.0064	20.1863	20.152	20.2288	17.5463	15.612	16.4244	16.5859	16.2756	16.3051	15.5194	18.3977	16.9129	19.7904	19.8983	19.7308	18.03	16.0408	16.791	16.1349	16.0633	16.3442	15.7508	15.1746	16.4394	19.5689	19.5665	19.5946	20.0516	19.9573
16.7384	17.6296	18.7264	15.6867	18.6516	18.8423	15.1741	16.2821	15.9203	21.4538	21.3602	21.4047	21.3479	21.3048	21.3337	20.5763	20.679	20.847	21.0125	21.4213	21.2938	20.5989	21.0445	20.9694	16.4369	16	16.5217	17.2509	18.5595	16.6705	15.6191	16.448	19.021	21.2992	21.2853	21.3658	16.9306	19.1341	18.7677	18.9277	18.4708	16.426	16.2249	18.1704	18.9848	19.9311	20.0498	20.0567	20.0681	19.894
17.8563	17.1955	18.2773	18.0577	15.9073	17.159	16.0979	15.7027	17.5847	21.0217	21.1532	20.808	20.7581	21.0742	21.3564	20.9188	20.7601	20.9005	21.7636	21.3414	21.5548	20.8004	20.9418	20.9572	16.1896	16.0677	16.4301	16.4054	16.1962	18.3731	16.8032	17.3966	17.4214	21.4409	21.7432	21.4398	16.1632	16.6614	17.6471	18.7971	17.5145	17.7759	15.6907	16.3022	16.2015	22.0141	22.0482	21.9543	21.6637	21.8648
16.2244	17.0851	16.2761	15.4306	17.072	16.4188	16.0378	16.867	16.0426	20.3988	20.4057	20.2851	19.8428	19.8196	20.0522	20.2273	19.7403	20.1581	20.5225	20.5686	20.2093	20.4047	20.2849	20.2523	16.4696	16.0854	17.4812	15.5082	16.2904	17.6429	17.8674	16.5484	16.4706	20.6883	20.6327	20.656	18.6215	18.8405	18.4266	15.7834	18.1432	16.4019	15.868	15.423	15.7024	18.673	18.569	19.305	19.8198	19.9142
15.49	17.1186	16.3956	16.5334	16.5596	16.111	16.3282	15.5491	16.8548	20.2051	19.9806	20.0534	20.2186	20.0906	20.1693	19.1354	19.0413	19.3432	18.9499	19.2595	18.6744	18.5499	19.0265	18.8945	16.1742	16.4565	15.5575	16.804	17.2644	15.8579	16.8704	16.4712	16.94	18.9402	19.1636	19.4101	16.6018	16.3991	16.5002	15.6621	15.8825	15.7412	16.9113	15.4155	16.9951	20.6238	20.4408	20.3509	20.6796	20.7035
17.0738	16.2285	17.8122	17.0589	16.4691	17.2864	16.4796	16.5073	16.6899	19.2533	18.7158	18.6999	19.1575	18.9787	19.555	19.0208	19.0337	19.0371	21.0518	20.8573	20.7187	20.6954	20.4526	20.3129	16.4824	16.0343	16.3775	17.0556	16.1971	17.3417	16.6059	16.2816	16.7584	20.2834	20.3514	20.3362	16.4991	16.5437	16.8577	16.1043	16.4895	16.1669	16.1311	16.217	16.0911	19.8383	19.9931	20.0873	20.4605	20.3785
16.5132	16.8432	16.5846	17.32	17.6227	16.7133	17.6305	16.5253	17.0598	20.114	20.2921	20.0048	20.2548	20.1311	20.0516	19.9197	20.1129	20.1615	18.9545	19.0854	19.4768	18.782	18.9168	18.4236	16.9613	16.638	15.496	16.7382	16.9312	17.1015	16.8126	16.7042	16.3828	19.8044	19.9189	19.9022	16.798	16.0435	17.5163	19.4359	19.6284	19.5067	15.8765	15.9524	16.0336	20.5204	20.5761	20.5669	20.9256	20.9175
20.2434	20.165	15.8713	16.4422	16.5791	19.6579	19.9236	15.7123	19.7454	21.1903	21.2826	21.0548	21.2826	21.173	21.3711	21.1201	21.054	21.1517	21.8791	21.6788	21.7238	21.5763	21.5336	21.5784	16.9375	18.1612	15.2299	18.5017	15.6859	16.7861	17.4852	19.5186	18.2164	21.8185	21.9322	21.838	18.9754	19.2539	19.2095	16.0257	15.9704	16.105	16.9352	15.8661	16.2823	19.73	19.5873	19.7898	20.0608	20.1092
17.4035	18.6442	18.5838	17.1288	16.0688	16.4027	19.2989	18.9206	19.3759	21.3705	21.3528	21.0462	21.291	21.2485	21.2147	21.7769	21.7852	21.9219	22.2941	22.1126	22.2241	22.03	22.228	22.0461	17.9875	17.8979	17.6848	19.7041	19.3417	20.0066	19.2247	19.1309	16.5729	22.0488	22.0821	21.9167	18.9749	20.0129	19.703	20.5993	20.5754	20.7079	18.7526	19.539	19.0816	22.4673	22.4772	22.412	22.0655	21.8769
15.8883	15.7651	16.6172	16.1842	17.2224	15.6471	16.7448	15.4609	17.1266	18.9722	19.1859	17.2007	20.0994	20.2845	17.7985	17.8531	18.3981	18.6514	20.6118	20.5949	20.5084	20.2879	20.4754	20.9193	16.4166	16.849	15.6442	16.4123	17.2076	17.1547	16.7931	16.4052	16.2965	20.3578	20.4117	20.2079	16.0914	16.7907	16.3056	16.5404	15.9306	16.9311	16.1342	15.9947	15.6101	21.1697	21.2039	20.763	21.8355	21.6182
19.3062	18.5258	20.2655	20.8417	16.4415	21.0532	20.9345	20.8075	20.9569	22.6555	22.46	22.5791	22.4498	22.4241	22.5085	23.3991	23.3487	23.4585	22.8322	22.7926	22.4329	22.6816	22.8482	22.9657	18.5375	19.1268	17.2261	17.4127	18.5631	18.4506	17.5972	16.3369	18.6704	22.4635	22.2301	22.4307	20.8918	20.9896	20.7169	21.5138	21.3556	21.6413	21.5429	21.6105	21.3921	23.8549	23.8077	23.8249	23.6195	23.6148
17.574	16.7622	17.0289	16.0112	16.0882	16.9356	15.7539	17.522	15.8574	19.9532	19.8709	19.7706	19.7018	19.5996	19.6198	19.5999	19.5345	19.5854	21.106	21.0139	20.6854	20.6789	20.6697	20.6805	15.7325	17.4768	16.4166	16.0709	16.0215	16.1655	17.0698	16.3789	16.6683	21.1239	21.0414	21.0751	16.3913	20.0374	16.8249	19.2806	16.8418	15.8058	16.195	17.1063	17.1128	20.4065	20.4102	20.4271	20.2932	20.1713
16.3086	17.4001	15.7027	15.9167	16.8002	15.254	16.5139	16.3798	16.6571	19.2315	19.656	18.7283	19.1332	18.7319	18.8012	19.0634	19.2687	19.2233	18.2239	18.4007	18.7444	18.5462	18.5844	18.915	16.8693	15.9256	16.5575	17.137	16.5318	16.8378	15.1942	15.777	16.6852	19.5154	19.5388	19.5586	15.7855	17.4987	16.7425	16.0715	16.4835	16.2151	16.0571	15.7134	15.8678	20.261	20.409	20.3846	20.7979	20.788
16.2176	16.126	16.3983	18.5815	17.557	15.8164	18	16.5538	16.7519	19.4391	19.2831	18.5057	18.9234	18.7984	17.954	20.1657	20.2746	20.3561	21.1161	21	20.7958	20.6918	20.5277	20.6125	16.0077	16.9769	16.0531	16.3591	16.7503	16.3254	17.2513	16.2169	16.4709	20.6671	20.8543	20.8145	16.8189	16.3776	17.0383	16.6801	16.6667	16.9498	16.4124	15.3973	16.4789	20.1762	20.1486	20.1584	20.6199	20.5643
15.8725	16.1353	16.1024	15.7501	17.0353	15.6546	16.3696	16.5257	16.521	19.9971	20.2283	19.9662	20.0485	20.0196	20.0111	20.0079	20.0224	19.8232	20.3514	20.3756	20.0781	19.8239	19.9349	19.7494	16.5218	16.3014	15.9688	16.4252	16.9142	15.7076	17.0753	17.0497	18.5092	20.5477	20.4199	20.4817	17.476	16.5582	16.2861	15.4283	16.1559	18.2523	16.2507	15.3373	15.4114	20.6505	20.5374	20.4991	20.6903	20.6819
16.4306	15.3133	16.733	16.3427	17.584	17.1175	16.8781	16.9394	17.1279	19.0832	19.3198	19.1178	18.9532	19.0422	18.3493	19.5865	18.8729	19.2483	19.6857	19.289	18.9163	19.1034	19.5102	19.6179	16.1173	15.9962	15.5516	17.1317	17.2503	17.1388	16.2409	16.2607	17.0632	19.9575	19.926	20.1321	15.7762	15.9874	16.3981	17.1425	16.4327	17.1154	16.2305	15.3875	16.0545	20.2665	20.1776	20.3011	20.3593	20.4967
15.3149	16.5909	16.3084	17.1459	16.9665	16.3769	18.0059	18.5816	15.4504	20.0649	20.1938	20.1355	20.2053	20.2316	20.3478	20.2086	20.4046	20.274	21.0811	20.9977	20.9326	21.0543	21.2103	21.1574	16.614	16.1686	15.1441	17.0667	17.0016	16.3668	16.9763	16.9715	16.6398	20.067	20.0371	20.0662	16.7775	16.9124	16.5963	15.2487	16.4473	17.5744	15.4598	15.1207	16.2853	19.4979	19.2516	19.2961	19.6084	19.2307
16.1643	15.5542	16.1363	16.7424	16.4556	16.5195	16.3022	16.7516	16.0435	18.7961	18.3742	18.9125	19.0196	18.1976	19.0391	18.7344	18.8934	18.6739	22.2206	22.1923	22.1516	22.4367	22.3023	22.5	16.7524	16.9694	16.2732	16.0451	17.989	17.2448	21.0083	21.2003	17.172	22.2141	22.2106	22.2961	16.9958	16.8593	16.9076	16.2971	16.3876	15.8435	15.7663	15.2054	16.2582	21.1583	21.1777	21.1735	21.449	21.4664
16.3193	14.6963	16.6442	16.0129	16.1164	16.59	16.4187	16.5512	16.9705	21.0077	21.2102	21.108	20.8207	20.8595	20.9135	20.5762	20.608	20.6292	21.3117	21.1482	21.1243	21.3164	21.3689	21.3447	19.3032	15.7913	16.5231	18.954	18.7904	18.8401	18.7955	18.4031	20.2488	20.7844	20.7912	20.7743	16.5014	19.8897	17.1903	16.851	18.1099	15.4107	16.2885	16.8863	16.2618	20.989	20.8469	21.0016	21.3501	21.1898
17.0243	16.5371	15.5493	19.7198	16.9333	16.122	15.9387	16.3665	17.5058	21.3896	21.3456	21.2758	21.2583	21.1259	21.2536	21.2495	21.3072	21.2884	20.9027	20.7996	20.6594	20.8723	20.9524	20.8855	16.9492	16.6253	17.0041	16.4993	17.3982	16.5099	19.0876	19.3516	19.4557	21.2783	21.3035	21.2611	16.0195	16.9816	19.0123	15.9356	16.6419	16.7116	17.0998	15.4354	16.8004	20.6304	20.5919	20.7018	20.5415	20.5625
15.5964	16.9476	16.4893	15.9499	17.1039	16.2099	16.0226	16.1801	16.5863	21.7704	21.8642	21.7732	21.8138	21.8727	21.5686	21.1381	21.0698	21.1521	20.8928	20.5752	20.3548	21.2563	21.1193	21.2455	17.6375	20.1373	15.7834	20.1598	16.391	19.7985	16.4112	16.2064	20.2645	21.3215	21.4395	21.4788	17.1946	18.9356	16.4123	20.4099	15.9512	20.2255	16.1193	15.7458	17.7169	20.7116	20.9034	20.8411	20.6295	20.6198
16.6593	16.0873	16.4382	16.0376	20.2843	15.8933	19.4099	15.9912	15.9044	20.4768	20.0362	20.2668	20.5733	20.7346	20.5396	19.8185	19.8935	20.1193	20.1695	20.2126	20.1858	20.4636	20.6211	20.4405	18.2692	16.4501	16.5526	16.8601	16.594	17.5166	16.5182	16.9524	19.0673	19.7173	19.6171	19.7815	16.7438	16.8762	16.3757	15.8786	15.8189	17.5053	15.6061	15.7857	15.5663	20.4997	20.6844	20.5266	20.4781	20.6324
15.9428	16.0104	16.9154	16.5464	16.2611	16.1385	19.0765	19.2568	19.2221	20.5342	20.5927	20.4843	20.8178	20.5959	20.5863	20.6764	20.6212	20.658	21.4847	20.9628	21.2842	21.3876	21.5847	21.3176	16.5891	16.0337	15.0871	16.4471	15.5785	19.0689	18.936	18.9879	16.989	20.978	21.0495	20.7299	16.2116	17.9484	16.0003	19.3352	19.4061	19.3373	17.2434	14.8089	15.6593	20.4659	20.6328	20.5208	19.972	19.8784
14.6515	16.1288	15.7932	16.655	16.8497	15.2643	15.7478	16.9886	16.2805	20.5961	20.7032	20.6096	20.3717	20.3929	20.6341	20.0064	19.9798	20.0802	20.5551	20.5962	20.0703	20.4997	20.6457	20.6354	16.9544	17.4224	16.3441	17.113	16.6514	16.9875	16.781	16.9959	16.7779	20.0947	20.1223	20.1255	16.3989	16.5316	16.5931	15.9616	17.2168	16.652	16.1675	17.05	16.6224	19.6068	19.6405	19.5552	19.9102	20.0774
15.5777	16.0688	16.6183	18.3783	17.858	17.5237	16.2364	17.1301	17.6117	18.0547	18.2242	18.4643	16.3948	17.3189	17.0489	16.8471	16.8158	17.2603	23.3476	23.3511	23.4662	22.8266	22.8368	22.8924	16.6252	15.856	21.0285	21.7092	21.7299	21.8623	15.8832	16.6626	20.6415	23.7335	23.7562	23.8352	19.4282	18.8316	19.3757	21.8161	21.8903	21.5465	20.0073	20.164	19.9613	24.2119	24.2435	24.1984	24.6339	24.6474
16.477	16.1603	16.7149	15.6655	17.0047	16.2556	17.2094	15.2786	17.0123	20.4137	19.9104	20.4001	19.791	19.8779	19.7806	20.2299	19.8813	19.9441	21.2315	21.2766	20.9458	20.7987	20.8171	20.7244	16.3686	16.6407	16.0613	15.6172	16.758	16.6277	16.1208	20.0022	16.6918	20.8142	20.8712	21.0507	16.7274	15.8295	15.6256	16.6632	16.6184	15.4128	15.4107	16.0004	16.7648	18.6601	18.6216	18.6035	19.3038	19.5932
16.0904	16.3901	16.747	17.3549	16.4865	15.4164	15.7051	18.3953	16.8144	21.8007	21.7985	21.6807	21.5949	21.6848	21.5929	21.8654	21.9386	21.9269	22.4968	22.4888	22.422	22.079	22.0665	22.1204	19.6159	19.8919	20.1978	20.1312	19.9742	20.351	19.548	19.7999	20.0249	21.9661	21.8294	21.9112	19.716	16.0403	20.2814	20.7872	20.6503	20.4942	18.7788	15.8271	19.6867	22.075	22.1258	22.1377	21.8784	21.8141
17.6013	16.1928	18.4652	16.0211	16.6306	18.6012	17.2126	16.4856	16.5214	20.0721	20.0952	19.8768	19.265	17.349	18.99	20.7758	21.0228	20.9466	21.3791	21.3454	21.3493	20.9528	21.0825	20.9238	18.3444	17.0033	17.4987	19.3226	17.9216	19.9665	17.4237	17.167	16.2401	21.1169	21.0445	21.2261	17.7958	15.9176	18.2115	19.9587	19.9594	19.796	16.5723	17.9595	16.6211	21.9539	21.8569	21.9779	21.5282	21.0695
15.2422	16.2424	17.6559	18.642	16.8247	16.6788	16.8409	16.9621	17.4194	22.4046	22.2869	22.2719	22.4031	22.3943	22.3669	22.6615	22.7219	22.5823	23.0837	22.9547	22.7043	22.8539	22.84	22.9665	19.1113	19.3956	20.0309	20.6311	20.873	20.9137	21.4213	21.2545	21.4271	22.7589	22.7901	22.7038	19.5988	20.4141	20.544	17.237	15.9927	17.7235	18.1441	14.8704	17.3215	22.5821	22.5973	22.6274	22.4944	22.3757
15.996	16.2821	16.7645	16.2892	16.344	18.1608	15.621	16.0276	17.1818	19.5553	19.5795	19.6269	19.3403	19.0409	19.117	20.0501	19.9922	19.9528	20.6654	20.6867	20.3233	20.2929	20.3082	20.0678	16.7529	16.7962	16.221	16.6146	17.2499	16.1415	16.7254	16.9148	16.6503	20.263	20.294	20.3431	17.3502	16.6675	16.4559	14.8276	16.4726	16.5824	15.0269	15.9815	15.9777	19.9774	20.1174	19.976	20.4883	20.3593
16.1963	19.1994	19.6356	16.7684	17.0612	15.7542	16.3008	16.136	17.0434	21.8709	21.8274	21.7555	21.5789	21.4877	21.6944	21.8808	21.8405	21.859	21.8227	21.8805	21.4813	21.6575	21.8438	21.9679	16.0411	24.0912	16.3484	16.7099	23.9077	17.301	17.2202	23.7685	20.1436	22.0596	22.0408	21.9943	19.8268	20.0587	20.3707	17.156	16.8277	17.4012	19.8352	16.063	19.9469	21.6545	21.5794	21.6123	21.2813	21.1296
17.5015	15.9463	15.4579	15.8332	15.9799	16.0938	20.0403	17.0543	16.3185	20.4993	20.4332	20.4467	20.6425	20.5201	20.6355	20.0909	20.2132	20.086	20.7185	20.7083	20.7477	21.2849	21.3026	21.1448	17.9354	15.9844	15.5848	18.1669	17.2323	15.29	17.0676	16.474	18.368	20.7632	20.6885	20.5124	15.8612	16.6469	16.8317	19.5073	19.4592	19.8277	15.9123	16.1221	16.4487	20.4638	20.426	20.3501	19.8628	19.7551
18.6391	16.0831	15.5376	16.4067	16.39	16.5964	16.1952	19.1223	19.1229	21.5671	21.5433	21.5491	21.6033	21.6418	21.6247	21.2156	21.2519	21.2352	21.1862	21.2558	20.9865	20.766	20.8968	20.9125	16.1473	15.9049	16.9222	19.517	19.4225	19.5251	19.3567	19.5589	19.2979	21.3094	21.468	21.352	19.036	16.4604	19.7882	20.2285	19.6299	20.0449	18.8744	15.7431	18.9363	21.0335	21.0937	20.9772	21.0253	20.9053
16.2613	16.5008	17.335	15.9707	17.1372	17.644	16.5293	16.4347	16.2713	20.3643	20.2073	20.2214	20.0693	19.8338	19.9958	20.6963	20.7585	20.658	20.918	20.6821	20.6545	21.179	20.8814	21.0165	16.6588	16.614	17.1219	17.0725	19.6677	16.9105	16.4185	19.6018	19.9429	20.7102	20.6883	20.6917	17.0248	16.9398	16.0597	15.9594	16.3727	17.737	16.7548	16.1857	16.8889	19.6353	19.698	19.6175	19.9721	20.0487
17.552	16.5284	17.2765	16.1765	17.9285	17.1933	19.4592	19.2038	19.085	22.655	22.4525	22.5693	23.1062	23.0073	23.0653	22.2517	22.121	22.3525	22.7212	22.7163	22.8099	22.2319	22.3398	22.3138	19.8568	19.8304	19.9812	20.2888	20.3066	20.6364	19.8966	19.6819	19.7723	22.6744	22.7713	22.7192	20.1613	20.0846	19.5091	21.1927	20.851	21.28	19.5907	19.0961	16.1023	22.3754	22.4265	22.578	21.9361	21.8833
16.234	16.2963	16.9653	18.7575	18.1157	16.0242	15.5875	15.1257	16.3782	19.7137	19.6205	19.5157	19.2059	19.1561	19.3298	19.837	20.0699	20.1003	20.912	20.7596	20.5276	20.2601	20.441	20.6089	16.1105	16.2292	16.7532	17.3436	16.6139	15.7169	17.0703	17.3405	19.2105	20.7019	20.7068	20.5794	17.3914	16.1138	18.8271	18.0051	17.0515	15.4104	16.3633	18.1166	18.5553	21.0042	20.7045	20.862	21.1516	21.0538
19.1308	19.1531	18.8541	16.8712	16.8648	17.1372	16.3584	15.9648	15.805	19.5485	19.599	19.59	19.3686	19.1869	19.2333	20.6526	20.5843	20.6899	21.3026	21.1986	21.1677	21.1562	21.0787	21.1306	16.3358	16.139	16.5545	16.8168	16.3646	15.9109	16.7835	17.3272	17.4167	21.1848	21.2199	21.1431	16.7459	16.4142	16.0082	16.4922	16.8983	16.7589	16.0902	15.5275	17.6984	20.4763	20.6205	20.5632	20.5725	20.6349
15.1911	16.2134	15.9726	17.193	17.1083	16.4723	16.5556	14.8436	15.5689	20.2205	20.3566	20.2869	20.5321	20.2965	20.3357	20.1184	20.0906	20.2602	21.3927	21.3054	21.0736	21.1364	21.3132	21.3143	17.0715	18.1656	15.7009	18.9848	18.779	19.0359	19.265	19.1151	18.1238	21.0802	21.0691	21.0987	15.9402	16.3692	16.4149	17.2416	15.931	16.545	16.0763	15.1323	16.1273	20.3484	20.2352	20.2651	20.3248	20.3239
16.2369	16.0634	16.8232	16.5971	16.0071	16.7268	16.2113	18.4034	16.9566	20.9834	21.3636	20.9776	21.0613	20.9442	21.0605	20.599	20.7263	20.742	20.5735	20.4078	20.1318	19.69	19.7468	20.0825	15.7604	16.0509	16.0955	16.8321	18.4384	17.2655	16.3898	18.5104	19.0338	20.5321	20.4678	20.5281	17.192	16.7117	16.3544	18.4584	17.6506	23.2369	17.9816	16.9208	15.6137	20.4521	20.2475	20.4431	20.5689	20.3971
16.6219	16.8577	17.8648	17.0914	16.2109	16.0024	15.7812	16.6715	15.4363	20.4902	20.4183	20.5673	20.4556	20.3813	20.4455	19.9727	19.9415	20.0555	20.6382	20.6241	20.6609	20.9837	20.8305	20.8577	16.9272	15.2951	17.0269	19.3532	17.058	16.2142	18.4534	19.1497	19.8387	20.8183	20.7664	20.7664	16.5406	16.4459	16.6591	16.5728	16.4335	16.5538	16.1647	16.9791	16.5865	19.6746	19.8401	19.9063	20.2939	20.3158
16.1933	19.4832	16.0158	15.4296	15.7437	15.7976	17.4349	16.4354	17.2556	19.5032	19.7087	19.7897	19.4228	19.7674	19.4867	20.3902	20.058	20.2912	19.6766	19.485	19.7379	19.6163	20.2532	19.1981	16.6331	16.3379	15.9201	17.5589	16.2947	16.9886	17.261	15.6979	18.0108	20.0278	19.9742	19.895	16.7683	15.6222	17.0927	17.526	17.4528	16.821	16.4384	16.8525	16.4392	19.573	19.5358	19.6814	19.9659	20.058
15.0267	16.3651	17.8993	16.0405	16.1669	16.428	16.0927	18.8823	17.152	19.9232	20.0462	19.9388	20.1892	20.5678	20.1411	19.9533	20.0174	19.7869	20.2381	20.3704	19.8263	19.2807	20.2691	19.7825	15.5921	15.1105	16.7112	16.461	16.1022	16.4613	16.8432	16.8675	18.9284	20.2111	20.2424	20.1994	16.275	17.2991	16.0574	16.1762	16.3348	15.9488	16.7401	15.6908	15.4758	20.3938	20.3553	20.2519	20.6635	20.6263
15.3969	14.2706	16.6032	16.3792	15.8626	16.7259	15.8602	16.8812	16.6296	20.4361	20.5546	20.4283	20.5142	20.4501	20.4879	20.3579	20.3865	20.4222	20.2879	20.5055	20.4186	20.3501	20.2959	20.4884	16.5241	16.9033	15.7661	16.4997	15.9345	16.1792	16.389	16.1141	17.2077	19.7452	19.0504	19.7302	17.8342	16.0146	15.5356	15.1777	16.5526	15.9963	16.5863	16.1622	15.5972	20.273	20.3051	20.4009	20.3076	20.3367
15.6889	16.2047	18.8025	16.2237	18.7167	18.6323	16.0532	16.8387	18.4606	20.8245	20.74	20.4279	20.6199	20.4046	20.4594	20.5644	20.3969	20.4242	21.6267	21.4358	21.3126	21.4167	21.3746	21.3902	16.6334	15.7115	15.8423	17.1109	17.7014	16.353	16.4133	16.5142	17.9873	21.2553	21.0206	20.8114	15.66	18.1168	18.1512	16.8038	17.6349	16.8254	15.2296	17.7103	15.4973	21.2225	21.2056	21.0423	20.8711	21.0591
16.3063	16.3144	16.1921	16.927	16.4128	16.9539	16.3877	16.9631	15.4151	21.2625	21.3108	21.2977	21.1791	21.16	21.1843	20.7412	20.9065	20.9302	21.2041	21.0385	20.8286	20.3666	20.5326	20.4144	16.323	16.2521	17.1552	15.8718	16.3849	16.5802	16.777	16.5781	17.2687	20.4343	20.1771	20.0193	16.4686	16.5171	16.709	17.0483	16.0935	16.5457	15.6254	16.2224	16.423	20.9382	21.0109	20.9758	20.3121	20.3633
16.5437	16.742	17.9625	16.5423	20.8114	16.7069	18.6378	19.6354	17.3862	21.64	21.8092	21.7228	21.9018	21.7775	21.8785	20.9803	21.1494	21.3619	20.7596	21.0343	20.4718	20.4639	20.9255	20.8297	16.3086	17.1856	16.4747	18.1108	18.3159	17.8421	17.4636	17.0327	17.1749	20.8526	21.3747	21.0649	19.6066	17.9538	18.2856	20.6212	20.7294	20.5498	16.8801	17.5191	18.8382	21.8889	21.5398	21.9679	21.8532	21.6949
16.0969	16.138	16.4886	17.1183	16.8399	16.7577	16.8667	15.9522	16.0654	19.8173	19.7467	19.5225	19.5548	19.6833	19.8958	19.5774	19.6854	19.5259	19.9553	20.1497	20.2245	19.788	19.7848	19.639	16.5496	16.9805	16.1077	15.8375	16.5794	16.8511	16.2387	16.9748	16.4781	20.3654	20.45	20.4018	16.987	17.0278	16.8317	16.1578	15.9804	16.1165	15.657	16.5053	16.5519	20.694	20.4502	20.4354	20.9096	20.8896
15.7145	16.1226	16.5728	17.7211	19.8806	16.5395	17.1486	16.5978	17.0977	21.0255	20.9365	21.1282	21.086	21.0804	21.0606	20.8408	20.7045	20.6318	20.3798	20.5782	20.4727	20.4607	20.5574	20.7643	18.3585	17.094	16.7849	17.1838	15.6617	16.524	17.2766	17.2896	17.1586	20.4202	20.3262	20.2875	17.6942	17.308	16.0252	16.1725	16.2779	17.3853	16.2577	19.6957	16.2181	19.8753	19.8333	19.8773	19.8098	19.8737
15.4449	16.2063	16.6616	16.1225	16.833	15.9703	17.113	16.5627	16.3915	20.4687	20.3763	20.5381	20.5373	20.6107	20.537	19.9995	19.9481	20.1248	19.397	19.3153	19.055	19.7457	19.8268	19.9104	15.5612	17.0286	15.7673	15.5672	16.2641	16.8843	16.8552	16.516	16.3381	19.7901	19.7692	19.8514	16.2508	16.1256	16.2533	16.022	16.6734	15.9043	16.1688	15.5883	15.8626	20.1819	20.1296	20.1387	20.4756	20.2911
16.0839	16.7172	16.4021	17.6246	18.1794	18.7577	17.1929	16.0574	16.6719	20.2	20.2808	20.0752	19.4848	18.9528	19.4922	22.2867	22.0667	22.3912	22.12	22.3319	21.6487	21.1665	21.2616	21.5548	16.5637	17.9921	17.0246	16.7984	17.6789	16.7609	18.1416	18.2408	18.726	21.4351	21.4443	21.3321	17.239	17.6606	18.5385	17.2584	18.0799	16.5955	16.7378	17.6747	15.1561	21.8415	21.8169	21.9042	20.944	20.9228
16.6921	17.9257	18.9068	15.3754	16.8425	16.5634	18.1285	17.3929	17.2739	21.5857	21.6604	21.4431	21.6481	21.7509	21.5632	20.9318	20.9668	20.914	20.3277	20.2963	20.2173	20.1446	20.0558	20.3371	16.7194	15.5422	16.7771	16.0614	17.7101	19.3465	16.6989	16.3132	19.1601	20.4264	20.6033	20.53	18.4185	18.8093	18.4967	19.7969	19.313	19.4645	19.2198	18.8292	16.4052	20.9256	20.7791	20.8651	21.5268	21.2235
16.7382	15.7521	17.0788	17.0967	15.7682	16.9334	17.4682	17.5837	16.6059	20.0509	20.0528	20.0645	19.884	19.9697	20.0535	20.8141	20.9081	20.8326	20.4155	20.3403	20.1313	20.0811	19.9518	19.8223	16.3648	15.6501	15.9364	16.7022	16.9869	16.4496	16.9678	17.6351	16.4441	19.7185	19.723	19.6395	15.6689	16.9398	17.2143	16.2888	16.4721	15.836	16.4436	15.445	16.3903	19.7672	19.7187	19.8654	20.1373	20.1525
18.7967	15.7178	17.3844	16.5289	17.0494	16.2335	15.7193	16.1496	16.5502	20.3838	20.5677	20.5091	20.8357	20.6834	20.6908	20.5434	20.3382	20.5548	20.5205	20.4085	20.1085	20.4072	20.2294	20.2704	16.8369	17.2731	16.0636	16.9597	16.7547	16.6376	18.311	17.2757	19.0225	19.9223	20.0077	20.183	16.1748	16.6157	16.2676	16.5352	16.4065	17.1436	16.5393	16.5738	16.5402	20.4328	20.3868	20.3596	20.1076	20.3289
16.2436	15.7386	16.6361	19.697	19.6284	16.6562	19.1876	19.3078	19.4725	21.1674	21.1049	21.3948	21.2613	21.2093	21.1671	21.5711	21.8039	21.5152	22.2233	22.2416	21.8661	21.8578	22.0749	21.8212	16.9079	18.745	18.7617	19.1381	18.3855	19.1221	18.1116	18.7112	19.0403	21.8516	21.682	21.5551	17.5712	16.5969	16.4255	18.178	20.1672	19.2335	15.9916	17.4048	17.2712	21.1554	21.1378	21.0587	20.5104	20.2831
18.9648	14.7448	15.8745	16.959	17.4889	16.3643	14.9394	16.3547	16.0331	22.0688	22.0494	22.0303	22.5779	22.6049	22.5176	21.788	21.8348	21.886	21.0017	21.3985	21.8027	20.8238	20.7678	20.9141	18.4062	18.7328	18.6142	18.6406	18.2298	18.4382	18.3273	16.6622	18.6173	21.5227	21.6486	21.5872	16.5986	18.8086	18.868	18.4198	16.865	18.9117	15.0648	16.7955	15.7206	21.5424	21.6423	21.6139	21.297	21.2258
18.3134	18.3648	17.9207	16.5147	17.1199	16.5927	17.6434	16.1503	16.8605	21.7695	21.8323	21.7489	21.8813	21.8553	21.7992	21.8435	21.9128	21.8498	22.3473	22.194	21.8866	22.1512	22.2613	22.1612	18.7598	18.674	16.8124	19.1681	18.6823	18.7628	18.0317	18.514	18.8537	22.1705	22.186	22.0497	19.1822	19.5881	19.2453	19.8758	19.7896	19.7606	18.4513	18.2245	17.1957	21.763	21.8089	21.7418	21.2397	21.4674
15.3172	16.9837	17.9364	16.1697	16.7183	16.7825	16.7075	16.0042	16.5543	19.4862	19.3918	19.1318	19.7122	19.02	19.472	20.4819	19.7447	20.3676	19.0012	19.2232	19.0882	19.775	19.6728	19.8587	16.6591	16.5579	17.5775	17.1892	17.6209	17.0432	17.2683	16.837	16.8592	19.572	19.4815	19.5383	15.5498	16.7959	16.3186	16.8858	17.2989	16.3857	15.2641	16.0164	16.2467	21.1174	20.827	20.8911	21.2174	21.1735
22.5992	22.2265	22.2017	21.2005	21.2035	21.2144	21.2754	21.5672	21.7915	25.1678	25.155	25.1016	25.3272	25.3071	25.3081	24.8122	24.9274	24.9183	23.6825	23.544	23.5834	23.5927	23.6643	23.6291	19.0452	18.6665	18.9301	18.5786	18.9908	19.2625	19.8068	18.9185	21.151	23.6856	23.6307	23.691	17.6656	18.7226	19.5365	16.0811	17.5447	17.1524	16.5858	17.0862	15.1155	22.1118	22.149	22.2747	21.8609	21.7749
18.9235	19.8607	18.0671	18.5819	16.3605	16.9093	17.9592	19.0385	17.9431	22.4788	22.5595	22.5813	22.7483	22.6989	22.6964	22.5571	22.5775	22.5693	21.6906	21.6336	21.4561	21.9206	21.9731	21.8148	18.8793	17.8523	17.6767	17.9382	19.4557	18.5451	17.9525	18.608	20.0133	22.1907	22.1133	22.358	17.9093	18.095	18.6409	16.3809	16.5784	16.553	16.1169	18.4183	15.6182	22.5837	22.6092	22.5958	20.6928	20.6688
16.1889	15.7928	16.226	17.2661	15.7935	16.9089	16.5269	15.8864	16.1825	19.11	19.0101	19.0366	19.1864	18.2256	16.9645	19.6643	19.1163	19.2958	20.5564	20.3099	20.1762	19.9446	20.2195	20.1437	16.5258	15.7258	15.3946	16.4683	16.4561	16.7181	16.7892	18.3789	17.5234	20.2463	20.3385	20.1851	16.5094	17.0474	16.576	16.5967	16.4757	17.0918	16.1464	15.4451	16.5413	20.2337	20.1935	20.1806	20.4682	20.4936
18.6209	19.0281	16.9558	16.5673	16.4009	16.1371	17.3769	18.0736	16.1598	23.9142	23.8229	23.8178	23.7781	23.7413	23.8319	23.4282	23.3801	23.3527	23.5276	23.5897	23.3357	23.3745	23.3957	23.49	20.6524	20.687	20.5784	20.746	20.5801	20.9659	21.3513	21.9187	21.5599	23.1964	23.2833	23.2684	20.1509	19.6617	19.9185	19.599	18.0016	20.269	17.218	17.9973	16.3431	22.5249	22.524	22.4695	22.7924	22.905
15.727	16.2106	16.5246	15.8656	18.1159	16.177	15.9741	17.1181	15.5953	20.3673	20.3546	20.3439	19.9758	20.0411	19.8612	20.7329	20.8037	20.879	21.3195	21.0779	21.2436	21.2849	21.2154	21.5516	19.398	19.2816	19.212	19.3343	19.6846	16.115	18.3903	18.6153	17.7536	20.9823	20.959	20.9043	18.037	16.0495	18.7853	18.4964	19.8194	16.359	16.6204	16.4751	18.1884	21.4384	21.1307	21.2921	21.4698	21.1915
15.5928	16.7859	16.6617	17.2071	17.0031	15.3394	15.9056	16.2967	16.1493	20.3985	20.5135	20.5865	20.601	20.4965	20.6306	20.2834	20.3826	20.5149	20.5885	20.6224	20.594	20.8034	20.8994	21.0504	16.1681	15.3068	15.7108	16.7152	16.9536	16.2532	16.3611	16.5604	16.5282	20.217	20.3477	20.2113	15.9701	16.5632	16.812	15.8607	15.6766	16.745	16.6285	16.4082	15.6208	20.1071	19.9037	20.0823	19.0195	19.3526
15.7808	16.788	17.1805	16.716	17.1734	14.6805	16.4749	16.9029	16.683	20.2988	20.1107	20.2699	20.4815	20.5601	20.6002	20.0979	20.3085	20.2746	19.2248	18.7312	19.4929	19.7554	19.7079	18.8614	14.8203	15.683	16.8025	19.1234	19.5651	15.783	16.6119	16.0931	18.1377	20.0572	20.1871	20.1316	18.5543	16.3082	17.1795	17.5215	17.7886	17.6007	15.9875	15.8319	15.6534	20.7931	20.4829	20.3789	20.5981	20.8124
15.9051	16.7565	16.4803	16.2352	16.026	15.5638	17.6744	17.0241	15.9302	20.2569	20.1065	19.9773	20.1095	19.8069	19.9261	20.2716	20.3193	20.4228	21.1047	20.9421	20.9143	20.9856	20.9413	21.038	16.6272	17.1958	16.048	17.0691	16.2814	16.988	18.9438	16.4886	19.4396	21.0297	21.0374	21.0031	17.5727	16.4891	17.0371	17.2504	16.1088	16.2341	16.4412	16.041	16.6597	20.4018	20.3104	20.2406	20.5636	20.5182
16.4006	16.6311	17.4826	16.4845	16.6521	16.1987	17.4584	15.2384	15.5312	20.4464	20.4581	20.481	20.293	20.6299	20.5903	20.3186	20.3694	20.2594	19.1488	19.5522	19.8473	19.4195	19.3647	19.4415	17.2968	15.8268	15.1511	16.4381	17.8562	15.6769	16.7668	16.1673	16.1044	20.6882	20.5508	20.4732	18.4711	16.0646	16.9623	17.8388	18.1793	16.8066	16.8486	18.4167	15.405	20.6546	20.5861	20.5647	21.0477	21.0255
16.6172	15.4135	15.8633	15.7079	16.939	16.2196	16.4321	16.4398	15.3052	21.9258	21.7984	20.5125	20.703	20.945	19.7095	20.0864	20.1421	19.9869	20.2758	20.8081	19.9064	19.8224	19.9655	19.9241	16.6562	15.717	15.8446	16.7832	16.4285	16.7137	16.7129	16.2466	16.2468	20.4301	19.5368	19.9496	16.5805	16.6506	17.1664	16.0699	19.3108	19.5501	16.0648	16.0209	16.1575	20.3948	20.02	20.1567	20.6184	20.5611
19.0565	19.3424	19.0539	19.1217	18.8713	19.4646	19.7206	20.0989	18.263	24.8949	24.8406	24.8602	24.9179	24.9158	24.8698	24.5542	24.5415	24.5912	24.2148	24.1942	24.201	24.1136	24.1703	24.1282	21.3196	21.5114	21.3597	21.5128	21.7055	21.5644	21.5758	21.3375	22.544	24.2439	24.2158	24.3312	22.0006	22.3127	22.0471	19.3824	20.4896	19.5905	20.4682	19.9528	19.451	24.5044	24.5514	24.3823	24.8949	24.8801
16.2756	15.6918	16.179	16.3518	17.5517	16.9628	15.4632	16.9101	17.1977	20.5133	20.4371	20.6705	20.6094	20.5439	20.483	19.7177	19.6795	19.6096	20.8535	20.5681	20.6577	20.1899	20.3697	20.4126	16.7654	14.7716	15.9705	16.3073	16.5202	16.5942	16.9595	16.7582	16.072	20.3939	20.2491	20.4431	16.4406	16.7566	18.0323	16.7069	17.3867	16.0205	15.7436	16.5662	14.7615	19.6718	19.7411	19.731	20.1023	19.9593
17.3889	17.8064	17.9712	18.4308	18.3239	17.1969	16.43	17.5975	18.0511	23.775	23.7812	23.8658	24.2348	24.2062	24.142	23.3228	23.1261	23.0118	23.7895	23.6087	23.6931	24.0044	24.1761	24.2072	21.2997	21.2445	21.0477	21.3857	21.4427	21.2493	21.8973	21.9847	22.4366	23.4468	23.8151	23.6766	21.964	22.2307	22.3211	20.4779	19.9489	20.0326	19.6643	19.4028	19.8147	24.3993	24.3048	24.377	24.667	24.5592
16.7803	16.0869	16.5894	16.3988	16.6864	16.5258	16.0038	16.7901	16.996	20.9365	21.2284	20.7864	20.8132	20.9804	21.4708	20.0841	19.8946	19.6349	18.2717	17.9003	19.4298	18.7	18.5007	18.8008	17.3037	15.786	16.3363	16.0477	16.3142	16.4244	16.2402	16.1984	17.2958	20.7733	19.8595	19.8152	16.8986	17.2772	18.8753	15.9936	15.8517	16.3186	15.8056	15.5349	15.2825	20.8145	20.7634	20.5349	20.692	21.108
15.9718	16.162	16.0527	16.8563	17.6075	16.8555	16.5902	15.4056	15.886	20.5208	20.636	20.6334	20.6095	20.5205	20.5501	20.4218	20.3645	20.355	20.7405	20.3763	20.4724	20.502	20.3769	20.3008	16.6608	16.5473	16.4049	16.8129	17.1225	16.4762	16.4144	17.0516	17.0487	20.1346	20.2043	20.0379	16.17	16.7103	16.9451	16.4244	16.6691	15.5924	15.5479	15.0421	16.0393	19.5318	19.5402	19.3355	19.6138	19.6228
15.7885	16.76	18.2498	16.2849	17.758	15.4778	16.2403	16.4163	16.0076	20.1227	20.144	20.1797	19.9223	19.8496	19.8879	20.1047	20.1489	20.1223	20.5771	20.72	20.7495	20.8968	20.8933	20.7894	16.8239	17.1628	16.317	15.6233	16.205	15.7527	16.5486	16.7255	16.2726	20.629	20.4685	20.4614	16.477	17.2453	18.3733	18.4246	17.9083	16.0153	16.2218	16.2678	18.9189	20.828	20.7492	20.7112	21.0948	20.7405
20.0572	17.4985	16.9864	16.4835	17.4186	17.3979	16.7682	17.3681	17.7614	20.7348	20.6877	20.6028	20.6082	20.4574	20.5303	20.6934	20.7212	20.7727	21.2964	21.2047	20.9311	20.828	20.8792	20.9093	17.8288	20.1388	17.0886	16.4419	16.8299	16.0786	16.3404	20.4004	17.4295	21.0443	21.0224	21.1094	17.9334	18.3275	18.0547	17.0485	15.9864	16.4025	16.8069	17.7744	14.9491	17.3445	17.1504	20.7244	20.6462	20.5415
17.9008	18.5613	19.0035	18.387	18.0525	18.2384	19.1673	20.0332	18.9922	21.8758	22.1217	22.0228	22.0634	22.0497	22.1128	22.2486	22.3299	22.0179	22.6105	22.6324	22.3473	22.8389	22.9042	22.6801	16.0361	16.9468	17.5213	18.9579	18.1995	18.6822	16.7772	15.7776	20.1351	22.4818	22.5495	22.5779	19.8504	19.5379	20.0593	19.8311	20.0681	20.1366	18.1282	19.3376	16.8383	22.0688	22.0461	21.8492	21.1906	21.3433
15.6101	16.0099	16.2889	16.2891	16.1642	15.7881	17.249	15.3831	16.4098	20.0626	19.9375	19.9987	20.2795	20.2262	20.2334	19.6298	19.4069	19.7239	20.0389	20.1216	19.9202	19.9734	20.0806	20.1466	16.7346	16.061	16.4171	16.5078	16.1699	15.7506	16.8752	16.7316	16.0358	19.7712	19.7891	19.4622	17.3739	16.0702	16.7816	15.7487	16.006	17.6267	15.5241	16.7332	16.2523	20.3059	20.378	20.3686	20.7466	20.5926
17.1205	15.9957	15.7799	16.7996	16.3269	16.9971	16.5381	16.1574	16.3883	22.9777	22.922	23.0617	22.9544	22.8921	22.8618	22.6263	22.7515	22.6899	22.7812	22.7816	22.6987	22.9515	22.9579	22.9026	20.0162	20.1662	18.8034	20.5495	20.0274	19.7129	20.558	20.7311	20.7587	22.6535	22.6172	22.5573	19.2433	19.7475	21.2479	17.737	17.5678	16.9337	16.6836	16.2717	16.6935	22.3196	22.1939	22.3917	22.5099	22.5134
20.1474	20.2831	20.7647	18.6057	18.7422	18.5145	20.9305	21.0929	20.807	25.2419	25.2103	25.2655	25.0565	25.0466	25.0638	24.4689	24.4431	24.5901	25.8141	25.655	25.5663	25.9915	25.988	26.0598	21.9844	21.4525	21.8442	22.6756	22.5556	22.382	23.5581	23.6624	23.7783	25.9295	26.0415	25.9088	22.3885	22.3844	22.7695	19.8631	20.2606	20.4654	20.7812	20.6475	19.5602	25.4922	25.3816	25.4344	25.6634	25.8065
15.0341	16.7532	15.897	16.8122	17.1256	17.1859	16.7965	14.9198	16.2476	21.2668	21.1911	21.1334	21.4429	21.287	21.3896	20.7628	20.8657	20.9282	20.567	20.6605	20.572	20.2745	20.3042	20.174	16.7792	17.4137	18.3919	16.7903	18.9185	16.6308	16.7487	15.7681	19.5856	20.1795	20.5526	20.489	17.8782	16.8086	16.412	18.3923	16.2436	18.7152	16.4999	16.4346	15.6638	21.1069	20.9128	21.183	20.6466	20.7837
16.3197	16.7883	16.1479	16.5927	16.3175	16.8813	16.1107	16.3196	15.9805	20.0767	20.0608	20.1336	19.797	19.9693	19.9546	20.6312	20.6102	20.6357	21.4486	21.125	20.6076	21.0712	21.0231	21.11	17.6109	16.1621	16.0805	18.5501	16.5078	18.2257	17.5796	17.1969	19.3533	21.0046	21.3812	21.3349	19.1559	19.3612	19.1541	19.4008	19.6222	19.216	15.9101	16.4392	17.0526	21.6831	21.5318	21.5104	21.8215	21.8856
16.5485	16.2305	17.0572	17.3759	16.5556	16.5701	15.6311	16.6178	16.9096	20.759	20.8163	20.7881	20.9658	21.0328	20.9652	20.6389	20.5865	20.4991	20.2999	20.2382	20.4306	20.2195	20.5123	20.2372	16.055	16.7802	16.7635	16.5949	18.6132	18.3776	18.913	18.8932	16.632	20.7165	20.6415	20.737	17.1225	16.0638	16.5977	16.7211	16.9246	16.0324	15.633	16.8947	14.7651	20.2126	20.2674	20.072	20.3233	20.4039
16.4938	16.6176	16.6648	15.6022	15.7072	16.5968	16.0358	16.8668	16.9218	19.93	19.9303	19.9419	19.2574	19.3248	19.4983	20.583	20.5494	20.3911	20.4155	20.1141	20.2808	20.1087	20.3196	20.5212	16.7975	16.7197	15.7813	16.7259	16.5274	17.2099	15.8293	16.9933	16.1704	19.9819	19.9245	20.0215	16.9642	17.1306	16.3359	16.1462	16.6224	16.3671	15.3325	15.9735	16.6621	20.6962	20.686	20.6366	20.9586	20.9923
16.5787	16.3596	15.9551	15.4546	17.5654	16.0265	17.2587	16.4571	15.7602	21.95	21.9095	21.8983	21.851	21.7838	21.7831	20.9365	21.1408	20.9381	19.8935	19.702	20.0806	19.816	19.5276	19.8288	17.3325	17.05	16.3367	16.4496	16.1285	16.9257	17.9752	16.4404	16.4697	19.8869	20.2532	19.9171	17.3446	16.2239	15.1454	16.8951	15.9872	16.832	16.1335	16.1315	16.8552	19.1196	19.4556	19.277	18.6478	19.2237
16.0554	15.95	16.291	16.2077	16.6391	17.5646	15.9415	16.3035	15.9505	22.2116	22.1829	22.1519	22.2222	21.8459	22.1951	21.6657	21.6073	21.7077	21.4003	21.2128	21.2842	21.168	21.1536	20.9867	19.9416	19.1126	15.0351	19.5933	20.3146	20.0984	19.8947	19.8955	19.5404	21.5484	21.4661	21.443	17.0417	18.3708	18.6092	18.3103	18.2528	18.4714	15.545	17.5856	17.936	20.9872	20.8339	21.0181	20.9402	21.3215
16.9144	17.5281	18.1562	18.0082	16.0128	16.4897	19.2336	19.418	18.1223	21.3098	21.2842	21.1257	21.2791	21.5269	21.3553	21.6483	21.6691	21.7162	22.424	22.4879	22.1585	22.3811	22.4655	22.5329	18.5501	16.6452	16.949	20.5551	17.837	19.9153	19.541	19.2309	18.2048	21.5012	21.7464	21.7232	18.25	15.2704	19.1852	20.6157	19.4809	20.5626	17.7777	17.1319	17.1545	21.7919	21.7017	21.8255	21.0329	21.2917
16.4467	17.3006	16.6292	16.6371	15.3634	16.4596	17.0365	15.8833	16.6366	20.2878	20.2565	20.1336	20.1903	20.2851	20.2478	20.2125	20.085	20.274	22.2143	21.9909	21.9122	21.9968	21.9544	22.0327	15.5395	17.3946	16.1253	16.8694	17.0275	17.2063	19.5202	19.2055	18.9779	22.102	22.0747	21.9851	16.9536	16.2506	16.6116	16.1684	16.9701	17.2199	16.8697	15.4499	15.0192	20.3232	20.3669	20.31	20.5196	20.7444
14.4854	16.5832	17.1786	15.8346	17.7381	16.5852	16.2101	16.5608	16.7343	20.1108	20.2074	20.2074	20.0734	19.9977	20.1448	19.9138	19.92	19.9401	20.8353	20.8865	20.5566	20.5924	20.8261	20.8143	16.7212	15.3769	16.339	16.0459	15.346	16.8625	16.717	18.7812	18.8602	20.4648	20.6532	20.5533	16.9259	16.3681	16.2218	16.4748	16.9705	15.5993	15.9633	15.3081	16.6103	19.4956	19.5515	19.3324	19.8384	20.0147
15.6664	16.7194	15.0547	15.5523	16.8217	16.5264	17.2248	15.9104	16.3857	20.638	20.7288	20.6262	20.4165	20.1853	20.4793	20.0211	20.0713	19.9724	20.8592	20.7712	20.635	20.638	20.8	20.6718	16.1579	16.149	16.7925	16.985	16.7722	17.2709	16.9156	19.3537	16.9082	20.0587	20.0852	20.2636	16.6631	16.4344	17.1917	18.7403	16.566	16.0553	16.1985	15.7537	16.1894	20.3957	20.3199	20.3085	20.4598	20.5726
15.0216	16.4719	16.7885	16.7629	16.9496	16.0206	15.7688	17.0432	15.9145	20.5235	20.5111	20.5664	20.6054	20.5972	20.5403	19.9435	19.9546	20.1007	20.0855	20.0356	20.4066	19.3153	20.1879	20.2728	16.6654	14.8748	18.2961	16.3794	16.4579	15.7274	16.2198	17.0026	16.4524	20.1677	20.2323	20.1609	18.4886	16.6476	17.082	16.926	17.4962	17.2924	15.9451	15.4731	16.2922	20.7768	20.772	20.7324	20.7634	20.8207
16.4125	16.6698	16.6969	16.7917	15.5471	17.5734	16.7423	15.8913	16.5927	19.5012	19.4436	19.2479	17.9799	18.0507	18.6474	19.9322	19.9858	20.0931	19.0733	17.8642	19.2416	19.2967	18.9134	19.0017	16.0902	16.347	16.2871	16.6341	16.1378	16.1973	17.402	16.5782	16.6694	19.3569	19.3183	19.3085	16.7095	16.2246	15.8909	16.6091	16.2167	17.6125	17.5772	17.0451	16.4996	21.4445	21.3663	21.342	22.1433	21.8542
15.2014	16.6467	17.8456	17.8842	16.4382	17.0031	17.937	16.1553	15.7264	22.3818	22.3444	22.481	22.5322	22.5383	22.6179	22.7625	22.6513	22.8009	21.0364	20.8844	20.9825	20.1179	20.2906	20.1467	17.3877	17.5982	16.5603	15.334	16.7592	16.463	17.3242	16.8006	18.9857	21.6895	21.4809	21.4086	16.292	16.6063	18.0597	16.2847	16.0513	16.9621	16.4098	17.1914	15.9871	20.3252	20.2156	20.2444	19.1301	18.8444
16.816	16.1032	16.1777	16.1588	16.9245	16.5392	16.98	16.2469	17.9944	19.8722	19.8148	19.7572	19.5727	19.6534	19.5637	20.9166	20.9543	20.8138	20.9029	20.6824	20.4642	20.6806	20.7138	20.7739	16.4241	15.5856	16.1533	16.0374	15.8313	16.6077	16.2738	16.6528	17.1416	20.3422	20.359	20.422	17.0651	16.6758	16.5747	17.1202	16.0381	16.9745	16.6419	15.8666	17.5096	21.3126	21.3981	21.3608	21.0511	21.0112
15.7798	18.6436	16.6816	16.6246	17.6385	18.3955	15.2299	16.9494	17.7475	23.1955	23.1497	22.9737	23.2671	22.8881	22.7222	23.2468	23.0911	23.2509	20.8172	20.1603	20.6126	20.9084	19.6991	21.0701	17.3136	17.5116	16.8722	16.4139	16.2411	16.8308	16.4687	17.2862	18.6161	21.1795	21.1772	21.1929	17.2805	17.5453	15.2489	16.463	16.3502	16.2627	16.98	14.7383	16.6599	20.6626	20.7365	20.721	19.5032	18.9805
16.3479	15.4518	16.0518	16.7944	17.4551	16.5941	15.8657	17.3124	15.5698	19.7521	19.6965	19.6289	19.5442	19.4808	19.4158	19.534	19.4731	19.3828	20.3288	20.4415	20.5098	20.0515	20.3124	19.9415	16.8324	16.8762	15.7694	16.4915	16.1264	16.3548	16.2809	16.4954	17.1459	20.2378	20.1648	20.2364	16.8274	16.3094	16.847	17.7786	16.7055	16.3271	16.5398	16.0409	17.143	20.107	20.0458	20.1899	20.5183	20.5207
15.875	17.1618	15.7587	16.0448	17.1447	16.4988	18.9909	18.8725	19.1742	21.1462	20.9954	21.0615	20.9512	20.9622	20.9504	21.1558	21.3432	21.4082	21.6572	21.7858	21.0536	21.6199	21.6079	21.6516	18.6274	15.5244	17.0803	18.5032	18.6824	18.8208	18.5841	19.1435	18.8382	21.1755	21.2236	21.292	17.7534	16.4087	16.4746	19.3023	18.8567	19.0047	16.7275	16.1895	16.1253	21.1837	21.2013	21.1388	21.1279	20.9642
15.9848	14.6824	16.8901	16.7612	16.5023	16.1944	16.6439	16.373	16.6322	20.4945	20.4616	20.4482	20.5649	20.4801	20.4145	20.2818	20.2791	20.2951	19.4194	19.724	20.3934	20.8351	21.3291	20.9736	18.7499	17.0534	18.4266	18.8238	18.7958	18.7539	16.6226	18.7847	19.1959	20.9334	20.8255	20.8733	15.7578	18.3173	16.0976	16.4395	15.2533	16.8426	16.2814	16.3753	16.8981	20.4601	20.3151	20.5067	20.8636	20.9569
16.6935	18.4723	17.3318	16.7896	16.8417	15.1049	16.4018	16.2968	16.8136	20.8539	20.8931	20.8144	20.8041	20.8962	20.7891	20.7667	20.7626	20.739	20.9292	20.7697	20.7908	20.1854	20.074	20.2992	16.5528	16.7734	16.7578	16.0038	16.7192	15.838	16.2306	16.5341	16.9264	20.8197	20.8078	20.7719	20.0219	17.9105	16.9809	19.2283	19.0487	20.0046	16.2994	16.3719	18.6821	21.2847	21.2681	21.2443	20.8562	20.8645
16.0135	16.6999	15.6715	16.4371	16.6149	16.2136	16.2379	16.6304	16.3976	20.4043	20.3942	20.1358	20.6523	20.4861	20.6142	19.8518	19.7495	19.7024	20.2498	20.0785	19.9202	19.7273	19.8533	19.8484	16.6099	16.548	16.2671	16.3602	15.5099	15.6873	16.9046	17.6822	16.9088	20.2316	20.3499	20.467	17.6222	16.9776	16.8536	16.5714	16.416	16.1478	15.9276	15.7412	16.1047	20.3938	20.3044	20.2475	20.4883	20.5158
16.2261	15.8808	18.0945	15.9851	15.9736	17.0901	18.7709	16.2518	18.5078	21.5838	21.5669	21.5944	21.9016	21.8983	21.704	20.9922	20.8651	20.6884	21.0437	20.8633	20.8151	20.8147	20.9683	20.7721	16.9744	16.072	16.448	16.8205	16.8298	16.3206	16.1762	17.9361	16.8416	20.8673	21.0315	20.9859	19.0555	16.805	18.632	17.8538	18.3101	16.1004	17.0193	16.1742	17.3289	21.3978	21.5087	21.5536	21.8106	21.8559
15.2975	15.9698	16.1955	17.0897	16.2638	16.33	16.9839	15.5445	15.9998	20.2589	20.3414	20.2389	20.3291	20.3881	20.4745	20.3054	20.2275	20.1334	20.7234	20.7399	20.7966	20.6069	20.5414	20.5971	16.9815	16.0872	16.4583	17.4315	16.1199	16.3011	19.8108	18.8656	15.9026	21.0431	20.9152	20.8896	16.7321	16.7191	18.6322	16.158	16.2016	16.5479	17.9726	15.5294	16.8829	20.8392	20.6968	20.7997	20.5177	20.4106
16.5755	16.2346	17.1974	15.8775	17.9673	16.4902	16.2334	16.6906	15.6944	20.2823	20.2195	20.0823	20.6126	21.2202	20.2457	19.9594	19.9283	20.1655	17.4767	19.5785	20.0522	19.7654	19.6663	21.0168	17.1419	16.2815	16.1613	20.534	16.1986	20.3889	16.8364	17.0479	16.7635	20.4108	20.3943	20.5541	16.2548	16.4194	16.9483	20.6818	20.7147	20.5631	15.5262	16.846	16.229	20.8875	21.3566	20.7465	21.4709	21.5965
15.5131	15.9956	16.5955	20.2042	16.8822	16.4693	16.0544	17.0478	16.9066	19.4374	19.6081	19.592	19.8356	19.4183	19.367	19.2191	19.6046	19.1334	20.9911	20.7448	20.5777	20.8867	20.7664	20.9461	16.2082	16.4317	15.0737	16.7282	16.6845	16.4483	16.4399	16.7817	18.1045	20.5671	20.5337	20.4331	16.6663	16.2638	19.4952	16.03	17.5748	16.1541	18.1779	15.9347	15.9318	20.5995	20.7031	20.7304	21.1096	21.1334
18.4561	16.6999	19.5845	16.3864	17.8617	16.041	17.1403	18.7071	18.8729	20.7551	20.7872	20.5836	20.7497	20.7988	20.8784	21.6879	21.446	21.3499	22.3874	22.2111	22.0621	22.39	22.1612	22.2656	16.7726	17.0907	17.1373	18.7118	18.858	17.5715	19.0966	18.4753	19.8637	21.6917	21.7629	21.6782	16.2917	17.0614	18.1411	18.0602	19.4543	20.0926	16.7609	17.4083	19.5457	22.4963	22.2736	22.467	21.0973	20.9654
16.7208	16.2999	17.2885	16.0969	16.6739	16.0877	17.6581	17.0837	16.0896	20.3629	20.3802	20.2483	20.3165	20.3285	20.3307	20.0065	20.0254	19.909	21.0507	20.991	21.0124	21.0839	20.6384	21.099	16.6611	16.3504	15.6937	16.408	17.0294	17.3038	16.8689	16.4772	16.488	20.5987	20.5068	20.5328	16.9892	18.9571	17.4148	15.73	16.5608	15.9102	15.9302	16.3776	15.0082	20.7519	20.7056	20.6523	21.0211	20.821
15.3996	16.6502	16.6273	18.9411	16.3141	16.7618	16.8177	16.3512	15.444	20.6429	20.6538	20.5676	20.5512	20.4647	20.7331	20.6669	20.6135	20.6313	20.2766	20.0916	19.919	19.468	19.7624	19.6553	16.3836	16.075	16.328	16.5066	16.2759	16.0322	16.5831	16.1476	17.6965	20.7878	20.8624	21.0113	16.607	16.4171	16.6588	16.1028	16.0273	16.4148	16.365	16.5069	16.0909	20.0821	20.0443	19.9953	20.4123	20.3937
15.2586	16.4694	16.8114	16.1074	16.9788	15.9953	16.6899	17.3996	16.3848	20.69	20.6568	20.6232	20.5837	20.6081	20.6317	20.0254	20.1903	20.2529	19.4745	19.639	19.5648	19.4071	19.4089	19.469	16.0183	15.7065	16.1913	16.9564	16.0991	16.4422	15.6644	16.8392	16.4696	20.123	20.0994	20.2558	16.2301	16.473	16.8612	16.0772	16.1506	16.5504	16.7664	16.2926	17.363	20.4529	20.4817	20.7244	20.8373	20.7108
15.5474	15.8702	15.9405	18.5273	16.7075	15.95	16.2222	16.6782	16.2787	20.7176	20.8927	20.6769	20.882	20.7264	20.8161	20.3094	20.4531	20.5133	21.0382	21.3101	21.2386	20.7313	21.0085	20.9818	16.981	16.7641	15.7779	18.1233	18.0887	16.7814	17.5938	16.1804	16.3867	21.1976	21.3414	21.2499	16.1029	17.0228	17.3763	17.0364	18.2081	16.1263	15.6911	17.7719	18.291	20.4749	20.3919	20.442	19.7568	19.7832
15.7306	16.2745	18.081	16.6734	16.1237	15.8246	16.8199	16.192	16.059	21.2294	21.2775	21.3066	21.2822	21.2012	21.038	20.6083	20.6646	20.7068	21.0124	20.8663	20.7619	21.047	20.906	20.9413	17.0755	15.4647	15.8258	16.8724	16.9399	16.8598	17.0272	17.0177	16.0699	20.9107	21.023	20.9463	19.1885	18.9772	19.4099	16.1325	15.8925	16.8951	18.4735	16.3974	16.6721	20.0787	20.0973	20.236	19.8963	19.754
15.9558	17.4922	16.9765	17.4603	17.327	16.1033	16.8267	19.7918	16.7246	22.0822	21.9174	22.5589	22.2859	21.9745	22.2452	21.4557	21.3099	21.236	21.7538	21.4671	21.7297	21.413	21.6273	21.4805	18.5688	18.8097	15.6699	15.9617	19.4305	16.1543	16.7691	16.5588	17.5215	21.5143	21.3917	21.4046	18.388	16.982	19.4092	17.9701	16.3797	17.2703	15.599	15.8881	16.1135	22.2442	22.3904	22.2942	22.2513	22.1119
15.8231	16.3	17.684	16.6638	16.1447	16.2996	16.043	15.6199	17.3596	20.7023	20.6706	20.8407	20.7921	20.8026	20.982	20.2081	20.162	20.256	20.1623	19.9627	19.7797	19.7268	19.3681	19.7659	16.0052	15.8757	16.3479	16.2932	16.8841	17.2104	16.396	16.66	18.5172	19.7264	19.9201	20.0043	18.3901	17.3015	16.8836	17.1674	17.2016	17.2575	16.0835	15.9371	15.7522	20.8005	20.9256	20.8811	21.2606	21.2676
16.5026	16.6898	16.7634	16.5698	18.0132	16.1027	15.8325	15.5405	15.8168	21.6292	21.6454	21.7726	21.6482	21.9266	21.5841	21.8359	21.4796	21.6743	22.1315	22.0514	21.5132	21.7479	21.8469	21.994	15.5486	16.1215	15.3593	20.9511	20.4387	19.3136	19.9096	16.3362	19.7875	22.0054	21.9364	22.0186	18.7553	16.3468	19.4177	20.7673	19.3491	20.3649	18.4146	16.5767	18.435	21.4471	21.1776	21.5643	20.7978	20.8325
16.6919	16.9838	16.0571	16.1748	17.6252	16.8851	16.2649	15.6262	15.8504	20.8682	20.8378	21.0035	20.9779	21.0171	20.9164	20.1528	20.2618	20.2724	21.1891	21.2633	21.0566	20.7948	21.0473	20.987	16.4371	16.0498	16.0608	16.3568	16.7352	16.244	18.2917	16.9539	19.2521	20.7313	20.6177	20.7466	15.7752	16.3302	16.4694	16.4055	15.7568	16.6553	16.7738	15.9674	16.2991	20.4929	20.6021	20.5507	20.8167	20.8408
16.7778	18.9466	17.4191	15.8096	16.0139	16.0031	16.8584	19.207	15.8303	20.6233	20.4951	20.5475	20.4428	20.298	20.451	20.3663	20.6236	20.641	21.1122	20.7968	20.7611	21.1495	21.1905	21.3238	16.3159	15.9954	17.6126	16.3551	16.9918	15.9878	17.0244	18.0077	15.9729	20.488	20.6041	20.5747	16.5151	16.2614	16.8771	17.8155	16.5215	19.2202	16.4227	16.2201	16.4696	20.4249	20.4539	20.2558	20.7836	20.9443
16.4871	16.2529	16.8386	15.481	16.0261	17.0811	17.2489	17.3221	18.7039	21.4797	21.5126	21.8292	21.743	21.9111	21.6621	21.2351	21.4787	21.2142	21.365	21.1594	21.1793	20.9819	20.8944	20.6745	17.2529	15.5212	15.5075	16.7854	18.4338	16.3399	16.6479	16.4068	19.1612	21.4585	21.2057	21.017	18.5474	16.584	16.4417	19.6202	16.5548	15.7828	16.6309	16.9123	18.4527	20.8299	20.8937	20.9248	20.6	20.4049
18.4497	17.4335	20.218	15.3735	17.4969	15.507	18.6298	19.2269	19.03	22.8012	22.7182	22.6903	23.0834	23.2587	22.9304	22.7178	22.6079	22.5485	20.7944	21.2898	22.1488	21.7726	21.3304	21.2106	16.589	18.9892	19.2429	20.1182	20.28	20.1093	19.5419	18.804	19.4329	23.0083	23.0206	22.8666	18.5207	18.6439	18.9371	21.8879	21.9712	21.9145	20.3037	20.1689	20.42	22.9704	23.0422	22.9221	22.595	22.7361
17.2148	20.1283	15.8829	16.464	16.4235	17.0483	16.107	16.6652	16.3023	20.4592	20.5492	20.4223	20.5281	20.4977	20.5496	20.114	20.0979	20.0676	17.712	19.4312	19.3011	20.1754	20.2357	20.0589	17.6532	16.7459	16.3937	16.2519	15.5989	16.1339	17.4037	15.8757	19.0297	19.873	19.8458	19.9682	16.5459	16.2138	16.0949	16.7044	16.1039	16.2926	15.6186	17.0194	15.8904	21.2471	21.3703	21.2057	21.4683	21.4294
15.061	16.5604	16.1328	17.1951	17.2209	16.0563	23.2299	23.3807	17.6184	21.7184	21.6746	21.7069	21.7107	21.7332	21.6572	21.2529	21.2629	21.2325	21.2879	21.3628	21.2447	21.2306	21.1443	21.2268	16.8668	17.0312	16.2442	16.5105	16.8167	17.1177	16.7714	16.1318	16.389	21.2551	21.3149	21.314	21.7153	21.3318	16.4851	19.9784	15.9498	16.0751	16.9947	15.6741	15.1908	20.8291	20.8547	20.9597	20.7396	20.742
16.4933	16.0778	15.8349	16.0711	16.0626	16.3746	20.4877	20.6446	16.0228	20.562	20.6763	20.5531	20.6125	20.554	20.5315	21.2451	21.1202	21.084	21.9047	21.6295	21.4174	21.2656	21.2753	21.0298	15.6901	16.4806	15.5202	18.3771	15.5115	15.9797	18.4718	16.6402	19.8577	21.094	21.1184	21.1664	18.7508	17.5126	19.8527	16.6893	16.6407	17.8457	15.9892	16.3423	16.3567	21.3433	21.3505	21.3791	21.0025	20.8782
19.2636	14.9806	16.3907	16.9002	16.4673	16.1325	16.844	18.2003	18.2617	20.7585	20.8047	20.9653	20.6259	20.5681	20.7094	21.8535	21.8089	21.806	21.3391	21.3528	21.3681	21.5553	21.717	21.3717	15.8514	18.5326	16.3085	18.8406	17.6458	18.1153	18.5435	18.8766	19.2553	21.8038	21.2726	21.7309	18.1125	17.2949	17.023	17.7823	15.5004	18.0019	17.9271	17.2719	17.3054	21.8785	21.3667	21.8311	21.4083	21.6419
19.4023	19.3208	18.3179	17.5484	17.1367	17.6503	19.3844	18.4864	19.1223	24.4874	24.4637	24.4842	24.3904	24.3444	24.4243	25.6914	25.7185	25.6701	22.4493	22.1925	22.0841	21.944	22.1801	22.2818	18.9231	19.0253	18.7148	19.1562	19.0056	19.1232	18.8459	19.1165	20.1749	22.9338	22.9504	22.8459	20.5757	20.6135	20.0979	16.7229	16.9724	17.4687	17.8303	17.6848	14.8854	22.5586	22.4716	22.4495	21.65	21.572
16.0329	16.1074	16.2047	17.958	17.1834	15.0823	16.3682	17.31	17.4032	21.199	20.8956	20.9997	21.0924	20.866	20.8758	21.2909	21.3361	21.4325	16.6609	17.6095	16.8646	16.8762	18.2029	18.0887	16.3002	17.0664	16.2316	15.9645	16.6779	16.3745	18.9596	16.2292	18.198	19.0905	19.3817	19.3169	18.6821	16.241	16.9202	16.7154	16.8617	15.7193	16.7876	15.734	16.5216	22.0863	22.0564	22.1121	22.5349	22.38
16.8055	16.1073	16.1778	16.2353	16.5341	15.3839	15.5827	16.3735	15.991	20.5621	20.4774	20.56	20.2637	20.2235	20.2799	20.5954	20.4556	20.4873	20.9985	20.6749	20.7504	20.6935	20.6353	20.6381	17.0172	16.0797	16.119	16.871	16.4121	15.8952	17.5502	15.8791	15.849	20.7517	20.8182	20.721	15.7291	16.7757	16.212	18.8986	19.0601	19.1177	18.1454	16.0133	16.5054	20.3689	20.3204	20.2997	20.1094	20.1145
15.3065	16.0806	16.4352	17.0445	16.9775	17.352	15.2328	16.8729	16.2688	20.4201	20.3819	20.1898	20.3745	20.602	20.4351	20.2234	20.1278	20.2305	18.9539	20.1734	19.8233	19.485	19.5049	19.7255	16.1112	15.953	16.4137	16.9596	16.1874	16.4755	16.1408	16.3808	16.5805	20.1964	19.9727	20.1499	16.3116	16.3551	19.4104	16.7957	16.2079	16.3835	15.9854	16.202	15.9237	20.8944	20.9212	20.8665	21.0826	21.1095
16.4284	15.5419	15.763	16.879	17.4748	19.3712	16.76	17.9759	16.0486	20.8974	20.7349	20.8142	20.6129	20.8149	20.8763	20.8767	20.8874	21.1441	20.6807	20.6979	20.5526	20.6928	20.8388	20.7986	16.2377	17.1185	15.9431	18.6824	17.4869	16.1767	16.0015	18.3797	19.4088	20.5775	20.6103	20.4608	19.7294	18.5992	18.7203	17.7976	17.4124	17.0221	15.9526	15.3928	14.9049	21.7521	21.8857	21.6975	21.822	21.9526
17.5999	17.5717	19.1997	17.0787	16.5288	17.7492	19.2759	18.7284	18.8229	21.157	21.5373	21.3209	19.9543	19.8358	20.0635	23.0701	23.0479	23.1519	23.7908	23.6624	23.5572	23.7523	23.8372	23.8797	19.5496	19.1315	20.0373	20.6954	20.8213	20.4834	20.5534	20.5194	20.8827	23.0914	23.3196	23.1553	17.3268	18.2322	16.4372	19.9416	18.1287	19.5146	16.0655	17.441	17.5626	22.5826	22.5206	22.6286	21.7819	21.6768
16.2225	16.4641	16.3593	16.8483	17.0706	16.9272	17.497	16.6974	16.1082	20.4444	20.205	20.2529	19.7913	19.9022	19.978	20.4046	20.4543	20.234	21.3469	21.1563	21.0941	21.3908	21.2426	21.5364	16.7096	16.1643	17.7534	17.6405	16.9366	17.757	17.8805	16.2258	19.0662	21.2132	21.268	21.2279	17.5928	19.0082	19.1865	19.4153	18.776	19.6936	16.2831	17.7416	15.7452	20.9087	20.9888	20.9769	21.5261	21.4115
18.304	19.4468	20.0137	18.0008	18.9963	18.3164	19.6194	19.8719	20.6579	21.8598	21.6186	21.789	22.0248	21.7079	22.1803	21.9259	21.8459	21.8533	21.5997	22.1198	22.0374	22.0207	22.1393	21.7127	19.0746	16.1525	17.5342	17.4597	17.4105	17.3339	16.9427	17.6041	19.1495	21.3427	21.4493	21.3979	19.1266	18.6466	19.0621	20.0434	20.0987	20.1358	16.7868	17.0899	17.7069	22.1369	21.8987	22.0123	22.4928	22.8734
15.7162	16.3428	16.3379	18.3756	16.5588	16.9689	17.1668	18.0942	17.9328	22.103	22.0639	22.011	21.8878	22.0344	22.0077	22.1086	22.2603	22.2724	22.8396	22.6682	22.5489	22.5518	22.4839	22.411	19.5951	18.9711	17.1514	19.6307	20.164	19.3169	18.7658	19.4251	19.9232	22.223	22.3538	22.2319	19.9074	19.6804	19.9383	20.7414	20.6774	20.6053	18.7424	17.7249	19.0521	22.5706	22.6043	22.6331	21.921	21.9051
18.5074	18.4816	18.6223	16.3295	16.9395	16.9581	18.5355	18.6435	18.7165	22.8582	23.1587	23.0949	23.1834	23.3142	23.0017	22.4908	22.4632	22.3492	22.19	22.1082	22.1227	21.6624	21.867	21.8831	18.3129	18.1459	18.2267	18.7928	18.2895	18.3224	18.5615	18.7137	18.532	22.1581	22.2555	22.228	19.12	19.8398	19.8502	19.9012	19.9042	19.7352	19.2606	19.4467	19.499	22.9076	22.9008	22.8491	22.4791	22.5228
16.4585	16.7303	15.9125	19.8237	16.8679	18.722	15.9703	17.4511	16.0923	20.5601	20.697	20.689	20.7003	21.0356	20.9865	20.2492	20.1148	20.1405	21.9283	21.9834	21.7336	21.9755	21.6341	21.7849	16.7337	18.3754	19.2993	19.2552	19.9844	18.5226	18.9184	19.1131	19.6837	21.9069	21.9916	21.8699	17.2862	17.0229	18.8071	19.8233	19.7943	19.8061	15.2381	17.0137	16.8082	21.9136	21.6127	21.575	22.1616	22.1776
16.0979	16.9632	16.6767	16.6633	17.2429	16.5369	16.5836	15.3515	15.8577	21.2701	21.3297	21.2145	21.2832	21.3339	21.2951	21.4018	21.4177	21.3022	21.3615	21.5123	21.4192	21.4746	21.5266	21.4672	16.6167	18.5525	16.3223	16.3059	17.8933	16.4635	18.23	18.2426	18.7113	20.7034	20.7848	20.6152	15.4967	18.3642	16.4818	18.1627	18.3467	18.5262	16.2437	15.4166	15.9907	20.5843	20.4699	20.554	20.7453	20.5346
16.3082	15.9075	16.484	15.7896	16.3141	16.8537	17.9791	16.4869	16.7231	20.9989	20.9203	20.9266	21.2177	21.0883	20.9861	20.4613	20.3813	20.3396	20.543	21.0754	20.8829	20.2783	19.952	19.8024	16.6992	16.3346	16.5787	17.0918	18.3	16.3203	17.0726	16.7837	17.8805	20.6785	20.4832	20.6481	16.618	16.5679	16.5731	18.203	15.7596	16.9915	16.0992	15.937	16.7869	21.4074	21.4369	21.3859	20.3083	20.4835
16.5001	17.1438	16.7226	16.2676	17.2319	16.1171	15.4427	15.6637	15.5576	21.5846	21.5609	21.5048	21.5239	21.4321	21.505	21.0263	21.2533	21.1653	22.6911	22.4921	22.3178	22.5264	22.6108	22.6435	16.1961	18.7735	16.0262	17.2045	18.753	19.0632	18.7849	18.6842	19.4013	22.4289	22.446	22.4143	19.2692	19.7459	19.8841	18.1964	18.5812	18.8368	19.0615	18.9574	16.1772	21.8442	21.864	21.8983	21.4181	21.4164
16.0312	16.807	17.06	16.1209	17.8898	16.1287	16.4852	16.7802	16.1906	21.6298	21.8055	21.6805	21.6349	21.47	21.5552	21.2504	21.2759	21.1959	21.7871	21.6273	21.433	21.1653	21.3265	21.2771	15.9333	18.7051	15.6889	16.0624	16.6015	16.666	17.7106	16.0399	19.1716	21.6501	21.6799	21.6044	17.0852	18.9312	19.1809	19.3326	16.6534	19.5105	15.7356	16.142	15.5953	21.0233	20.7696	20.8182	20.5461	20.5723
15.7029	15.9518	16.6999	15.9477	16.6303	16.0284	15.4461	16.5312	17.796	19.9247	20.008	19.9411	19.6063	19.7892	19.7644	20.559	20.5466	20.5245	20.8487	20.6382	20.7743	20.3077	20.1073	20.0716	17.0325	16.2714	16.4753	16.2608	18.764	16.4933	16.8382	17.011	16.7646	20.5069	20.5375	20.6176	17.3605	16.6308	16.3879	16.9686	18.3911	16.248	15.5932	15.8309	16.3878	20.6017	20.7393	20.4616	20.743	20.7743
16.5392	15.8468	16.0959	15.9829	17.3141	16.425	16.5932	16.5005	15.6105	20.2954	20.1808	20.1333	20.0957	19.9882	20.1265	20.2409	20.241	20.3406	20.7626	20.5834	20.397	20.192	20.0226	19.9106	16.2159	16.5091	20.1121	17.0094	18.1474	18.2262	19.1833	19.2813	17.0253	20.6465	20.8849	20.7111	16.4926	16.212	17.0838	16.7897	16.1276	16.7428	16.3699	15.4166	17.0153	20.9032	21.0735	20.9531	21.7357	21.5267
17.357	17.0547	16.6754	15.2271	16.8887	16.5774	16.423	15.9	15.5084	19.4886	19.4364	19.3394	19.0622	19.3626	17.7123	20.522	20.6787	20.5697	21.7628	21.3389	21.5081	21.0072	21.2781	21.098	15.9033	16.3492	15.5729	17.1428	16.1747	15.9844	16.5541	19.6865	16.2931	21.4413	21.4476	21.5256	16.5895	17.2324	16.9696	16.4453	15.8572	15.9007	16.362	15.6833	16.5979	21.0445	20.879	20.914	21.3203	21.3626
15.5179	15.7985	15.8112	16.2098	16.625	17.5888	15.7328	15.064	15.2869	20.91	20.8112	20.9221	20.6875	20.7344	20.737	20.4165	20.3887	20.5894	20.7521	20.7105	20.7188	20.6706	20.5783	20.6201	16.6324	16.5577	15.3448	19.7636	17.0615	18.3075	18.81	17.1246	19.6267	20.7542	20.9373	21.0407	16.3339	16.5386	16.0133	16.998	16.4955	16.2416	17.0343	15.4315	15.8339	21.0789	20.8185	20.8956	21.3454	21.2734
16.4065	16.8484	15.6363	16.7823	16.1108	15.7087	16.5879	16.6115	15.7644	21.1077	20.592	21.3193	21.1725	17.5646	17.6289	21.0683	20.916	20.7019	20.4029	20.1396	19.8294	19.3679	18.287	19.4768	16.1359	16.262	16.407	16.2625	16.7771	16.2548	17.0597	17.041	16.8917	20.1393	20.2412	19.445	16.2413	16.628	16.6962	15.12	16.702	16.4912	16.1095	16.508	16.7022	21.3487	21.0954	21.351	21.2636	21.6789
16.7121	15.9134	16.6622	16.5593	17.2381	17.149	15.5616	15.5505	17.7084	20.2093	20.4481	20.2088	19.913	19.9449	20.1594	19.8582	20.0422	19.8636	20.9284	20.6722	20.6588	20.4803	20.398	20.4421	15.6926	16.1031	17.0909	15.7551	16.9751	16.7236	16.7129	16.1316	19.319	20.6494	20.7076	20.8171	15.7779	16.724	16.9784	16.5046	16.4357	17.5539	16.6776	16.6385	16.9615	20.9655	20.605	20.6999	21.0815	21.2619
16.1221	16.1689	16.3335	16.1246	16.6447	17.5282	16.6697	16.5213	16.9651	21.5389	21.5365	21.6075	21.6983	21.6937	21.7173	21.0253	20.9722	21.1294	21.0526	20.9204	20.8305	20.8482	20.7652	20.8454	16.6792	16.5942	16.9618	16.6507	16.3911	16.4388	16.6087	16.609	19.0857	20.9694	20.9573	20.9438	17.3463	17.4329	19.4412	15.364	18.608	16.2571	17.6516	16.8819	15.3747	20.8785	20.8085	20.8024	20.1777	20.0751
17.396	18.0785	18.1765	16.29	17.6983	17.4138	18.7851	19.5433	18.3982	22.5984	22.7632	22.5558	22.7256	22.7673	22.7398	22.3303	22.2546	22.4086	22.7361	22.3999	22.5247	22.1026	22.32	22.2416	19.1809	16.1827	19.4855	19.6908	20.1656	20.2008	19.704	17.5795	20.162	22.628	22.473	22.3932	16.6642	19.608	18.9373	21.1219	20.9503	21.2177	19.3471	18.3127	18.6519	22.6885	22.5331	22.4494	22.084	22.0122
15.8292	16.0514	16.7589	15.9345	17.18	15.7874	16.9434	17.3662	15.9306	20.3719	20.4547	20.3452	20.2804	20.3577	20.1578	20.3039	20.2899	20.3911	21.1309	20.9364	20.9861	21.3173	21.3901	21.4695	16.9289	15.8729	15.7912	16.9063	17.0233	16.1601	16.5616	18.0404	19.8275	21.1648	21.208	21.2697	17.3137	17.2045	16.9743	15.9898	16.629	15.6929	15.9494	16.0243	15.7065	20.3562	20.3692	20.4316	20.7721	20.6921
15.5629	15.9831	16.5877	16.0839	16.3566	16.6439	16.3328	16.4083	16.0122	19.6744	20.119	19.5539	19.1759	19.7992	19.6083	20.6725	20.6446	20.7251	21.3325	21.443	21.5455	21.1735	21.2728	21.0942	17.9539	16.0752	16.1321	17.5404	16.3888	15.9497	15.8307	16.5105	18.2414	21.4398	21.6444	21.4106	16.2841	16.8395	16.6254	16.7382	15.5231	15.7367	15.5207	16.0424	16.0329	19.1443	19.1982	19.2986	19.4037	19.4183
16.8669	16.8832	16.155	16.395	16.5841	15.615	15.1427	16.3189	16.2237	20.2808	20.3522	20.1713	20.3724	20.3578	20.2203	20.4066	20.3785	20.5093	21.1184	21.1816	21.1345	21.1333	21.1487	21.199	16.9922	16.1358	17.5724	16.0326	16.2867	16.5435	17.5971	17.0016	19.1585	20.8762	20.9998	21.0428	16.1029	16.5796	15.8814	15.4176	16.1553	16.5989	16.9903	15.8061	15.7408	21.1277	21.2702	21.1495	21.5873	21.6164
15.5746	15.8138	17.1728	17.065	17.2984	16.2356	16.5693	16.1159	16.4703	19.8066	19.9594	19.969	19.9367	19.7982	19.9269	19.1113	19.1127	19.3134	20.2055	20.0663	20.0015	20.0579	20.4449	20.3198	16.499	16.7282	15.5804	16.3889	16.7473	16.8294	17.0001	15.6699	16.7632	20.2899	20.3056	20.4608	16.0493	17.4916	16.5343	15.9447	16.2991	16.3926	15.3624	15.4259	15.8439	20.484	20.5547	20.5533	20.9032	20.9336
16.076	15.5914	17.1989	15.2512	16.6359	17.1944	16.4717	16.122	16.2559	21.1254	21.1374	21.119	20.7992	20.8648	20.8405	20.5814	20.8678	20.6454	22.7636	22.5187	22.2244	22.5493	22.9804	23.0902	16.0385	16.1055	20.397	18.8569	19.7031	19.4338	19.0311	18.5465	20.4277	22.3653	22.3809	22.6059	20.4436	18.6621	19.2081	16.6967	19.2432	17.7421	16.3396	18.941	15.0305	21.3047	21.3844	21.4207	21.5672	21.534
16.5324	16.0618	16.9086	16.0593	16.9708	15.6316	15.6833	16.1086	15.8059	21.146	21.2529	21.1531	21.1533	21.2543	21.208	20.8121	20.7612	20.6939	19.2066	18.9988	17.7069	19.2768	19.3948	18.9847	17.0829	18.2736	16.3226	16.6619	15.6978	16.3473	17.1295	16.3873	17.1698	21.0144	20.9567	20.8761	15.6056	17.0681	17.0102	15.4372	16.4996	16.8684	17.5663	16.0978	16.7122	20.1938	20.1441	20.0554	20.5428	20.5319
15.9343	16.9399	19.5863	16.0484	16.4867	18.1704	17.756	17.1063	17.1858	23.3923	23.3817	23.3298	23.2132	23.0822	23.2018	22.6058	22.582	22.6508	22.7207	22.4599	22.3614	22.4558	22.4714	22.2918	20.0613	20.0391	19.4948	19.0659	19.2504	19.8237	19.6416	19.4363	19.4865	23.1788	23.2426	23.1056	18.6117	18.9053	19.546	16.1967	16.3548	16.168	16.3268	18.9213	18.4573	21.7032	21.7175	21.4974	21.8131	21.8122
16.0922	16.6502	16.4078	20.0466	20.2014	16.3393	16.5105	16.1318	16.5716	21.3312	21.6963	21.4039	21.2675	21.2291	21.1965	21.9572	21.8546	21.884	21.9607	21.9439	21.8227	21.7578	21.6326	21.7732	19.037	15.9939	18.1136	18.2107	18.5596	18.1846	18.5742	18.0293	19.6939	21.7033	21.8772	21.6106	18.2147	17.992	18.0192	18.0907	18.1746	18.4615	17.9612	18.3377	18.0259	21.7999	21.6322	21.7264	22.3298	22.2577
16.1353	17.3527	16.3588	18.6696	16.6567	19.0742	18.5298	16.5047	16.4576	22.2391	22.4207	22.424	22.3393	21.89	22.2481	21.7992	21.6474	21.8357	21.8598	21.5932	21.5513	21.3319	21.3796	21.1887	18.4214	16.7389	17.1594	18.7037	18.7133	18.9814	19.5238	19.4532	19.8997	21.6903	21.8024	21.6787	18.5022	19.012	19.0715	16.4273	16.4693	16.418	16.6199	15.6163	16.6381	21.5404	21.5121	21.5306	21.7754	21.5489
16.2674	17.0396	16.4818	17.4119	17.7541	16.695	15.8581	15.7039	15.9417	20.112	19.9787	19.9795	19.5738	19.5133	19.6888	19.6404	19.7545	19.8267	20.6506	20.4715	20.4421	20.4721	20.4671	20.4823	16.9223	16.2084	15.2807	15.8048	16.333	16.4581	15.8373	16.2993	16.7922	20.1791	20.2989	20.347	16.8707	17.0466	17.2979	18.1341	18.3603	16.5846	16.336	16.0143	15.3167	20.5204	20.3305	20.3075	20.7483	20.6652
15.7111	16.1294	16.5189	16.2321	16.2048	17.3037	16.3771	16.6661	15.8364	20.9425	20.9691	20.8254	20.8826	20.8789	20.9065	20.2977	20.3129	20.4504	20.4568	20.4199	20.2892	20.0506	20.1881	19.9151	16.9062	16.4263	16.2071	16.426	16.1895	15.4393	16.3266	17.0973	16.7301	20.4937	20.5342	20.3881	18.4019	15.8322	16.8543	16.3959	16.5457	16.1023	15.5106	17.1437	16.8396	20.4363	20.4638	20.589	20.7857	20.7799
16.7759	16.4775	16.0221	16.1466	15.9673	15.628	16.1413	17.0011	15.432	21.5544	21.6605	18.3755	21.4517	21.612	21.5082	21.2353	21.2457	21.3759	19.6792	19.7968	20.4688	20.0654	19.9764	19.7694	16.7378	15.6724	16.2507	15.6434	16.7983	16.9912	16.7637	17.0873	18.2235	21.4004	20.0613	21.3606	15.6439	16.3069	15.702	18.0027	18.2482	18.2261	15.8025	16.1711	16.831	20.8104	19.9974	20.7604	20.4603	20.5686
19.9532	20.151	19.9753	18.4008	17.3099	18.6009	18.8299	19.0162	19.2601	24.9392	24.9436	24.8331	24.7343	24.7806	24.795	24.2788	24.24	24.3025	25.5724	25.532	25.3779	25.5008	25.5354	25.5317	19.8102	19.9861	19.2609	20.0603	20.3941	20.2362	20.5429	20.4557	21.1702	25.2272	25.3153	25.2886	19.4634	19.9822	19.8145	19.5311	20.3296	20.6294	19.1559	19.4038	18.2028	23.3076	23.3069	23.3094	23.5509	23.6599
15.7589	15.9784	15.4476	17.1745	18.8063	18.5827	17.9941	15.8355	16.4286	20.9357	20.9987	20.5971	20.7993	20.5775	20.7054	20.7512	20.885	21.0325	21.564	21.3474	21.5164	21.6433	21.6874	21.5881	17.6496	18.8414	17.9862	19.0149	16.378	18.442	19.0985	18.6296	19.0715	21.4503	21.4027	21.1166	18.9055	19.4491	19.0666	18.7951	18.3088	18.9075	18.8138	18.2755	18.3445	21.8045	21.7358	21.7073	21.9222	21.8456
17.1077	15.9338	15.4773	16.0654	16.5398	15.3472	15.7607	15.5968	15.2638	20.1059	20.1139	20.0462	20.2475	20.1451	20.1796	20.8795	20.9423	21.1507	20.9365	20.9244	20.5433	20.9726	21.1326	20.9662	17.217	16.62	15.3766	17.632	15.6024	17.4158	20.7188	20.1489	17.8618	21.2196	21.3023	21.2598	16.2453	16.0934	17.308	16.1004	16.9192	17.2323	15.887	16.3992	15.8055	20.7576	20.7495	20.6743	20.9015	20.8817
16.9372	16.2062	17.2765	16.0092	17.6517	16.56	15.4769	15.3379	15.6457	20.7809	20.4944	20.6755	20.6835	20.6899	20.6781	20.1543	20.1716	20.0571	19.1441	19.5583	20.6331	20.1118	19.7797	19.8816	16.5459	16.2371	15.9862	16.7633	16.4773	16.6533	16.4246	16.8627	16.1543	19.9823	19.4694	19.772	17.1755	18.7505	16.7256	16.2381	16.8051	18.2578	16.485	17.3357	16.4388	21.7196	21.7436	21.6381	21.7743	21.8166
17.2038	16.9017	16.5281	16.0166	16.739	17.4387	19.034	16.9519	18.7821	21.8249	21.9102	21.8628	22.1307	22.0315	22.1875	21.2774	21.3446	21.201	21.5573	21.4977	21.302	21.2883	21.2444	21.1503	17.011	16.4623	15.7199	16.661	19.3172	15.8913	17.9534	15.7728	18.7823	21.2906	21.3753	21.4262	18.8001	16.4336	20.2378	15.8459	16.6614	15.5191	16.4862	14.7955	18.1102	20.9158	20.7816	20.7999	20.5651	20.4508
15.6228	16.3444	17.1446	17.8149	16.0494	15.8189	16.498	15.7875	16.6541	21.1235	21.2772	21.1852	21.3172	21.2864	21.3211	20.3848	20.412	20.4996	20.3344	20.2931	20.3404	20.3158	20.1407	19.9126	16.7004	16.1979	15.7165	15.8351	16.6741	15.8683	16.1656	17.1513	16.9998	20.0204	20.0668	20.2978	16.8124	16.1077	16.6475	16.6572	16.3132	16.913	16.7277	14.8831	15.643	20.5677	20.5537	20.6695	21.1279	21.155
16.6836	16.4281	16.7893	16.0956	16.6354	17.1484	16.2757	14.8257	18.788	21.8939	21.9167	21.8086	21.7874	21.6635	21.8801	21.7304	21.7206	21.7631	21.7564	21.5836	21.7655	21.5331	21.52	21.5553	15.554	15.618	16.7072	19.5563	19.0904	19.5839	17.1244	20.9785	19.5508	21.8665	21.7976	21.7755	19.8945	16.826	16.1803	20.8168	20.669	20.7119	15.4564	16.3071	16.2105	21.3811	21.2905	21.304	21.2421	21.1629
15.2653	16.4739	16.6934	16.5735	16.5787	15.9244	19.1333	19.2916	17.4443	20.9075	21.1787	20.9342	21.0482	21.1288	21.1365	21.3275	21.3149	21.2244	20.8381	20.4896	20.6128	20.2696	20.3542	20.5152	16.7943	17.0944	16.5814	18.8079	16.4682	16.5331	17.5843	18.2212	19.1872	21.1785	20.984	21.0315	16.2992	16.7084	16.0498	20.1802	20.3222	20.0658	16.1813	16.1414	16.2921	21.4633	21.5435	21.5194	21.6395	21.5934
16.6081	15.5282	18.543	17.0474	17.3557	16.7963	15.6825	17.5532	17.6	20.6636	20.6799	20.5964	20.7393	20.723	20.5536	20.8913	20.9933	20.8508	21.8998	21.6956	21.6746	21.6024	21.4209	21.4326	16.3977	16.5352	16.3552	16.6414	15.9651	16.9874	16.0933	16.2588	16.8072	21.4863	21.4943	21.5273	18.9583	16.8209	17.3583	17.5344	16.6677	16.3958	16.1176	16.0539	16.4599	20.3185	20.3502	20.2672	20.157	20.155
16.7495	16.0218	16.0414	16.1044	17.0323	16.6085	16.7239	16.8426	16.7561	21.5529	21.4821	21.6654	21.5398	21.652	21.6427	21.3183	21.2511	21.3175	21.056	20.6723	20.8009	20.3319	20.3756	20.2851	16.5921	16.7162	15.5594	16.3187	16.2994	16.3232	17.1225	17.3114	17.3834	21.2833	21.2857	21.3426	16.6984	16.8585	16.5961	19.7575	16.5772	19.0458	15.7725	15.8501	16.3375	20.3036	20.1637	20.2002	20.7596	20.5831
17.0596	16.9187	16.7786	16.237	17.05	15.4773	18.6678	16.322	16.9898	23.9318	23.9704	23.9152	24.0321	24.0539	23.9891	23.1927	23.2259	23.1143	23.7049	23.7411	23.7476	23.8192	23.8919	23.6753	20.7328	20.7812	20.3523	21.4574	21.4797	21.4662	22.0239	22.032	22.0115	22.9748	23.0415	22.9548	20.3069	20.2841	19.3772	17.7975	18.5699	17.953	16.407	17.9302	18.1577	23.0963	23.1736	23.1725	23.1354	22.9657
15.9137	14.9634	16.8161	17.1302	16.2651	15.8362	15.9596	17.2051	16.3675	21.6762	21.6889	21.5439	21.6066	21.6222	21.2577	21.6146	21.5137	21.5431	22.014	21.8579	21.6549	22.2377	22.3007	22.1943	18.309	16.5689	15.7541	16.6137	18.5804	16.5202	19.8125	19.9966	20.0867	21.6352	21.6095	21.6356	16.6454	18.9091	19.0601	16.1035	16.9288	16.6402	15.7745	14.9529	16.5042	20.9543	20.8932	20.917	21.0287	21.1076
16.4972	16.2124	16.5421	16.8383	17.1684	15.9293	16.4486	16.5232	16.3787	20.3826	20.3663	20.2877	20.5339	20.5099	20.3529	20.0139	19.9162	19.9415	21.6149	21.5268	21.4011	21.4825	21.1512	21.164	17.3028	16.4045	16.8647	18.4607	16.8569	16.7715	16.8937	16.1627	17.1552	21.1155	21.1367	21.1514	16.6197	16.1605	16.9551	16.7501	15.603	17.9426	17.2316	15.6882	16.4105	20.3846	20.4421	20.3793	20.684	20.6417
17.9659	16.8632	16.1342	17.4986	16.3738	18.2314	18.1232	18.457	18.3866	24.7216	24.7624	24.6858	24.6691	24.7061	24.6462	24.3905	24.4195	24.4686	24.3293	24.2847	24.204	24.4329	24.3806	24.3805	21.3541	21.262	21.4712	21.7848	21.9187	21.8487	22.1652	22.0948	22.2134	24.1478	24.2489	24.2618	21.5631	21.7888	21.6091	19.3665	19.1382	18.2621	18.6296	16.408	16.7165	24.1966	24.1786	24.2227	24.3189	24.3151
16.8349	17.5995	15.8621	16.4612	17.6359	15.8738	15.91	20.7716	16.0707	21.6191	21.6859	21.5683	21.5706	21.5182	21.4762	21.3555	21.3491	21.3679	21.8031	21.6839	21.7233	22.0046	22.2803	22.2826	18.1886	16.5713	16.9734	18.3037	20.4698	17.4062	18.3658	15.8857	19.1825	21.7798	21.8718	21.7149	20.0479	19.3038	19.3728	14.7902	17.1295	17.1458	16.1305	15.1016	15.6947	21.7761	21.6744	21.7299	21.9928	21.9125
15.1745	15.4352	16.7291	16.9788	17.2158	15.655	16.5979	15.4448	16.1493	20.5219	20.4517	20.4218	20.4825	20.4815	20.5238	20.7957	20.8855	20.8659	20.4432	20.4476	20.3673	20.5317	20.3908	20.614	16.7395	17.3491	16.1042	17.3533	16.3243	16.3242	17.4428	17.3888	16.8011	20.141	20.3092	20.3957	16.1894	16.1535	16.9082	16.1659	15.9213	16.9635	16.5964	15.829	15.8513	20.246	20.1477	20.1694	20.6691	20.5744
16.6989	15.2818	16.8767	16.3028	17.7538	15.9839	15.7478	17.1543	16.0037	22.8448	22.989	22.8888	23.1668	23.3628	23.3427	22.814	22.5133	22.3492	23.1684	23.2968	23.037	23.1789	23.2849	22.9917	19.7652	20.0503	19.9267	19.4456	19.7949	19.7692	20.0257	20.4624	20.524	23.1081	23.0931	23.1715	20.4448	20.3597	20.5578	19.8545	18.0928	17.9959	15.9963	16.4034	18.6501	22.2588	22.0144	22.0861	21.8772	21.8142
18.8404	15.6578	16.9594	15.6625	15.494	16.9129	16.427	17.0054	16.8408	21.8193	21.923	21.8564	21.7266	21.5889	21.7624	21.5208	21.4629	21.5867	21.5977	21.596	21.6273	21.4497	20.9205	21.0213	15.2537	16.515	15.6592	16.0132	16.865	16.62	16.0441	16.1408	17.1386	22.3417	22.3182	22.3598	16.887	17.0677	16.2751	16.1347	17.7851	17.9338	20.6054	15.7707	16.6489	21.4545	21.4326	21.3183	20.9418	20.7966
15.9079	16.1578	16.7553	16.2419	19.1484	16.0225	16.848	16.4651	15.4106	20.6831	20.4906	20.5237	20.8143	20.8574	20.8353	20.2086	20.2601	20.3201	21.4451	21.1755	21.0368	21.2532	21.2159	21.2954	16.8217	16.5435	15.9759	16.7968	18.1753	16.1596	18.8257	18.7159	19.0911	21.0659	20.972	21.087	16.3125	16.76	16.6033	15.5511	16.5407	15.4226	16.1585	14.4776	16.6253	20.8898	21.1056	21.0278	21.2659	21.3128
16.7809	15.91	15.9178	17.3778	17.3767	17.691	17.386	16.2724	15.766	21.8191	21.6852	21.7658	21.7621	21.8333	21.7518	21.1985	21.3051	21.316	20.3871	20.5137	21.0211	20.0544	20.5883	20.3032	16.1261	16.3577	15.4621	17.3403	16.3943	15.8113	19.4265	19.7227	19.198	21.2494	21.2585	21.2314	16.745	17.3744	16.6119	16.6326	16.4995	15.7981	15.4107	15.5587	15.5217	20.7239	20.6059	20.4928	21.1116	20.9785
15.8325	16.5952	16.6288	19.8703	16.3703	16.2449	15.9662	17.1652	17.6267	20.75	20.8252	20.781	20.5887	20.5064	20.5337	21.2049	21.2031	21.2564	21.4234	21.2058	21.3654	21.0166	20.8728	21.1723	16.9396	15.8823	15.8042	16.815	17.448	16.9747	20.3868	20.156	18.8359	21.4839	21.5095	21.463	16.0231	16.094	16.7568	16.4657	15.4259	16.1645	15.8976	16.54	16.3988	20.8356	20.8327	20.8359	21.156	21.172
16.3641	14.7367	18.1114	16.5523	16.3238	16.9965	15.4139	16.8044	15.9707	21.4671	21.2925	21.5974	21.6228	21.6594	21.3725	21.1355	21.1175	21.0806	20.4101	20.3245	20.4407	20.5741	20.5364	20.413	16.0906	15.9572	16.281	16.8427	16.8778	16.4836	18.1949	16.7791	18.1063	20.3418	20.4699	20.4335	18.8985	16.886	19.0208	15.6867	16.2593	16.1505	15.471	14.8763	17.2133	21.3967	21.4857	21.4168	20.9802	21.1479
17.803	15.7994	17.7657	19.227	19.2319	19.1924	15.1874	17.9706	15.7432	21.8438	21.8111	21.8173	21.678	21.7726	21.6235	21.9612	21.9108	22.0778	23.3363	23.0532	23.0891	22.9064	22.8778	22.78	16.66	15.6976	16.0329	16.7052	17.5567	16.9849	17.0056	16.3894	16.453	23.0658	23.0036	23.2222	15.9394	16.276	15.8141	16.6849	15.9026	16.5581	16.4995	19.1333	15.7826	20.2349	20.2655	20.4336	20.5012	20.5724
15.2675	15.6576	16.3974	16.051	16.9509	17.0217	16.1622	15.7892	16.0895	21.0912	21.1626	21.0533	20.9552	20.9825	21.0465	20.5628	20.6147	20.6221	21.1141	21.0666	20.7226	20.9534	20.7326	21.0349	16.2638	17.0287	17.055	17.205	17.1835	16.6429	16.9236	16.5629	16.9019	20.9426	20.9118	20.7798	16.2653	15.4752	16.4144	19.1365	17.0209	19.1542	14.5464	16.5961	15.0059	20.9211	20.7588	20.6959	20.3244	20.266
16.1648	17.6384	15.402	16.4304	15.2496	15.3733	17.0256	15.8419	16.8758	21.1831	21.2236	21.1468	21.4237	21.2851	21.3442	20.9969	21.0087	20.992	20.8593	21.0748	20.8671	20.7944	20.5883	20.5712	16.0284	19.8246	16.5231	20.6156	16.7496	15.7247	16.522	15.5936	16.5706	20.8992	20.9576	20.9367	16.1048	16.3969	16.2571	16.478	16.4602	16.5128	16.0725	15.5499	16.6164	20.794	20.7521	20.7933	21.364	21.3204
16.1849	16.5159	16.1417	16.0444	16.9519	16.5368	17.0373	16.1988	16.5677	21.0322	20.9238	20.958	20.8902	20.8758	20.9821	20.3852	20.3186	20.58	21.3411	20.9666	20.9106	21.231	21.1012	21.1939	16.3198	16.4664	16.7918	17.4377	16.7653	17.0349	15.9878	17.1172	18.0464	21.0182	20.8344	20.8268	17.3166	17.4917	16.2527	17.7735	16.3747	16.6593	15.4471	15.6889	16.537	20.7125	20.7132	20.7159	21.0876	21.0315
17.0752	16.5276	16.3069	16.4639	16.6919	16.6706	17.2463	16.0557	16.1794	22.102	21.8904	21.7929	22.0122	21.7942	22.105	21.5203	21.6724	21.507	21.9152	21.8683	21.9809	21.7697	21.6812	21.2448	16.2686	16.6672	16.3377	16.7011	16.5895	17.6388	16.5888	16.7018	18.7686	21.7664	21.7055	21.7948	18.8553	18.5423	19.1175	18.3607	16.5185	17.001	16.499	15.4931	16.7892	21.6395	21.5067	21.759	22.0363	21.9575
17.007	15.9958	19.0146	17.0192	17.5121	16.7231	17.7392	17.9933	18.1182	23.2911	23.4114	23.3194	23.5473	23.4457	23.3652	22.541	22.5194	22.574	23.0027	22.829	22.6298	22.6627	22.7575	22.7301	18.8815	19.1385	17.8957	19.9226	19.6987	19.8592	20.432	18.6408	20.6711	22.351	22.5269	22.3218	19.5648	19.588	19.2323	18.3507	17.8688	17.6147	16.5065	15.6585	16.1303	22.0195	21.878	21.9643	22.056	21.9402
14.9757	16.9118	16.1454	16.2328	16.2059	16.0973	15.6232	16.3783	16.3957	21.4833	21.5962	21.4765	21.4876	21.437	21.5792	21.0304	20.9911	21.0164	20.5156	19.9858	20.2768	20.0825	20.103	20.5403	16.7119	14.7935	16.1345	16.454	15.994	16.6692	17.2141	16.5032	20.4765	20.9023	20.8933	20.873	16.4936	17.1278	20.8669	17.0188	16.2974	18.8783	20.6031	16.4322	20.5334	21.7788	21.8265	21.7349	22.0058	21.9522
16.8639	16.6233	16.6883	16.6607	18.3711	15.5894	16.9161	15.5369	16.967	20.4754	20.5049	20.505	20.6894	20.6662	20.6373	20.6343	20.7657	20.9536	21.0803	21.072	21.2496	21.0761	20.9238	21.0667	16.0832	16.0563	15.5757	16.1973	16.7034	16.2187	17.0674	15.8946	17.6443	21.5169	21.4687	21.5779	17.806	17.5812	16.2956	18.6983	16.9239	20.0399	18.9219	17.1534	17.486	21.7951	21.7461	21.6969	21.9338	21.7387
16.5597	15.9926	17.4829	17.6618	16.3205	16.0403	16.6405	19.6635	16.0207	21.7671	21.6248	21.668	21.7975	21.5235	21.6936	21.6859	21.6873	21.7283	22.2119	22.107	22.1734	22.0488	21.7545	21.8985	17.5327	16.2651	16.1144	16.6904	20.6302	19.8244	21.1746	20.9181	20.9822	22.1744	22.1073	22.0533	17.0276	16.1215	20.6364	16.4764	16.1431	15.7902	17.4427	16.1393	19.7409	22.2169	22.1164	22.1609	22.3651	22.3336
15.8394	15.5797	15.6794	16.6873	17.53	15.614	16.0871	17.3091	16.5574	22.1147	22.1988	21.5501	22.3542	22.3059	22.0787	21.9976	21.8717	22.0269	22.1734	21.7884	21.6641	22.2824	22.8157	22.2732	17.2741	20.2098	17.0585	20.3066	20.1922	16.6981	16.4795	15.6203	20.6727	21.7786	21.9075	21.8198	16.1465	16.3954	17.3305	15.8586	16.9998	16.3509	15.4652	15.5446	15.8528	22.3043	22.0908	22.3729	20.8305	21.0834
16.5326	17.0686	16.2063	18.4115	17.1256	15.6069	19.6755	15.1348	17.6965	20.2144	20.3119	20.3357	19.1431	19.254	19.2641	20.9781	21.0197	21.3835	22.2162	22.1061	21.9102	21.981	21.9	21.9386	18.176	18.5481	18.5692	17.6169	18.3757	18.5106	17.9236	17.7723	18.588	22.0066	21.9286	21.6624	18.2436	18.2841	18.3661	16.8645	17.8808	18.3356	17.0863	19.8379	19.8865	22.463	22.3811	22.422	22.8431	22.8282
16.9033	17.5984	17.2854	16.0111	15.8541	16.1936	17.3578	16.3067	16.0333	21.1812	21.2271	21.0858	21.2949	21.1958	21.2705	20.7203	20.678	20.6749	20.3915	20.2816	20.4641	19.9165	19.7168	19.7377	17.143	16.3536	17.0373	16.3951	15.8031	16.9555	16.7463	16.1179	16.459	20.5404	20.4409	20.5542	16.072	16.9343	16.6613	16.9949	16.7854	16.2747	15.3375	15.8398	16.4772	20.7961	20.9822	20.9433	20.9045	20.9235
16.0271	17.3382	16.6069	16.3796	16.2844	15.5873	16.3517	16.5474	16.6315	21.5348	21.4374	21.4212	21.1404	20.8783	21.0732	21.4038	21.8419	22.1049	20.9431	20.9582	21.2479	21.7022	21.5545	21.5957	16.4145	17.5937	16.659	18.4712	16.9837	18.5102	19.4199	19.3344	20.0245	21.3116	21.4258	21.4923	18.4235	18.8797	16.3419	15.9706	17.0798	17.0642	15.9636	17.0963	15.9908	22.1899	22.2471	22.1846	22.6157	22.6155
16.765	15.899	16.0783	16.288	17.257	16.6873	16.0985	16.5377	15.8327	19.706	19.6743	19.5285	19.2246	19.2629	19.4479	20.3481	20.3817	20.4119	22.0038	21.9323	21.6742	21.7575	21.9231	21.967	16.9929	16.7678	15.4766	16.6354	17.0508	17.0886	18.0036	17.7861	16.3784	21.9459	21.9162	21.898	17.0742	16.9066	17.1067	17.1547	16.1908	15.0542	16.281	15.3988	16.4286	20.4876	20.415	20.4517	20.8649	20.862
15.7751	16.7274	16.3352	16.2194	16.5174	15.9625	15.8791	15.9665	16.3005	21.4955	21.5323	21.492	21.5426	21.5552	21.5734	21.4899	21.5857	21.4531	21.9543	21.9513	21.7201	22.1862	22.2244	22.1459	16.8705	16.7878	16.8087	17.2337	15.9976	16.7243	20.497	20.3231	18.9748	21.8266	21.9211	21.8593	16.1448	16.2783	16.8173	16.7808	16.643	16.2251	16.8926	16.7136	16.736	19.9372	19.9352	20.0782	20.3124	20.4053
15.3298	16.5397	16.8926	16.3983	17.349	17.1981	17.2485	17.1694	16.3656	20.4223	20.4692	20.4526	20.3231	20.1686	20.2991	20.1088	20.1331	20.0054	21.2893	21.047	20.9911	21.1568	20.9824	21.013	17.0147	16.3377	15.3288	16.5614	16.1554	16.2111	16.5485	16.989	15.9968	21.0387	21.1146	21.1287	17.21	16.5336	16.8267	16.5277	16.6138	17.6337	15.5823	16.0116	16.2768	21.3851	21.2717	21.2824	21.6964	21.6373
18.9391	18.5835	16.1078	16.4815	17.0975	16.2174	15.8085	17.0191	16.3716	21.8689	21.9054	21.8475	22.0723	22.1041	21.9138	21.0774	21.1486	20.9992	20.7529	21.0183	21.2494	20.7202	20.6891	20.7476	16.3749	16.171	16.2655	16.3288	16.1385	16.1936	21.1394	18.9245	19.2395	21.4405	21.3385	21.3861	16.2176	16.2919	17.9188	17.4303	15.649	15.8625	15.205	16.2187	16.7691	20.9637	21.0533	20.932	21.245	21.068
17.2928	17.0107	17.3479	16.9817	16.5783	17.1121	18.0335	18.0126	17.7924	23.0817	23.1532	23.1372	23.1148	23.2064	23.2288	23.0087	23.0185	23.1297	23.9908	23.7677	23.8597	24.0837	24.1672	24.165	19.7808	19.8123	19.5608	19.7757	20.5708	20.5198	21.9763	21.9853	21.3294	23.8625	23.9129	23.8624	19.6217	19.1856	19.4513	16.6764	17.6593	15.9447	16.0186	17.2167	17.5623	22.8416	22.909	22.8457	23.2598	23.2771
16.9914	17.6343	19.0979	16.6577	16.8771	16.5418	19.3231	18.6817	19.4342	24.2614	24.3237	24.2382	24.4937	24.469	24.4361	23.9712	24.0354	24.0396	23.9984	23.9972	23.8804	24.0149	23.9473	23.9039	20.5059	18.9125	18.5492	20.8217	20.6693	20.7078	20.9398	20.7222	21.599	23.9443	24.0098	24.1143	21.5508	21.6912	21.7019	20.9316	21.3638	21.2828	19.2721	18.62	18.6306	24.267	24.3028	24.1964	24.3742	24.4467
15.9937	16.2807	18.5687	17.12	17.0973	17.8001	18.7472	16.0817	17.0109	21.3607	21.2301	21.196	20.9483	20.8785	20.811	21.617	21.7711	21.5866	21.9063	21.4809	21.8978	21.5418	21.5724	21.5458	17.0701	16.4158	18.3393	17.2263	17.022	16.4518	17.0879	17.2931	18.3587	22.3378	22.3378	22.3924	17.629	18.9383	17.3085	16.8178	16.1697	18.1453	19.1459	16.6977	17.0519	21.4583	21.4148	21.5261	21.9707	21.9322
19.2709	16.8453	16.3533	16.1687	16.5567	20.3015	16.6841	19.585	16.4444	22.3395	22.3044	22.3127	22.2344	22.258	22.2889	22.3408	22.1952	22.3107	22.7326	22.8429	22.8382	23.2617	23.1607	23.2738	20.5468	20.2632	20.6372	19.6488	20.73	21.1466	21.5987	21.4591	21.6018	23.0468	23.0886	22.9768	18.6478	18.9679	16.6922	18.7286	16.979	17.0707	17.152	17.6546	16.3291	22.5892	22.5583	22.6163	23.0584	23.0254
17.0134	15.8387	16.8153	16.6272	17.188	16.8673	17.8356	16.472	15.8147	22.2042	22.223	22.1255	22.0345	22.037	22.1159	22.2113	22.1985	22.2169	22.6056	22.5028	22.5878	22.2725	22.6564	22.5875	18.6543	16.9625	18.2984	19.1262	18.7416	18.9406	20.3252	20.2622	19.6698	22.5645	22.5448	22.6181	19.2092	18.4302	19.0683	16.0278	15.597	16.608	16.1679	15.7077	16.6646	21.881	21.8497	21.7446	22.1684	22.15
16.9718	16.4115	17.6403	16.2442	17.616	15.6732	16.8953	16.2206	15.7602	22.6516	22.7637	22.92	23.0033	22.853	22.9633	22.0454	22.229	21.9467	21.7353	21.4303	21.7469	21.5611	21.6028	21.7458	17.4209	16.5283	15.428	17.479	16.3722	16.1975	18.5392	17.7916	19.2966	21.9083	21.9397	22.0235	17.0019	17.8121	18.3204	16.757	17.0366	16.074	16.1256	17.6286	16.1171	22.0597	21.9973	22.0338	22.3626	22.4426
16.8799	16.2535	16.9541	17.0868	17.412	16.3774	16.5903	15.4013	16.6687	22.6258	22.6966	22.7748	22.5622	22.5177	22.4863	21.6974	21.7798	21.6538	20.4923	20.3174	20.3348	20.306	20.2126	20.5593	16.63	17.8817	15.8617	18.3644	16.744	16.5764	17.0393	16.5212	16.6754	19.9984	20.3621	20.2025	17.2637	17.5809	18.543	15.9467	16.9865	16.8443	16.2651	15.8075	15.6337	21.3024	21.3341	21.264	21.2417	21.3887
16.2831	14.9488	16.0796	16.6212	16.9322	16.0491	18.999	18.5677	16.058	21.172	21.186	21.2762	20.8503	20.927	21.1076	21.097	21.1418	21.081	21.6844	21.5111	21.2231	21.509	21.4931	21.405	16.3339	18.6418	16.4409	17.2205	16.5503	18.1837	16.5757	18.0727	17.8792	21.3188	21.4095	21.3932	18.097	18.3527	17.6666	18.515	19.2128	18.8652	18.2188	17.6563	18.207	21.0525	21.1996	21.2689	21.3175	21.4524
16.4121	16.2866	15.6062	15.7289	17.6087	16.0097	15.9931	15.9731	16.5118	20.445	20.421	20.2915	20.3082	20.4286	20.3954	20.4588	20.4924	20.3321	20.7573	21.0156	20.9326	20.4823	20.2757	20.5716	15.8762	14.999	16.0141	16.8056	15.899	16.5035	16.9349	16.8091	16.6077	20.9163	20.8453	21.0169	16.8142	16.1219	17.1006	17.2201	16.515	16.1506	16.152	16.1207	17.309	20.9615	20.9035	20.9892	21.1471	21.049
16.3984	16.5147	17.4909	18.5996	18.5237	16.0671	16.2358	16.5697	18.2712	21.5283	21.452	21.4638	21.5567	21.6416	21.7573	21.7947	21.6248	21.8171	22.0115	21.5584	21.392	21.5843	21.8002	22.1436	16.9458	16.785	17.0314	15.9691	16.41	17.2204	18.5766	18.6978	20.5795	21.6126	21.8753	21.526	16.2818	16.5347	17.7179	15.7355	16.7799	16.0252	15.1371	18.8622	15.8785	20.7455	20.8242	20.7765	21.4742	21.2474
16.5143	16.1623	16.9816	17.4377	16.9579	16.7454	18.4608	15.787	16.3596	22.3543	22.2914	22.2716	22.2157	22.0781	22.1874	22.1535	22.245	22.2728	22.397	22.0916	21.9817	21.933	21.812	21.9562	16.3828	16.158	16.1396	18.6738	19.1788	19.1809	17.9121	19.0993	19.7691	21.8441	21.998	21.8644	19.4001	18.7134	18.2126	20.122	19.9987	20.1916	16.5977	16.2121	18.7616	22.4093	22.3544	22.4457	21.6609	21.6595
16.8632	15.5671	16.1735	16.1806	16.3443	16.9993	15.9839	15.8242	16.4301	21.1105	21.3411	21.1767	21.3919	21.3734	21.3649	20.6975	20.7486	20.782	21.5906	21.4049	21.4493	21.1672	21.1495	21.0385	17.3976	15.3643	16.2264	16.4193	17.1146	17.9758	19.0474	16.2632	17.3063	21.2226	21.1782	21.0702	16.8575	16.3095	16.5453	18.4307	18.2053	15.7293	15.6752	16.9298	15.6737	21.1513	21.0607	21.0141	21.439	21.2759
16.1817	16.6643	15.543	16.6533	17.0508	16.7115	16.4053	16.5423	16.7691	20.9177	21.0386	20.8359	21.2039	21.0421	21.0235	20.5372	20.4642	20.4934	21.0756	21.0854	20.9897	20.7941	20.7483	20.6852	16.3607	17.24	15.9143	16.5891	16.5154	16.2548	16.7387	15.4988	18.4219	20.5161	20.5415	20.5297	16.0845	15.6462	17.0526	15.955	15.7207	15.2997	16.4244	15.9238	16.1799	20.8306	20.8344	20.8239	21.0592	21.1382
17.3976	17.9533	16.0055	19.976	19.7603	19.3811	18.5631	17.5289	16.899	25.0065	25.0866	25.0275	25.2513	25.1851	25.1719	24.5951	24.637	24.6426	22.7352	22.8923	22.7553	22.4822	22.5177	22.5972	21.0666	21.6376	21.1892	21.5486	21.4009	21.212	21.1094	20.656	21.9232	23.0733	23.1351	23.1538	22.0462	22.0719	22.3651	17.9004	16.4998	17.2155	17.0205	17.6357	17.0831	24.9687	24.9122	24.8629	25.0749	25.2798
17.0193	16.5386	17.317	16.0588	16.9578	17.5503	18.8004	16.3479	16.4571	22.1647	22.155	22.0812	22.2418	22.1034	22.2268	21.0226	20.9736	21.0537	24.5409	24.5363	24.5167	24.6398	24.8745	24.6687	21.768	21.6753	21.747	22.0954	22.4294	22.0894	22.7575	22.9261	21.9448	24.5562	24.6222	24.5727	17.5967	16.4491	18.5426	17.1064	16.4361	16.215	16.0466	15.6499	16.4392	22.042	22.0678	22.144	21.805	21.8859
15.7827	16.8605	16.8447	16.7911	17.5448	16.0588	16.251	16.647	16.8136	20.1234	20.2151	20.1463	19.9942	20.0996	19.9868	20.1578	20.2567	20.1939	20.249	20.2668	20.1032	19.8307	20.3293	20.3194	16.5401	16.7563	16.5477	16.754	17.0188	16.7733	17.2986	17.4806	16.2657	20.3285	20.352	20.3259	16.7804	17.1294	16.3364	16.5193	16.5069	16.9046	16.7005	15.7294	16.0405	21.0765	21.1786	21.0163	21.3621	21.3734
16.9264	15.2376	15.9765	17.3903	16.656	15.9905	17.5958	15.5155	16.6905	22.3832	22.3706	22.3659	22.1896	22.4857	22.4892	21.3536	22.0386	21.8259	20.9557	20.6008	20.2779	20.2182	20.3241	19.9026	16.5336	18.5527	17.0792	18.5447	18.8768	17.9861	18.4861	18.4773	18.6281	21.1622	21.2457	20.9484	18.9251	17.8077	15.6426	17.9449	18.9331	17.6696	15.1902	17.6077	15.9451	22.436	22.9697	22.9924	22.8321	22.5048
16.0992	15.4546	17.1471	15.6318	16.5587	15.3784	16.8361	16.3058	17.06	20.9454	20.7207	20.8069	21.222	21.0667	21.2266	20.5411	20.3143	20.3842	21.2891	21.1837	21.1049	20.7691	20.669	20.7903	16.1982	16.3734	16.8409	16.6289	16.3009	17.8411	16.0769	17.4895	16.7441	21.17	21.0755	20.9919	16.7073	18.3998	18.6731	15.7352	15.8808	16.3131	15.4059	15.1735	18.5932	22.218	22.2698	22.214	22.6089	22.5511
16.3086	15.9502	17.073	15.8256	17.1233	16.5701	16.1871	18.4323	16.8435	21.718	21.8383	21.6672	21.5963	21.3844	21.4622	22.0035	21.9658	22.0203	23.12	23.0439	23.0326	22.6349	22.7607	22.7559	19.3267	19.4588	19.381	19.2231	19.615	19.5437	20.6615	20.8265	20.1999	22.467	22.734	22.6676	16.2136	18.9937	18.8481	16.6159	17.0272	16.2501	17.2582	15.8189	17.5112	22.418	22.3565	22.4771	22.6037	22.6963
16.0208	16.4259	18.2974	18.2443	18.0118	18.8334	17.9687	16.8934	16.694	21.7268	22.0509	21.5499	21.8411	21.704	21.8599	21.098	21.2144	21.2848	21.7907	21.7087	21.4645	21.6117	21.7556	21.6936	16.9431	16.2503	17.0547	16.8448	16.7735	16.4822	16.6042	16.7942	17.9927	21.556	21.6221	21.7079	19.3413	17.7389	18.1811	16.6367	18.7916	18.5998	16.1465	17.8645	17.7083	21.2517	21.1845	21.1453	22.0983	21.9015
15.5865	19.3758	19.3134	16.2299	20.6928	20.6486	18.9211	17.4827	17.3757	21.6087	21.5713	21.5671	21.1636	21.1576	21.0869	21.583	21.5036	21.5486	22.1754	21.8493	22.1765	21.9322	21.9747	21.8691	19.6167	15.3864	17.1506	16.2646	15.9498	16.6545	19.8945	15.9536	17.5697	21.9134	21.8916	22.0095	16.5777	19.9877	20.0215	19.8425	18.2226	19.2253	16.3697	16.8858	15.9343	21.9808	22.1179	22.1668	22.5448	22.4691
16.1931	16.9637	16.5291	16.9217	16.1027	16.4745	17.2594	16.4709	16.8546	20.2333	20.1702	19.9798	20.2624	20.2054	20.3941	20.6954	20.6858	20.7296	22.5761	22.5535	22.2841	22.0755	22.0926	22.1949	16.7654	17.2799	15.8044	16.554	16.2395	16.6354	17.1349	18.9843	16.4712	22.553	22.5125	22.6048	17.107	16.2944	15.7195	16.0181	17.1655	16.8481	16.194	15.6264	15.7885	20.5899	20.6821	20.7348	20.9779	20.8555
17.2966	15.3712	16.5228	16.0816	16.5678	15.0994	16.8862	17.5359	17.2527	23.317	23.2617	23.258	23.4814	23.4129	23.5218	22.3963	22.2581	22.4771	22.9314	22.9092	22.9823	22.9888	22.9566	22.7322	19.734	19.5691	19.3248	19.9119	20.0092	19.7074	21.3324	20.9829	20.9461	22.8899	22.9681	22.9394	19.704	20.1647	20.1981	16.4097	16.3817	15.8307	17.8765	17.6986	17.7584	23.3138	23.3377	23.243	23.4849	23.5943
16.1662	17.0691	15.9379	15.968	17.11	17.6702	17.2121	16.341	16.3038	21.0458	21.1174	21.1211	21.2812	21.2434	21.19	20.9761	21.2316	20.9517	21.6042	21.5766	21.5763	21.9609	22.0506	21.9832	16.6585	15.7666	16.8311	18.865	17.0037	16.7448	17.3003	16.3942	17.5443	21.4849	21.3862	21.4425	16.5588	16.4164	17.2965	16.3396	16.3636	16.4576	20.3539	14.5876	16.2037	20.6489	20.699	20.6985	20.8584	20.8787
16.0629	15.7944	16.517	16.6008	17.1658	16.3753	17.5967	16.0907	16.9808	21.0742	21.1536	21.0449	21.0923	21.0357	20.7604	21.3106	21.415	21.4976	20.7065	20.6314	20.4381	20.9978	21.2772	21.2328	16.549	17.05	16.4203	17.6096	15.751	16.9796	18.0342	18.0967	17.44	20.8526	20.9471	21.1368	16.4321	16.7449	16.7978	15.8178	16.8385	16.9456	16.2929	15.2412	16.7949	21.7585	21.5033	21.6185	22.1082	21.9531
16.0368	16.8019	17.2764	16.7629	17.0996	15.9732	15.6366	17.1597	16.7084	20.5998	20.6232	20.6615	21.1801	21.1118	21.0759	19.9536	20.2029	20.3446	20.437	20.4605	20.4689	21.1252	20.3395	21.0358	16.3325	16.1801	15.7232	16.8368	16.6884	16.9269	17.8611	16.6082	16.9892	20.7649	20.466	20.6905	16.7349	16.3769	16.1397	16.2773	17.0048	17.3779	16.7674	15.9095	15.5088	20.8764	21.0008	21.0055	21.264	21.2754
15.2969	16.3937	16.9212	16.6999	16.9038	16.4559	16.7295	16.8578	16.472	21.8216	21.7083	21.7673	21.837	21.6342	21.8151	21.3404	21.3572	21.3499	21.0727	20.7915	20.9482	20.8814	21.0402	21.1786	16.6658	16.4632	18.7168	16.9348	17.972	17.142	18.6376	16.6543	19.6521	21.0812	21.1854	21.1736	18.4152	17.0542	18.7316	18.0295	18.2645	17.2785	16.2291	15.0153	16.0758	21.4562	21.2789	21.2912	21.7781	21.8797
15.802	17.3916	17.0736	15.4632	16.7137	16.8755	15.1753	15.9011	17.4675	21.1052	21.1118	21.0977	21.1301	21.1123	21.2075	20.716	20.8014	20.8324	20.8073	20.7345	20.5823	20.7335	20.8044	20.8988	16.5687	16.3637	15.5516	16.8924	16.6271	17.8829	16.3209	16.2631	16.2264	20.5248	20.4796	20.5718	16.43	15.467	16.6298	17.1465	15.6872	16.8959	15.3171	15.8797	16.056	20.891	20.9712	20.9619	21.1631	21.149
16.8147	15.7859	16.5559	16.1623	17.41	14.9019	16.873	16.442	16.4945	20.957	20.9855	20.893	20.873	20.9912	20.9406	20.5838	20.5521	20.6367	20.8037	21.0598	20.8987	20.8927	20.4886	20.3777	16.2913	17.5973	16.1644	15.7028	16.4422	16.2201	15.5061	16.8451	16.5633	21.0867	21.157	21.1823	16.7114	17.2281	17.1756	16.4225	16.849	16.2624	16.2541	16.4303	16.0912	20.1732	20.3864	20.3357	19.9142	19.8695
15.8465	16.45	15.7162	16.4307	17.1428	16.0828	17.0098	16.2323	16.6328	21.7583	21.7683	21.8917	22.0876	22.0769	22.2613	21.8574	21.7937	20.5868	18.3577	18.6527	19.735	18.9915	18.894	18.4415	16.2174	16.7726	16.1368	17.5101	16.8905	16.8105	16.8283	15.6489	17.4516	21.7227	21.3371	21.4325	16.3741	16.3021	16.9219	16.324	15.5794	16.751	15.4387	15.9428	16.2549	21.4128	20.4861	21.3893	21.3334	21.1042
15.797	16.625	16.2057	16.1089	15.994	15.5719	16.4092	17.0764	15.7212	21.6036	21.5319	21.5635	21.5354	21.6934	21.5588	21.2246	21.3057	21.3264	20.7476	20.703	20.6524	20.96	20.9543	20.7847	20.756	16.3643	17.6632	15.6775	16.3076	16.4775	17.2691	18.8112	20.3889	21.3899	21.4141	21.402	17.0486	16.3183	16.3373	16.2023	20.0072	15.5587	20.2512	16.0926	19.9502	21.4854	21.491	21.5174	21.9726	21.8897
20.4683	15.7679	17.5769	17.0255	18.508	15.584	15.703	20.9663	16.5884	21.3876	21.3834	21.5096	21.3649	21.4017	21.3597	20.8942	20.7973	20.9174	20.9909	21.2595	21.2624	20.9615	21.075	21.2547	15.9151	16.3523	15.5894	15.6193	15.9036	16.3922	16.4844	16.8034	16.934	21.0973	21.1283	21.1138	16.7673	16.3725	16.0877	16.2936	16.3614	17.5417	15.9483	15.5188	15.4563	21.7222	21.7289	21.8037	22.2526	22.2483
16.0999	16.2218	15.9694	17.5031	16.8368	17.1216	16.422	16.5363	17.892	21.8027	21.6673	21.6222	21.7992	21.7264	21.7336	21.4108	21.3259	21.2886	20.9845	21.2455	21.0592	20.8775	20.8737	21.0527	15.5921	16.2561	16.6619	16.8788	15.9374	17.4567	16.4851	16.4462	18.7978	20.9357	20.6294	20.7357	16.8633	17.2509	17.655	17.0618	17.2329	17.4714	15.409	15.1761	15.8117	21.3495	21.3905	21.3355	20.8515	20.8957
15.2144	16.4613	17.1193	16.2899	15.9481	16.2751	16.8241	16.9202	16.5578	21.2411	21.0722	21.2322	20.8402	20.7092	20.7926	21.1592	20.9933	21.3318	21.8418	21.7124	21.7933	21.5448	21.6656	21.7353	17.8052	16.8001	17.1371	16.8415	17.2667	17.2942	18.7781	17.0945	19.6929	21.5954	21.5631	21.4931	18.4321	18.4945	20.2996	19.3844	18.1161	17.3245	15.4464	19.2148	18.8869	21.9674	22.0144	21.8755	22.2878	22.2811
17.4492	16.6608	16.9081	15.1264	17.8506	16.0487	16.6342	16.5448	16.8695	20.5501	20.5725	20.5804	20.4119	20.386	20.3603	21.0389	21.0414	21.1576	24.6626	24.6966	24.6302	24.7893	24.6946	24.7437	16.6529	16.6055	15.2597	19.6057	19.03	18.7282	22.4422	22.2731	22.1724	24.2971	24.3529	24.295	15.6204	16.6812	17.9507	16.5683	16.0034	17.6386	16.055	16.0039	16.6263	20.5977	20.5078	20.4956	20.8373	20.9931
17.2287	18.0345	17.2964	16.2061	15.8741	16.1048	16.7347	17.5047	16.2634	21.0567	21.1205	21.0173	21.1311	21.0847	20.9918	20.9859	21.0194	21.1134	21.6321	21.1246	21.6199	21.3615	21.0715	20.9846	16.2384	16.7917	16.4116	16.4857	16.2523	17.0864	17.3733	17.3321	17.0572	21.5957	21.5109	21.97	16.5517	17.5657	16.9992	16.4175	16.4202	16.7904	15.7483	14.9449	16.797	21.1588	21.2429	21.2477	21.7636	21.9813
17.5936	17.4473	19.2179	17.8972	18.4801	17.5563	19.1385	18.4686	18.1928	24.9351	24.8308	24.8405	24.8497	24.8617	24.8495	24.2081	24.2097	24.2411	24.8623	24.7979	24.6172	24.883	24.9635	25.0677	21.0682	21.1729	21.0015	21.5321	21.3629	21.3353	22.3695	22.2039	22.4624	24.7885	24.7243	24.7586	21.2089	21.4636	21.6603	15.9491	16.7798	17.051	17.9663	18.1833	18.2637	24.7611	24.7323	24.7847	25.069	25.0284
16.2367	18.3652	18.275	17.6123	16.978	15.8558	16.3614	16.3859	15.7894	22.3023	22.3755	22.4209	22.4547	22.3524	22.3454	22.2747	22.1733	22.2833	22.1741	21.9797	21.9833	21.7063	21.5912	21.681	18.4315	18.3752	16.3032	19.0283	18.3685	17.4486	18.1913	17.5244	18.9937	21.8532	22.0558	22.1	18.6234	18.3959	18.7072	19.37	19.168	19.2919	17.9881	16.7862	18.2787	22.642	22.7329	22.513	21.8971	21.6914
16.5231	16.3737	16.5337	16.257	17.0297	16.8572	17.322	15.5301	16.8976	21.7534	21.7301	21.758	21.0746	20.968	21.0309	22.4345	22.5394	22.4786	21.7999	21.2716	21.2134	21.5513	21.0335	21.2763	16.2643	16.6356	16.7122	16.5077	16.6714	17.2595	19.1446	18.836	18.8363	21.344	21.3309	21.3474	16.6722	15.9702	18.6623	15.8872	15.3164	15.871	15.8466	16.0799	20.3091	22.0522	22.008	22.0083	22.3805	22.2572
15.5495	15.667	18.6599	16.4717	15.9577	15.9012	16.9875	16.381	16.7375	21.9841	21.993	21.9898	21.5397	21.8171	21.5485	22.3068	22.2219	22.3016	22.508	22.5518	22.6721	22.6544	22.6842	22.5172	18.0537	18.1835	18.9758	18.1825	20.2043	18.6026	19.4158	18.7057	20.542	22.5505	22.5664	22.5205	19.7253	20.0584	19.5831	17.7077	17.6759	18.6791	16.7761	16.9327	16.5322	22.4887	22.6209	22.4673	22.6836	22.679
17.8615	17.0594	21.2917	21.1481	20.0194	21.7321	19.0843	16.2403	16.8745	21.9842	22.0431	22.1005	22.1824	22.092	22.2185	21.6606	21.2442	21.5753	22.1767	22.3311	21.958	22.2539	22.2355	22.1295	18.3975	18.9007	18.3154	17.9435	18.9453	17.2774	19.105	19.6015	20.8611	22.3915	22.3472	22.3762	16.4657	17.127	18.3361	16.7375	16.276	16.5652	16.9487	15.1134	18.8109	22.8561	22.5975	22.5554	22.7931	22.7197
16.8189	16.4675	15.8249	15.9694	16.9692	16.3303	15.7171	16.8342	14.4876	20.5217	20.3813	20.5163	20.1279	19.9126	19.86	21.852	21.6524	21.65	22.2397	22.0243	21.9667	21.9286	21.9154	22.2395	15.5052	15.9851	16.2827	18.0028	16.3361	16.5987	20.25	19.8809	18.1914	22.2326	22.1843	22.1444	15.9489	16.6812	17.0338	15.6785	16.7303	15.6168	15.9046	15.8183	15.798	21.7953	21.7282	21.7451	22.1443	22.3725
15.6545	16.841	18.2724	16.1545	16.9144	16.51	16.4337	16.9578	16.4667	22.4759	22.5306	22.487	22.5034	22.3491	22.3861	21.7832	21.9023	21.7777	22.8018	22.7632	22.5192	22.9508	22.8811	22.9839	18.7613	18.6331	18.4827	19.0872	19.0855	18.7785	20.763	20.4956	20.8633	22.648	22.7057	22.6467	18.8818	19.264	19.8641	15.6615	15.9295	15.62	15.5096	16.5316	16.0917	22.8598	22.7198	22.8862	23.0112	23.0692
16.2757	15.8312	16.5795	16.3284	16.8915	17.0673	16.5657	17.2374	16.9527	22.0836	22.0784	21.9476	22.0197	22.0378	21.9759	21.6158	21.7673	21.6984	22.4972	22.3608	22.0286	21.9476	22.0095	22.2786	18.6646	19.072	19.0381	18.1626	18.2574	17.515	17.6869	17.8899	19.3526	21.7688	21.9933	21.9326	18.839	19.1465	19.2075	16.8799	16.6974	16.4832	15.7913	16.2521	17.1938	22.3744	22.3422	22.2506	22.7266	22.3828
16.7412	15.6875	16.7836	16.0896	16.5372	18.5738	17.2017	17.6847	16.0385	21.798	21.8681	21.863	22.0197	22.0089	22.1028	21.7753	21.8646	21.8181	22.6757	22.4905	22.3002	22.3041	22.3467	22.391	16.9124	16.0227	16.0317	16.1252	17.957	16.6808	17.4141	17.1141	18.0281	22.3111	22.3557	22.3824	17.2059	16.751	18.3218	16.5033	19.2109	16.437	17.557	15.3505	15.8682	22.2652	22.2633	22.2013	21.624	21.5731
16.914	16.648	15.8805	15.9476	16.7424	16.4862	15.9741	16.0026	16.3719	20.5639	20.6504	20.7007	20.6377	20.4823	20.5889	20.6122	20.6211	20.4813	21.3948	21.4377	21.2684	21.1181	21.1975	21.2764	17.1355	15.9484	15.8554	16.6147	16.3453	17.0229	16.4716	17.0286	16.0818	20.9122	21.0757	20.9727	17.8558	16.9795	16.4902	17.0475	17.0437	16.3533	15.4731	17.4163	15.7407	21.432	21.477	21.5056	21.7599	21.8216
16.2578	16.5509	15.9283	15.8131	15.5234	17.3479	16.4508	16.1085	17.3103	23.0525	23.0185	22.9564	23.2409	23.383	23.3927	22.5039	22.4916	22.451	22.2335	22.0631	22.2452	21.3416	21.5125	21.56	18.0815	17.3264	17.6654	16.7381	19.2961	19.3218	17.616	18.6158	20.2425	21.9845	22.3014	22.2137	18.4145	18.9938	19.4633	17.2507	17.1517	17.2728	15.3606	18.6153	16.3966	22.2866	22.6487	22.2975	21.4395	21.0115
18.4866	18.4644	18.4582	16.729	17.4485	15.2681	16.702	18.5138	16.8609	22.0378	22.2531	22.2968	22.404	22.4952	22.3252	21.8481	21.7308	21.8319	20.702	20.6841	20.7795	20.4199	20.643	20.4207	16.8604	16.6598	16.3905	16.9767	16.9121	15.9408	16.8584	16.5642	19.0192	20.4634	20.4496	20.3506	17.7743	17.7113	17.3426	16.4362	15.4745	16.0886	16.2174	15.6811	16.8721	21.6584	21.7186	21.5539	21.7617	21.706
16.3506	17.6328	19.7129	16.494	16.347	16.5028	16.0827	16.3356	16.4992	21.6683	21.6955	21.7812	21.6395	21.7174	21.782	21.2033	21.1597	20.9567	21.8109	21.6881	21.6687	22.166	22.1029	21.7202	17.044	15.2094	17.4921	19.9077	16.9198	19.7834	16.8573	16.146	16.6179	21.8984	21.8538	21.9178	17.5169	18.0603	16.5221	16.5944	17.9088	18.663	18.4073	15.4844	15.1176	22.0101	22.0063	21.5686	22.4715	22.4337
15.7568	16.9772	16.1927	16.8045	17.7719	16.4514	16.9675	17.0207	18.5882	22.5765	22.5248	22.4879	22.6379	22.8185	22.6518	21.7154	21.8126	21.903	22.0952	21.9984	21.9459	22.2732	22.1518	22.1854	18.5128	16.2108	17.9904	16.8136	16.3087	17.8441	16.5231	16.3553	19.3602	22.0295	22.0416	22.0643	19.5705	19.3657	19.546	16.6707	19.0045	16.2374	16.2377	15.5485	14.831	21.6784	21.6987	21.664	21.4909	21.544
15.5793	17.151	17.4541	16.8001	16.1932	17.1765	16.9432	16.0784	18.7459	21.7725	22.0111	22.05	21.9842	22.0016	21.6434	21.9389	21.4527	21.5836	22.0972	22.0657	21.9023	21.8757	22.0613	22.2286	18.69	17.1501	17.2884	17.7883	18.3735	17.8775	17.6593	17.2316	18.3473	22.2624	22.3074	21.9952	17.7838	17.8622	17.7263	17.7193	17.4105	16.661	17.7404	16.8782	16.9854	22.4914	22.0493	21.6602	21.8173	21.7017
16.802	15.9124	16.3666	16.7908	16.5749	16.1325	16.2734	16.145	15.9142	21.9367	21.9744	21.9647	22.0882	22.0528	22.0991	21.4932	21.6208	21.5927	22.1755	22.1071	22.1195	22.3544	22.358	22.3989	16.8433	17.0314	16.038	16.1157	19.1595	15.9427	16.5133	16.9999	17.4984	22.0903	22.1311	22.0265	17.5977	16.8203	17.9159	16.9561	15.6863	16.4408	16.1276	15.6121	16.2337	21.1652	21.1742	21.1491	20.9357	20.9103
17.0927	16.5796	15.7043	17.0774	16.8788	15.0586	16.5464	15.1959	15.9235	21.6454	21.633	21.5818	21.4702	21.4642	21.4909	21.321	21.2211	21.3693	22.118	21.9681	22.0614	22.1608	22.2965	22.2758	16.1279	16.21	16.6519	17.2644	16.1063	18.2888	17.7994	19.1107	18.4071	22.0413	22.0066	22.0795	15.9703	16.6532	18.8084	15.5093	16.423	16.8596	16.1771	15.625	16.4963	21.4757	21.4383	21.4062	21.9128	21.7884
21.1273	16.8207	16.2099	16.3068	16.7312	16.2651	16.5296	15.7839	16.1347	21.1856	21.0545	21.2022	21.1543	21.1919	21.1956	20.7146	20.6443	20.6986	21.5553	21.5647	21.2763	21.6571	21.7416	21.6153	17.0862	16.3355	16.1155	17.8449	16.5302	16.0122	16.7317	16.3943	19.2867	21.5398	21.5666	21.4681	16.8235	18.1102	16.6726	16.1105	15.8057	17.3361	16.9507	15.8864	15.8451	22.8846	22.8722	22.7912	22.9624	22.8881
15.9804	17.4981	16.8955	17.1909	16.8138	16.5833	16.7586	15.8068	15.3078	22.5824	22.6101	22.5928	22.5187	22.4959	22.4382	22.2821	22.382	22.3585	23.0471	22.9889	22.9353	22.9886	23.1387	23.2468	16.486	19.7281	17.6456	20.4237	20.0253	20.1951	21.0843	21.0792	20.8231	23.0606	22.9567	22.914	16.6197	17.9589	17.9112	16.0435	16.3736	16.6279	16.8689	15.8886	16.0926	21.7023	21.6485	21.7136	21.9482	22.0291
16.6449	17.1943	16.4296	16.2759	16.3524	14.9996	16.1658	17.5029	16.699	20.5143	20.5197	21.0589	20.8898	20.6499	20.8339	21.7602	21.7077	21.7183	22.1307	22.1022	22.1398	22.1834	22.1276	22.1231	15.9004	16.0391	15.3607	16.7232	17.256	17.1286	17.1954	19.1151	19.1908	21.8961	21.9801	21.9018	16.8072	17.2787	16.5981	17.1162	18.1087	16.6204	15.8875	17.091	16.0071	21.664	21.6572	21.6558	22.2498	22.103
15.7727	16.7879	15.8029	16.5099	16.5237	15.952	17.0361	16.1251	16.6105	21.1173	21.1245	21.092	21.0107	21.0066	21.1286	21.5099	21.532	21.4411	21.6851	21.6051	21.2049	21.2796	21.8917	21.6551	15.9871	16.5866	18.3229	16.4624	16.6297	18.6338	18.4972	18.5005	18.9578	21.1233	20.9938	21.1732	16.7318	16.6838	17.0364	16.0511	15.9435	16.7098	15.1589	16.8016	15.2451	21.715	21.75	21.6878	21.8384	21.7669
15.8515	15.9278	16.279	15.9284	17.2865	16.9953	16.5203	16.4679	16.4462	21.9572	22.0669	21.9768	21.9172	21.9673	22.0015	21.1426	21.1611	21.1708	21.0171	20.9294	21.1184	21.2195	21.2436	21.3012	16.8089	15.3377	16.4066	16.1039	15.7294	16.1038	16.8794	16.1353	16.9598	21.3251	21.403	21.3375	16.7581	18.5109	18.7594	17.0088	16.1874	16.2688	15.4549	15.9722	15.9716	21.483	21.2288	21.2949	21.5924	21.6823
16.7884	16.2206	16.4245	16.3341	16.7539	16.8224	16.6503	15.8643	16.3998	21.2681	21.3005	21.2882	20.7209	20.5791	20.6246	22.2152	22.1008	22.7367	23.162	23.3031	22.9735	22.8874	23.1178	22.9792	18.551	18.8854	19.8459	17.9865	19.0964	19.1314	18.1965	16.7841	19.4562	22.8279	22.7772	22.7851	19.2579	21.0308	19.7109	21.1219	21.2875	21.5621	15.9875	15.6258	18.8778	24.0351	24.0396	23.8552	24.2309	24.1497
15.7435	17.1817	16.5122	16.7817	16.8074	16.6212	16.1515	16.0192	16.3503	21.9655	21.9824	21.9299	22.4904	22.6037	22.6499	21.5098	21.5698	21.5103	21.5421	21.703	21.6863	20.8734	21.0209	20.6102	16.6741	15.5281	17.114	16.8343	18.3124	17.2212	16.255	16.2087	16.8326	21.3245	21.1832	21.2995	16.095	16.1371	17.1734	18.5624	16.4911	16.7144	15.9416	15.0737	16.6201	21.4253	21.4617	21.5527	21.3631	21.2302
16.2597	16.356	18.9608	15.8817	16.2559	16.7913	16.892	16.9252	16.3736	21.9494	22.0199	22.0805	22.1678	22.1007	22.1558	21.8556	21.964	21.9304	22.5512	22.5087	22.2333	22.4241	22.4325	22.5528	17.102	19.0189	18.0704	19.8751	18.4345	20.0883	19.3903	20.036	19.0548	22.0671	22.1593	22.1755	18.2967	17.2948	17.0412	16.1275	16.9433	16.5001	16.1886	15.5764	16.2285	22.034	22.0716	21.9509	22.4748	21.8204
16.6656	16.7738	16.5195	17.0253	17.0691	23.719	16.2969	16.3588	16.6574	22.8068	22.7978	22.7642	22.5941	22.5147	22.6733	22.8922	22.9374	22.9772	23.4015	23.3535	23.0264	23.2171	23.434	23.6541	17.2792	18.0452	16.1927	25.0188	16.5874	24.9493	19.9425	20.1662	19.4348	23.3129	23.1187	22.9576	16.2328	15.414	16.2826	22.1449	22.0021	22.1249	25.2488	16.0805	25.1486	23.636	23.5872	23.4941	23.8682	23.9757
16.3532	16.8418	16.6009	16.7699	15.8247	15.9233	15.6768	16.1408	16.9487	21.8097	21.5339	21.3624	21.4726	21.2676	21.5257	21.7966	21.9163	21.9021	21.6952	21.6961	21.7253	21.8285	21.8755	22.1655	16.1665	15.6112	15.5075	16.8839	16.5355	15.7072	17.3909	17.8408	16.6924	22.2502	22.0618	22.2639	16.5605	15.7097	18.963	16.3744	18.4447	17.4632	17.9745	16.1365	18.4166	22.5426	22.6464	22.583	22.8596	22.567
18.0081	16.9282	17.1989	17.3852	16.5972	16.7274	16.2413	17.3758	17.4393	24.1871	24.2061	24.1867	24.2492	24.2289	24.2922	23.9448	23.8846	23.9462	23.9944	24.0337	24.0482	24.2439	24.0599	24.1767	20.5806	19.6247	18.5406	21.5714	20.6986	21.4341	21.4678	21.9992	21.719	24.3402	24.3178	24.2492	19.6392	19.9376	19.8659	17.201	16.8286	16.0892	16.333	18.7321	16.9675	23.5385	23.6514	23.5815	23.5946	23.5147
16.2256	16.5666	16.3633	17.1613	16.8959	17.2265	16.7863	16.0026	16.4897	21.6386	21.4552	21.2729	21.584	21.5522	21.6706	20.9114	20.8463	20.8672	21.5396	21.477	21.5749	21.8501	21.9799	21.8315	15.9122	15.8461	15.8508	16.1835	16.7491	17.2568	16.6676	16.9561	18.8165	21.4411	21.5139	21.6208	16.8741	15.8842	16.5931	16.7972	15.9226	17.0807	16.561	15.4546	15.5559	21.4296	21.4658	21.4421	21.9365	21.8621
16.3532	16.626	16.3331	16.3089	16.8095	15.6901	16.2687	17.6308	15.4923	20.939	20.9888	21.054	20.9485	20.8798	20.8104	21.6659	21.6887	21.4271	21.9423	22.1764	21.9274	22.0789	22.3851	22.2413	16.4296	17.5033	17.5956	17.5716	17.7686	18.3652	16.6839	16.8576	17.7466	22.2787	21.9916	21.9805	17.7097	17.9349	17.7899	19.5433	20.3457	19.2887	15.8244	16.267	16.1188	22.4984	22.7073	22.6728	22.801	22.8556
15.7934	16.6954	17.5528	15.6143	16.8228	16.8372	17.0344	16.2885	15.9639	21.2568	21.2221	21.3195	21.4249	21.499	21.3236	21.2186	21.1579	21.2881	21.6316	21.7856	21.9288	21.3779	21.4471	21.0754	18.3495	16.5058	14.8421	16.9127	17.2844	16.417	18.1958	17.1177	17.646	22.1009	21.9208	21.8768	19.8297	16.7785	17.2501	17.415	17.1301	18.561	16.5193	16.4867	16.2149	21.9375	22.0252	21.9078	22.1985	22.1016
16.4795	16.3174	16.6087	16.9189	17.336	15.5493	15.8905	16.683	16.8053	20.5164	20.5086	20.7061	17.9401	20.2046	19.8772	21.7919	21.8269	21.814	22.3325	22.4074	22.1552	22.1562	22.2462	22.3347	16.3932	16.4594	16.5559	16.5423	15.9359	19.7193	16.7457	16.3506	17.1627	21.9088	22.1373	21.9541	16.479	16.1134	16.9278	19.695	19.7907	17.6765	16.1156	18.3451	16.1901	22.0755	22.1163	22.172	22.5835	22.2425
16.2654	15.9681	16.8771	15.8566	16.7133	16.2201	16.137	16.2611	15.5777	22.2281	22.3164	22.179	22.4439	22.5933	22.4732	21.3157	21.3108	21.4451	19.9787	20.5586	20.6403	19.562	19.8096	19.5321	16.484	16.8873	16.1996	17.1647	16.5056	18.8377	16.9782	15.8606	16.9075	20.2162	20.5586	20.4608	19.0928	16.148	16.7686	19.9716	17.2628	19.812	15.6435	15.0295	15.0754	21.463	21.4674	21.4835	21.705	21.8651
17.1556	16.1767	16.3668	17.6675	16.9727	17.056	16.3383	16.8146	15.6621	22.4068	22.3221	22.4142	22.5286	22.4609	22.4788	22.119	22.1158	22.0605	21.5434	21.4699	21.6153	21.2697	21.4058	21.4341	16.4033	16.3493	15.9038	16.8713	17.0251	16.8764	18.4536	18.5663	19.8075	21.7871	21.5333	21.534	16.7547	17.489	17.9002	16.4353	15.9047	17.3365	16.3268	16.1313	15.2097	22.5269	22.6499	22.45	22.9466	22.7272
15.2693	17.5831	15.9379	16.7757	16.8682	16.5294	15.4494	15.3603	16.8517	22.8372	22.7172	22.9717	22.5767	22.889	22.8569	22.1538	22.2303	22.171	21.9674	21.636	21.6058	21.2038	21.4332	21.5047	15.5427	16.9847	15.4292	16.7384	16.6851	17.1782	16.7953	16.4848	18.1646	21.98	22.1142	22.2273	17.6697	18.7691	18.9922	16.1734	18.8965	19.1058	16.1083	15.8602	19.2082	22.0033	21.6594	21.9994	21.9077	21.6041
16.2437	16.3682	16.0886	19.3892	16.2247	16.1803	16.3208	17.049	15.9667	21.5169	21.4983	21.3406	21.6845	21.5561	21.5305	20.901	20.974	20.9043	20.7715	20.8545	21.0414	20.2816	20.7065	20.553	16.0454	17.1887	16.2513	17.1165	16.5955	16.7453	17.2761	16.7687	17.0608	21.2188	21.1781	21.2395	17.1468	16.1187	16.8664	16.2046	16.4664	15.9389	15.6651	15.7314	16.8789	22.5688	22.5692	22.4847	22.8527	22.8039
16.2838	17.3694	16.8166	16.9881	16.4528	15.244	15.1532	18.462	18.3602	21.9719	21.9572	21.9754	22.1815	22.0815	22.1682	21.0919	20.9802	20.9491	21.9056	21.7655	21.6751	21.4378	21.2587	21.2806	17.0296	16.0136	15.9794	16.5786	16.0141	16.8287	16.78	17.3865	16.2464	21.4116	21.3978	21.2684	17.0069	15.8555	17.0205	17.2526	16.4848	16.2932	15.9863	18.104	16.0765	21.8792	21.8126	22.0007	22.0768	22.0132
17.1181	14.7553	16.2995	16.2571	16.4277	16.3743	16.7347	16.8552	15.9027	21.7165	21.755	21.729	21.5652	21.5625	21.6696	21.5244	21.6158	21.6883	21.853	21.6337	21.559	22.2756	22.2215	22.2904	16.4945	16.7361	16.4741	16.2553	16.6442	17.078	15.7919	16.3273	16.6154	21.3513	21.3348	21.4139	16.584	16.9388	16.1249	16.2045	16.4859	15.2983	16.7778	16.4918	15.2521	21.382	21.3425	21.4255	21.667	21.7246
18.4608	18.9222	18.4703	17.9684	22.5437	18.5432	18.0135	21.2137	18.2894	25.2153	25.2376	25.1988	24.8661	24.783	24.8636	25.1453	25.1808	25.2657	22.4748	22.0563	21.7249	22.0181	22.222	22.058	17.1794	16.674	16.4508	17.7937	17.5985	18.2824	17.0339	17.4719	18.2307	22.0141	22.0736	22.0725	17.147	16.9476	16.8791	17.3499	19.1735	16.5993	18.0414	17.8562	17.3489	24.4727	24.4957	24.2634	24.6296	24.7872
17.9486	17.7736	18.4664	16.2745	17.0398	17.6316	18.524	17.5521	17.8152	24.1931	24.1913	24.1538	24.3075	24.2357	24.2416	23.8934	23.9648	23.9689	24.6176	24.7069	24.6935	24.7773	24.8299	24.8241	19.823	19.5537	19.76	20.169	20.2119	20.0893	21.9683	22.0553	22.2933	24.7592	24.791	24.7918	20.4016	20.7427	20.4502	16.281	15.427	16.3252	16.3301	15.8906	15.6171	24.2515	24.216	24.2046	24.5388	24.4805
18.2498	18.1649	18.0363	19.2388	19.0075	18.975	16.1055	17.9865	18.8787	23.2201	22.9216	23.1607	23.1743	23.1147	23.2233	22.7302	23.0078	23.1392	23.0919	23.0587	23.027	23.0285	23.2985	23.2575	17.8793	17.0459	16.8669	19.2941	18.7119	18.0787	18.2383	18.4417	20.1814	23.4312	23.4257	23.4962	18.9314	18.5237	19.6052	18.2706	20.0439	19.7113	17.8089	17.2111	17.9225	23.4096	23.3965	23.3133	23.4618	23.3648
16.4067	15.9245	16.217	16.0508	16.8819	16.6611	16.4727	15.6609	15.0915	23.2137	23.2561	23.2209	23.3124	23.2342	23.2791	23.4507	23.3669	23.266	23.1652	23.1587	23.2551	23.2324	23.1755	23.2919	18.8996	18.6808	19.0586	17.098	18.8731	18.7183	19.975	20.1668	20.2907	23.2583	23.2714	23.3152	17.8708	18.5201	19.1747	15.8767	16.2259	16.4153	15.9448	16.0046	16.1306	23.0632	22.9988	22.9502	23.2176	23.1526
17.0975	16.0189	16.716	17.5606	17.8665	17.3517	17.1187	18.8609	19.934	24.0169	24.0846	23.9749	23.9502	23.9561	23.9789	23.6383	23.7693	23.6884	24.2391	24.1691	24.113	24.1337	24.2064	24.1931	18.3408	19.402	17.9225	19.9873	19.6398	19.2375	21.2409	21.311	21.6401	24.093	24.2027	24.1518	19.909	20.1426	20.2428	15.4426	16.0872	16.2558	15.6755	16.3728	16.6892	24.1673	24.1264	24.0772	24.5306	24.5221
15.3671	16.4577	15.6629	15.7778	16.6405	17.522	15.8688	16.9049	16.2726	22.5911	22.6201	22.6039	22.8962	22.9001	22.8491	22.7828	22.7445	22.7254	22.963	23.0109	22.9568	23.0861	23.2525	23.2436	18.1911	17.5305	17.4357	18.5764	18.742	18.4668	18.4737	19.02	19.5262	22.5428	22.3366	22.5066	19.7091	19.7532	19.6558	19.2885	19.4071	20.1452	18.4134	16.4891	17.159	23.9454	24.011	24.0572	24.2945	24.2147
16.635	15.3908	16.9038	15.8071	21.2468	21.5163	16.9622	17.0877	18.2369	22.2979	22.3587	22.6641	21.8972	21.8703	22.1811	22.6136	22.641	22.493	23.1662	23.0291	23.0101	22.9829	23.165	23.3115	18.5158	15.4453	16.0329	15.8532	18.665	17.2086	16.5796	16.9106	19.2763	22.7883	22.8242	22.8656	16.5342	17.0547	19.8609	21.5232	21.3841	21.7292	16.0072	16.1467	19.0656	23.65	23.9421	23.7383	23.8996	23.8178
17.5414	16.1656	16.4153	16.6331	16.5168	16.6035	16.6795	15.7262	15.9928	21.4855	21.4343	21.5454	21.488	21.3139	21.2157	22.2598	22.3489	22.3544	22.9899	22.9621	22.8147	22.8532	23.0539	23.0334	17.0102	16.7071	17.0734	18.632	16.8925	18.0304	17.191	16.1711	19.5384	22.2524	22.3486	21.9006	18.0918	18.5672	17.2147	17.2786	17.5791	17.4278	15.6886	16.1567	16.2253	22.2114	22.2338	22.2193	22.5554	22.3934
16.1223	17.2783	18.2611	16.9019	16.0543	16.7755	16.8133	17.0772	15.1607	23.6203	23.641	23.6252	23.5655	23.6872	23.8451	23.3431	23.1803	23.2802	22.3784	22.3905	22.4433	22.3983	22.4462	22.421	18.4208	17.5718	18.7462	16.9818	18.3725	19.0025	16.0911	18.2372	19.1859	22.5003	22.2075	22.3642	19.579	19.9513	19.4	18.5579	17.8223	18.4554	15.792	16.2536	14.8784	23.134	23.0337	23.2042	23.4644	23.3073
17.7281	17.6028	17.3899	16.4331	16.2168	16.5669	18.0147	15.8746	16.7647	24.0895	24.1287	23.9867	24.0277	24.078	24.1889	23.5403	23.5191	23.4445	22.7089	22.806	22.6835	22.4108	22.7988	22.5661	17.6205	16.7769	16.8831	18.1343	17.7939	18.2045	19.7542	19.4783	18.6666	22.3512	22.2634	22.2213	18.0016	18.5979	18.0716	16.447	16.8369	16.4174	16.6109	19.128	16.9609	23.7309	23.7531	23.7019	23.7588	23.7048
15.6587	16.0573	16.2398	16.7356	16.9457	17.0298	16.6534	16.4001	17.5228	21.624	21.538	21.0227	20.322	20.2873	19.9468	23.2003	23.2056	23.0683	23.0753	23.2392	23.0483	23.5694	23.2816	23.4548	17.8263	17.5847	17.4776	18.3037	19.0901	18.4193	18.4324	18.0303	19.2422	22.5839	22.7181	22.7591	18.0591	19.7494	18.405	18.1325	18.4721	17.859	17.6896	16.8623	16.9285	23.6176	23.4671	23.6079	23.8651	23.8963
16.1025	16.2779	17.3482	16.588	16.5891	16.7157	16.9952	16.3957	16.1074	22.7854	22.7939	22.7141	22.7152	22.6475	22.6986	22.2312	22.2307	22.3137	23.1614	23.0463	23.0631	22.8716	23.121	23.141	16.8266	16.6051	16.2394	18.9705	17.739	16.9182	18.2555	18.4825	18.1594	22.7983	22.8571	22.8437	16.466	16.6588	19.0948	18.8061	16.8864	18.0565	16.5015	16.1554	15.6689	22.2397	22.3104	22.3048	22.5141	22.5727
16.2193	15.419	16.2512	16.0621	16.0209	15.815	16.2473	16.9333	16.8068	21.5397	21.6108	21.6301	21.3167	21.2025	21.1432	21.3086	21.3083	21.3054	23.5476	23.5523	23.5155	23.3557	23.2354	23.5291	16.4793	17.5613	16.9835	17.1957	18.0045	17.5789	16.8395	16.5502	16.0379	23.3864	23.4292	23.2541	18.6649	16.6828	17.0893	16.2629	16.9022	16.4983	17.3501	15.2355	16.5742	21.9362	21.9676	21.9426	22.417	22.431
16.2353	16.4006	16.0197	16.6172	17.3439	17.2832	16.9421	17.1197	15.8576	21.6852	21.7984	21.2407	21.5997	21.5416	21.6745	21.4251	21.4277	21.4863	22.8361	22.7911	22.7619	22.5126	22.4646	22.4855	16.8935	16.74	16.0125	14.4776	16.7921	16.7895	16.7564	16.876	17.1548	22.4912	22.618	22.5835	17.3346	17.5564	17.82	16.8328	16.4943	15.5786	15.5457	16.2338	15.5334	22.2686	22.1771	21.6985	22.5601	22.4975
17.2707	17.3022	17.479	17.1559	18.0514	18.0256	16.998	16.9596	16.9112	22.9218	22.9316	22.9465	22.9318	23.0381	23.1075	23.227	23.2966	23.3558	22.973	23.0237	23.0011	23.3838	23.2354	22.9915	15.7494	16.0694	16.6381	15.0118	16.9831	16.6153	19.2814	20.2211	20.8889	23.1997	23.1378	23.2023	15.6982	16.7307	17.0696	17.0783	15.322	16.7535	16.3902	16.2235	16.8985	23.9351	23.6101	23.9271	23.889	23.9526
16.9461	16.9794	17.0647	17.2547	17.4564	17.4278	19.573	19.7416	18.0304	22.1747	21.9917	22.1183	20.7213	20.6486	20.7503	23.8118	23.9547	23.8971	22.7634	22.5299	22.4032	22.376	22.5433	22.5032	16.0885	16.0864	16.883	16.8476	17.0038	16.8152	19.1341	15.9365	17.3152	22.3846	22.5579	22.5099	18.5699	18.4026	18.8777	20.8426	20.2746	20.1835	18.8563	19.7648	18.3799	24.5333	24.392	24.3632	24.7774	24.9378
16.9687	16.3432	16.0749	16.6756	16.868	17.8763	17.0416	16.229	16.5864	23.5496	23.5413	23.4725	23.4335	23.4929	23.3919	23.0018	22.8967	23.0037	23.5854	23.46	23.4175	23.5331	23.7502	23.6834	19.3254	18.9283	19.5043	17.3371	19.1757	19.1044	20.1458	19.8275	19.5755	23.3438	23.1376	23.3288	18.1971	18.4891	17.5341	17.9245	17.9968	17.2382	16.7137	15.6637	16.1179	23.4782	23.5672	23.5547	23.9544	23.8985
18.3729	14.8733	17.1459	16.1085	16.3026	16.8544	16.6797	17.0712	17.1614	22.6088	22.7364	22.7895	22.5997	22.2262	22.5805	23.0382	22.7101	22.693	23.8822	23.8241	23.834	23.638	23.7924	23.7458	18.3839	17.3173	17.2639	18.7243	17.4873	19.2882	19.6813	20.5889	19.6146	23.577	23.5774	23.655	17.7517	18.44	18.2535	16.2806	15.9193	16.082	16.2897	16.4217	16.1687	24.9049	24.9839	24.9955	25.3108	25.3237
14.9397	17.6398	18.3977	16.9204	16.7041	16.3575	18.1215	18.0176	16.0641	23.0453	22.7258	22.8343	22.9595	22.9423	23.1359	22.2063	21.897	22.4375	22.8939	22.647	22.8673	21.9779	22.3151	22.7247	17.0058	15.788	16.2969	16.7076	16.2246	16.3783	15.9021	16.8321	19.0792	22.8552	22.8545	22.7568	16.4906	16.6989	16.654	17.5842	17.5233	17.6198	16.0003	19.1914	18.051	22.9239	22.8674	22.73	22.9917	23.0946
16.0563	16.4914	17.6314	17.4055	16.4573	16.5088	16.2649	17.0368	16.9215	23.2758	23.3209	23.4178	23.3098	23.2309	23.4924	22.9627	23.0963	23.1076	23.3002	23.2144	23.1718	22.5648	22.3408	22.7245	16.7802	17.4844	18.1137	16.3477	16.05	16.7992	17.0475	18.8602	17.5498	22.8809	22.9373	22.8841	17.9544	19.113	17.5967	16.8853	16.2219	16.169	14.2164	15.5581	16.0199	23.3479	23.4	23.3442	22.8734	22.2167
16.5281	15.6764	19.2923	16.2289	16.6003	16.1708	16.1001	19.462	17.1695	22.5049	22.3362	22.3601	22.3271	22.2754	22.3329	22.9043	22.8383	22.9928	23.0816	22.7031	22.8908	22.52	22.6731	22.6043	17.4504	16.8186	16.9771	16.5663	15.2747	17.0806	17.0133	17.1788	17.54	22.5417	22.7447	22.7759	16.9675	17.3373	17.4095	15.9527	15.3508	18.3646	16.2732	15.6204	18.5271	23.2169	23.1731	23.0432	23.5721	23.5701
[truncated: 68 more columns]
